# Supplementary material for: Incomplete antiviral treatment may induce longer durations of viral shedding during SARS-CoV-2 infection
Source: Life Sci Alliance. 2021 Aug 3;4(10):e202101049. doi: 10.26508/lsa.202101049 (PMC8340032; doi:10.26508/lsa.202101049)
Supplement: Supplementary file 2 [file LSA-2021-01049_SdataF1.xlsx]

## Sheet: Fig1 A(point)
Day	RM A(nose)	RM B(nose)	RM C(nose)	RM D(nose)	RM 7(nose)	RM8(nose)	RM 9(nose)	RM 10(nose)	RM 11(nose)	RM 12(nose)	RM A(throat)	RM D(throat)	RM 7(throat)	RM 8(throat)	RM 9(throat)	RM 10(throat)	RM 11(throat)	RM 12(throat)
0	0	0	0	0	0	0	0	0	0	0	0	0	0	0	0	0	0	0
1	7.08731	7.28211	6.82784	6.41735	6.32854	5.00322	6.20501	8.24323	6.15944	7.36075	5.36726	4.22213	4.75539	0	2.60529	5.77266	6.4662	8.56379
2					5.63984	7.11591	6.95236	7.26932	7.35853	7.72567			3.43359	3.33153	2.30639	6.57454	2.85745	4.44805
3	4.36519	6.95056	5.24216	4.45542	4.0225	5.84072	0	6.90447	5.46594	6.72455	0	0	3.82734	0	5.86791	3.49875	4.91024	6.39297
4					5.03227	4.7577	3.86166	6.11117	6.41862	6.30746			5.39472	4.60973	5.40351	5.81432	4.79371	6.07444
5	6.45668	5.16343	4.94702	3.23763	3.33721	1.58773	3.90835	2.89467	4.36701	5.18362	4.59516	0	4.02934	0	0	0	0	5.40237
6					1.98291	3.2437	4.17711	5.52945	3.91371	4.74489			5.40199	4.85145	3.52808	5.12354	5.27498	3.97632
7	4.02492	4.4805	3.60304	0	2.34414	0	4.82071	4.24074	0	2.14241	4.91799	4.51822	0	4.17506	2.94524	0	3.62356	0
10	2.9287	4.88026	4.43628	3.9207							3.18136	0
12	0	3.02649	3.7365	0							1.8161	5.46434
14	2.01536	0	1.69504	0							0	0
17	0	0	0	0							0	0
21	0	0	0	0							0	0

## Sheet: Fig1 A(line)
time	RM A(nose)	RM B(nose)	RM C(nose)	RM D(nose)	RM 7(nose)	RM8(nose)	RM 9(nose)	RM 10(nose)	RM 11(nose)	RM 12(nose)	RM A(throat)	RM D(throat)	RM 7(throat)	RM 8(throat)	RM 9(throat)	RM 10(throat)	RM 11(throat)	RM 12(throat)
0	3.729	3.6717	3.64317	3.74416	3.8933	3.53988	3.66238	3.73796	3.55853	3.63772	3.85858	3.25454	3.49004	2.76744	3.10287	4.22254	3.88782	4.49764
0.01	3.68999	3.63272	3.60419	3.70516	3.85422	3.50078	3.62334	3.69893	3.51945	3.59876	3.81598	3.2119	3.44743	2.72481	3.06028	4.17996	3.84522	4.45506
0.02	3.66018	3.60299	3.57446	3.67534	3.82418	3.47066	3.5934	3.66906	3.48943	3.56906	3.77514	3.17094	3.40654	2.68387	3.01947	4.13916	3.80437	4.41427
0.03	3.63983	3.58275	3.55424	3.65494	3.80336	3.44973	3.5728	3.64857	3.46869	3.54887	3.73619	3.13179	3.36751	2.64474	2.98057	4.1003	3.7654	4.37542
0.04	3.62879	3.57186	3.54337	3.64378	3.79159	3.43779	3.56138	3.63732	3.45707	3.538	3.69928	3.09458	3.33048	2.60756	2.94372	4.0635	3.72844	4.33863
0.05	3.62652	3.56978	3.54133	3.64134	3.78832	3.43434	3.55862	3.63477	3.45406	3.5359	3.66451	3.05942	3.29555	2.57244	2.90904	4.02888	3.69362	4.30403
0.06	3.6322	3.57566	3.54728	3.64677	3.79275	3.43856	3.5637	3.64012	3.45885	3.54172	3.63199	3.02641	3.26284	2.53948	2.87663	3.99655	3.66104	4.27172
0.07	3.64484	3.5885	3.56021	3.65908	3.80389	3.44949	3.57565	3.65237	3.47047	3.55445	3.60181	2.99566	3.23243	2.50877	2.84658	3.96659	3.63079	4.24178
0.08	3.66335	3.60722	3.57905	3.6772	3.82072	3.4661	3.5934	3.67046	3.48788	3.57301	3.57403	2.96721	3.20438	2.48037	2.81894	3.93908	3.60292	4.21429
0.09	3.68671	3.63078	3.60273	3.7001	3.84224	3.48741	3.61595	3.69336	3.51007	3.59636	3.54869	2.94112	3.17874	2.45432	2.79377	3.91404	3.57748	4.18927
0.1	3.71397	3.65823	3.63033	3.72686	3.86754	3.51251	3.64236	3.72014	3.53612	3.62356	3.52581	2.9174	3.15552	2.43064	2.77106	3.89149	3.55448	4.16674
0.11	3.74431	3.68876	3.66101	3.75667	3.89585	3.54063	3.67183	3.75	3.56523	3.6538	3.50536	2.89605	3.1347	2.40932	2.75079	3.8714	3.53391	4.14667
0.12	3.77706	3.72168	3.6941	3.78885	3.9265	3.5711	3.70369	3.78224	3.59674	3.68641	3.4873	2.87704	3.11624	2.39032	2.73292	3.85372	3.51572	4.12902
0.13	3.81166	3.75645	3.72904	3.82285	3.95896	3.60339	3.7374	3.81634	3.63009	3.72083	3.47157	2.8603	3.10009	2.37359	2.71738	3.8384	3.49984	4.11372
0.14	3.84768	3.79262	3.76539	3.85826	3.99281	3.63709	3.77252	3.85185	3.66486	3.75665	3.45807	2.84577	3.08615	2.35904	2.70408	3.82533	3.48619	4.10067
0.15	3.88477	3.82986	3.80281	3.89473	4.02772	3.67185	3.80871	3.88844	3.70071	3.79351	3.44669	2.83333	3.07433	2.34658	2.6929	3.81439	3.47466	4.08975
0.16	3.92267	3.8679	3.84104	3.93199	4.06342	3.70742	3.84571	3.92583	3.73737	3.83117	3.43732	2.82289	3.0645	2.33609	2.68372	3.80547	3.46513	4.08085
0.17	3.96118	3.90654	3.87987	3.96986	4.09972	3.7436	3.88332	3.96383	3.77465	3.86943	3.42982	2.81431	3.05654	2.32744	2.67641	3.79843	3.45747	4.07382
0.18	4.00014	3.94564	3.91916	4.00818	4.13648	3.78024	3.9214	4.00229	3.8124	3.90813	3.42406	2.80747	3.0503	2.32052	2.67082	3.79312	3.45154	4.06853
0.19	4.03944	3.98508	3.95878	4.04683	4.17357	3.81722	3.95981	4.0411	3.85048	3.94716	3.41988	2.80223	3.04566	2.31518	2.66681	3.78939	3.4472	4.06481
0.2	4.079	4.02476	3.99866	4.08572	4.21091	3.85446	3.99848	4.08015	3.88883	3.98645	3.41715	2.79846	3.04247	2.3113	2.66424	3.78711	3.4443	4.06255
0.21	4.11874	4.06463	4.03872	4.12481	4.24843	3.89189	4.03733	4.11939	3.92737	4.02591	3.41573	2.79602	3.04059	2.30873	2.66297	3.78614	3.44272	4.06158
0.22	4.15861	4.10464	4.07891	4.16402	4.28609	3.92946	4.07633	4.15877	3.96605	4.06551	3.41549	2.79478	3.03991	2.30735	2.66288	3.78634	3.44232	4.06179
0.23	4.19859	4.14474	4.11921	4.20333	4.32384	3.96714	4.11543	4.19826	4.00484	4.1052	3.41631	2.79464	3.04028	2.30705	2.66383	3.78759	3.44298	4.06305
0.24	4.23863	4.18492	4.15958	4.24271	4.36166	4.00489	4.1546	4.23781	4.0437	4.14497	3.41806	2.79546	3.04161	2.3077	2.66571	3.78978	3.44458	4.06523
0.25	4.27873	4.22515	4.19999	4.28214	4.39952	4.0427	4.19382	4.27742	4.08262	4.18479	3.42066	2.79714	3.04379	2.3092	2.66841	3.79278	3.44702	4.06824
0.26	4.31886	4.26541	4.24045	4.3216	4.43741	4.08055	4.23308	4.31706	4.12158	4.22465	3.42399	2.7996	3.04671	2.31147	2.67185	3.79652	3.4502	4.07197
0.27	4.35901	4.3057	4.28092	4.36108	4.47532	4.11842	4.27236	4.35673	4.16056	4.26452	3.42796	2.80272	3.05028	2.3144	2.67592	3.80089	3.45403	4.07634
0.28	4.39918	4.346	4.32141	4.40057	4.51323	4.15631	4.31166	4.39641	4.19957	4.30442	3.43251	2.80645	3.05444	2.31792	2.68056	3.80582	3.45844	4.08126
0.29	4.43935	4.38632	4.36191	4.44006	4.55114	4.19422	4.35096	4.43609	4.23858	4.34432	3.43756	2.8107	3.05911	2.32195	2.68569	3.81124	3.46334	4.08667
0.3	4.47952	4.42663	4.40241	4.47955	4.58904	4.23212	4.39027	4.47578	4.2776	4.38423	3.44304	2.81541	3.06422	2.32645	2.69125	3.81708	3.46868	4.0925
0.31	4.51968	4.46694	4.44291	4.51902	4.62692	4.27003	4.42957	4.51546	4.31662	4.42413	3.44889	2.82052	3.06971	2.33133	2.69718	3.8233	3.4744	4.0987
0.32	4.55983	4.50725	4.48339	4.55849	4.66478	4.30793	4.46886	4.55514	4.35563	4.46403	3.45508	2.82598	3.07554	2.33657	2.70344	3.82984	3.48045	4.10522
0.33	4.59997	4.54754	4.52387	4.59793	4.70262	4.34582	4.50814	4.59481	4.39464	4.50392	3.46156	2.83175	3.08167	2.3421	2.70998	3.83665	3.48679	4.11201
0.34	4.64009	4.58783	4.56434	4.63736	4.74043	4.38371	4.54741	4.63446	4.43365	4.5438	3.46828	2.83779	3.08805	2.3479	2.71677	3.8437	3.49338	4.11904
0.35	4.68019	4.6281	4.60478	4.67675	4.7782	4.42158	4.58666	4.67409	4.47263	4.58367	3.47521	2.84405	3.09466	2.35393	2.72376	3.85096	3.50019	4.12627
0.36	4.72027	4.66835	4.64521	4.71612	4.81594	4.45944	4.62589	4.71371	4.51161	4.62352	3.48234	2.85052	3.10145	2.36016	2.73094	3.8584	3.50718	4.13368
0.37	4.76032	4.70858	4.68562	4.75546	4.85363	4.49728	4.66509	4.7533	4.55057	4.66335	3.48962	2.85716	3.10841	2.36656	2.73828	3.86599	3.51433	4.14124
0.38	4.80035	4.74879	4.726	4.79477	4.89128	4.5351	4.70427	4.79287	4.58952	4.70317	3.49704	2.86395	3.11551	2.37311	2.74576	3.87371	3.52162	4.14892
0.39	4.84034	4.78898	4.76636	4.83403	4.92888	4.5729	4.74343	4.83241	4.62844	4.74296	3.50458	2.87087	3.12274	2.37978	2.75335	3.88155	3.52904	4.15672
0.4	4.88029	4.82914	4.80668	4.87325	4.96642	4.61068	4.78255	4.87192	4.66734	4.78272	3.51222	2.87791	3.13008	2.38657	2.76105	3.88948	3.53655	4.16461
0.41	4.92021	4.86927	4.84698	4.91243	5.0039	4.64843	4.82164	4.91139	4.70622	4.82246	3.51994	2.88504	3.1375	2.39346	2.76883	3.89749	3.54416	4.17257
0.42	4.96008	4.90936	4.88723	4.95155	5.04131	4.68616	4.86069	4.95083	4.74507	4.86217	3.52775	2.89226	3.14501	2.40043	2.77669	3.90557	3.55183	4.1806
0.43	4.99991	4.94942	4.92745	4.99061	5.07865	4.72385	4.8997	4.99023	4.78389	4.90185	3.53562	2.89955	3.15258	2.40747	2.78461	3.91372	3.55958	4.18869
0.44	5.03968	4.98944	4.96762	5.02961	5.11591	4.76151	4.93866	5.02958	4.82268	4.94148	3.54354	2.9069	3.16021	2.41458	2.79259	3.92191	3.56738	4.19682
0.45	5.07939	5.02942	5.00774	5.06855	5.15308	4.79913	4.97757	5.06888	4.86144	4.98108	3.55151	2.91431	3.1679	2.42173	2.80062	3.93014	3.57523	4.20499
0.46	5.11904	5.06934	5.04781	5.10741	5.19016	4.83672	5.01643	5.10813	4.90015	5.02064	3.55952	2.92176	3.17562	2.42894	2.80869	3.93841	3.58312	4.2132
0.47	5.15863	5.10922	5.08783	5.14619	5.22714	4.87425	5.05523	5.14732	4.93883	5.06014	3.56757	2.92925	3.18339	2.43619	2.81679	3.94671	3.59104	4.22142
0.48	5.19813	5.14903	5.12777	5.18487	5.264	4.91174	5.09397	5.18644	4.97746	5.0996	3.57564	2.93678	3.19118	2.44347	2.82493	3.95503	3.59899	4.22967
0.49	5.23756	5.18879	5.16765	5.22347	5.30074	4.94918	5.13263	5.2255	5.01604	5.13899	3.58374	2.94434	3.19901	2.45078	2.83309	3.96337	3.60697	4.23793
0.5	5.27689	5.22847	5.20745	5.26195	5.33736	4.98656	5.17122	5.26447	5.05456	5.17833	3.59186	2.95193	3.20685	2.45811	2.84127	3.97173	3.61496	4.2462
0.51	5.31613	5.26808	5.24717	5.30032	5.37383	5.02388	5.20972	5.30337	5.09302	5.21759	3.6	2.95953	3.21472	2.46547	2.84947	3.98009	3.62298	4.25449
0.52	5.35526	5.3076	5.2868	5.33857	5.41014	5.06114	5.24813	5.34217	5.13142	5.25678	3.60815	2.96716	3.2226	2.47285	2.85769	3.98847	3.631	4.26277
0.53	5.39427	5.34704	5.32633	5.37668	5.44629	5.09832	5.28644	5.38087	5.16975	5.29589	3.61632	2.9748	3.2305	2.48024	2.86592	3.99686	3.63904	4.27106
0.54	5.43315	5.38637	5.36574	5.41464	5.48226	5.13542	5.32464	5.41946	5.208	5.33491	3.62449	2.98245	3.23841	2.48765	2.87417	4.00525	3.64709	4.27935
0.55	5.47189	5.4256	5.40504	5.45243	5.51803	5.17243	5.36272	5.45793	5.24617	5.37382	3.63267	2.99012	3.24633	2.49507	2.88242	4.01364	3.65515	4.28763
0.56	5.51049	5.46471	5.44421	5.49005	5.55359	5.20935	5.40067	5.49627	5.28424	5.41264	3.64086	2.9978	3.25426	2.5025	2.89068	4.02204	3.66321	4.29591
0.57	5.54891	5.50369	5.48324	5.52748	5.58892	5.24616	5.43848	5.53447	5.32222	5.45133	3.64905	3.00549	3.26219	2.50994	2.89895	4.03043	3.67128	4.30419
0.58	5.58716	5.54252	5.52211	5.56471	5.624	5.28287	5.47613	5.57252	5.36008	5.4899	3.65725	3.01318	3.27014	2.51739	2.90723	4.03882	3.67935	4.31246
0.59	5.62521	5.58121	5.56081	5.6017	5.65882	5.31946	5.51362	5.61039	5.39783	5.52833	3.66544	3.02088	3.27808	2.52485	2.91551	4.04721	3.68742	4.32072
0.6	5.66304	5.61973	5.59933	5.63846	5.69335	5.35591	5.55093	5.64809	5.43544	5.56661	3.67364	3.02858	3.28603	2.53231	2.9238	4.0556	3.6955	4.32897
0.61	5.70065	5.65806	5.63765	5.67495	5.72758	5.39222	5.58804	5.68559	5.47292	5.60472	3.68184	3.03629	3.29399	2.53977	2.93209	4.06398	3.70357	4.33722
0.62	5.738	5.6962	5.67575	5.71116	5.76147	5.42838	5.62494	5.72287	5.51024	5.64266	3.69005	3.04401	3.30194	2.54724	2.94038	4.07235	3.71165	4.34545
0.63	5.77509	5.73413	5.71362	5.74705	5.79501	5.46438	5.66161	5.75993	5.5474	5.6804	3.69825	3.05172	3.3099	2.55471	2.94868	4.08072	3.71972	4.35367
0.64	5.81188	5.77182	5.75123	5.78262	5.82817	5.50019	5.69803	5.79672	5.58438	5.71792	3.70645	3.05944	3.31786	2.56219	2.95697	4.08908	3.72779	4.36188
0.65	5.84835	5.80925	5.78856	5.81783	5.86093	5.53581	5.73418	5.83325	5.62116	5.75523	3.71464	3.06716	3.32582	2.56967	2.96527	4.09744	3.73586	4.37007
0.66	5.88448	5.84642	5.82559	5.85266	5.89325	5.57122	5.77003	5.86949	5.65774	5.79228	3.72284	3.07488	3.33378	2.57715	2.97357	4.10579	3.74393	4.37825
0.67	5.92024	5.88328	5.8623	5.88708	5.92511	5.6064	5.80558	5.9054	5.69408	5.82906	3.73103	3.08261	3.34174	2.58463	2.98187	4.11413	3.75199	4.38642
0.68	5.9556	5.91983	5.89865	5.92105	5.95648	5.64133	5.84078	5.94097	5.73018	5.86556	3.73922	3.09033	3.3497	2.59211	2.99017	4.12246	3.76005	4.39457
0.69	5.99054	5.95603	5.93463	5.95456	5.98733	5.67601	5.87562	5.97618	5.766	5.90174	3.74741	3.09806	3.35766	2.5996	2.99847	4.13078	3.76811	4.4027
0.7	6.02502	5.99186	5.97021	5.98756	6.01763	5.71039	5.91007	6.01099	5.80155	5.93758	3.7556	3.10578	3.36562	2.60708	3.00677	4.13909	3.77616	4.41082
0.71	6.05901	6.02729	6.00534	6.02003	6.04735	5.74448	5.94411	6.04538	5.83678	5.97306	3.76378	3.11351	3.37358	2.61457	3.01507	4.14739	3.78421	4.41892
0.72	6.09249	6.06228	6.04001	6.05193	6.07645	5.77823	5.97769	6.07931	5.87167	6.00815	3.77196	3.12123	3.38154	2.62206	3.02337	4.15569	3.79226	4.42701
0.73	6.1254	6.09682	6.07418	6.08322	6.1049	5.81164	6.0108	6.11275	5.90621	6.04281	3.78013	3.12896	3.3895	2.62954	3.03167	4.16397	3.8003	4.43508
0.74	6.15773	6.13086	6.10782	6.11388	6.13268	5.84467	6.04339	6.14568	5.94036	6.07703	3.7883	3.13668	3.39745	2.63703	3.03997	4.17224	3.80833	4.44313
0.75	6.18943	6.16438	6.14088	6.14387	6.15975	5.87729	6.07545	6.17806	5.9741	6.11077	3.79646	3.14441	3.4054	2.64452	3.04827	4.1805	3.81636	4.45116
0.76	6.22047	6.19733	6.17335	6.17316	6.18609	5.90949	6.10693	6.20985	6.0074	6.14399	3.80462	3.15213	3.41336	2.65201	3.05657	4.18875	3.82439	4.45918
0.77	6.25081	6.22969	6.20517	6.2017	6.21165	5.94124	6.1378	6.24103	6.04023	6.17666	3.81278	3.15985	3.4213	2.6595	3.06487	4.19698	3.83241	4.46717
0.78	6.28043	6.26142	6.23631	6.22947	6.23642	5.97249	6.16803	6.27155	6.07256	6.20876	3.82093	3.16758	3.42925	2.66699	3.07317	4.20521	3.84042	4.47515
0.79	6.30927	6.29248	6.26675	6.25644	6.26037	6.00323	6.19759	6.30139	6.10435	6.24023	3.82908	3.1753	3.4372	2.67447	3.08146	4.21342	3.84843	4.48311
0.8	6.33731	6.32284	6.29643	6.28257	6.28347	6.03343	6.22643	6.3305	6.13558	6.27106	3.83722	3.18302	3.44514	2.68196	3.08976	4.22162	3.85643	4.49104
0.81	6.36452	6.35246	6.32533	6.30784	6.3057	6.06305	6.25453	6.35885	6.16621	6.3012	3.84536	3.19074	3.45308	2.68945	3.09805	4.2298	3.86443	4.49896
0.82	6.39087	6.3813	6.35341	6.33221	6.32705	6.09206	6.28185	6.38642	6.19621	6.33061	3.85349	3.19846	3.46102	2.69694	3.10634	4.23798	3.87242	4.50686
0.83	6.41632	6.40933	6.38064	6.35567	6.34748	6.12043	6.30837	6.41317	6.22555	6.35927	3.86161	3.20618	3.46896	2.70443	3.11464	4.24614	3.88041	4.51473
0.84	6.44086	6.43653	6.40699	6.37819	6.367	6.14813	6.33406	6.43906	6.25418	6.38714	3.86973	3.21389	3.47689	2.71191	3.12293	4.25428	3.88838	4.52258
0.85	6.46445	6.46285	6.43242	6.39976	6.38559	6.17514	6.35887	6.46408	6.28209	6.41419	3.87784	3.22161	3.48483	2.7194	3.13122	4.26242	3.89636	4.53041
0.86	6.48708	6.48827	6.45693	6.42037	6.40324	6.20141	6.3828	6.48819	6.30923	6.44038	3.88595	3.22933	3.49276	2.72689	3.1395	4.27054	3.90432	4.53822
0.87	6.50873	6.51276	6.48047	6.43999	6.41995	6.22692	6.40582	6.51137	6.33559	6.46569	3.89405	3.23704	3.50068	2.73437	3.14779	4.27864	3.91228	4.54601
0.88	6.52939	6.5363	6.50303	6.45862	6.43571	6.25164	6.42791	6.53361	6.36112	6.49009	3.90215	3.24475	3.50861	2.74186	3.15608	4.28673	3.92023	4.55377
0.89	6.54905	6.55888	6.5246	6.47627	6.45053	6.27556	6.44905	6.55489	6.3858	6.51356	3.91024	3.25246	3.51653	2.74934	3.16436	4.2948	3.92817	4.56151
0.9	6.5677	6.58047	6.54517	6.49292	6.46442	6.29863	6.46923	6.57519	6.4096	6.53607	3.91832	3.26017	3.52445	2.75683	3.17264	4.30286	3.93611	4.56922
0.91	6.58535	6.60105	6.56472	6.50859	6.47737	6.32084	6.48843	6.59451	6.43251	6.55761	3.9264	3.26788	3.53237	2.76431	3.18092	4.31091	3.94404	4.57691
0.92	6.602	6.62064	6.58325	6.52328	6.48942	6.34218	6.50666	6.61284	6.45451	6.57817	3.93447	3.27559	3.54028	2.7718	3.1892	4.31893	3.95196	4.58458
0.93	6.61765	6.63921	6.60077	6.53701	6.50056	6.36261	6.52392	6.63017	6.47556	6.59773	3.94253	3.28329	3.54819	2.77928	3.19748	4.32695	3.95988	4.59222
0.94	6.63231	6.65677	6.61728	6.54979	6.51082	6.38214	6.54019	6.64652	6.49568	6.61629	3.95059	3.291	3.5561	2.78676	3.20576	4.33494	3.96778	4.59984
0.95	6.64601	6.67332	6.63279	6.56164	6.52022	6.40074	6.55549	6.66189	6.51483	6.63384	3.95864	3.2987	3.564	2.79425	3.21403	4.34292	3.97568	4.60742
0.96	6.65877	6.68887	6.64731	6.57258	6.52878	6.41842	6.56983	6.67629	6.53302	6.65039	3.96668	3.3064	3.5719	2.80173	3.2223	4.35088	3.98357	4.61499
0.97	6.67059	6.70343	6.66086	6.58264	6.53652	6.43515	6.58322	6.68973	6.55024	6.66595	3.97471	3.3141	3.5798	2.80921	3.23057	4.35883	3.99145	4.62252
0.98	6.68151	6.71703	6.67346	6.59183	6.54347	6.45095	6.59568	6.70223	6.5665	6.68052	3.98274	3.3218	3.58769	2.81669	3.23884	4.36675	3.99933	4.63003
0.99	6.69156	6.72967	6.68513	6.6002	6.54966	6.46582	6.60722	6.71381	6.58179	6.69411	3.99076	3.3295	3.59559	2.82417	3.24711	4.37466	4.00719	4.63751
1	6.70076	6.74138	6.6959	6.60776	6.55511	6.47976	6.61787	6.7245	6.59613	6.70675	3.99877	3.33719	3.60347	2.83165	3.25538	4.38255	4.01505	4.64496
1.01	6.70914	6.75219	6.7058	6.61456	6.55985	6.49277	6.62765	6.73432	6.60953	6.71846	4.00678	3.34489	3.61136	2.83913	3.26364	4.39043	4.0229	4.65239
1.02	6.71674	6.76211	6.71486	6.62061	6.56391	6.50488	6.63659	6.74329	6.62201	6.72925	4.01478	3.35258	3.61924	2.84661	3.2719	4.39828	4.03074	4.65978
1.03	6.72359	6.7712	6.72311	6.62596	6.56733	6.51609	6.64471	6.75146	6.63357	6.73915	4.02276	3.36027	3.62712	2.85408	3.28016	4.40611	4.03857	4.66715
1.04	6.72973	6.77946	6.73059	6.63064	6.57012	6.52642	6.65205	6.75884	6.64424	6.74819	4.03074	3.36796	3.63499	2.86156	3.28842	4.41393	4.04639	4.67449
1.05	6.73518	6.78694	6.73732	6.63467	6.57232	6.5359	6.65864	6.76547	6.65405	6.7564	4.03872	3.37564	3.64286	2.86904	3.29668	4.42172	4.0542	4.68179
1.06	6.73999	6.79367	6.74334	6.6381	6.57396	6.54454	6.6645	6.77138	6.66302	6.76382	4.04668	3.38333	3.65073	2.87651	3.30493	4.4295	4.062	4.68907
1.07	6.74418	6.79969	6.74869	6.64095	6.57506	6.55236	6.66967	6.77661	6.67117	6.77046	4.05463	3.39101	3.65859	2.88399	3.31319	4.43725	4.06979	4.69631
1.08	6.74779	6.80502	6.75341	6.64326	6.57566	6.55939	6.67419	6.78119	6.67854	6.77637	4.06258	3.39869	3.66645	2.89146	3.32144	4.44499	4.07757	4.70352
1.09	6.75085	6.80971	6.75752	6.64505	6.57578	6.56566	6.67807	6.78515	6.68515	6.78158	4.07051	3.40637	3.6743	2.89894	3.32968	4.4527	4.08534	4.7107
1.1	6.75339	6.81378	6.76106	6.64636	6.57544	6.5712	6.68137	6.78852	6.69104	6.78612	4.07844	3.41405	3.68215	2.90641	3.33793	4.46039	4.0931	4.71785
1.11	6.75545	6.81728	6.76407	6.64721	6.57468	6.57603	6.6841	6.79134	6.69623	6.79002	4.08636	3.42172	3.69	2.91388	3.34617	4.46806	4.10085	4.72496
1.12	6.75706	6.82022	6.76657	6.64763	6.57352	6.58018	6.68629	6.79363	6.70076	6.79333	4.09427	3.42939	3.69784	2.92135	3.35441	4.4757	4.10859	4.73204
1.13	6.75824	6.82265	6.7686	6.64765	6.57197	6.58368	6.68798	6.79543	6.70466	6.79606	4.10217	3.43706	3.70568	2.92882	3.36265	4.48333	4.11632	4.73909
1.14	6.75902	6.8246	6.77019	6.6473	6.57006	6.58655	6.6892	6.79677	6.70796	6.79826	4.11006	3.44473	3.71351	2.93629	3.37089	4.49093	4.12404	4.7461
1.15	6.75943	6.8261	6.77136	6.64659	6.56782	6.58884	6.68998	6.79767	6.71069	6.79994	4.11793	3.4524	3.72134	2.94376	3.37912	4.49851	4.13175	4.75307
1.16	6.75949	6.82716	6.77214	6.64555	6.56527	6.59056	6.69033	6.79817	6.71287	6.80116	4.1258	3.46006	3.72917	2.95123	3.38736	4.50606	4.13944	4.76001
1.17	6.75922	6.82784	6.77256	6.6442	6.56241	6.59175	6.69029	6.79828	6.71455	6.80192	4.13366	3.46773	3.73699	2.95869	3.39559	4.51359	4.14713	4.76692
1.18	6.75865	6.82813	6.77265	6.64257	6.55928	6.59243	6.68989	6.79803	6.71575	6.80226	4.14151	3.47539	3.7448	2.96616	3.40381	4.5211	4.1548	4.77379
1.19	6.75781	6.82809	6.77242	6.64067	6.55589	6.59263	6.68914	6.79745	6.7165	6.80221	4.14934	3.48304	3.75262	2.97363	3.41204	4.52858	4.16246	4.78062
1.2	6.7567	6.82772	6.7719	6.63852	6.55226	6.59237	6.68807	6.79656	6.71681	6.80179	4.15717	3.4907	3.76042	2.98109	3.42026	4.53603	4.1701	4.78741
1.21	6.75535	6.82705	6.77111	6.63614	6.54839	6.59169	6.68669	6.79538	6.71673	6.80103	4.16498	3.49835	3.76822	2.98855	3.42848	4.54346	4.17774	4.79417
1.22	6.75377	6.8261	6.77007	6.63355	6.54432	6.59059	6.68504	6.79393	6.71628	6.79994	4.17279	3.506	3.77602	2.99602	3.43669	4.55087	4.18536	4.80089
1.23	6.75199	6.82489	6.7688	6.63075	6.54004	6.58912	6.68313	6.79222	6.71547	6.79856	4.18058	3.51365	3.78381	3.00348	3.44491	4.55824	4.19297	4.80757
1.24	6.75001	6.82344	6.76731	6.62777	6.53558	6.58729	6.68097	6.79028	6.71433	6.7969	4.18836	3.5213	3.79159	3.01094	3.45312	4.5656	4.20056	4.81421
1.25	6.74786	6.82176	6.76563	6.62461	6.53094	6.58511	6.67858	6.78813	6.71288	6.79497	4.19613	3.52894	3.79938	3.0184	3.46132	4.57292	4.20815	4.8208
1.26	6.74554	6.81988	6.76375	6.6213	6.52614	6.58262	6.67599	6.78577	6.71114	6.7928	4.20388	3.53658	3.80715	3.02586	3.46953	4.58021	4.21571	4.82736
1.27	6.74307	6.81781	6.76171	6.61783	6.52119	6.57984	6.67319	6.78322	6.70914	6.79041	4.21163	3.54422	3.81492	3.03332	3.47773	4.58748	4.22327	4.83388
1.28	6.74045	6.81556	6.75951	6.61423	6.5161	6.57677	6.67022	6.78051	6.70688	6.78781	4.21936	3.55185	3.82268	3.04077	3.48593	4.59472	4.23081	4.84036
1.29	6.73771	6.81314	6.75717	6.6105	6.51087	6.57344	6.66708	6.77763	6.7044	6.78501	4.22707	3.55948	3.83044	3.04823	3.49412	4.60193	4.23834	4.84679
1.3	6.73485	6.81057	6.75469	6.60665	6.50553	6.56986	6.66378	6.7746	6.70169	6.78204	4.23478	3.56711	3.83819	3.05568	3.50231	4.60911	4.24585	4.85318
1.31	6.73187	6.80786	6.75208	6.6027	6.50006	6.56605	6.66033	6.77143	6.69878	6.77889	4.24247	3.57474	3.84594	3.06314	3.5105	4.61626	4.25335	4.85953
1.32	6.72879	6.80503	6.74936	6.59864	6.4945	6.56203	6.65675	6.76814	6.69568	6.7756	4.25015	3.58236	3.85368	3.07059	3.51869	4.62338	4.26083	4.86584
1.33	6.72562	6.80207	6.74654	6.59449	6.48883	6.55781	6.65305	6.76472	6.69241	6.77216	4.25781	3.58999	3.86142	3.07804	3.52687	4.63047	4.2683	4.8721
1.34	6.72236	6.799	6.74362	6.59025	6.48307	6.5534	6.64922	6.7612	6.68897	6.76858	4.26546	3.5976	3.86915	3.08549	3.53505	4.63753	4.27575	4.87832
1.35	6.71902	6.79583	6.74061	6.58593	6.47722	6.54881	6.6453	6.75758	6.68539	6.76488	4.2731	3.60522	3.87687	3.09294	3.54322	4.64456	4.28318	4.88449
1.36	6.71561	6.79257	6.73752	6.58153	6.47129	6.54406	6.64127	6.75386	6.68166	6.76107	4.28072	3.61283	3.88458	3.10039	3.5514	4.65155	4.2906	4.89062
1.37	6.71213	6.78922	6.73435	6.57707	6.46529	6.53916	6.63715	6.75006	6.6778	6.75716	4.28833	3.62044	3.89229	3.10784	3.55956	4.65851	4.29801	4.8967
1.38	6.70859	6.78578	6.73111	6.57254	6.45922	6.53411	6.63294	6.74618	6.67383	6.75314	4.29592	3.62804	3.89999	3.11528	3.56773	4.66544	4.30539	4.90273
1.39	6.70498	6.78228	6.72781	6.56796	6.45309	6.52893	6.62866	6.74222	6.66974	6.74904	4.3035	3.63565	3.90769	3.12273	3.57589	4.67234	4.31276	4.90872
1.4	6.70133	6.77871	6.72445	6.56332	6.44689	6.52362	6.6243	6.7382	6.66554	6.74485	4.31106	3.64324	3.91538	3.13017	3.58405	4.6792	4.32012	4.91466
1.41	6.69763	6.77507	6.72104	6.55863	6.44064	6.5182	6.61988	6.73411	6.66125	6.74059	4.3186	3.65084	3.92306	3.13761	3.5922	4.68603	4.32745	4.92055
1.42	6.69388	6.77138	6.71757	6.5539	6.43433	6.51268	6.6154	6.72997	6.65687	6.73625	4.32613	3.65843	3.93074	3.14505	3.60035	4.69282	4.33477	4.9264
1.43	6.69009	6.76764	6.71406	6.54912	6.42798	6.50705	6.61085	6.72577	6.65241	6.73185	4.33365	3.66602	3.9384	3.15249	3.60849	4.69958	4.34207	4.93219
1.44	6.68626	6.76384	6.71051	6.5443	6.42159	6.50132	6.60626	6.72152	6.64787	6.72739	4.34114	3.6736	3.94606	3.15993	3.61663	4.7063	4.34936	4.93794
1.45	6.6824	6.76	6.70692	6.53945	6.41515	6.49552	6.60161	6.71723	6.64327	6.72287	4.34863	3.68119	3.95372	3.16737	3.62477	4.71299	4.35662	4.94363
1.46	6.6785	6.75612	6.70329	6.53457	6.40867	6.48962	6.59692	6.7129	6.63859	6.7183	4.35609	3.68876	3.96136	3.1748	3.6329	4.71964	4.36386	4.94928
1.47	6.67458	6.75221	6.69963	6.52965	6.40216	6.48366	6.59219	6.70852	6.63386	6.71369	4.36354	3.69634	3.969	3.18224	3.64103	4.72625	4.37109	4.95487
1.48	6.67063	6.74825	6.69594	6.5247	6.39561	6.47762	6.58742	6.70412	6.62907	6.70903	4.37096	3.70391	3.97663	3.18967	3.64915	4.73283	4.3783	4.96042
1.49	6.66665	6.74427	6.69223	6.51973	6.38903	6.47152	6.58261	6.69968	6.62422	6.70433	4.37838	3.71147	3.98425	3.1971	3.65727	4.73936	4.38548	4.96591
1.5	6.66265	6.74026	6.68849	6.51474	6.38242	6.46536	6.57778	6.69521	6.61933	6.69959	4.38577	3.71904	3.99186	3.20453	3.66538	4.74586	4.39265	4.97135
1.51	6.65863	6.73622	6.68472	6.50972	6.37579	6.45914	6.57291	6.69071	6.6144	6.69481	4.39314	3.72659	3.99947	3.21196	3.67349	4.75232	4.3998	4.97674
1.52	6.65459	6.73215	6.68094	6.50468	6.36913	6.45286	6.56801	6.68619	6.60942	6.69001	4.4005	3.73415	4.00707	3.21939	3.6816	4.75874	4.40692	4.98207
1.53	6.65053	6.72806	6.67713	6.49962	6.36245	6.44654	6.56309	6.68164	6.60441	6.68518	4.40783	3.7417	4.01465	3.22681	3.6897	4.76512	4.41403	4.98735
1.54	6.64646	6.72395	6.67331	6.49454	6.35574	6.44017	6.55814	6.67707	6.59936	6.68031	4.41515	3.74924	4.02223	3.23424	3.69779	4.77146	4.42111	4.99258
1.55	6.64237	6.71982	6.66947	6.48945	6.34902	6.43376	6.55317	6.67248	6.59428	6.67543	4.42245	3.75679	4.0298	3.24166	3.70588	4.77776	4.42818	4.99775
1.56	6.63827	6.71568	6.66561	6.48435	6.34228	6.42732	6.54818	6.66788	6.58917	6.67052	4.42973	3.76432	4.03736	3.24908	3.71396	4.78401	4.43522	5.00287
1.57	6.63415	6.71151	6.66174	6.47923	6.33552	6.42083	6.54318	6.66325	6.58404	6.66559	4.43699	3.77186	4.04492	3.2565	3.72204	4.79023	4.44224	5.00793
1.58	6.63003	6.70733	6.65786	6.47409	6.32874	6.41431	6.53815	6.65861	6.57887	6.66064	4.44422	3.77938	4.05246	3.26392	3.73012	4.7964	4.44923	5.01294
1.59	6.62589	6.70314	6.65397	6.46895	6.32195	6.40776	6.53311	6.65396	6.57369	6.65567	4.45144	3.78691	4.05999	3.27133	3.73818	4.80253	4.45621	5.01789
1.6	6.62174	6.69894	6.65007	6.46379	6.31515	6.40118	6.52806	6.64929	6.56848	6.65069	4.45863	3.79443	4.06752	3.27874	3.74625	4.80862	4.46316	5.02279
1.61	6.61759	6.69472	6.64615	6.45863	6.30833	6.39457	6.52299	6.64461	6.56325	6.64569	4.46581	3.80194	4.07503	3.28616	3.7543	4.81466	4.47008	5.02763
1.62	6.61342	6.6905	6.64223	6.45345	6.3015	6.38794	6.51791	6.63992	6.558	6.64068	4.47296	3.80945	4.08253	3.29357	3.76235	4.82066	4.47699	5.03241
1.63	6.60925	6.68626	6.6383	6.44827	6.29466	6.38128	6.51282	6.63522	6.55274	6.63565	4.48009	3.81695	4.09003	3.30097	3.7704	4.82661	4.48387	5.03713
1.64	6.60507	6.68202	6.63436	6.44308	6.28781	6.3746	6.50771	6.63051	6.54746	6.63061	4.4872	3.82445	4.09751	3.30838	3.77844	4.83252	4.49072	5.0418
1.65	6.60089	6.67776	6.63042	6.43788	6.28095	6.36791	6.5026	6.6258	6.54217	6.62557	4.49428	3.83195	4.10498	3.31579	3.78647	4.83838	4.49755	5.04641
1.66	6.5967	6.6735	6.62647	6.43268	6.27408	6.36119	6.49748	6.62107	6.53686	6.62051	4.50134	3.83944	4.11245	3.32319	3.7945	4.8442	4.50435	5.05096
1.67	6.5925	6.66923	6.62251	6.42747	6.2672	6.35445	6.49235	6.61634	6.53154	6.61544	4.50838	3.84692	4.1199	3.33059	3.80252	4.84997	4.51113	5.05545
1.68	6.5883	6.66496	6.61855	6.42226	6.26032	6.3477	6.48721	6.6116	6.52621	6.61036	4.51539	3.8544	4.12734	3.33799	3.81053	4.85569	4.51789	5.05988
1.69	6.58409	6.66068	6.61458	6.41703	6.25342	6.34093	6.48207	6.60685	6.52087	6.60528	4.52238	3.86187	4.13477	3.34538	3.81854	4.86137	4.52461	5.06426
1.7	6.57988	6.6564	6.61061	6.41181	6.24653	6.33415	6.47692	6.6021	6.51552	6.60019	4.52935	3.86934	4.14219	3.35278	3.82654	4.86699	4.53131	5.06857
1.71	6.57567	6.65211	6.60663	6.40658	6.23962	6.32736	6.47176	6.59734	6.51016	6.59509	4.53629	3.8768	4.14959	3.36017	3.83454	4.87257	4.53799	5.07282
1.72	6.57145	6.64781	6.60265	6.40135	6.23271	6.32055	6.4666	6.59258	6.50479	6.58998	4.5432	3.88426	4.15699	3.36756	3.84252	4.8781	4.54463	5.07702
1.73	6.56723	6.64351	6.59867	6.39611	6.22579	6.31374	6.46143	6.58781	6.49941	6.58487	4.55009	3.89171	4.16437	3.37495	3.8505	4.88358	4.55125	5.08115
1.74	6.56301	6.63921	6.59469	6.39087	6.21887	6.30691	6.45626	6.58304	6.49403	6.57976	4.55695	3.89915	4.17174	3.38233	3.85848	4.88902	4.55784	5.08522
1.75	6.55878	6.6349	6.5907	6.38562	6.21195	6.30007	6.45109	6.57827	6.48864	6.57464	4.56379	3.90659	4.1791	3.38972	3.86644	4.8944	4.5644	5.08923
1.76	6.55456	6.63059	6.58671	6.38038	6.20502	6.29322	6.44591	6.57349	6.48324	6.56951	4.5706	3.91402	4.18644	3.3971	3.8744	4.89973	4.57093	5.09318
1.77	6.55033	6.62628	6.58271	6.37513	6.19808	6.28637	6.44072	6.56871	6.47784	6.56438	4.57738	3.92145	4.19377	3.40448	3.88235	4.90501	4.57743	5.09707
1.78	6.54609	6.62197	6.57872	6.36987	6.19115	6.27951	6.43554	6.56393	6.47244	6.55925	4.58414	3.92887	4.20109	3.41186	3.89029	4.91023	4.58391	5.1009
1.79	6.54186	6.61765	6.57472	6.36462	6.1842	6.27264	6.43035	6.55914	6.46703	6.55411	4.59086	3.93628	4.2084	3.41923	3.89823	4.91541	4.59035	5.10466
1.8	6.53762	6.61333	6.57072	6.35936	6.17726	6.26576	6.42515	6.55435	6.46161	6.54897	4.59756	3.94369	4.21569	3.4266	3.90616	4.92053	4.59676	5.10837
1.81	6.53339	6.60901	6.56672	6.35411	6.17031	6.25888	6.41996	6.54956	6.45619	6.54383	4.60423	3.95109	4.22297	3.43397	3.91408	4.9256	4.60315	5.11201
1.82	6.52915	6.60469	6.56271	6.34885	6.16336	6.25199	6.41476	6.54477	6.45077	6.53869	4.61087	3.95848	4.23024	3.44134	3.92199	4.93062	4.6095	5.11558
1.83	6.52491	6.60036	6.55871	6.34358	6.15641	6.24509	6.40956	6.53997	6.44534	6.53354	4.61749	3.96587	4.23749	3.4487	3.92989	4.93559	4.61581	5.1191
1.84	6.52067	6.59603	6.5547	6.33832	6.14946	6.23819	6.40436	6.53517	6.43991	6.52839	4.62407	3.97325	4.24473	3.45606	3.93778	4.9405	4.6221	5.12255
1.85	6.51642	6.59171	6.5507	6.33306	6.1425	6.23129	6.39916	6.53038	6.43448	6.52324	4.63062	3.98062	4.25195	3.46342	3.94567	4.94535	4.62836	5.12594
1.86	6.51218	6.58738	6.54669	6.32779	6.13554	6.22438	6.39395	6.52558	6.42905	6.51809	4.63714	3.98799	4.25916	3.47078	3.95354	4.95015	4.63458	5.12927
1.87	6.50793	6.58305	6.54268	6.32252	6.12858	6.21747	6.38874	6.52077	6.42361	6.51293	4.64363	3.99534	4.26635	3.47813	3.96141	4.9549	4.64077	5.13254
1.88	6.50369	6.57871	6.53867	6.31725	6.12162	6.21055	6.38353	6.51597	6.41817	6.50777	4.65009	4.00269	4.27353	3.48548	3.96927	4.95959	4.64692	5.13574
1.89	6.49944	6.57438	6.53466	6.31199	6.11465	6.20363	6.37832	6.51117	6.41273	6.50262	4.65652	4.01004	4.28069	3.49283	3.97712	4.96423	4.65304	5.13888
1.9	6.4952	6.57005	6.53065	6.30672	6.10769	6.19671	6.37311	6.50636	6.40728	6.49746	4.66291	4.01737	4.28784	3.50018	3.98496	4.96881	4.65913	5.14195
1.91	6.49095	6.56571	6.52663	6.30145	6.10072	6.18978	6.3679	6.50156	6.40184	6.4923	4.66927	4.0247	4.29497	3.50752	3.99279	4.97333	4.66518	5.14497
1.92	6.4867	6.56138	6.52262	6.29617	6.09375	6.18285	6.36269	6.49675	6.39639	6.48713	4.6756	4.03202	4.30208	3.51486	4.00061	4.9778	4.6712	5.14791
1.93	6.48245	6.55704	6.51861	6.2909	6.08678	6.17592	6.35747	6.49194	6.39094	6.48197	4.6819	4.03933	4.30918	3.52219	4.00842	4.98221	4.67718	5.1508
1.94	6.4782	6.5527	6.51459	6.28563	6.07981	6.16899	6.35226	6.48714	6.38549	6.47681	4.68816	4.04663	4.31626	3.52953	4.01621	4.98656	4.68312	5.15362
1.95	6.47395	6.54837	6.51058	6.28035	6.07284	6.16205	6.34704	6.48233	6.38004	6.47164	4.69438	4.05392	4.32333	3.53686	4.024	4.99085	4.68903	5.15638
1.96	6.4697	6.54403	6.50656	6.27508	6.06586	6.15511	6.34182	6.47752	6.37459	6.46647	4.70058	4.06121	4.33037	3.54418	4.03178	4.99509	4.69491	5.15908
1.97	6.46545	6.53969	6.50255	6.26981	6.05889	6.14817	6.33661	6.47271	6.36914	6.46131	4.70673	4.06849	4.3374	3.55151	4.03955	4.99927	4.70074	5.16171
1.98	6.4612	6.53535	6.49853	6.26453	6.05191	6.14123	6.33139	6.4679	6.36368	6.45614	4.71286	4.07576	4.34441	3.55883	4.04731	5.00339	4.70654	5.16428
1.99	6.45695	6.53101	6.49452	6.25925	6.04494	6.13429	6.32617	6.46308	6.35823	6.45097	4.71894	4.08301	4.35141	3.56614	4.05505	5.00745	4.7123	5.16678
2	6.4527	6.52667	6.4905	6.25398	6.03796	6.12734	6.32095	6.45827	6.35277	6.4458	4.72499	4.09027	4.35838	3.57346	4.06279	5.01145	4.71802	5.16923
2.01	6.44844	6.52233	6.48648	6.2487	6.03098	6.1204	6.31573	6.45346	6.34731	6.44063	4.731	4.09751	4.36534	3.58077	4.07051	5.01539	4.7237	5.17161
2.02	6.44419	6.51799	6.48247	6.24343	6.024	6.11345	6.31051	6.44865	6.34185	6.43546	4.73698	4.10474	4.37228	3.58807	4.07822	5.01928	4.72934	5.17392
2.03	6.43994	6.51365	6.47845	6.23815	6.01702	6.1065	6.30529	6.44384	6.3364	6.43029	4.74292	4.11196	4.3792	3.59538	4.08592	5.0231	4.73494	5.17618
2.04	6.43569	6.50931	6.47443	6.23287	6.01004	6.09955	6.30007	6.43902	6.33094	6.42512	4.74882	4.11917	4.3861	3.60268	4.09361	5.02687	4.74051	5.17837
2.05	6.43143	6.50497	6.47041	6.22759	6.00306	6.09259	6.29484	6.43421	6.32548	6.41995	4.75468	4.12637	4.39298	3.60997	4.10128	5.03057	4.74603	5.1805
2.06	6.42718	6.50063	6.4664	6.22232	5.99608	6.08564	6.28962	6.4294	6.32002	6.41478	4.7605	4.13357	4.39984	3.61726	4.10894	5.03422	4.75151	5.18257
2.07	6.42293	6.49628	6.46238	6.21704	5.9891	6.07869	6.2844	6.42458	6.31455	6.40961	4.76628	4.14075	4.40668	3.62455	4.11659	5.0378	4.75695	5.18457
2.08	6.41867	6.49194	6.45836	6.21176	5.98212	6.07173	6.27918	6.41977	6.30909	6.40444	4.77203	4.14792	4.4135	3.63184	4.12423	5.04132	4.76235	5.18651
2.09	6.41442	6.4876	6.45434	6.20648	5.97514	6.06478	6.27396	6.41495	6.30363	6.39926	4.77773	4.15508	4.4203	3.63912	4.13185	5.04478	4.76771	5.18839
2.1	6.41017	6.48326	6.45032	6.2012	5.96816	6.05782	6.26873	6.41014	6.29817	6.39409	4.78339	4.16223	4.42708	3.64639	4.13946	5.04819	4.77302	5.19021
2.11	6.40591	6.47891	6.4463	6.19592	5.96117	6.05086	6.26351	6.40532	6.29271	6.38892	4.78901	4.16937	4.43383	3.65366	4.14706	5.05153	4.77829	5.19197
2.12	6.40166	6.47457	6.44229	6.19064	5.95419	6.04391	6.25829	6.40051	6.28724	6.38374	4.79459	4.1765	4.44057	3.66093	4.15464	5.05481	4.78352	5.19366
2.13	6.39741	6.47023	6.43827	6.18537	5.94721	6.03695	6.25306	6.39569	6.28178	6.37857	4.80013	4.18362	4.44728	3.66819	4.16221	5.05803	4.7887	5.1953
2.14	6.39315	6.46589	6.43425	6.18009	5.94022	6.02999	6.24784	6.39088	6.27632	6.3734	4.80563	4.19073	4.45397	3.67545	4.16976	5.06118	4.79384	5.19687
2.15	6.3889	6.46154	6.43023	6.17481	5.93324	6.02303	6.24261	6.38606	6.27085	6.36822	4.81108	4.19782	4.46064	3.68271	4.1773	5.06428	4.79894	5.19838
2.16	6.38464	6.4572	6.42621	6.16953	5.92626	6.01607	6.23739	6.38125	6.26539	6.36305	4.81649	4.2049	4.46728	3.68996	4.18482	5.06731	4.80399	5.19984
2.17	6.38039	6.45286	6.42219	6.16425	5.91927	6.00911	6.23216	6.37643	6.25993	6.35788	4.82186	4.21198	4.4739	3.69721	4.19233	5.07029	4.809	5.20123
2.18	6.37613	6.44851	6.41817	6.15897	5.91229	6.00215	6.22694	6.37161	6.25446	6.3527	4.82719	4.21903	4.4805	3.70445	4.19983	5.0732	4.81396	5.20256
2.19	6.37188	6.44417	6.41415	6.15369	5.9053	5.99518	6.22172	6.3668	6.249	6.34753	4.83247	4.22608	4.48707	3.71168	4.2073	5.07605	4.81888	5.20383
2.2	6.36763	6.43982	6.41013	6.14841	5.89832	5.98822	6.21649	6.36198	6.24353	6.34235	4.8377	4.23312	4.49362	3.71892	4.21477	5.07884	4.82375	5.20505
2.21	6.36337	6.43548	6.40611	6.14313	5.89133	5.98126	6.21127	6.35717	6.23807	6.33718	4.84289	4.24014	4.50014	3.72614	4.22221	5.08156	4.82857	5.2062
2.22	6.35912	6.43114	6.40209	6.13785	5.88435	5.9743	6.20604	6.35235	6.2326	6.332	4.84804	4.24715	4.50664	3.73336	4.22964	5.08423	4.83334	5.2073
2.23	6.35486	6.42679	6.39807	6.13257	5.87736	5.96733	6.20082	6.34753	6.22714	6.32683	4.85314	4.25414	4.51312	3.74058	4.23706	5.08683	4.83807	5.20833
2.24	6.35061	6.42245	6.39405	6.12729	5.87037	5.96037	6.19559	6.34272	6.22167	6.32165	4.85819	4.26112	4.51957	3.74779	4.24445	5.08938	4.84275	5.20931
2.25	6.34635	6.41811	6.39004	6.12201	5.86339	5.95341	6.19037	6.3379	6.2162	6.31648	4.86319	4.26809	4.52599	3.755	4.25183	5.09186	4.84739	5.21023
2.26	6.3421	6.41376	6.38602	6.11673	5.8564	5.94644	6.18514	6.33309	6.21074	6.3113	4.86815	4.27505	4.53238	3.7622	4.2592	5.09428	4.85197	5.2111
2.27	6.33784	6.40942	6.382	6.11145	5.84941	5.93948	6.17991	6.32827	6.20527	6.30613	4.87307	4.28199	4.53875	3.7694	4.26654	5.09663	4.85651	5.2119
2.28	6.33359	6.40507	6.37798	6.10617	5.84243	5.93251	6.17469	6.32345	6.19981	6.30095	4.87793	4.28892	4.5451	3.77659	4.27387	5.09893	4.861	5.21266
2.29	6.32933	6.40073	6.37396	6.10089	5.83544	5.92555	6.16946	6.31864	6.19434	6.29578	4.88275	4.29583	4.55141	3.78378	4.28117	5.10117	4.86544	5.21335
2.3	6.32508	6.39639	6.36994	6.09561	5.82845	5.91858	6.16424	6.31382	6.18888	6.2906	4.88752	4.30273	4.5577	3.79096	4.28846	5.10334	4.86983	5.21399
2.31	6.32082	6.39204	6.36592	6.09032	5.82147	5.91162	6.15901	6.309	6.18341	6.28543	4.89224	4.30961	4.56396	3.79813	4.29573	5.10546	4.87417	5.21457
2.32	6.31657	6.3877	6.3619	6.08504	5.81448	5.90465	6.15379	6.30419	6.17794	6.28025	4.89691	4.31648	4.57019	3.8053	4.30299	5.10751	4.87845	5.2151
2.33	6.31231	6.38335	6.35788	6.07976	5.80749	5.89769	6.14856	6.29937	6.17248	6.27508	4.90153	4.32334	4.57639	3.81246	4.31022	5.1095	4.88269	5.21557
2.34	6.30806	6.37901	6.35386	6.07448	5.80051	5.89072	6.14334	6.29455	6.16701	6.2699	4.9061	4.33017	4.58256	3.81962	4.31743	5.11143	4.88688	5.21599
2.35	6.3038	6.37467	6.34984	6.0692	5.79352	5.88376	6.13811	6.28974	6.16154	6.26473	4.91063	4.337	4.58871	3.82677	4.32462	5.1133	4.89102	5.21635
2.36	6.29955	6.37032	6.34582	6.06392	5.78653	5.87679	6.13288	6.28492	6.15608	6.25955	4.9151	4.3438	4.59482	3.83391	4.33179	5.11511	4.89511	5.21666
2.37	6.29529	6.36598	6.3418	6.05864	5.77954	5.86982	6.12766	6.2801	6.15061	6.25438	4.91952	4.35059	4.60091	3.84105	4.33895	5.11686	4.89914	5.21692
2.38	6.29104	6.36163	6.33778	6.05336	5.77256	5.86286	6.12243	6.27529	6.14514	6.2492	4.92389	4.35737	4.60696	3.84818	4.34608	5.11855	4.90312	5.21712
2.39	6.28678	6.35729	6.33376	6.04808	5.76557	5.85589	6.11721	6.27047	6.13968	6.24402	4.92821	4.36413	4.61298	3.85531	4.35318	5.12018	4.90706	5.21727
2.4	6.28253	6.35295	6.32974	6.0428	5.75858	5.84892	6.11198	6.26565	6.13421	6.23885	4.93248	4.37087	4.61897	3.86243	4.36027	5.12176	4.91093	5.21737
2.41	6.27827	6.3486	6.32572	6.03752	5.75159	5.84196	6.10675	6.26084	6.12874	6.23367	4.93669	4.37759	4.62493	3.86954	4.36734	5.12327	4.91476	5.21742
2.42	6.27402	6.34426	6.3217	6.03224	5.74461	5.83499	6.10153	6.25602	6.12328	6.2285	4.94086	4.3843	4.63086	3.87664	4.37438	5.12472	4.91853	5.21742
2.43	6.26976	6.33991	6.31768	6.02696	5.73762	5.82802	6.0963	6.2512	6.11781	6.22332	4.94497	4.39099	4.63675	3.88374	4.3814	5.12612	4.92226	5.21736
2.44	6.26551	6.33557	6.31366	6.02168	5.73063	5.82106	6.09108	6.24639	6.11234	6.21815	4.94903	4.39766	4.64261	3.89083	4.3884	5.12745	4.92592	5.21726
2.45	6.26125	6.33122	6.30964	6.01639	5.72364	5.81409	6.08585	6.24157	6.10688	6.21297	4.95303	4.40431	4.64844	3.89792	4.39537	5.12873	4.92954	5.21711
2.46	6.257	6.32688	6.30562	6.01111	5.71665	5.80712	6.08062	6.23675	6.10141	6.20779	4.95699	4.41094	4.65424	3.905	4.40232	5.12995	4.9331	5.2169
2.47	6.25274	6.32254	6.3016	6.00583	5.70967	5.80016	6.0754	6.23193	6.09594	6.20262	4.96088	4.41756	4.66	3.91207	4.40925	5.13111	4.93661	5.21665
2.48	6.24849	6.31819	6.29758	6.00055	5.70268	5.79319	6.07017	6.22712	6.09048	6.19744	4.96473	4.42416	4.66573	3.91913	4.41615	5.13221	4.94006	5.21635
2.49	6.24423	6.31385	6.29356	5.99527	5.69569	5.78622	6.06495	6.2223	6.08501	6.19227	4.96852	4.43074	4.67142	3.92618	4.42303	5.13326	4.94346	5.216
2.5	6.23998	6.3095	6.28954	5.98999	5.6887	5.77925	6.05972	6.21748	6.07954	6.18709	4.97226	4.43729	4.67708	3.93323	4.42988	5.13425	4.94681	5.21561
2.51	6.23572	6.30516	6.28552	5.98471	5.68171	5.77229	6.05449	6.21267	6.07408	6.18192	4.97594	4.44383	4.6827	3.94027	4.43671	5.13518	4.9501	5.21517
2.52	6.23147	6.30081	6.2815	5.97943	5.67473	5.76532	6.04927	6.20785	6.06861	6.17674	4.97957	4.45035	4.68829	3.9473	4.44351	5.13606	4.95333	5.21468
2.53	6.22721	6.29647	6.27748	5.97415	5.66774	5.75835	6.04404	6.20303	6.06314	6.17156	4.98315	4.45685	4.69384	3.95432	4.45029	5.13688	4.95652	5.21414
2.54	6.22296	6.29213	6.27346	5.96887	5.66075	5.75138	6.03882	6.19822	6.05768	6.16639	4.98667	4.46333	4.69935	3.96134	4.45703	5.13764	4.95964	5.21356
2.55	6.2187	6.28778	6.26944	5.96359	5.65376	5.74441	6.03359	6.1934	6.05221	6.16121	4.99013	4.46979	4.70483	3.96835	4.46376	5.13835	4.96272	5.21293
2.56	6.21445	6.28344	6.26542	5.95831	5.64677	5.73745	6.02836	6.18858	6.04674	6.15604	4.99354	4.47622	4.71027	3.97534	4.47045	5.13901	4.96573	5.21226
2.57	6.21019	6.27909	6.2614	5.95302	5.63978	5.73048	6.02314	6.18377	6.04127	6.15086	4.9969	4.48264	4.71567	3.98233	4.47712	5.13961	4.9687	5.21155
2.58	6.20594	6.27475	6.25738	5.94774	5.63279	5.72351	6.01791	6.17895	6.03581	6.14568	5.0002	4.48903	4.72104	3.98932	4.48376	5.14016	4.9716	5.21079
2.59	6.20168	6.2704	6.25336	5.94246	5.62581	5.71654	6.01269	6.17413	6.03034	6.14051	5.00344	4.4954	4.72636	3.99629	4.49037	5.14065	4.97446	5.20999
2.6	6.19743	6.26606	6.24934	5.93718	5.61882	5.70957	6.00746	6.16931	6.02487	6.13533	5.00663	4.50175	4.73165	4.00325	4.49695	5.14109	4.97725	5.20914
2.61	6.19317	6.26171	6.24532	5.9319	5.61183	5.70261	6.00223	6.1645	6.01941	6.13016	5.00976	4.50808	4.7369	4.01021	4.5035	5.14147	4.98	5.20825
2.62	6.18892	6.25737	6.2413	5.92662	5.60484	5.69564	5.99701	6.15968	6.01394	6.12498	5.01283	4.51439	4.74211	4.01715	4.51002	5.1418	4.98268	5.20732
2.63	6.18466	6.25303	6.23728	5.92134	5.59785	5.68867	5.99178	6.15486	6.00847	6.11981	5.01585	4.52067	4.74728	4.02409	4.51652	5.14208	4.98531	5.20635
2.64	6.18041	6.24868	6.23326	5.91606	5.59086	5.6817	5.98655	6.15005	6.003	6.11463	5.01882	4.52692	4.75241	4.03101	4.52298	5.14231	4.98789	5.20534
2.65	6.17615	6.24434	6.22924	5.91078	5.58387	5.67473	5.98133	6.14523	5.99754	6.10945	5.02172	4.53316	4.75749	4.03793	4.52941	5.14249	4.99041	5.20428
2.66	6.1719	6.23999	6.22522	5.9055	5.57689	5.66777	5.9761	6.14041	5.99207	6.10428	5.02458	4.53937	4.76254	4.04483	4.53582	5.14261	4.99287	5.20319
2.67	6.16764	6.23565	6.2212	5.90021	5.5699	5.6608	5.97088	6.1356	5.9866	6.0991	5.02737	4.54555	4.76755	4.05173	4.54218	5.14269	4.99528	5.20206
2.68	6.16339	6.2313	6.21718	5.89493	5.56291	5.65383	5.96565	6.13078	5.98114	6.09393	5.03011	4.55172	4.77251	4.05862	4.54852	5.14271	4.99764	5.20088
2.69	6.15913	6.22696	6.21316	5.88965	5.55592	5.64686	5.96042	6.12596	5.97567	6.08875	5.03279	4.55785	4.77744	4.06549	4.55483	5.14268	4.99993	5.19967
2.7	6.15488	6.22262	6.20914	5.88437	5.54893	5.63989	5.9552	6.12114	5.9702	6.08357	5.03541	4.56396	4.78232	4.07236	4.5611	5.14261	5.00218	5.19842
2.71	6.15062	6.21827	6.20512	5.87909	5.54194	5.63292	5.94997	6.11633	5.96473	6.0784	5.03798	4.57005	4.78716	4.07921	4.56734	5.14248	5.00436	5.19713
2.72	6.14637	6.21393	6.2011	5.87381	5.53495	5.62595	5.94475	6.11151	5.95927	6.07322	5.0405	4.57611	4.79195	4.08606	4.57355	5.14231	5.0065	5.19581
2.73	6.14211	6.20958	6.19708	5.86853	5.52796	5.61899	5.93952	6.10669	5.9538	6.06805	5.04295	4.58214	4.79671	4.09289	4.57972	5.14209	5.00857	5.19445
2.74	6.13786	6.20524	6.19306	5.86325	5.52098	5.61202	5.93429	6.10188	5.94833	6.06287	5.04535	4.58815	4.80142	4.09971	4.58586	5.14182	5.01059	5.19305
2.75	6.1336	6.20089	6.18904	5.85797	5.51399	5.60505	5.92907	6.09706	5.94287	6.05769	5.04769	4.59413	4.80608	4.10652	4.59196	5.1415	5.01256	5.19161
2.76	6.12935	6.19655	6.18502	5.85269	5.507	5.59808	5.92384	6.09224	5.9374	6.05252	5.04998	4.60008	4.8107	4.11332	4.59803	5.14113	5.01447	5.19014
2.77	6.12509	6.19221	6.181	5.8474	5.50001	5.59111	5.91861	6.08743	5.93193	6.04734	5.05221	4.60601	4.81528	4.12011	4.60406	5.14072	5.01633	5.18864
2.78	6.12084	6.18786	6.17698	5.84212	5.49302	5.58414	5.91339	6.08261	5.92646	6.04217	5.05438	4.61191	4.81981	4.12688	4.61006	5.14027	5.01813	5.1871
2.79	6.11658	6.18352	6.17296	5.83684	5.48603	5.57717	5.90816	6.07779	5.921	6.03699	5.0565	4.61778	4.8243	4.13365	4.61602	5.13976	5.01988	5.18552
2.8	6.11233	6.17917	6.16894	5.83156	5.47904	5.57021	5.90294	6.07297	5.91553	6.03181	5.05856	4.62362	4.82874	4.1404	4.62195	5.13921	5.02157	5.18391
2.81	6.10807	6.17483	6.16492	5.82628	5.47205	5.56324	5.89771	6.06816	5.91006	6.02664	5.06056	4.62943	4.83313	4.14714	4.62783	5.13862	5.02321	5.18227
2.82	6.10382	6.17048	6.1609	5.821	5.46506	5.55627	5.89248	6.06334	5.9046	6.02146	5.06251	4.63521	4.83748	4.15386	4.63368	5.13798	5.02479	5.18059
2.83	6.09956	6.16614	6.15688	5.81572	5.45808	5.5493	5.88726	6.05852	5.89913	6.01629	5.0644	4.64097	4.84178	4.16058	4.63949	5.1373	5.02632	5.17889
2.84	6.09531	6.16179	6.15286	5.81044	5.45109	5.54233	5.88203	6.05371	5.89366	6.01111	5.06624	4.64669	4.84604	4.16728	4.64527	5.13657	5.02779	5.17714
2.85	6.09105	6.15745	6.14884	5.80516	5.4441	5.53536	5.8768	6.04889	5.88819	6.00593	5.06802	4.65239	4.85025	4.17396	4.651	5.1358	5.02921	5.17537
2.86	6.0868	6.15311	6.14482	5.79988	5.43711	5.52839	5.87158	6.04407	5.88273	6.00076	5.06974	4.65805	4.85441	4.18064	4.6567	5.13499	5.03058	5.17357
2.87	6.08254	6.14876	6.1408	5.79459	5.43012	5.52142	5.86635	6.03925	5.87726	5.99558	5.07141	4.66368	4.85853	4.1873	4.66235	5.13414	5.03189	5.17173
2.88	6.07829	6.14442	6.13678	5.78931	5.42313	5.51446	5.86113	6.03444	5.87179	5.99041	5.07303	4.66929	4.86259	4.19395	4.66797	5.13324	5.03315	5.16987
2.89	6.07403	6.14007	6.13276	5.78403	5.41614	5.50749	5.8559	6.02962	5.86633	5.98523	5.07459	4.67486	4.86661	4.20058	4.67354	5.13231	5.03436	5.16797
2.9	6.06978	6.13573	6.12874	5.77875	5.40915	5.50052	5.85067	6.0248	5.86086	5.98005	5.07609	4.6804	4.87058	4.2072	4.67908	5.13133	5.03551	5.16604
2.91	6.06552	6.13138	6.12472	5.77347	5.40216	5.49355	5.84545	6.01999	5.85539	5.97488	5.07754	4.6859	4.87451	4.2138	4.68457	5.13031	5.03661	5.16409
2.92	6.06127	6.12704	6.1207	5.76819	5.39517	5.48658	5.84022	6.01517	5.84992	5.9697	5.07893	4.69138	4.87838	4.22039	4.69002	5.12925	5.03766	5.1621
2.93	6.05701	6.1227	6.11668	5.76291	5.38818	5.47961	5.83499	6.01035	5.84446	5.96453	5.08027	4.69682	4.8822	4.22697	4.69543	5.12815	5.03865	5.16009
2.94	6.05276	6.11835	6.11266	5.75763	5.3812	5.47264	5.82977	6.00554	5.83899	5.95935	5.08155	4.70223	4.88598	4.23353	4.7008	5.12701	5.0396	5.15805
2.95	6.0485	6.11401	6.10864	5.75235	5.37421	5.46567	5.82454	6.00072	5.83352	5.95417	5.08279	4.7076	4.88971	4.24008	4.70612	5.12584	5.04049	5.15598
2.96	6.04425	6.10966	6.10462	5.74707	5.36722	5.4587	5.81932	5.9959	5.82805	5.949	5.08396	4.71295	4.89338	4.24661	4.7114	5.12462	5.04133	5.15388
2.97	6.03999	6.10532	6.1006	5.74178	5.36023	5.45174	5.81409	5.99108	5.82259	5.94382	5.08508	4.71825	4.89701	4.25312	4.71664	5.12337	5.04212	5.15176
2.98	6.03574	6.10097	6.09658	5.7365	5.35324	5.44477	5.80886	5.98627	5.81712	5.93865	5.08615	4.72353	4.90058	4.25962	4.72183	5.12208	5.04285	5.14961
2.99	6.03148	6.09663	6.09256	5.73122	5.34625	5.4378	5.80364	5.98145	5.81165	5.93347	5.08717	4.72876	4.90411	4.2661	4.72698	5.12075	5.04354	5.14743
3	6.02723	6.09228	6.08854	5.72594	5.33926	5.43083	5.79841	5.97663	5.80619	5.92829	5.08813	4.73397	4.90759	4.27257	4.73208	5.11939	5.04417	5.14523
3.01	6.02297	6.08794	6.08452	5.72066	5.33227	5.42386	5.79318	5.97182	5.80072	5.92312	5.08904	4.73914	4.91101	4.27902	4.73714	5.11799	5.04476	5.143
3.02	6.01872	6.0836	6.0805	5.71538	5.32528	5.41689	5.78796	5.967	5.79525	5.91794	5.0899	4.74427	4.91439	4.28545	4.74216	5.11655	5.04529	5.14074
3.03	6.01446	6.07925	6.07648	5.7101	5.31829	5.40992	5.78273	5.96218	5.78978	5.91277	5.0907	4.74936	4.91771	4.29187	4.74712	5.11508	5.04578	5.13846
3.04	6.01021	6.07491	6.07246	5.70482	5.3113	5.40295	5.77751	5.95736	5.78432	5.90759	5.09146	4.75442	4.92098	4.29827	4.75204	5.11357	5.04621	5.13616
3.05	6.00595	6.07056	6.06844	5.69954	5.30431	5.39598	5.77228	5.95255	5.77885	5.90241	5.09216	4.75945	4.9242	4.30465	4.75692	5.11203	5.0466	5.13383
3.06	6.0017	6.06622	6.06442	5.69426	5.29733	5.38902	5.76705	5.94773	5.77338	5.89724	5.09281	4.76443	4.92737	4.31102	4.76175	5.11046	5.04694	5.13147
3.07	5.99744	6.06187	6.0604	5.68897	5.29034	5.38205	5.76183	5.94291	5.76791	5.89206	5.09341	4.76938	4.93049	4.31736	4.76653	5.10885	5.04722	5.1291
3.08	5.99319	6.05753	6.05638	5.68369	5.28335	5.37508	5.7566	5.9381	5.76245	5.88689	5.09395	4.77429	4.93356	4.32369	4.77126	5.10721	5.04746	5.1267
3.09	5.98893	6.05319	6.05236	5.67841	5.27636	5.36811	5.75137	5.93328	5.75698	5.88171	5.09445	4.77916	4.93657	4.33	4.77594	5.10553	5.04765	5.12427
3.1	5.98467	6.04884	6.04834	5.67313	5.26937	5.36114	5.74615	5.92846	5.75151	5.87654	5.09489	4.784	4.93954	4.33629	4.78058	5.10383	5.0478	5.12183
3.11	5.98042	6.0445	6.04432	5.66785	5.26238	5.35417	5.74092	5.92365	5.74605	5.87136	5.09529	4.78879	4.94245	4.34256	4.78517	5.10209	5.04789	5.11936
3.12	5.97616	6.04015	6.0403	5.66257	5.25539	5.3472	5.7357	5.91883	5.74058	5.86618	5.09564	4.79355	4.94531	4.34882	4.78971	5.10032	5.04794	5.11687
3.13	5.97191	6.03581	6.03628	5.65729	5.2484	5.34023	5.73047	5.91401	5.73511	5.86101	5.09593	4.79827	4.94811	4.35505	4.7942	5.09851	5.04795	5.11435
3.14	5.96765	6.03146	6.03226	5.65201	5.24141	5.33326	5.72524	5.90919	5.72964	5.85583	5.09618	4.80295	4.95087	4.36127	4.79864	5.09668	5.0479	5.11182
3.15	5.9634	6.02712	6.02824	5.64673	5.23442	5.32629	5.72002	5.90438	5.72418	5.85066	5.09638	4.80759	4.95357	4.36746	4.80302	5.09482	5.04781	5.10926
3.16	5.95914	6.02277	6.02422	5.64144	5.22743	5.31932	5.71479	5.89956	5.71871	5.84548	5.09653	4.81218	4.95622	4.37364	4.80736	5.09292	5.04768	5.10669
3.17	5.95489	6.01843	6.0202	5.63616	5.22044	5.31236	5.70956	5.89474	5.71324	5.8403	5.09663	4.81674	4.95882	4.37979	4.81165	5.091	5.04749	5.10409
3.18	5.95063	6.01409	6.01618	5.63088	5.21345	5.30539	5.70434	5.88993	5.70777	5.83513	5.09669	4.82126	4.96136	4.38592	4.81589	5.08905	5.04727	5.10147
3.19	5.94638	6.00974	6.01216	5.6256	5.20647	5.29842	5.69911	5.88511	5.70231	5.82995	5.09669	4.82573	4.96385	4.39204	4.82008	5.08707	5.047	5.09884
3.2	5.94212	6.0054	6.00814	5.62032	5.19948	5.29145	5.69388	5.88029	5.69684	5.82478	5.09665	4.83017	4.96629	4.39813	4.82421	5.08506	5.04668	5.09618
3.21	5.93787	6.00105	6.00412	5.61504	5.19249	5.28448	5.68866	5.87548	5.69137	5.8196	5.09657	4.83456	4.96868	4.4042	4.82829	5.08302	5.04632	5.0935
3.22	5.93361	5.99671	6.0001	5.60976	5.1855	5.27751	5.68343	5.87066	5.68591	5.81442	5.09643	4.83891	4.97102	4.41025	4.83233	5.08095	5.04592	5.09081
3.23	5.92936	5.99236	5.99608	5.60448	5.17851	5.27054	5.67821	5.86584	5.68044	5.80925	5.09625	4.84322	4.9733	4.41627	4.83631	5.07886	5.04547	5.08809
3.24	5.9251	5.98802	5.99206	5.5992	5.17152	5.26357	5.67298	5.86102	5.67497	5.80407	5.09603	4.84749	4.97553	4.42228	4.84023	5.07673	5.04498	5.08536
3.25	5.92085	5.98368	5.98804	5.59392	5.16453	5.2566	5.66775	5.85621	5.6695	5.7989	5.09576	4.85171	4.97771	4.42826	4.84411	5.07459	5.04445	5.08261
3.26	5.91659	5.97933	5.98402	5.58863	5.15754	5.24963	5.66253	5.85139	5.66404	5.79372	5.09544	4.85589	4.97983	4.43422	4.84793	5.07241	5.04387	5.07984
3.27	5.91234	5.97499	5.98	5.58335	5.15055	5.24266	5.6573	5.84657	5.65857	5.78854	5.09508	4.86003	4.9819	4.44015	4.85169	5.07021	5.04326	5.07705
3.28	5.90808	5.97064	5.97598	5.57807	5.14356	5.23569	5.65207	5.84176	5.6531	5.78337	5.09468	4.86412	4.98392	4.44606	4.85541	5.06798	5.0426	5.07424
3.29	5.90383	5.9663	5.97196	5.57279	5.13657	5.22873	5.64685	5.83694	5.64763	5.77819	5.09423	4.86817	4.98589	4.45195	4.85907	5.06573	5.0419	5.07142
3.3	5.89957	5.96195	5.96794	5.56751	5.12958	5.22176	5.64162	5.83212	5.64217	5.77302	5.09374	4.87218	4.9878	4.45782	4.86267	5.06345	5.04116	5.06858
3.31	5.89532	5.95761	5.96392	5.56223	5.12259	5.21479	5.6364	5.8273	5.6367	5.76784	5.0932	4.87614	4.98967	4.46366	4.86623	5.06115	5.04038	5.06572
3.32	5.89106	5.95326	5.9599	5.55695	5.1156	5.20782	5.63117	5.82249	5.63123	5.76266	5.09262	4.88006	4.99148	4.46947	4.86973	5.05883	5.03956	5.06285
3.33	5.88681	5.94892	5.95588	5.55167	5.10861	5.20085	5.62594	5.81767	5.62577	5.75749	5.092	4.88393	4.99324	4.47526	4.87317	5.05648	5.0387	5.05996
3.34	5.88255	5.94458	5.95186	5.54639	5.10163	5.19388	5.62072	5.81285	5.6203	5.75231	5.09134	4.88776	4.99494	4.48103	4.87656	5.0541	5.0378	5.05705
3.35	5.8783	5.94023	5.94784	5.54111	5.09464	5.18691	5.61549	5.80804	5.61483	5.74714	5.09064	4.89154	4.9966	4.48677	4.87989	5.0517	5.03686	5.05413
3.36	5.87404	5.93589	5.94382	5.53582	5.08765	5.17994	5.61026	5.80322	5.60936	5.74196	5.08989	4.89527	4.9982	4.49248	4.88317	5.04928	5.03588	5.05119
3.37	5.86979	5.93154	5.9398	5.53054	5.08066	5.17297	5.60504	5.7984	5.6039	5.73678	5.0891	4.89896	4.99975	4.49817	4.8864	5.04684	5.03486	5.04824
3.38	5.86553	5.9272	5.93578	5.52526	5.07367	5.166	5.59981	5.79359	5.59843	5.73161	5.08828	4.90261	5.00125	4.50384	4.88957	5.04437	5.03381	5.04527
3.39	5.86128	5.92285	5.93176	5.51998	5.06668	5.15903	5.59459	5.78877	5.59296	5.72643	5.08741	4.90621	5.00269	4.50947	4.89268	5.04188	5.03272	5.04228
3.4	5.85702	5.91851	5.92774	5.5147	5.05969	5.15206	5.58936	5.78395	5.58749	5.72126	5.0865	4.90976	5.00409	4.51508	4.89574	5.03937	5.03159	5.03928
3.41	5.85277	5.91417	5.92372	5.50942	5.0527	5.14509	5.58413	5.77913	5.58203	5.71608	5.08556	4.91327	5.00544	4.52066	4.89874	5.03684	5.03042	5.03627
3.42	5.84851	5.90982	5.9197	5.50414	5.04571	5.13813	5.57891	5.77432	5.57656	5.7109	5.08457	4.91673	5.00673	4.52622	4.90169	5.03429	5.02922	5.03324
3.43	5.84426	5.90548	5.91568	5.49886	5.03872	5.13116	5.57368	5.7695	5.57109	5.70573	5.08355	4.92014	5.00797	4.53174	4.90458	5.03171	5.02798	5.0302
3.44	5.84	5.90113	5.91166	5.49358	5.03173	5.12419	5.56845	5.76468	5.56563	5.70055	5.08249	4.92351	5.00916	4.53724	4.90742	5.02912	5.02671	5.02714
3.45	5.83575	5.89679	5.90764	5.48829	5.02474	5.11722	5.56323	5.75987	5.56016	5.69538	5.08139	4.92682	5.01031	4.54271	4.9102	5.0265	5.0254	5.02407
3.46	5.83149	5.89244	5.90362	5.48301	5.01775	5.11025	5.558	5.75505	5.55469	5.6902	5.08025	4.9301	5.0114	4.54815	4.91292	5.02387	5.02406	5.02099
3.47	5.82724	5.8881	5.8996	5.47773	5.01076	5.10328	5.55278	5.75023	5.54922	5.68502	5.07907	4.93332	5.01244	4.55356	4.91559	5.02121	5.02268	5.01789
3.48	5.82298	5.88375	5.89558	5.47245	5.00377	5.09631	5.54755	5.74541	5.54376	5.67985	5.07786	4.9365	5.01343	4.55895	4.9182	5.01854	5.02127	5.01478
3.49	5.81873	5.87941	5.89156	5.46717	4.99679	5.08934	5.54232	5.7406	5.53829	5.67467	5.07661	4.93962	5.01437	4.5643	4.92076	5.01584	5.01982	5.01166
3.5	5.81447	5.87507	5.88754	5.46189	4.9898	5.08237	5.5371	5.73578	5.53282	5.6695	5.07533	4.94271	5.01526	4.56962	4.92326	5.01313	5.01834	5.00852
3.51	5.81022	5.87072	5.88352	5.45661	4.98281	5.0754	5.53187	5.73096	5.52735	5.66432	5.07401	4.94574	5.0161	4.57492	4.9257	5.01039	5.01683	5.00537
3.52	5.80596	5.86638	5.8795	5.45133	4.97582	5.06843	5.52664	5.72615	5.52189	5.65914	5.07266	4.94872	5.01689	4.58018	4.92809	5.00764	5.01528	5.00221
3.53	5.80171	5.86203	5.87548	5.44605	4.96883	5.06146	5.52142	5.72133	5.51642	5.65397	5.07127	4.95166	5.01764	4.58541	4.93042	5.00487	5.0137	4.99904
3.54	5.79745	5.85769	5.87146	5.44077	4.96184	5.05449	5.51619	5.71651	5.51095	5.64879	5.06984	4.95455	5.01833	4.59061	4.93269	5.00209	5.01209	4.99585
3.55	5.7932	5.85334	5.86744	5.43548	4.95485	5.04752	5.51097	5.7117	5.50548	5.64362	5.06839	4.95739	5.01898	4.59578	4.93491	4.99928	5.01045	4.99265
3.56	5.78894	5.849	5.86342	5.4302	4.94786	5.04056	5.50574	5.70688	5.50002	5.63844	5.06689	4.96018	5.01957	4.60092	4.93708	4.99646	5.00877	4.98944
3.57	5.78469	5.84466	5.8594	5.42492	4.94087	5.03359	5.50051	5.70206	5.49455	5.63326	5.06537	4.96292	5.02012	4.60602	4.93918	4.99362	5.00707	4.98622
3.58	5.78043	5.84031	5.85538	5.41964	4.93388	5.02662	5.49529	5.69724	5.48908	5.62809	5.06381	4.96561	5.02062	4.6111	4.94123	4.99076	5.00533	4.98299
3.59	5.77618	5.83597	5.85136	5.41436	4.92689	5.01965	5.49006	5.69243	5.48362	5.62291	5.06222	4.96826	5.02108	4.61614	4.94323	4.98788	5.00357	4.97974
3.6	5.77192	5.83162	5.84734	5.40908	4.9199	5.01268	5.48483	5.68761	5.47815	5.61774	5.0606	4.97085	5.02148	4.62114	4.94517	4.98499	5.00177	4.97648
3.61	5.76767	5.82728	5.84332	5.4038	4.91291	5.00571	5.47961	5.68279	5.47268	5.61256	5.05894	4.9734	5.02184	4.62612	4.94705	4.98209	4.99995	4.97322
3.62	5.76341	5.82293	5.8393	5.39852	4.90592	4.99874	5.47438	5.67798	5.46721	5.60738	5.05725	4.9759	5.02216	4.63106	4.94888	4.97916	4.99809	4.96994
3.63	5.75915	5.81859	5.83528	5.39324	4.89893	4.99177	5.46915	5.67316	5.46175	5.60221	5.05554	4.97835	5.02242	4.63597	4.95066	4.97622	4.99621	4.96665
3.64	5.7549	5.81424	5.83126	5.38795	4.89194	4.9848	5.46393	5.66834	5.45628	5.59703	5.05379	4.98075	5.02264	4.64084	4.95237	4.97327	4.99429	4.96335
3.65	5.75064	5.8099	5.82724	5.38267	4.88495	4.97783	5.4587	5.66352	5.45081	5.59186	5.05201	4.9831	5.02282	4.64568	4.95403	4.9703	4.99235	4.96004
3.66	5.74639	5.80556	5.82322	5.37739	4.87797	4.97086	5.45348	5.65871	5.44534	5.58668	5.0502	4.9854	5.02294	4.65048	4.95564	4.96731	4.99038	4.95672
3.67	5.74213	5.80121	5.8192	5.37211	4.87098	4.96389	5.44825	5.65389	5.43988	5.5815	5.04836	4.98765	5.02303	4.65525	4.95719	4.96431	4.98839	4.95339
3.68	5.73788	5.79687	5.81518	5.36683	4.86399	4.95692	5.44302	5.64907	5.43441	5.57633	5.04649	4.98985	5.02306	4.65998	4.95869	4.96129	4.98636	4.95005
3.69	5.73362	5.79252	5.81116	5.36155	4.857	4.94995	5.4378	5.64426	5.42894	5.57115	5.04459	4.99201	5.02306	4.66468	4.96013	4.95826	4.98431	4.9467
3.7	5.72937	5.78818	5.80714	5.35627	4.85001	4.94299	5.43257	5.63944	5.42348	5.56598	5.04266	4.99411	5.02301	4.66934	4.96152	4.95522	4.98223	4.94334
3.71	5.72511	5.78383	5.80312	5.35099	4.84302	4.93602	5.42734	5.63462	5.41801	5.5608	5.04071	4.99617	5.02291	4.67396	4.96285	4.95216	4.98013	4.93997
3.72	5.72086	5.77949	5.7991	5.34571	4.83603	4.92905	5.42212	5.62981	5.41254	5.55562	5.03872	4.99818	5.02277	4.67855	4.96413	4.94908	4.978	4.93659
3.73	5.7166	5.77515	5.79508	5.34043	4.82904	4.92208	5.41689	5.62499	5.40707	5.55045	5.03671	5.00013	5.02259	4.6831	4.96536	4.94599	4.97584	4.9332
3.74	5.71235	5.7708	5.79106	5.33514	4.82205	4.91511	5.41167	5.62017	5.40161	5.54527	5.03467	5.00204	5.02236	4.68762	4.96653	4.94289	4.97366	4.92981
3.75	5.70809	5.76646	5.78704	5.32986	4.81506	4.90814	5.40644	5.61535	5.39614	5.5401	5.03261	5.0039	5.02209	4.69209	4.96765	4.93978	4.97145	4.9264
3.76	5.70384	5.76211	5.78302	5.32458	4.80807	4.90117	5.40121	5.61054	5.39067	5.53492	5.03052	5.00571	5.02178	4.69653	4.96871	4.93665	4.96922	4.92298
3.77	5.69958	5.75777	5.779	5.3193	4.80108	4.8942	5.39599	5.60572	5.3852	5.52974	5.0284	5.00748	5.02142	4.70093	4.96972	4.93351	4.96696	4.91956
3.78	5.69533	5.75342	5.77498	5.31402	4.79409	4.88723	5.39076	5.6009	5.37974	5.52457	5.02625	5.00919	5.02102	4.7053	4.97068	4.93036	4.96468	4.91613
3.79	5.69107	5.74908	5.77096	5.30874	4.7871	4.88026	5.38553	5.59609	5.37427	5.51939	5.02408	5.01085	5.02058	4.70962	4.97159	4.92719	4.96237	4.91269
3.8	5.68682	5.74473	5.76694	5.30346	4.78011	4.87329	5.38031	5.59127	5.3688	5.51422	5.02188	5.01247	5.0201	4.71391	4.97244	4.92401	4.96005	4.90924
3.81	5.68256	5.74039	5.76292	5.29818	4.77312	4.86632	5.37508	5.58645	5.36334	5.50904	5.01966	5.01404	5.01958	4.71815	4.97324	4.92082	4.95769	4.90578
3.82	5.67831	5.73605	5.7589	5.2929	4.76613	4.85935	5.36986	5.58163	5.35787	5.50386	5.01741	5.01556	5.01902	4.72236	4.97399	4.91761	4.95532	4.90231
3.83	5.67405	5.7317	5.75488	5.28761	4.75914	4.85238	5.36463	5.57682	5.3524	5.49869	5.01514	5.01703	5.01842	4.72653	4.97468	4.9144	4.95292	4.89884
3.84	5.6698	5.72736	5.75086	5.28233	4.75216	4.84541	5.3594	5.572	5.34693	5.49351	5.01284	5.01845	5.01777	4.73066	4.97533	4.91117	4.9505	4.89535
3.85	5.66554	5.72301	5.74684	5.27705	4.74517	4.83845	5.35418	5.56718	5.34147	5.48834	5.01052	5.01982	5.01709	4.73474	4.97592	4.90793	4.94805	4.89186
3.86	5.66129	5.71867	5.74282	5.27177	4.73818	4.83148	5.34895	5.56237	5.336	5.48316	5.00818	5.02115	5.01637	4.73879	4.97647	4.90468	4.94559	4.88836
3.87	5.65703	5.71432	5.7388	5.26649	4.73119	4.82451	5.34372	5.55755	5.33053	5.47798	5.00581	5.02243	5.01561	4.7428	4.97696	4.90141	4.9431	4.88486
3.88	5.65278	5.70998	5.73478	5.26121	4.7242	4.81754	5.3385	5.55273	5.32506	5.47281	5.00342	5.02366	5.01481	4.74676	4.9774	4.89814	4.94059	4.88134
3.89	5.64852	5.70564	5.73076	5.25593	4.71721	4.81057	5.33327	5.54792	5.3196	5.46763	5.00101	5.02484	5.01397	4.75069	4.97779	4.89485	4.93806	4.87782
3.9	5.64427	5.70129	5.72674	5.25065	4.71022	4.8036	5.32805	5.5431	5.31413	5.46246	4.99857	5.02598	5.01309	4.75457	4.97813	4.89156	4.93551	4.87429
3.91	5.64001	5.69695	5.72272	5.24537	4.70323	4.79663	5.32282	5.53828	5.30866	5.45728	4.99612	5.02707	5.01217	4.75841	4.97842	4.88825	4.93294	4.87076
3.92	5.63576	5.6926	5.7187	5.24009	4.69624	4.78966	5.31759	5.53346	5.30319	5.4521	4.99364	5.02811	5.01122	4.76221	4.97867	4.88493	4.93035	4.86721
3.93	5.6315	5.68826	5.71468	5.2348	4.68925	4.78269	5.31237	5.52865	5.29773	5.44693	4.99113	5.0291	5.01023	4.76597	4.97886	4.88161	4.92774	4.86366
3.94	5.62725	5.68391	5.71066	5.22952	4.68226	4.77572	5.30714	5.52383	5.29226	5.44175	4.98861	5.03005	5.00921	4.76969	4.97901	4.87827	4.92511	4.86011
3.95	5.62299	5.67957	5.70664	5.22424	4.67527	4.76875	5.30191	5.51901	5.28679	5.43658	4.98607	5.03095	5.00814	4.77336	4.9791	4.87492	4.92245	4.85654
3.96	5.61874	5.67522	5.70262	5.21896	4.66828	4.76178	5.29669	5.5142	5.28133	5.4314	4.9835	5.0318	5.00705	4.77699	4.97915	4.87156	4.91978	4.85297
3.97	5.61448	5.67088	5.6986	5.21368	4.66129	4.75481	5.29146	5.50938	5.27586	5.42622	4.98091	5.03261	5.00591	4.78058	4.97915	4.86819	4.91709	4.84939
3.98	5.61023	5.66654	5.69458	5.2084	4.6543	4.74784	5.28623	5.50456	5.27039	5.42105	4.97831	5.03337	5.00474	4.78413	4.97911	4.86481	4.91438	4.84581
3.99	5.60597	5.66219	5.69056	5.20312	4.64731	4.74087	5.28101	5.49974	5.26492	5.41587	4.97568	5.03409	5.00354	4.78763	4.97902	4.86142	4.91165	4.84222
4	5.60172	5.65785	5.68654	5.19784	4.64032	4.7339	5.27578	5.49493	5.25946	5.4107	4.97304	5.03476	5.0023	4.79109	4.97888	4.85802	4.90891	4.83862
4.01	5.59746	5.6535	5.68252	5.19256	4.63333	4.72694	5.27056	5.49011	5.25399	5.40552	4.97037	5.03538	5.00102	4.7945	4.97869	4.85462	4.90614	4.83501
4.02	5.59321	5.64916	5.6785	5.18727	4.62634	4.71997	5.26533	5.48529	5.24852	5.40034	4.96768	5.03596	4.99971	4.79787	4.97846	4.8512	4.90336	4.8314
4.03	5.58895	5.64481	5.67448	5.18199	4.61936	4.713	5.2601	5.48048	5.24305	5.39517	4.96498	5.03649	4.99837	4.8012	4.97818	4.84777	4.90056	4.82779
4.04	5.5847	5.64047	5.67046	5.17671	4.61237	4.70603	5.25488	5.47566	5.23759	5.38999	4.96226	5.03698	4.997	4.80448	4.97786	4.84434	4.89774	4.82417
4.05	5.58044	5.63613	5.66644	5.17143	4.60538	4.69906	5.24965	5.47084	5.23212	5.38482	4.95951	5.03743	4.99559	4.80772	4.97749	4.8409	4.89491	4.82054
4.06	5.57619	5.63178	5.66242	5.16615	4.59839	4.69209	5.24442	5.46603	5.22665	5.37964	4.95675	5.03783	4.99415	4.81091	4.97708	4.83744	4.89205	4.8169
4.07	5.57193	5.62744	5.6584	5.16087	4.5914	4.68512	5.2392	5.46121	5.22119	5.37446	4.95397	5.03818	4.99267	4.81406	4.97662	4.83398	4.88918	4.81326
4.08	5.56768	5.62309	5.65438	5.15559	4.58441	4.67815	5.23397	5.45639	5.21572	5.36929	4.95118	5.03849	4.99117	4.81717	4.97612	4.83051	4.8863	4.80962
4.09	5.56342	5.61875	5.65036	5.15031	4.57742	4.67118	5.22875	5.45157	5.21025	5.36411	4.94836	5.03876	4.98963	4.82023	4.97558	4.82703	4.88339	4.80596
4.1	5.55917	5.6144	5.64634	5.14503	4.57043	4.66421	5.22352	5.44676	5.20478	5.35894	4.94553	5.03898	4.98806	4.82324	4.97499	4.82355	4.88048	4.80231
4.11	5.55491	5.61006	5.64232	5.13975	4.56344	4.65724	5.21829	5.44194	5.19932	5.35376	4.94268	5.03917	4.98646	4.82621	4.97437	4.82005	4.87754	4.79864
4.12	5.55066	5.60571	5.6383	5.13446	4.55645	4.65027	5.21307	5.43712	5.19385	5.34858	4.93982	5.0393	4.98483	4.82913	4.97369	4.81655	4.87459	4.79497
4.13	5.5464	5.60137	5.63428	5.12918	4.54946	4.6433	5.20784	5.43231	5.18838	5.34341	4.93693	5.0394	4.98317	4.83201	4.97298	4.81304	4.87162	4.7913
4.14	5.54214	5.59703	5.63026	5.1239	4.54247	4.63633	5.20261	5.42749	5.18291	5.33823	4.93403	5.03945	4.98147	4.83484	4.97223	4.80952	4.86864	4.78762
4.15	5.53789	5.59268	5.62624	5.11862	4.53548	4.62936	5.19739	5.42267	5.17745	5.33306	4.93112	5.03946	4.97975	4.83763	4.97143	4.80599	4.86564	4.78394
4.16	5.53363	5.58834	5.62222	5.11334	4.52849	4.62239	5.19216	5.41785	5.17198	5.32788	4.92818	5.03943	4.978	4.84037	4.97059	4.80246	4.86263	4.78025
4.17	5.52938	5.58399	5.6182	5.10806	4.5215	4.61543	5.18694	5.41304	5.16651	5.3227	4.92524	5.03936	4.97622	4.84306	4.96971	4.79891	4.8596	4.77655
4.18	5.52512	5.57965	5.61418	5.10278	4.51451	4.60846	5.18171	5.40822	5.16104	5.31753	4.92227	5.03924	4.97441	4.84571	4.9688	4.79536	4.85656	4.77285
4.19	5.52087	5.5753	5.61016	5.0975	4.50752	4.60149	5.17648	5.4034	5.15558	5.31235	4.91929	5.03909	4.97257	4.84832	4.96784	4.79181	4.8535	4.76914
4.2	5.51661	5.57096	5.60614	5.09222	4.50053	4.59452	5.17126	5.39859	5.15011	5.30718	4.9163	5.03889	4.9707	4.85087	4.96684	4.78824	4.85043	4.76543
4.21	5.51236	5.56662	5.60212	5.08693	4.49354	4.58755	5.16603	5.39377	5.14464	5.302	4.91329	5.03865	4.96881	4.85338	4.9658	4.78467	4.84735	4.76172
4.22	5.5081	5.56227	5.5981	5.08165	4.48656	4.58058	5.1608	5.38895	5.13918	5.29682	4.91026	5.03837	4.96689	4.85585	4.96473	4.78109	4.84425	4.758
4.23	5.50385	5.55793	5.59408	5.07637	4.47957	4.57361	5.15558	5.38414	5.13371	5.29165	4.90722	5.03806	4.96494	4.85826	4.96362	4.77751	4.84114	4.75427
4.24	5.49959	5.55358	5.59006	5.07109	4.47258	4.56664	5.15035	5.37932	5.12824	5.28647	4.90417	5.0377	4.96296	4.86063	4.96247	4.77391	4.83801	4.75054
4.25	5.49534	5.54924	5.58604	5.06581	4.46559	4.55967	5.14513	5.3745	5.12277	5.2813	4.9011	5.0373	4.96096	4.86296	4.96128	4.77031	4.83487	4.74681
4.26	5.49108	5.54489	5.58202	5.06053	4.4586	4.5527	5.1399	5.36968	5.11731	5.27612	4.89802	5.03686	4.95893	4.86524	4.96005	4.76671	4.83172	4.74307
4.27	5.48683	5.54055	5.578	5.05525	4.45161	4.54573	5.13467	5.36487	5.11184	5.27094	4.89492	5.03639	4.95687	4.86747	4.95879	4.76309	4.82855	4.73933
4.28	5.48257	5.5362	5.57398	5.04997	4.44462	4.53876	5.12945	5.36005	5.10637	5.26577	4.89181	5.03587	4.95479	4.86965	4.95749	4.75947	4.82537	4.73558
4.29	5.47832	5.53186	5.56996	5.04469	4.43763	4.53179	5.12422	5.35523	5.1009	5.26059	4.88869	5.03532	4.95268	4.87179	4.95615	4.75585	4.82218	4.73183
4.3	5.47406	5.52752	5.56594	5.03941	4.43064	4.52482	5.11899	5.35042	5.09544	5.25542	4.88555	5.03473	4.95055	4.87388	4.95478	4.75222	4.81898	4.72807
4.31	5.46981	5.52317	5.56192	5.03412	4.42365	4.51785	5.11377	5.3456	5.08997	5.25024	4.8824	5.0341	4.94839	4.87593	4.95338	4.74858	4.81576	4.72431
4.32	5.46555	5.51883	5.5579	5.02884	4.41666	4.51088	5.10854	5.34078	5.0845	5.24506	4.87923	5.03344	4.94621	4.87793	4.95194	4.74493	4.81253	4.72054
4.33	5.4613	5.51448	5.55388	5.02356	4.40967	4.50391	5.10331	5.33596	5.07904	5.23989	4.87606	5.03273	4.944	4.87988	4.95046	4.74128	4.80929	4.71677
4.34	5.45704	5.51014	5.54986	5.01828	4.40268	4.49695	5.09809	5.33115	5.07357	5.23471	4.87287	5.032	4.94177	4.88178	4.94895	4.73762	4.80604	4.713
4.35	5.45279	5.50579	5.54584	5.013	4.39569	4.48998	5.09286	5.32633	5.0681	5.22954	4.86966	5.03122	4.93952	4.88364	4.94741	4.73396	4.80277	4.70922
4.36	5.44853	5.50145	5.54182	5.00772	4.3887	4.48301	5.08764	5.32151	5.06263	5.22436	4.86645	5.03041	4.93724	4.88545	4.94583	4.73029	4.7995	4.70544
4.37	5.44428	5.49711	5.5378	5.00244	4.38171	4.47604	5.08241	5.3167	5.05717	5.21918	4.86322	5.02956	4.93494	4.88722	4.94422	4.72662	4.79621	4.70166
4.38	5.44002	5.49276	5.53378	4.99716	4.37472	4.46907	5.07718	5.31188	5.0517	5.21401	4.85998	5.02867	4.93261	4.88894	4.94258	4.72294	4.79291	4.69787
4.39	5.43577	5.48842	5.52976	4.99188	4.36773	4.4621	5.07196	5.30706	5.04623	5.20883	4.85673	5.02775	4.93026	4.89061	4.9409	4.71925	4.7896	4.69407
4.4	5.43151	5.48407	5.52574	4.98659	4.36074	4.45513	5.06673	5.30224	5.04076	5.20366	4.85347	5.0268	4.92789	4.89223	4.93919	4.71556	4.78628	4.69027
4.41	5.42726	5.47973	5.52172	4.98131	4.35375	4.44816	5.0615	5.29743	5.0353	5.19848	4.85019	5.02581	4.9255	4.89381	4.93745	4.71186	4.78295	4.68647
4.42	5.423	5.47538	5.5177	4.97603	4.34677	4.44119	5.05628	5.29261	5.02983	5.1933	4.8469	5.02479	4.92308	4.89535	4.93568	4.70816	4.7796	4.68267
4.43	5.41875	5.47104	5.51368	4.97075	4.33978	4.43422	5.05105	5.28779	5.02436	5.18813	4.84361	5.02373	4.92065	4.89683	4.93388	4.70445	4.77625	4.67886
4.44	5.41449	5.46669	5.50966	4.96547	4.33279	4.42725	5.04583	5.28298	5.01889	5.18295	4.8403	5.02264	4.91819	4.89827	4.93205	4.70073	4.77288	4.67505
4.45	5.41024	5.46235	5.50564	4.96019	4.3258	4.42028	5.0406	5.27816	5.01343	5.17778	4.83698	5.02151	4.91571	4.89967	4.93019	4.69701	4.76951	4.67123
4.46	5.40598	5.45801	5.50162	4.95491	4.31881	4.41331	5.03537	5.27334	5.00796	5.1726	4.83365	5.02035	4.91321	4.90101	4.92829	4.69329	4.76612	4.66741
4.47	5.40173	5.45366	5.4976	4.94963	4.31182	4.40634	5.03015	5.26853	5.00249	5.16742	4.8303	5.01916	4.91069	4.90232	4.92637	4.68956	4.76273	4.66359
4.48	5.39747	5.44932	5.49358	4.94435	4.30483	4.39937	5.02492	5.26371	4.99703	5.16225	4.82695	5.01794	4.90815	4.90357	4.92442	4.68583	4.75932	4.65976
4.49	5.39322	5.44497	5.48956	4.93907	4.29784	4.3924	5.01969	5.25889	4.99156	5.15707	4.82359	5.01668	4.90559	4.90478	4.92244	4.68209	4.75591	4.65593
4.5	5.38896	5.44063	5.48554	4.93378	4.29085	4.38543	5.01447	5.25407	4.98609	5.1519	4.82022	5.01539	4.903	4.90595	4.92043	4.67834	4.75248	4.6521
4.51	5.38471	5.43628	5.48152	4.9285	4.28386	4.37847	5.00924	5.24926	4.98062	5.14672	4.81683	5.01407	4.9004	4.90706	4.91839	4.67459	4.74905	4.64826
4.52	5.38045	5.43194	5.4775	4.92322	4.27687	4.3715	5.00402	5.24444	4.97516	5.14154	4.81344	5.01272	4.89778	4.90814	4.91633	4.67084	4.74561	4.64442
4.53	5.3762	5.4276	5.47348	4.91794	4.26988	4.36453	4.99879	5.23962	4.96969	5.13637	4.81003	5.01134	4.89514	4.90917	4.91423	4.66708	4.74215	4.64057
4.54	5.37194	5.42325	5.46946	4.91266	4.26289	4.35756	4.99356	5.23481	4.96422	5.13119	4.80662	5.00992	4.89248	4.91015	4.91211	4.66332	4.73869	4.63673
4.55	5.36769	5.41891	5.46544	4.90738	4.2559	4.35059	4.98834	5.22999	4.95875	5.12602	4.8032	5.00848	4.8898	4.91109	4.90997	4.65955	4.73522	4.63288
4.56	5.36343	5.41456	5.46142	4.9021	4.24891	4.34362	4.98311	5.22517	4.95329	5.12084	4.79976	5.00701	4.88711	4.91198	4.90779	4.65577	4.73174	4.62902
4.57	5.35918	5.41022	5.4574	4.89682	4.24192	4.33665	4.97788	5.22035	4.94782	5.11566	4.79632	5.0055	4.88439	4.91283	4.90559	4.652	4.72825	4.62517
4.58	5.35492	5.40587	5.45338	4.89154	4.23493	4.32968	4.97266	5.21554	4.94235	5.11049	4.79287	5.00397	4.88166	4.91363	4.90336	4.64821	4.72475	4.62131
4.59	5.35067	5.40153	5.44936	4.88625	4.22794	4.32271	4.96743	5.21072	4.93688	5.10531	4.78941	5.0024	4.87891	4.91439	4.90111	4.64443	4.72124	4.61745
4.6	5.34641	5.39718	5.44534	4.88097	4.22095	4.31574	4.96221	5.2059	4.93142	5.10014	4.78594	5.00081	4.87614	4.9151	4.89883	4.64064	4.71773	4.61358
4.61	5.34216	5.39284	5.44132	4.87569	4.21396	4.30877	4.95698	5.20109	4.92595	5.09496	4.78246	4.99919	4.87335	4.91577	4.89653	4.63684	4.7142	4.60971
4.62	5.3379	5.3885	5.4373	4.87041	4.20698	4.3018	4.95175	5.19627	4.92048	5.08978	4.77897	4.99754	4.87055	4.9164	4.8942	4.63304	4.71067	4.60584
4.63	5.33365	5.38415	5.43328	4.86513	4.19999	4.29483	4.94653	5.19145	4.91502	5.08461	4.77547	4.99586	4.86772	4.91698	4.89185	4.62924	4.70713	4.60196
4.64	5.32939	5.37981	5.42926	4.85985	4.193	4.28786	4.9413	5.18664	4.90955	5.07943	4.77197	4.99416	4.86489	4.91752	4.88947	4.62543	4.70358	4.59809
4.65	5.32514	5.37546	5.42524	4.85457	4.18601	4.28089	4.93607	5.18182	4.90408	5.07426	4.76845	4.99242	4.86203	4.91802	4.88707	4.62162	4.70002	4.59421
4.66	5.32088	5.37112	5.42122	4.84929	4.17902	4.27392	4.93085	5.177	4.89861	5.06908	4.76493	4.99066	4.85916	4.91847	4.88465	4.6178	4.69646	4.59032
4.67	5.31662	5.36677	5.4172	4.84401	4.17203	4.26695	4.92562	5.17218	4.89315	5.0639	4.7614	4.98887	4.85627	4.91888	4.8822	4.61398	4.69288	4.58644
4.68	5.31237	5.36243	5.41318	4.83873	4.16504	4.25999	4.92039	5.16737	4.88768	5.05873	4.75786	4.98706	4.85337	4.91924	4.87973	4.61016	4.6893	4.58255
4.69	5.30811	5.35808	5.40916	4.83344	4.15805	4.25302	4.91517	5.16255	4.88221	5.05355	4.75431	4.98522	4.85045	4.91957	4.87724	4.60633	4.68572	4.57866
4.7	5.30386	5.35374	5.40514	4.82816	4.15106	4.24605	4.90994	5.15773	4.87674	5.04838	4.75075	4.98335	4.84751	4.91985	4.87472	4.6025	4.68212	4.57476
4.71	5.2996	5.3494	5.40112	4.82288	4.14407	4.23908	4.90472	5.15292	4.87128	5.0432	4.74719	4.98145	4.84456	4.92009	4.87218	4.59867	4.67852	4.57087
4.72	5.29535	5.34505	5.3971	4.8176	4.13708	4.23211	4.89949	5.1481	4.86581	5.03802	4.74362	4.97954	4.8416	4.92028	4.86962	4.59483	4.67491	4.56697
4.73	5.29109	5.34071	5.39308	4.81232	4.13009	4.22514	4.89426	5.14328	4.86034	5.03285	4.74004	4.97759	4.83862	4.92044	4.86704	4.59098	4.67129	4.56307
4.74	5.28684	5.33636	5.38906	4.80704	4.1231	4.21817	4.88904	5.13846	4.85488	5.02767	4.73645	4.97562	4.83562	4.92055	4.86444	4.58714	4.66766	4.55916
4.75	5.28258	5.33202	5.38504	4.80176	4.11611	4.2112	4.88381	5.13365	4.84941	5.0225	4.73286	4.97363	4.83261	4.92062	4.86181	4.58329	4.66403	4.55526
4.76	5.27833	5.32767	5.38102	4.79648	4.10912	4.20423	4.87858	5.12883	4.84394	5.01732	4.72926	4.97161	4.82959	4.92065	4.85916	4.57943	4.66039	4.55135
4.77	5.27407	5.32333	5.377	4.7912	4.10213	4.19726	4.87336	5.12401	4.83847	5.01214	4.72565	4.96956	4.82655	4.92064	4.8565	4.57558	4.65674	4.54743
4.78	5.26982	5.31899	5.37298	4.78591	4.09514	4.19029	4.86813	5.1192	4.83301	5.00697	4.72203	4.96749	4.82349	4.92059	4.85381	4.57172	4.65309	4.54352
4.79	5.26556	5.31464	5.36896	4.78063	4.08815	4.18332	4.86291	5.11438	4.82754	5.00179	4.71841	4.9654	4.82042	4.92049	4.85111	4.56785	4.64943	4.5396
4.8	5.26131	5.3103	5.36494	4.77535	4.08116	4.17635	4.85768	5.10956	4.82207	4.99662	4.71478	4.96329	4.81734	4.92036	4.84838	4.56398	4.64576	4.53568
4.81	5.25705	5.30595	5.36092	4.77007	4.07417	4.16938	4.85245	5.10475	4.8166	4.99144	4.71114	4.96115	4.81425	4.92019	4.84563	4.56011	4.64209	4.53176
4.82	5.2528	5.30161	5.3569	4.76479	4.06719	4.16241	4.84723	5.09993	4.81114	4.98626	4.70749	4.95899	4.81114	4.91998	4.84287	4.55624	4.63841	4.52784
4.83	5.24854	5.29726	5.35288	4.75951	4.0602	4.15544	4.842	5.09511	4.80567	4.98109	4.70384	4.9568	4.80802	4.91972	4.84008	4.55236	4.63472	4.52391
4.84	5.24429	5.29292	5.34886	4.75423	4.05321	4.14847	4.83677	5.09029	4.8002	4.97591	4.70018	4.9546	4.80488	4.91943	4.83728	4.54848	4.63103	4.51998
4.85	5.24003	5.28857	5.34484	4.74895	4.04622	4.1415	4.83155	5.08548	4.79473	4.97074	4.69652	4.95237	4.80173	4.9191	4.83446	4.5446	4.62733	4.51605
4.86	5.23578	5.28423	5.34082	4.74367	4.03923	4.13454	4.82632	5.08066	4.78927	4.96556	4.69285	4.95012	4.79857	4.91873	4.83162	4.54071	4.62363	4.51212
4.87	5.23152	5.27989	5.3368	4.73839	4.03224	4.12757	4.8211	5.07584	4.7838	4.96038	4.68917	4.94784	4.7954	4.91832	4.82876	4.53682	4.61992	4.50819
4.88	5.22727	5.27554	5.33278	4.7331	4.02525	4.1206	4.81587	5.07103	4.77833	4.95521	4.68549	4.94555	4.79221	4.91788	4.82588	4.53292	4.6162	4.50425
4.89	5.22301	5.2712	5.32876	4.72782	4.01826	4.11363	4.81064	5.06621	4.77287	4.95003	4.6818	4.94323	4.78901	4.91739	4.82299	4.52903	4.61248	4.50031
4.9	5.21876	5.26685	5.32474	4.72254	4.01127	4.10666	4.80542	5.06139	4.7674	4.94486	4.6781	4.94089	4.7858	4.91687	4.82007	4.52513	4.60875	4.49637
4.91	5.2145	5.26251	5.32072	4.71726	4.00428	4.09969	4.80019	5.05657	4.76193	4.93968	4.6744	4.93854	4.78258	4.91631	4.81714	4.52123	4.60501	4.49242
4.92	5.21025	5.25816	5.3167	4.71198	3.99729	4.09272	4.79496	5.05176	4.75646	4.9345	4.67069	4.93616	4.77934	4.91571	4.8142	4.51732	4.60127	4.48848
4.93	5.20599	5.25382	5.31268	4.7067	3.9903	4.08575	4.78974	5.04694	4.751	4.92933	4.66697	4.93376	4.77609	4.91508	4.81124	4.51341	4.59753	4.48453
4.94	5.20174	5.24948	5.30866	4.70142	3.98331	4.07878	4.78451	5.04212	4.74553	4.92415	4.66325	4.93134	4.77283	4.9144	4.80826	4.5095	4.59377	4.48058
4.95	5.19748	5.24513	5.30464	4.69614	3.97632	4.07181	4.77928	5.03731	4.74006	4.91898	4.65952	4.9289	4.76956	4.9137	4.80526	4.50559	4.59002	4.47663
4.96	5.19323	5.24079	5.30062	4.69086	3.96933	4.06484	4.77406	5.03249	4.73459	4.9138	4.65579	4.92644	4.76628	4.91295	4.80225	4.50167	4.58625	4.47268
4.97	5.18897	5.23644	5.2966	4.68557	3.96234	4.05787	4.76883	5.02767	4.72913	4.90862	4.65205	4.92396	4.76299	4.91217	4.79922	4.49775	4.58248	4.46872
4.98	5.18472	5.2321	5.29258	4.68029	3.95535	4.0509	4.76361	5.02286	4.72366	4.90345	4.64831	4.92147	4.75969	4.91136	4.79617	4.49383	4.57871	4.46476
4.99	5.18046	5.22775	5.28856	4.67501	3.94836	4.04393	4.75838	5.01804	4.71819	4.89827	4.64456	4.91895	4.75637	4.9105	4.79311	4.4899	4.57493	4.4608
5	5.17621	5.22341	5.28454	4.66973	3.94137	4.03696	4.75315	5.01322	4.71273	4.8931	4.6408	4.91642	4.75304	4.90962	4.79004	4.48597	4.57115	4.45684
5.01	5.17195	5.21906	5.28052	4.66445	3.93438	4.02999	4.74793	5.0084	4.70726	4.88792	4.63704	4.91386	4.74971	4.9087	4.78695	4.48204	4.56736	4.45288
5.02	5.1677	5.21472	5.2765	4.65917	3.92739	4.02302	4.7427	5.00359	4.70179	4.88274	4.63327	4.91129	4.74636	4.90774	4.78384	4.47811	4.56356	4.44891
5.03	5.16344	5.21038	5.27248	4.65389	3.92041	4.01606	4.73747	4.99877	4.69632	4.87757	4.6295	4.9087	4.743	4.90675	4.78072	4.47417	4.55976	4.44495
5.04	5.15919	5.20603	5.26846	4.64861	3.91342	4.00909	4.73225	4.99395	4.69086	4.87239	4.62573	4.90609	4.73964	4.90572	4.77759	4.47023	4.55596	4.44098
5.05	5.15493	5.20169	5.26444	4.64333	3.90643	4.00212	4.72702	4.98914	4.68539	4.86722	4.62194	4.90346	4.73626	4.90467	4.77444	4.46629	4.55215	4.43701
5.06	5.15068	5.19734	5.26042	4.63805	3.89944	3.99515	4.7218	4.98432	4.67992	4.86204	4.61816	4.90082	4.73287	4.90357	4.77128	4.46235	4.54833	4.43303
5.07	5.14642	5.193	5.2564	4.63276	3.89245	3.98818	4.71657	4.9795	4.67445	4.85686	4.61436	4.89816	4.72947	4.90245	4.7681	4.4584	4.54451	4.42906
5.08	5.14217	5.18865	5.25238	4.62748	3.88546	3.98121	4.71134	4.97468	4.66899	4.85169	4.61057	4.89548	4.72606	4.90129	4.76491	4.45445	4.54069	4.42508
5.09	5.13791	5.18431	5.24836	4.6222	3.87847	3.97424	4.70612	4.96987	4.66352	4.84651	4.60676	4.89279	4.72265	4.9001	4.7617	4.4505	4.53686	4.42111
5.1	5.13366	5.17997	5.24434	4.61692	3.87148	3.96727	4.70089	4.96505	4.65805	4.84134	4.60296	4.89008	4.71922	4.89888	4.75848	4.44655	4.53303	4.41713
5.11	5.1294	5.17562	5.24032	4.61164	3.86449	3.9603	4.69566	4.96023	4.65258	4.83616	4.59915	4.88735	4.71578	4.89762	4.75525	4.44259	4.52919	4.41315
5.12	5.12515	5.17128	5.2363	4.60636	3.8575	3.95333	4.69044	4.95542	4.64712	4.83098	4.59533	4.8846	4.71234	4.89633	4.75201	4.43864	4.52535	4.40916
5.13	5.12089	5.16693	5.23228	4.60108	3.85051	3.94636	4.68521	4.9506	4.64165	4.82581	4.59151	4.88184	4.70888	4.89501	4.74875	4.43468	4.5215	4.40518
5.14	5.11664	5.16259	5.22826	4.5958	3.84352	3.93939	4.67999	4.94578	4.63618	4.82063	4.58768	4.87906	4.70542	4.89366	4.74548	4.43071	4.51765	4.40119
5.15	5.11238	5.15824	5.22424	4.59052	3.83653	3.93242	4.67476	4.94097	4.63072	4.81546	4.58385	4.87627	4.70195	4.89228	4.74219	4.42675	4.51379	4.39721
5.16	5.10813	5.1539	5.22022	4.58523	3.82954	3.92545	4.66953	4.93615	4.62525	4.81028	4.58002	4.87346	4.69846	4.89087	4.7389	4.42278	4.50993	4.39322
5.17	5.10387	5.14955	5.2162	4.57995	3.82255	3.91848	4.66431	4.93133	4.61978	4.8051	4.57618	4.87064	4.69497	4.88943	4.73559	4.41881	4.50607	4.38923
5.18	5.09962	5.14521	5.21218	4.57467	3.81556	3.91151	4.65908	4.92651	4.61431	4.79993	4.57233	4.8678	4.69147	4.88795	4.73227	4.41484	4.5022	4.38524
5.19	5.09536	5.14087	5.20816	4.56939	3.80857	3.90454	4.65385	4.9217	4.60885	4.79475	4.56848	4.86495	4.68796	4.88645	4.72893	4.41087	4.49832	4.38124
5.2	5.0911	5.13652	5.20414	4.56411	3.80158	3.89757	4.64863	4.91688	4.60338	4.78958	4.56463	4.86208	4.68445	4.88492	4.72559	4.40689	4.49445	4.37725
5.21	5.08685	5.13218	5.20012	4.55883	3.79459	3.89061	4.6434	4.91206	4.59791	4.7844	4.56077	4.85919	4.68092	4.88335	4.72223	4.40291	4.49057	4.37325
5.22	5.08259	5.12783	5.1961	4.55355	3.7876	3.88364	4.63818	4.90725	4.59244	4.77922	4.55691	4.8563	4.67739	4.88176	4.71886	4.39893	4.48668	4.36925
5.23	5.07834	5.12349	5.19208	4.54827	3.78061	3.87667	4.63295	4.90243	4.58698	4.77405	4.55304	4.85338	4.67385	4.88014	4.71548	4.39495	4.48279	4.36525
5.24	5.07408	5.11914	5.18806	4.54299	3.77363	3.8697	4.62772	4.89761	4.58151	4.76887	4.54917	4.85046	4.6703	4.87849	4.71209	4.39097	4.4789	4.36125
5.25	5.06983	5.1148	5.18404	4.53771	3.76664	3.86273	4.6225	4.89279	4.57604	4.7637	4.5453	4.84752	4.66674	4.87681	4.70869	4.38698	4.475	4.35725
5.26	5.06557	5.11046	5.18002	4.53242	3.75965	3.85576	4.61727	4.88798	4.57057	4.75852	4.54142	4.84456	4.66318	4.87511	4.70528	4.38299	4.4711	4.35324
5.27	5.06132	5.10611	5.176	4.52714	3.75266	3.84879	4.61204	4.88316	4.56511	4.75334	4.53754	4.84159	4.6596	4.87337	4.70185	4.379	4.4672	4.34924
5.28	5.05706	5.10177	5.17198	4.52186	3.74567	3.84182	4.60682	4.87834	4.55964	4.74817	4.53365	4.83861	4.65602	4.87161	4.69842	4.37501	4.46329	4.34523
5.29	5.05281	5.09742	5.16796	4.51658	3.73868	3.83485	4.60159	4.87353	4.55417	4.74299	4.52976	4.83562	4.65244	4.86983	4.69497	4.37102	4.45938	4.34122
5.3	5.04855	5.09308	5.16394	4.5113	3.73169	3.82788	4.59636	4.86871	4.54871	4.73782	4.52587	4.83261	4.64884	4.86801	4.69152	4.36702	4.45546	4.33722
5.31	5.0443	5.08873	5.15992	4.50602	3.7247	3.82091	4.59114	4.86389	4.54324	4.73264	4.52197	4.82959	4.64524	4.86617	4.68805	4.36302	4.45154	4.3332
5.32	5.04004	5.08439	5.1559	4.50074	3.71771	3.81394	4.58591	4.85908	4.53777	4.72746	4.51807	4.82655	4.64163	4.8643	4.68457	4.35902	4.44762	4.32919
5.33	5.03579	5.08004	5.15188	4.49546	3.71072	3.80697	4.58069	4.85426	4.5323	4.72229	4.51417	4.82351	4.63801	4.8624	4.68109	4.35502	4.44369	4.32518
5.34	5.03153	5.0757	5.14786	4.49018	3.70373	3.8	4.57546	4.84944	4.52684	4.71711	4.51026	4.82045	4.63438	4.86048	4.67759	4.35102	4.43976	4.32116
5.35	5.02728	5.07136	5.14384	4.48489	3.69674	3.79303	4.57023	4.84462	4.52137	4.71194	4.50635	4.81737	4.63075	4.85854	4.67409	4.34701	4.43583	4.31715
5.36	5.02302	5.06701	5.13982	4.47961	3.68975	3.78606	4.56501	4.83981	4.5159	4.70676	4.50243	4.81429	4.62711	4.85656	4.67057	4.34301	4.43189	4.31313
5.37	5.01877	5.06267	5.1358	4.47433	3.68276	3.77909	4.55978	4.83499	4.51043	4.70158	4.49851	4.81119	4.62347	4.85457	4.66704	4.339	4.42795	4.30911
5.38	5.01451	5.05832	5.13178	4.46905	3.67577	3.77212	4.55455	4.83017	4.50497	4.69641	4.49459	4.80808	4.61982	4.85254	4.66351	4.33499	4.42401	4.30509
5.39	5.01026	5.05398	5.12776	4.46377	3.66878	3.76516	4.54933	4.82536	4.4995	4.69123	4.49066	4.80496	4.61616	4.8505	4.65996	4.33098	4.42006	4.30107
5.4	5.006	5.04963	5.12374	4.45849	3.66179	3.75819	4.5441	4.82054	4.49403	4.68606	4.48673	4.80183	4.61249	4.84842	4.65641	4.32696	4.41611	4.29705
5.41	5.00175	5.04529	5.11972	4.45321	3.6548	3.75122	4.53888	4.81572	4.48857	4.68088	4.4828	4.79869	4.60882	4.84633	4.65285	4.32295	4.41216	4.29303
5.42	4.99749	5.04095	5.1157	4.44793	3.64781	3.74425	4.53365	4.8109	4.4831	4.6757	4.47886	4.79553	4.60514	4.84421	4.64928	4.31893	4.4082	4.289
5.43	4.99324	5.0366	5.11168	4.44265	3.64082	3.73728	4.52842	4.80609	4.47763	4.67053	4.47492	4.79237	4.60145	4.84206	4.6457	4.31491	4.40424	4.28498
5.44	4.98898	5.03226	5.10766	4.43737	3.63383	3.73031	4.5232	4.80127	4.47216	4.66535	4.47098	4.78919	4.59776	4.8399	4.64211	4.31089	4.40028	4.28095
5.45	4.98473	5.02791	5.10364	4.43208	3.62685	3.72334	4.51797	4.79645	4.4667	4.66018	4.46703	4.786	4.59406	4.83771	4.63851	4.30687	4.39631	4.27692
5.46	4.98047	5.02357	5.09962	4.4268	3.61986	3.71637	4.51274	4.79164	4.46123	4.655	4.46308	4.7828	4.59036	4.83549	4.6349	4.30284	4.39234	4.27289
5.47	4.97622	5.01922	5.0956	4.42152	3.61287	3.7094	4.50752	4.78682	4.45576	4.64982	4.45913	4.77959	4.58665	4.83326	4.63129	4.29882	4.38837	4.26886
5.48	4.97196	5.01488	5.09158	4.41624	3.60588	3.70243	4.50229	4.782	4.45029	4.64465	4.45517	4.77637	4.58293	4.831	4.62766	4.29479	4.38439	4.26483
5.49	4.96771	5.01053	5.08756	4.41096	3.59889	3.69546	4.49707	4.77719	4.44483	4.63947	4.45121	4.77313	4.57921	4.82872	4.62403	4.29076	4.38042	4.2608
5.5	4.96345	5.00619	5.08354	4.40568	3.5919	3.68849	4.49184	4.77237	4.43936	4.6343	4.44725	4.76989	4.57548	4.82641	4.62039	4.28673	4.37644	4.25676
5.51	4.9592	5.00185	5.07952	4.4004	3.58491	3.68152	4.48661	4.76755	4.43389	4.62912	4.44329	4.76664	4.57175	4.82409	4.61675	4.2827	4.37245	4.25273
5.52	4.95494	4.9975	5.0755	4.39512	3.57792	3.67455	4.48139	4.76273	4.42842	4.62394	4.43932	4.76338	4.56801	4.82174	4.61309	4.27867	4.36847	4.24869
5.53	4.95069	4.99316	5.07148	4.38984	3.57093	3.66758	4.47616	4.75792	4.42296	4.61877	4.43535	4.7601	4.56426	4.81937	4.60943	4.27463	4.36448	4.24466
5.54	4.94643	4.98881	5.06746	4.38455	3.56394	3.66061	4.47093	4.7531	4.41749	4.61359	4.43137	4.75682	4.56051	4.81698	4.60576	4.2706	4.36048	4.24062
5.55	4.94218	4.98447	5.06344	4.37927	3.55695	3.65364	4.46571	4.74828	4.41202	4.60842	4.4274	4.75353	4.55676	4.81457	4.60208	4.26656	4.35649	4.23658
5.56	4.93792	4.98012	5.05942	4.37399	3.54996	3.64667	4.46048	4.74347	4.40656	4.60324	4.42342	4.75023	4.55299	4.81214	4.59839	4.26252	4.35249	4.23254
5.57	4.93367	4.97578	5.0554	4.36871	3.54297	3.63971	4.45525	4.73865	4.40109	4.59806	4.41944	4.74691	4.54923	4.80969	4.5947	4.25848	4.34849	4.2285
5.58	4.92941	4.97144	5.05138	4.36343	3.53598	3.63274	4.45003	4.73383	4.39562	4.59289	4.41545	4.74359	4.54545	4.80722	4.591	4.25444	4.34449	4.22446
5.59	4.92516	4.96709	5.04736	4.35815	3.52899	3.62577	4.4448	4.72901	4.39015	4.58771	4.41146	4.74026	4.54168	4.80473	4.58729	4.2504	4.34048	4.22041
5.6	4.9209	4.96275	5.04334	4.35287	3.522	3.6188	4.43958	4.7242	4.38469	4.58254	4.40747	4.73692	4.53789	4.80222	4.58357	4.24635	4.33647	4.21637
5.61	4.91665	4.9584	5.03932	4.34759	3.51501	3.61183	4.43435	4.71938	4.37922	4.57736	4.40348	4.73357	4.5341	4.79968	4.57985	4.24231	4.33246	4.21232
5.62	4.91239	4.95406	5.0353	4.34231	3.50802	3.60486	4.42912	4.71456	4.37375	4.57218	4.39948	4.73022	4.53031	4.79713	4.57612	4.23826	4.32845	4.20828
5.63	4.90814	4.94971	5.03128	4.33703	3.50103	3.59789	4.4239	4.70975	4.36828	4.56701	4.39548	4.72685	4.52651	4.79456	4.57238	4.23421	4.32443	4.20423
5.64	4.90388	4.94537	5.02726	4.33174	3.49404	3.59092	4.41867	4.70493	4.36282	4.56183	4.39148	4.72347	4.52271	4.79197	4.56864	4.23016	4.32041	4.20018
5.65	4.89963	4.94102	5.02324	4.32646	3.48705	3.58395	4.41344	4.70011	4.35735	4.55666	4.38748	4.72009	4.5189	4.78937	4.56489	4.22611	4.31639	4.19613
5.66	4.89537	4.93668	5.01922	4.32118	3.48007	3.57698	4.40822	4.6953	4.35188	4.55148	4.38347	4.71669	4.51509	4.78674	4.56114	4.22206	4.31237	4.19208
5.67	4.89112	4.93234	5.0152	4.3159	3.47308	3.57001	4.40299	4.69048	4.34642	4.5463	4.37946	4.71329	4.51127	4.7841	4.55737	4.21801	4.30834	4.18803
5.68	4.88686	4.92799	5.01118	4.31062	3.46609	3.56304	4.39777	4.68566	4.34095	4.54113	4.37545	4.70988	4.50744	4.78143	4.5536	4.21395	4.30432	4.18398
5.69	4.88261	4.92365	5.00716	4.30534	3.4591	3.55607	4.39254	4.68084	4.33548	4.53595	4.37144	4.70646	4.50362	4.77875	4.54983	4.2099	4.30029	4.17993
5.7	4.87835	4.9193	5.00314	4.30006	3.45211	3.5491	4.38731	4.67603	4.33001	4.53078	4.36742	4.70304	4.49978	4.77605	4.54604	4.20584	4.29625	4.17588
5.71	4.87409	4.91496	4.99912	4.29478	3.44512	3.54213	4.38209	4.67121	4.32455	4.5256	4.3634	4.6996	4.49595	4.77334	4.54226	4.20178	4.29222	4.17182
5.72	4.86984	4.91061	4.9951	4.2895	3.43813	3.53516	4.37686	4.66639	4.31908	4.52042	4.35938	4.69616	4.4921	4.7706	4.53846	4.19772	4.28818	4.16777
5.73	4.86558	4.90627	4.99108	4.28421	3.43114	3.52819	4.37163	4.66158	4.31361	4.51525	4.35536	4.69271	4.48826	4.76785	4.53466	4.19366	4.28414	4.16371
5.74	4.86133	4.90193	4.98706	4.27893	3.42415	3.52122	4.36641	4.65676	4.30814	4.51007	4.35133	4.68925	4.48441	4.76508	4.53085	4.1896	4.2801	4.15966
5.75	4.85707	4.89758	4.98304	4.27365	3.41716	3.51426	4.36118	4.65194	4.30268	4.5049	4.3473	4.68578	4.48055	4.7623	4.52704	4.18553	4.27605	4.1556
5.76	4.85282	4.89324	4.97902	4.26837	3.41017	3.50729	4.35596	4.64712	4.29721	4.49972	4.34327	4.68231	4.47669	4.7595	4.52322	4.18147	4.27201	4.15154
5.77	4.84856	4.88889	4.975	4.26309	3.40318	3.50032	4.35073	4.64231	4.29174	4.49454	4.33924	4.67883	4.47283	4.75668	4.5194	4.1774	4.26796	4.14748
5.78	4.84431	4.88455	4.97098	4.25781	3.39619	3.49335	4.3455	4.63749	4.28627	4.48937	4.3352	4.67534	4.46896	4.75385	4.51557	4.17334	4.26391	4.14342
5.79	4.84005	4.8802	4.96696	4.25253	3.3892	3.48638	4.34028	4.63267	4.28081	4.48419	4.33117	4.67184	4.46509	4.75099	4.51173	4.16927	4.25986	4.13936
5.8	4.8358	4.87586	4.96294	4.24725	3.38221	3.47941	4.33505	4.62786	4.27534	4.47902	4.32713	4.66834	4.46121	4.74813	4.50789	4.1652	4.2558	4.1353
5.81	4.83154	4.87151	4.95892	4.24197	3.37522	3.47244	4.32982	4.62304	4.26987	4.47384	4.32309	4.66483	4.45733	4.74525	4.50404	4.16113	4.25175	4.13124
5.82	4.82729	4.86717	4.9549	4.23669	3.36823	3.46547	4.3246	4.61822	4.26441	4.46866	4.31904	4.66131	4.45345	4.74235	4.50019	4.15706	4.24769	4.12717
5.83	4.82303	4.86283	4.95088	4.2314	3.36124	3.4585	4.31937	4.61341	4.25894	4.46349	4.315	4.65778	4.44956	4.73944	4.49633	4.15299	4.24363	4.12311
5.84	4.81878	4.85848	4.94686	4.22612	3.35425	3.45153	4.31415	4.60859	4.25347	4.45831	4.31095	4.65425	4.44567	4.73651	4.49247	4.14892	4.23956	4.11904
5.85	4.81452	4.85414	4.94284	4.22084	3.34726	3.44456	4.30892	4.60377	4.248	4.45314	4.3069	4.65071	4.44177	4.73356	4.4886	4.14484	4.2355	4.11498
5.86	4.81027	4.84979	4.93882	4.21556	3.34027	3.43759	4.30369	4.59895	4.24254	4.44796	4.30285	4.64717	4.43787	4.73061	4.48473	4.14077	4.23143	4.11091
5.87	4.80601	4.84545	4.9348	4.21028	3.33329	3.43062	4.29847	4.59414	4.23707	4.44278	4.29879	4.64361	4.43397	4.72763	4.48085	4.13669	4.22736	4.10684
5.88	4.80176	4.8411	4.93078	4.205	3.3263	3.42365	4.29324	4.58932	4.2316	4.43761	4.29474	4.64005	4.43006	4.72465	4.47696	4.13261	4.22329	4.10278
5.89	4.7975	4.83676	4.92676	4.19972	3.31931	3.41668	4.28801	4.5845	4.22613	4.43243	4.29068	4.63649	4.42615	4.72165	4.47307	4.12853	4.21922	4.09871
5.9	4.79325	4.83242	4.92274	4.19444	3.31232	3.40971	4.28279	4.57969	4.22067	4.42726	4.28662	4.63291	4.42223	4.71863	4.46918	4.12446	4.21514	4.09464
5.91	4.78899	4.82807	4.91872	4.18916	3.30533	3.40274	4.27756	4.57487	4.2152	4.42208	4.28256	4.62934	4.41831	4.7156	4.46528	4.12038	4.21107	4.09057
5.92	4.78474	4.82373	4.9147	4.18387	3.29834	3.39577	4.27233	4.57005	4.20973	4.4169	4.2785	4.62575	4.41439	4.71256	4.46138	4.11629	4.20699	4.0865
5.93	4.78048	4.81938	4.91068	4.17859	3.29135	3.38881	4.26711	4.56523	4.20426	4.41173	4.27443	4.62216	4.41046	4.7095	4.45747	4.11221	4.20291	4.08243
5.94	4.77623	4.81504	4.90666	4.17331	3.28436	3.38184	4.26188	4.56042	4.1988	4.40655	4.27036	4.61856	4.40653	4.70643	4.45356	4.10813	4.19883	4.07836
5.95	4.77197	4.81069	4.90264	4.16803	3.27737	3.37487	4.25666	4.5556	4.19333	4.40138	4.26629	4.61496	4.4026	4.70334	4.44964	4.10404	4.19475	4.07428
5.96	4.76772	4.80635	4.89863	4.16275	3.27038	3.3679	4.25143	4.55078	4.18786	4.3962	4.26222	4.61135	4.39867	4.70024	4.44572	4.09996	4.19066	4.07021
5.97	4.76346	4.802	4.89461	4.15747	3.26339	3.36093	4.2462	4.54597	4.1824	4.39102	4.25815	4.60773	4.39472	4.69713	4.44179	4.09587	4.18657	4.06614
5.98	4.75921	4.79766	4.89059	4.15219	3.2564	3.35396	4.24098	4.54115	4.17693	4.38585	4.25407	4.60411	4.39078	4.69401	4.43786	4.09179	4.18248	4.06206
5.99	4.75495	4.79332	4.88657	4.14691	3.24941	3.34699	4.23575	4.53633	4.17146	4.38067	4.25	4.60048	4.38683	4.69087	4.43392	4.0877	4.17839	4.05799
6	4.7507	4.78897	4.88255	4.14163	3.24242	3.34002	4.23052	4.53152	4.16599	4.3755	4.24592	4.59685	4.38288	4.68772	4.42998	4.08361	4.1743	4.05391
6.01	4.74644	4.78463	4.87853	4.13635	3.23543	3.33305	4.2253	4.5267	4.16053	4.37032	4.24184	4.59321	4.37893	4.68456	4.42604	4.07952	4.17021	4.04983
6.02	4.74219	4.78028	4.87451	4.13106	3.22844	3.32608	4.22007	4.52188	4.15506	4.36514	4.23776	4.58956	4.37497	4.68139	4.42209	4.07543	4.16611	4.04576
6.03	4.73793	4.77594	4.87049	4.12578	3.22145	3.31911	4.21485	4.51706	4.14959	4.35997	4.23368	4.58591	4.37102	4.6782	4.41813	4.07134	4.16202	4.04168
6.04	4.73368	4.77159	4.86647	4.1205	3.21446	3.31214	4.20962	4.51225	4.14412	4.35479	4.22959	4.58226	4.36705	4.675	4.41418	4.06725	4.15792	4.0376
6.05	4.72942	4.76725	4.86245	4.11522	3.20747	3.30517	4.20439	4.50743	4.13866	4.34962	4.2255	4.57859	4.36309	4.67179	4.41022	4.06315	4.15382	4.03352
6.06	4.72517	4.76291	4.85843	4.10994	3.20048	3.2982	4.19917	4.50261	4.13319	4.34444	4.22142	4.57493	4.35912	4.66857	4.40625	4.05906	4.14972	4.02944
6.07	4.72091	4.75856	4.85441	4.10466	3.19349	3.29123	4.19394	4.4978	4.12772	4.33926	4.21733	4.57125	4.35514	4.66533	4.40228	4.05497	4.14561	4.02536
6.08	4.71666	4.75422	4.85039	4.09938	3.18651	3.28426	4.18871	4.49298	4.12226	4.33409	4.21323	4.56758	4.35117	4.66209	4.39831	4.05087	4.14151	4.02128
6.09	4.7124	4.74987	4.84637	4.0941	3.17952	3.27729	4.18349	4.48816	4.11679	4.32891	4.20914	4.56389	4.34719	4.65883	4.39433	4.04677	4.1374	4.0172
6.1	4.70815	4.74553	4.84235	4.08882	3.17253	3.27032	4.17826	4.48334	4.11132	4.32373	4.20505	4.56021	4.34321	4.65556	4.39035	4.04268	4.13329	4.01312
6.11	4.70389	4.74118	4.83833	4.08353	3.16554	3.26336	4.17304	4.47853	4.10585	4.31856	4.20095	4.55651	4.33923	4.65228	4.38636	4.03858	4.12919	4.00903
6.12	4.69964	4.73684	4.83431	4.07825	3.15855	3.25639	4.16781	4.47371	4.10039	4.31338	4.19685	4.55281	4.33524	4.64899	4.38237	4.03448	4.12507	4.00495
6.13	4.69538	4.73249	4.83029	4.07297	3.15156	3.24942	4.16258	4.46889	4.09492	4.30821	4.19275	4.54911	4.33125	4.64569	4.37838	4.03038	4.12096	4.00087
6.14	4.69113	4.72815	4.82627	4.06769	3.14457	3.24245	4.15736	4.46408	4.08945	4.30303	4.18865	4.5454	4.32726	4.64237	4.37438	4.02628	4.11685	3.99678
6.15	4.68687	4.72381	4.82225	4.06241	3.13758	3.23548	4.15213	4.45926	4.08398	4.29785	4.18455	4.54169	4.32326	4.63905	4.37038	4.02218	4.11273	3.9927
6.16	4.68262	4.71946	4.81823	4.05713	3.13059	3.22851	4.1469	4.45444	4.07852	4.29268	4.18045	4.53797	4.31926	4.63572	4.36638	4.01808	4.10862	3.98861
6.17	4.67836	4.71512	4.81421	4.05185	3.1236	3.22154	4.14168	4.44963	4.07305	4.2875	4.17634	4.53425	4.31526	4.63237	4.36237	4.01398	4.1045	3.98453
6.18	4.67411	4.71077	4.81019	4.04657	3.11661	3.21457	4.13645	4.44481	4.06758	4.28233	4.17224	4.53052	4.31126	4.62902	4.35836	4.00987	4.10038	3.98044
6.19	4.66985	4.70643	4.80617	4.04129	3.10962	3.2076	4.13122	4.43999	4.06211	4.27715	4.16813	4.52679	4.30725	4.62565	4.35434	4.00577	4.09626	3.97635
6.2	4.6656	4.70208	4.80215	4.036	3.10263	3.20063	4.126	4.43517	4.05665	4.27197	4.16402	4.52305	4.30324	4.62228	4.35033	4.00167	4.09214	3.97227
6.21	4.66134	4.69774	4.79813	4.03072	3.09564	3.19366	4.12077	4.43036	4.05118	4.2668	4.15991	4.51931	4.29923	4.61889	4.3463	3.99756	4.08801	3.96818
6.22	4.65709	4.6934	4.79411	4.02544	3.08865	3.18669	4.11555	4.42554	4.04571	4.26162	4.1558	4.51556	4.29522	4.6155	4.34228	3.99345	4.08389	3.96409
6.23	4.65283	4.68905	4.79009	4.02016	3.08166	3.17972	4.11032	4.42072	4.04025	4.25645	4.15168	4.51181	4.2912	4.61209	4.33825	3.98935	4.07976	3.96
6.24	4.64857	4.68471	4.78607	4.01488	3.07467	3.17275	4.10509	4.41591	4.03478	4.25127	4.14757	4.50806	4.28718	4.60868	4.33422	3.98524	4.07564	3.95591
6.25	4.64432	4.68036	4.78205	4.0096	3.06768	3.16578	4.09987	4.41109	4.02931	4.24609	4.14345	4.5043	4.28316	4.60525	4.33018	3.98113	4.07151	3.95182
6.26	4.64006	4.67602	4.77803	4.00432	3.06069	3.15881	4.09464	4.40627	4.02384	4.24092	4.13933	4.50054	4.27914	4.60182	4.32615	3.97702	4.06738	3.94773
6.27	4.63581	4.67167	4.77401	3.99904	3.0537	3.15184	4.08941	4.40145	4.01838	4.23574	4.13522	4.49677	4.27511	4.59838	4.3221	3.97291	4.06325	3.94364
6.28	4.63155	4.66733	4.76999	3.99376	3.04671	3.14487	4.08419	4.39664	4.01291	4.23057	4.1311	4.493	4.27108	4.59492	4.31806	3.9688	4.05912	3.93955
6.29	4.6273	4.66298	4.76597	3.98848	3.03973	3.13791	4.07896	4.39182	4.00744	4.22539	4.12697	4.48922	4.26705	4.59146	4.31401	3.96469	4.05498	3.93545
6.3	4.62304	4.65864	4.76195	3.98319	3.03274	3.13094	4.07374	4.387	4.00197	4.22021	4.12285	4.48544	4.26301	4.58799	4.30996	3.96058	4.05085	3.93136
6.31	4.61879	4.6543	4.75793	3.97791	3.02575	3.12397	4.06851	4.38219	3.99651	4.21504	4.11873	4.48166	4.25898	4.58451	4.30591	3.95647	4.04671	3.92727
6.32	4.61453	4.64995	4.75391	3.97263	3.01876	3.117	4.06328	4.37737	3.99104	4.20986	4.1146	4.47787	4.25494	4.58103	4.30185	3.95236	4.04257	3.92318
6.33	4.61028	4.64561	4.74989	3.96735	3.01177	3.11003	4.05806	4.37255	3.98557	4.20469	4.11048	4.47408	4.2509	4.57753	4.29779	3.94824	4.03844	3.91908
6.34	4.60602	4.64126	4.74587	3.96207	3.00478	3.10306	4.05283	4.36773	3.9801	4.19951	4.10635	4.47028	4.24686	4.57402	4.29373	3.94413	4.0343	3.91499
6.35	4.60177	4.63692	4.74185	3.95679	2.99779	3.09609	4.0476	4.36292	3.97464	4.19433	4.10222	4.46648	4.24281	4.57051	4.28966	3.94001	4.03016	3.91089
6.36	4.59751	4.63257	4.73783	3.95151	2.9908	3.08912	4.04238	4.3581	3.96917	4.18916	4.09809	4.46267	4.23876	4.56699	4.28559	3.9359	4.02601	3.9068
6.37	4.59326	4.62823	4.73381	3.94623	2.98381	3.08215	4.03715	4.35328	3.9637	4.18398	4.09396	4.45887	4.23471	4.56346	4.28152	3.93178	4.02187	3.9027
6.38	4.589	4.62389	4.72979	3.94095	2.97682	3.07518	4.03193	4.34847	3.95824	4.17881	4.08983	4.45506	4.23066	4.55992	4.27745	3.92767	4.01773	3.89861
6.39	4.58475	4.61954	4.72577	3.93566	2.96983	3.06821	4.0267	4.34365	3.95277	4.17363	4.08569	4.45124	4.22661	4.55637	4.27337	3.92355	4.01358	3.89451
6.4	4.58049	4.6152	4.72175	3.93038	2.96284	3.06124	4.02147	4.33883	3.9473	4.16845	4.08156	4.44742	4.22255	4.55282	4.26929	3.91943	4.00944	3.89041
6.41	4.57624	4.61085	4.71773	3.9251	2.95585	3.05427	4.01625	4.33402	3.94183	4.16328	4.07742	4.4436	4.21849	4.54926	4.26521	3.91531	4.00529	3.88631
6.42	4.57198	4.60651	4.71371	3.91982	2.94886	3.0473	4.01102	4.3292	3.93637	4.1581	4.07329	4.43977	4.21443	4.54568	4.26112	3.91119	4.00114	3.88222
6.43	4.56773	4.60216	4.70969	3.91454	2.94187	3.04033	4.00579	4.32438	3.9309	4.15293	4.06915	4.43594	4.21037	4.54211	4.25703	3.90707	3.99699	3.87812
6.44	4.56347	4.59782	4.70567	3.90926	2.93488	3.03336	4.00057	4.31956	3.92543	4.14775	4.06501	4.43211	4.20631	4.53852	4.25294	3.90295	3.99284	3.87402
6.45	4.55922	4.59347	4.70165	3.90398	2.92789	3.02639	3.99534	4.31475	3.91996	4.14257	4.06087	4.42827	4.20224	4.53493	4.24885	3.89883	3.98869	3.86992
6.46	4.55496	4.58913	4.69763	3.8987	2.9209	3.01942	3.99011	4.30993	3.9145	4.1374	4.05673	4.42443	4.19817	4.53133	4.24475	3.89471	3.98454	3.86582
6.47	4.55071	4.58479	4.69361	3.89342	2.91391	3.01246	3.98489	4.30511	3.90903	4.13222	4.05259	4.42059	4.1941	4.52772	4.24065	3.89059	3.98038	3.86172
6.48	4.54645	4.58044	4.68959	3.88814	2.90692	3.00549	3.97966	4.3003	3.90356	4.12705	4.04844	4.41674	4.19003	4.5241	4.23655	3.88647	3.97623	3.85762
6.49	4.5422	4.5761	4.68557	3.88285	2.89993	2.99852	3.97444	4.29548	3.8981	4.12187	4.0443	4.41289	4.18595	4.52048	4.23245	3.88235	3.97207	3.85352
6.5	4.53794	4.57175	4.68155	3.87757	2.89295	2.99155	3.96921	4.29066	3.89263	4.11669	4.04015	4.40904	4.18188	4.51685	4.22834	3.87822	3.96792	3.84942
6.51	4.53369	4.56741	4.67753	3.87229	2.88596	2.98458	3.96398	4.28584	3.88716	4.11152	4.03601	4.40518	4.1778	4.51321	4.22424	3.8741	3.96376	3.84532
6.52	4.52943	4.56306	4.67351	3.86701	2.87897	2.97761	3.95876	4.28103	3.88169	4.10634	4.03186	4.40132	4.17372	4.50957	4.22013	3.86998	3.9596	3.84121
6.53	4.52518	4.55872	4.66949	3.86173	2.87198	2.97064	3.95353	4.27621	3.87623	4.10117	4.02771	4.39745	4.16964	4.50591	4.21601	3.86585	3.95544	3.83711
6.54	4.52092	4.55438	4.66547	3.85645	2.86499	2.96367	3.9483	4.27139	3.87076	4.09599	4.02356	4.39359	4.16556	4.50226	4.2119	3.86173	3.95128	3.83301
6.55	4.51667	4.55003	4.66145	3.85117	2.858	2.9567	3.94308	4.26658	3.86529	4.09081	4.01941	4.38972	4.16147	4.49859	4.20778	3.8576	3.94712	3.82891
6.56	4.51241	4.54569	4.65743	3.84589	2.85101	2.94973	3.93785	4.26176	3.85982	4.08564	4.01526	4.38584	4.15738	4.49492	4.20366	3.85347	3.94296	3.8248
6.57	4.50816	4.54134	4.65341	3.84061	2.84402	2.94276	3.93263	4.25694	3.85436	4.08046	4.01111	4.38197	4.15329	4.49124	4.19954	3.84935	3.93879	3.8207
6.58	4.5039	4.537	4.64939	3.83532	2.83703	2.93579	3.9274	4.25213	3.84889	4.07529	4.00696	4.37809	4.1492	4.48756	4.19541	3.84522	3.93463	3.8166
6.59	4.49965	4.53265	4.64537	3.83004	2.83004	2.92882	3.92217	4.24731	3.84342	4.07011	4.0028	4.37421	4.14511	4.48386	4.19128	3.84109	3.93047	3.81249
6.6	4.49539	4.52831	4.64135	3.82476	2.82305	2.92185	3.91695	4.24249	3.83795	4.06493	3.99865	4.37032	4.14102	4.48017	4.18716	3.83696	3.9263	3.80839
6.61	4.49114	4.52396	4.63733	3.81948	2.81606	2.91488	3.91172	4.23767	3.83249	4.05976	3.99449	4.36643	4.13692	4.47646	4.18302	3.83283	3.92213	3.80428
6.62	4.48688	4.51962	4.63331	3.8142	2.80907	2.90791	3.90649	4.23286	3.82702	4.05458	3.99034	4.36254	4.13282	4.47275	4.17889	3.82871	3.91797	3.80017
6.63	4.48263	4.51528	4.62929	3.80892	2.80208	2.90094	3.90127	4.22804	3.82155	4.04941	3.98618	4.35865	4.12872	4.46904	4.17476	3.82458	3.9138	3.79607
6.64	4.47837	4.51093	4.62527	3.80364	2.79509	2.89397	3.89604	4.22322	3.81609	4.04423	3.98202	4.35475	4.12462	4.46531	4.17062	3.82045	3.90963	3.79196
6.65	4.47412	4.50659	4.62125	3.79836	2.7881	2.88701	3.89082	4.21841	3.81062	4.03905	3.97786	4.35085	4.12052	4.46158	4.16648	3.81631	3.90546	3.78786
6.66	4.46986	4.50224	4.61723	3.79308	2.78111	2.88004	3.88559	4.21359	3.80515	4.03388	3.9737	4.34695	4.11642	4.45785	4.16234	3.81218	3.90129	3.78375
6.67	4.46561	4.4979	4.61321	3.7878	2.77412	2.87307	3.88036	4.20877	3.79968	4.0287	3.96954	4.34305	4.11231	4.45411	4.15819	3.80805	3.89712	3.77964
6.68	4.46135	4.49355	4.60919	3.78251	2.76713	2.8661	3.87514	4.20395	3.79422	4.02353	3.96538	4.33914	4.1082	4.45036	4.15405	3.80392	3.89294	3.77553
6.69	4.4571	4.48921	4.60517	3.77723	2.76014	2.85913	3.86991	4.19914	3.78875	4.01835	3.96121	4.33523	4.1041	4.44661	4.1499	3.79979	3.88877	3.77143
6.7	4.45284	4.48487	4.60115	3.77195	2.75315	2.85216	3.86468	4.19432	3.78328	4.01317	3.95705	4.33131	4.09999	4.44285	4.14575	3.79565	3.8846	3.76732
6.71	4.44859	4.48052	4.59713	3.76667	2.74617	2.84519	3.85946	4.1895	3.77781	4.008	3.95289	4.3274	4.09587	4.43909	4.1416	3.79152	3.88042	3.76321
6.72	4.44433	4.47618	4.59311	3.76139	2.73918	2.83822	3.85423	4.18469	3.77235	4.00282	3.94872	4.32348	4.09176	4.43532	4.13744	3.78739	3.87624	3.7591
6.73	4.44008	4.47183	4.58909	3.75611	2.73219	2.83125	3.84901	4.17987	3.76688	3.99765	3.94456	4.31956	4.08765	4.43154	4.13329	3.78325	3.87207	3.75499
6.74	4.43582	4.46749	4.58507	3.75083	2.7252	2.82428	3.84378	4.17505	3.76141	3.99247	3.94039	4.31564	4.08353	4.42776	4.12913	3.77912	3.86789	3.75088
6.75	4.43157	4.46314	4.58105	3.74555	2.71821	2.81731	3.83855	4.17024	3.75595	3.98729	3.93622	4.31171	4.07941	4.42398	4.12497	3.77498	3.86371	3.74677
6.76	4.42731	4.4588	4.57703	3.74027	2.71122	2.81034	3.83333	4.16542	3.75048	3.98212	3.93205	4.30778	4.07529	4.42019	4.12081	3.77085	3.85953	3.74266
6.77	4.42305	4.45445	4.57301	3.73498	2.70423	2.80337	3.8281	4.1606	3.74501	3.97694	3.92788	4.30385	4.07117	4.41639	4.11665	3.76671	3.85535	3.73855
6.78	4.4188	4.45011	4.56899	3.7297	2.69724	2.7964	3.82287	4.15578	3.73954	3.97177	3.92371	4.29992	4.06705	4.41259	4.11248	3.76258	3.85117	3.73444
6.79	4.41454	4.44577	4.56497	3.72442	2.69025	2.78943	3.81765	4.15097	3.73408	3.96659	3.91954	4.29598	4.06293	4.40878	4.10831	3.75844	3.84699	3.73033
6.8	4.41029	4.44142	4.56095	3.71914	2.68326	2.78246	3.81242	4.14615	3.72861	3.96141	3.91537	4.29204	4.0588	4.40497	4.10415	3.7543	3.84281	3.72622
6.81	4.40603	4.43708	4.55693	3.71386	2.67627	2.77549	3.80719	4.14133	3.72314	3.95624	3.9112	4.2881	4.05468	4.40115	4.09998	3.75017	3.83863	3.72211
6.82	4.40178	4.43273	4.55291	3.70858	2.66928	2.76852	3.80197	4.13652	3.71767	3.95106	3.90703	4.28416	4.05055	4.39733	4.0958	3.74603	3.83445	3.718
6.83	4.39752	4.42839	4.54889	3.7033	2.66229	2.76156	3.79674	4.1317	3.71221	3.94589	3.90285	4.28022	4.04642	4.3935	4.09163	3.74189	3.83026	3.71388
6.84	4.39327	4.42404	4.54487	3.69802	2.6553	2.75459	3.79152	4.12688	3.70674	3.94071	3.89868	4.27627	4.04229	4.38967	4.08746	3.73775	3.82608	3.70977
6.85	4.38901	4.4197	4.54085	3.69274	2.64831	2.74762	3.78629	4.12206	3.70127	3.93553	3.8945	4.27232	4.03816	4.38584	4.08328	3.73361	3.82189	3.70566
6.86	4.38476	4.41536	4.53683	3.68746	2.64132	2.74065	3.78106	4.11725	3.6958	3.93036	3.89033	4.26837	4.03403	4.38199	4.0791	3.72947	3.81771	3.70155
6.87	4.3805	4.41101	4.53281	3.68217	2.63433	2.73368	3.77584	4.11243	3.69034	3.92518	3.88615	4.26441	4.02989	4.37815	4.07492	3.72533	3.81352	3.69743
6.88	4.37625	4.40667	4.52879	3.67689	2.62734	2.72671	3.77061	4.10761	3.68487	3.92001	3.88197	4.26046	4.02576	4.3743	4.07074	3.72119	3.80933	3.69332
6.89	4.37199	4.40232	4.52477	3.67161	2.62035	2.71974	3.76538	4.1028	3.6794	3.91483	3.8778	4.2565	4.02162	4.37044	4.06655	3.71705	3.80514	3.68921
6.9	4.36774	4.39798	4.52075	3.66633	2.61336	2.71277	3.76016	4.09798	3.67394	3.90965	3.87362	4.25254	4.01748	4.36658	4.06237	3.71291	3.80096	3.68509
6.91	4.36348	4.39363	4.51673	3.66105	2.60637	2.7058	3.75493	4.09316	3.66847	3.90448	3.86944	4.24857	4.01334	4.36272	4.05818	3.70877	3.79677	3.68098
6.92	4.35923	4.38929	4.51271	3.65577	2.59939	2.69883	3.74971	4.08835	3.663	3.8993	3.86526	4.24461	4.0092	4.35885	4.054	3.70463	3.79258	3.67686
6.93	4.35497	4.38494	4.50869	3.65049	2.5924	2.69186	3.74448	4.08353	3.65753	3.89413	3.86108	4.24064	4.00506	4.35497	4.04981	3.70049	3.78839	3.67275
6.94	4.35072	4.3806	4.50467	3.64521	2.58541	2.68489	3.73925	4.07871	3.65207	3.88895	3.8569	4.23667	4.00092	4.3511	4.04561	3.69635	3.7842	3.66863
6.95	4.34646	4.37626	4.50065	3.63993	2.57842	2.67792	3.73403	4.07389	3.6466	3.88377	3.85271	4.2327	3.99677	4.34721	4.04142	3.6922	3.78	3.66452
6.96	4.34221	4.37191	4.49663	3.63464	2.57143	2.67095	3.7288	4.06908	3.64113	3.8786	3.84853	4.22873	3.99263	4.34333	4.03723	3.68806	3.77581	3.6604
6.97	4.33795	4.36757	4.49261	3.62936	2.56444	2.66398	3.72357	4.06426	3.63566	3.87342	3.84435	4.22475	3.98848	4.33944	4.03303	3.68392	3.77162	3.65629
6.98	4.3337	4.36322	4.48859	3.62408	2.55745	2.65701	3.71835	4.05944	3.6302	3.86825	3.84017	4.22078	3.98434	4.33554	4.02883	3.67977	3.76743	3.65217
6.99	4.32944	4.35888	4.48457	3.6188	2.55046	2.65004	3.71312	4.05463	3.62473	3.86307	3.83598	4.2168	3.98019	4.33164	4.02464	3.67563	3.76323	3.64806
7	4.32519	4.35453	4.48055	3.61352	2.54347	2.64307	3.7079	4.04981	3.61926	3.85789	3.8318	4.21282	3.97604	4.32774	4.02044	3.67149	3.75904	3.64394
7.01	4.32093	4.35019	4.47653	3.60824	2.53648	2.63611	3.70267	4.04499	3.61379	3.85272	3.82761	4.20883	3.97189	4.32383	4.01624	3.66734	3.75484	3.63982
7.02	4.31668	4.34584	4.47251	3.60296	2.52949	2.62914	3.69744	4.04017	3.60833	3.84754	3.82343	4.20485	3.96774	4.31992	4.01203	3.6632	3.75065	3.63571
7.03	4.31242	4.3415	4.46849	3.59768	2.5225	2.62217	3.69222	4.03536	3.60286	3.84237	3.81924	4.20086	3.96358	4.31601	4.00783	3.65905	3.74645	3.63159
7.04	4.30817	4.33716	4.46447	3.5924	2.51551	2.6152	3.68699	4.03054	3.59739	3.83719	3.81505	4.19687	3.95943	4.31209	4.00362	3.65491	3.74225	3.62747
7.05	4.30391	4.33281	4.46045	3.58712	2.50852	2.60823	3.68176	4.02572	3.59193	3.83201	3.81086	4.19288	3.95527	4.30816	3.99942	3.65076	3.73805	3.62335
7.06	4.29966	4.32847	4.45643	3.58183	2.50153	2.60126	3.67654	4.02091	3.58646	3.82684	3.80667	4.18889	3.95112	4.30424	3.99521	3.64662	3.73386	3.61924
7.07	4.2954	4.32412	4.45241	3.57655	2.49454	2.59429	3.67131	4.01609	3.58099	3.82166	3.80249	4.1849	3.94696	4.3003	3.991	3.64247	3.72966	3.61512
7.08	4.29115	4.31978	4.44839	3.57127	2.48755	2.58732	3.66608	4.01127	3.57552	3.81649	3.7983	4.1809	3.9428	4.29637	3.98679	3.63832	3.72546	3.611
7.09	4.28689	4.31543	4.44437	3.56599	2.48056	2.58035	3.66086	4.00646	3.57006	3.81131	3.79411	4.1769	3.93864	4.29243	3.98258	3.63418	3.72126	3.60688
7.1	4.28264	4.31109	4.44035	3.56071	2.47357	2.57338	3.65563	4.00164	3.56459	3.80613	3.78992	4.1729	3.93448	4.28849	3.97836	3.63003	3.71706	3.60276
7.11	4.27838	4.30675	4.43633	3.55543	2.46658	2.56641	3.65041	3.99682	3.55912	3.80096	3.78572	4.1689	3.93032	4.28454	3.97415	3.62588	3.71286	3.59864
7.12	4.27413	4.3024	4.43231	3.55015	2.45959	2.55944	3.64518	3.992	3.55365	3.79578	3.78153	4.1649	3.92616	4.2806	3.96993	3.62173	3.70866	3.59452
7.13	4.26987	4.29806	4.42829	3.54487	2.45261	2.55247	3.63995	3.98719	3.54819	3.79061	3.77734	4.1609	3.922	4.27664	3.96571	3.61759	3.70445	3.5904
7.14	4.26562	4.29371	4.42427	3.53959	2.44562	2.5455	3.63473	3.98237	3.54272	3.78543	3.77315	4.15689	3.91783	4.27269	3.9615	3.61344	3.70025	3.58628
7.15	4.26136	4.28937	4.42025	3.5343	2.43863	2.53853	3.6295	3.97755	3.53725	3.78025	3.76895	4.15288	3.91367	4.26873	3.95728	3.60929	3.69605	3.58217
7.16	4.25711	4.28502	4.41623	3.52902	2.43164	2.53156	3.62427	3.97274	3.53179	3.77508	3.76476	4.14887	3.9095	4.26476	3.95306	3.60514	3.69185	3.57805
7.17	4.25285	4.28068	4.41221	3.52374	2.42465	2.52459	3.61905	3.96792	3.52632	3.7699	3.76057	4.14486	3.90534	4.2608	3.94883	3.60099	3.68764	3.57393
7.18	4.2486	4.27633	4.40819	3.51846	2.41766	2.51762	3.61382	3.9631	3.52085	3.76473	3.75637	4.14085	3.90117	4.25683	3.94461	3.59684	3.68344	3.5698
7.19	4.24434	4.27199	4.40417	3.51318	2.41067	2.51066	3.6086	3.95828	3.51538	3.75955	3.75218	4.13684	3.897	4.25285	3.94039	3.59269	3.67923	3.56568
7.2	4.24009	4.26765	4.40015	3.5079	2.40368	2.50369	3.60337	3.95347	3.50992	3.75437	3.74798	4.13282	3.89283	4.24888	3.93616	3.58854	3.67503	3.56156
7.21	4.23583	4.2633	4.39613	3.50262	2.39669	2.49672	3.59814	3.94865	3.50445	3.7492	3.74378	4.1288	3.88866	4.2449	3.93194	3.58439	3.67082	3.55744
7.22	4.23158	4.25896	4.39211	3.49734	2.3897	2.48975	3.59292	3.94383	3.49898	3.74402	3.73959	4.12478	3.88449	4.24091	3.92771	3.58024	3.66662	3.55332
7.23	4.22732	4.25461	4.38809	3.49206	2.38271	2.48278	3.58769	3.93902	3.49351	3.73885	3.73539	4.12076	3.88031	4.23693	3.92348	3.57609	3.66241	3.5492
7.24	4.22307	4.25027	4.38407	3.48678	2.37572	2.47581	3.58246	3.9342	3.48805	3.73367	3.73119	4.11674	3.87614	4.23294	3.91925	3.57194	3.6582	3.54508
7.25	4.21881	4.24592	4.38005	3.48149	2.36873	2.46884	3.57724	3.92938	3.48258	3.72849	3.72699	4.11272	3.87197	4.22895	3.91502	3.56779	3.65399	3.54096
7.26	4.21456	4.24158	4.37603	3.47621	2.36174	2.46187	3.57201	3.92457	3.47711	3.72332	3.7228	4.10869	3.86779	4.22495	3.91079	3.56364	3.64979	3.53684
7.27	4.2103	4.23724	4.37201	3.47093	2.35475	2.4549	3.56679	3.91975	3.47164	3.71814	3.7186	4.10467	3.86362	4.22095	3.90655	3.55949	3.64558	3.53271
7.28	4.20604	4.23289	4.36799	3.46565	2.34776	2.44793	3.56156	3.91493	3.46618	3.71297	3.7144	4.10064	3.85944	4.21695	3.90232	3.55533	3.64137	3.52859
7.29	4.20179	4.22855	4.36397	3.46037	2.34077	2.44096	3.55633	3.91011	3.46071	3.70779	3.7102	4.09661	3.85526	4.21294	3.89808	3.55118	3.63716	3.52447
7.3	4.19753	4.2242	4.35995	3.45509	2.33378	2.43399	3.55111	3.9053	3.45524	3.70261	3.706	4.09258	3.85108	4.20894	3.89385	3.54703	3.63295	3.52035
7.31	4.19328	4.21986	4.35593	3.44981	2.32679	2.42702	3.54588	3.90048	3.44978	3.69744	3.70179	4.08855	3.84691	4.20493	3.88961	3.54288	3.62874	3.51622
7.32	4.18902	4.21551	4.35191	3.44453	2.3198	2.42005	3.54065	3.89566	3.44431	3.69226	3.69759	4.08452	3.84273	4.20091	3.88537	3.53872	3.62453	3.5121
7.33	4.18477	4.21117	4.34789	3.43925	2.31281	2.41308	3.53543	3.89085	3.43884	3.68709	3.69339	4.08048	3.83854	4.1969	3.88113	3.53457	3.62032	3.50798
7.34	4.18051	4.20682	4.34387	3.43396	2.30583	2.40611	3.5302	3.88603	3.43337	3.68191	3.68919	4.07644	3.83436	4.19288	3.87689	3.53042	3.61611	3.50385
7.35	4.17626	4.20248	4.33985	3.42868	2.29884	2.39914	3.52497	3.88121	3.42791	3.67673	3.68499	4.07241	3.83018	4.18885	3.87265	3.52626	3.61189	3.49973
7.36	4.172	4.19814	4.33583	3.4234	2.29185	2.39217	3.51975	3.87639	3.42244	3.67156	3.68078	4.06837	3.826	4.18483	3.86841	3.52211	3.60768	3.49561
7.37	4.16775	4.19379	4.33181	3.41812	2.28486	2.38521	3.51452	3.87158	3.41697	3.66638	3.67658	4.06433	3.82181	4.1808	3.86417	3.51796	3.60347	3.49148
7.38	4.16349	4.18945	4.32779	3.41284	2.27787	2.37824	3.5093	3.86676	3.4115	3.66121	3.67238	4.06029	3.81763	4.17677	3.85992	3.5138	3.59926	3.48736
7.39	4.15924	4.1851	4.32377	3.40756	2.27088	2.37127	3.50407	3.86194	3.40604	3.65603	3.66817	4.05624	3.81344	4.17274	3.85568	3.50965	3.59504	3.48323
7.4	4.15498	4.18076	4.31975	3.40228	2.26389	2.3643	3.49884	3.85713	3.40057	3.65085	3.66397	4.0522	3.80926	4.1687	3.85143	3.50549	3.59083	3.47911
7.41	4.15073	4.17641	4.31573	3.397	2.2569	2.35733	3.49362	3.85231	3.3951	3.64568	3.65976	4.04816	3.80507	4.16466	3.84719	3.50134	3.58661	3.47499
7.42	4.14647	4.17207	4.31171	3.39172	2.24991	2.35036	3.48839	3.84749	3.38963	3.6405	3.65556	4.04411	3.80088	4.16062	3.84294	3.49718	3.5824	3.47086
7.43	4.14222	4.16773	4.30769	3.38644	2.24292	2.34339	3.48316	3.84268	3.38417	3.63533	3.65135	4.04006	3.7967	4.15658	3.83869	3.49303	3.57819	3.46674
7.44	4.13796	4.16338	4.30367	3.38115	2.23593	2.33642	3.47794	3.83786	3.3787	3.63015	3.64714	4.03601	3.79251	4.15253	3.83444	3.48887	3.57397	3.46261
7.45	4.13371	4.15904	4.29965	3.37587	2.22894	2.32945	3.47271	3.83304	3.37323	3.62497	3.64294	4.03196	3.78832	4.14849	3.83019	3.48472	3.56975	3.45849
7.46	4.12945	4.15469	4.29563	3.37059	2.22195	2.32248	3.46749	3.82822	3.36777	3.6198	3.63873	4.02791	3.78413	4.14443	3.82594	3.48056	3.56554	3.45436
7.47	4.1252	4.15035	4.29161	3.36531	2.21496	2.31551	3.46226	3.82341	3.3623	3.61462	3.63452	4.02386	3.77994	4.14038	3.82169	3.47641	3.56132	3.45024
7.48	4.12094	4.146	4.28759	3.36003	2.20797	2.30854	3.45703	3.81859	3.35683	3.60945	3.63031	4.0198	3.77574	4.13632	3.81743	3.47225	3.5571	3.44611
7.49	4.11669	4.14166	4.28357	3.35475	2.20098	2.30157	3.45181	3.81377	3.35136	3.60427	3.62611	4.01575	3.77155	4.13227	3.81318	3.46809	3.55289	3.44199
7.5	4.11243	4.13731	4.27955	3.34947	2.19399	2.2946	3.44658	3.80896	3.3459	3.59909	3.6219	4.01169	3.76736	4.12821	3.80893	3.46394	3.54867	3.43786
7.51	4.10818	4.13297	4.27553	3.34419	2.187	2.28763	3.44135	3.80414	3.34043	3.59392	3.61769	4.00764	3.76316	4.12414	3.80467	3.45978	3.54445	3.43373
7.52	4.10392	4.12863	4.27151	3.33891	2.18001	2.28066	3.43613	3.79932	3.33496	3.58874	3.61348	4.00358	3.75897	4.12008	3.80041	3.45562	3.54023	3.42961
7.53	4.09967	4.12428	4.26749	3.33362	2.17302	2.27369	3.4309	3.7945	3.32949	3.58357	3.60927	3.99952	3.75478	4.11601	3.79616	3.45146	3.53601	3.42548
7.54	4.09541	4.11994	4.26347	3.32834	2.16603	2.26672	3.42568	3.78969	3.32403	3.57839	3.60506	3.99546	3.75058	4.11194	3.7919	3.44731	3.5318	3.42135
7.55	4.09116	4.11559	4.25945	3.32306	2.15904	2.25976	3.42045	3.78487	3.31856	3.57321	3.60085	3.9914	3.74638	4.10787	3.78764	3.44315	3.52758	3.41723
7.56	4.0869	4.11125	4.25543	3.31778	2.15206	2.25279	3.41522	3.78005	3.31309	3.56804	3.59664	3.98733	3.74219	4.10379	3.78338	3.43899	3.52336	3.4131
7.57	4.08265	4.1069	4.25141	3.3125	2.14507	2.24582	3.41	3.77524	3.30763	3.56286	3.59243	3.98327	3.73799	4.09971	3.77912	3.43483	3.51914	3.40897
7.58	4.07839	4.10256	4.24739	3.30722	2.13808	2.23885	3.40477	3.77042	3.30216	3.55769	3.58822	3.97921	3.73379	4.09564	3.77486	3.43068	3.51492	3.40485
7.59	4.07414	4.09822	4.24337	3.30194	2.13109	2.23188	3.39954	3.7656	3.29669	3.55251	3.584	3.97514	3.72959	4.09155	3.7706	3.42652	3.5107	3.40072
7.6	4.06988	4.09387	4.23935	3.29666	2.1241	2.22491	3.39432	3.76079	3.29122	3.54733	3.57979	3.97107	3.72539	4.08747	3.76634	3.42236	3.50647	3.39659
7.61	4.06563	4.08953	4.23533	3.29138	2.11711	2.21794	3.38909	3.75597	3.28576	3.54216	3.57558	3.96701	3.72119	4.08339	3.76207	3.4182	3.50225	3.39247
7.62	4.06137	4.08518	4.23131	3.2861	2.11012	2.21097	3.38387	3.75115	3.28029	3.53698	3.57137	3.96294	3.71699	4.0793	3.75781	3.41404	3.49803	3.38834
7.63	4.05712	4.08084	4.22729	3.28081	2.10313	2.204	3.37864	3.74633	3.27482	3.53181	3.56715	3.95887	3.71279	4.07521	3.75354	3.40988	3.49381	3.38421
7.64	4.05286	4.07649	4.22327	3.27553	2.09614	2.19703	3.37341	3.74152	3.26935	3.52663	3.56294	3.9548	3.70859	4.07112	3.74928	3.40572	3.48959	3.38008
7.65	4.04861	4.07215	4.21925	3.27025	2.08915	2.19006	3.36819	3.7367	3.26389	3.52145	3.55873	3.95072	3.70439	4.06702	3.74501	3.40156	3.48537	3.37596
7.66	4.04435	4.0678	4.21523	3.26497	2.08216	2.18309	3.36296	3.73188	3.25842	3.51628	3.55451	3.94665	3.70018	4.06293	3.74075	3.3974	3.48114	3.37183
7.67	4.0401	4.06346	4.21121	3.25969	2.07517	2.17612	3.35773	3.72707	3.25295	3.5111	3.5503	3.94258	3.69598	4.05883	3.73648	3.39324	3.47692	3.3677
7.68	4.03584	4.05912	4.20719	3.25441	2.06818	2.16915	3.35251	3.72225	3.24748	3.50593	3.54608	3.9385	3.69178	4.05473	3.73221	3.38908	3.4727	3.36357
7.69	4.03159	4.05477	4.20317	3.24913	2.06119	2.16218	3.34728	3.71743	3.24202	3.50075	3.54187	3.93443	3.68757	4.05063	3.72794	3.38492	3.46847	3.35944
7.7	4.02733	4.05043	4.19915	3.24385	2.0542	2.15521	3.34205	3.71261	3.23655	3.49557	3.53765	3.93035	3.68337	4.04652	3.72367	3.38076	3.46425	3.35531
7.71	4.02308	4.04608	4.19513	3.23857	2.04721	2.14824	3.33683	3.7078	3.23108	3.4904	3.53344	3.92627	3.67916	4.04242	3.7194	3.3766	3.46002	3.35119
7.72	4.01882	4.04174	4.19111	3.23328	2.04022	2.14127	3.3316	3.70298	3.22562	3.48522	3.52922	3.92219	3.67495	4.03831	3.71513	3.37244	3.4558	3.34706
7.73	4.01457	4.03739	4.18709	3.228	2.03323	2.13431	3.32638	3.69816	3.22015	3.48005	3.52501	3.91811	3.67075	4.0342	3.71086	3.36828	3.45157	3.34293
7.74	4.01031	4.03305	4.18307	3.22272	2.02624	2.12734	3.32115	3.69335	3.21468	3.47487	3.52079	3.91403	3.66654	4.03009	3.70659	3.36412	3.44735	3.3388
7.75	4.00606	4.02871	4.17905	3.21744	2.01925	2.12037	3.31592	3.68853	3.20921	3.46969	3.51657	3.90995	3.66233	4.02598	3.70232	3.35996	3.44312	3.33467
7.76	4.0018	4.02436	4.17503	3.21216	2.01226	2.1134	3.3107	3.68371	3.20375	3.46452	3.51236	3.90587	3.65812	4.02186	3.69804	3.3558	3.4389	3.33054
7.77	3.99755	4.02002	4.17101	3.20688	2.00528	2.10643	3.30547	3.6789	3.19828	3.45934	3.50814	3.90179	3.65392	4.01775	3.69377	3.35164	3.43467	3.32641
7.78	3.99329	4.01567	4.16699	3.2016	1.99829	2.09946	3.30024	3.67408	3.19281	3.45417	3.50392	3.8977	3.64971	4.01363	3.68949	3.34748	3.43045	3.32228
7.79	3.98904	4.01133	4.16297	3.19632	1.9913	2.09249	3.29502	3.66926	3.18734	3.44899	3.4997	3.89362	3.6455	4.00951	3.68522	3.34331	3.42622	3.31815
7.8	3.98478	4.00698	4.15895	3.19104	1.98431	2.08552	3.28979	3.66444	3.18188	3.44381	3.49548	3.88953	3.64129	4.00538	3.68094	3.33915	3.42199	3.31402
7.81	3.98052	4.00264	4.15493	3.18575	1.97732	2.07855	3.28457	3.65963	3.17641	3.43864	3.49127	3.88545	3.63708	4.00126	3.67667	3.33499	3.41777	3.30989
7.82	3.97627	3.99829	4.15091	3.18047	1.97033	2.07158	3.27934	3.65481	3.17094	3.43346	3.48705	3.88136	3.63286	3.99714	3.67239	3.33083	3.41354	3.30576
7.83	3.97201	3.99395	4.14689	3.17519	1.96334	2.06461	3.27411	3.64999	3.16547	3.42829	3.48283	3.87727	3.62865	3.99301	3.66811	3.32667	3.40931	3.30163
7.84	3.96776	3.98961	4.14287	3.16991	1.95635	2.05764	3.26889	3.64518	3.16001	3.42311	3.47861	3.87318	3.62444	3.98888	3.66383	3.3225	3.40508	3.2975
7.85	3.9635	3.98526	4.13885	3.16463	1.94936	2.05067	3.26366	3.64036	3.15454	3.41793	3.47439	3.86909	3.62023	3.98475	3.65955	3.31834	3.40086	3.29337
7.86	3.95925	3.98092	4.13483	3.15935	1.94237	2.0437	3.25843	3.63554	3.14907	3.41276	3.47017	3.865	3.61601	3.98062	3.65527	3.31418	3.39663	3.28924
7.87	3.95499	3.97657	4.13081	3.15407	1.93538	2.03673	3.25321	3.63072	3.14361	3.40758	3.46595	3.86091	3.6118	3.97648	3.65099	3.31002	3.3924	3.28511
7.88	3.95074	3.97223	4.12679	3.14879	1.92839	2.02976	3.24798	3.62591	3.13814	3.40241	3.46173	3.85682	3.60759	3.97235	3.64671	3.30585	3.38817	3.28098
7.89	3.94648	3.96788	4.12277	3.14351	1.9214	2.02279	3.24276	3.62109	3.13267	3.39723	3.45751	3.85272	3.60337	3.96821	3.64243	3.30169	3.38394	3.27685
7.9	3.94223	3.96354	4.11875	3.13823	1.91441	2.01582	3.23753	3.61627	3.1272	3.39205	3.45329	3.84863	3.59916	3.96407	3.63815	3.29753	3.37971	3.27272
7.91	3.93797	3.9592	4.11473	3.13294	1.90742	2.00886	3.2323	3.61146	3.12174	3.38688	3.44907	3.84454	3.59494	3.95993	3.63387	3.29336	3.37548	3.26859
7.92	3.93372	3.95485	4.11071	3.12766	1.90043	2.00189	3.22708	3.60664	3.11627	3.3817	3.44485	3.84044	3.59073	3.95579	3.62959	3.2892	3.37125	3.26446
7.93	3.92946	3.95051	4.10669	3.12238	1.89344	1.99492	3.22185	3.60182	3.1108	3.37653	3.44063	3.83635	3.58651	3.95165	3.6253	3.28504	3.36702	3.26033
7.94	3.92521	3.94616	4.10267	3.1171	1.88645	1.98795	3.21662	3.59701	3.10533	3.37135	3.4364	3.83225	3.58229	3.9475	3.62102	3.28087	3.36279	3.2562
7.95	3.92095	3.94182	4.09865	3.11182	1.87946	1.98098	3.2114	3.59219	3.09987	3.36617	3.43218	3.82815	3.57808	3.94336	3.61673	3.27671	3.35856	3.25207
7.96	3.9167	3.93747	4.09463	3.10654	1.87247	1.97401	3.20617	3.58737	3.0944	3.361	3.42796	3.82405	3.57386	3.93921	3.61245	3.27254	3.35433	3.24794
7.97	3.91244	3.93313	4.09061	3.10126	1.86548	1.96704	3.20094	3.58255	3.08893	3.35582	3.42374	3.81995	3.56964	3.93506	3.60816	3.26838	3.3501	3.24381
7.98	3.90819	3.92878	4.08659	3.09598	1.8585	1.96007	3.19572	3.57774	3.08347	3.35065	3.41952	3.81585	3.56542	3.93091	3.60388	3.26422	3.34587	3.23967
7.99	3.90393	3.92444	4.08257	3.0907	1.85151	1.9531	3.19049	3.57292	3.078	3.34547	3.41529	3.81175	3.5612	3.92676	3.59959	3.26005	3.34164	3.23554
8	3.89968	3.9201	4.07855	3.08541	1.84452	1.94613	3.18527	3.5681	3.07253	3.34029	3.41107	3.80765	3.55698	3.92261	3.5953	3.25589	3.33741	3.23141
8.01	3.89542	3.91575	4.07453	3.08013	1.83753	1.93916	3.18004	3.56329	3.06706	3.33512	3.40685	3.80355	3.55277	3.91845	3.59102	3.25172	3.33318	3.22728
8.02	3.89117	3.91141	4.07051	3.07485	1.83054	1.93219	3.17481	3.55847	3.0616	3.32994	3.40262	3.79945	3.54855	3.9143	3.58673	3.24756	3.32894	3.22315
8.03	3.88691	3.90706	4.06649	3.06957	1.82355	1.92522	3.16959	3.55365	3.05613	3.32477	3.3984	3.79535	3.54432	3.91014	3.58244	3.24339	3.32471	3.21902
8.04	3.88266	3.90272	4.06247	3.06429	1.81656	1.91825	3.16436	3.54883	3.05066	3.31959	3.39418	3.79124	3.5401	3.90598	3.57815	3.23923	3.32048	3.21488
8.05	3.8784	3.89837	4.05845	3.05901	1.80957	1.91128	3.15913	3.54402	3.04519	3.31441	3.38995	3.78714	3.53588	3.90182	3.57386	3.23506	3.31625	3.21075
8.06	3.87415	3.89403	4.05443	3.05373	1.80258	1.90431	3.15391	3.5392	3.03973	3.30924	3.38573	3.78303	3.53166	3.89766	3.56957	3.2309	3.31201	3.20662
8.07	3.86989	3.88969	4.05041	3.04845	1.79559	1.89734	3.14868	3.53438	3.03426	3.30406	3.3815	3.77893	3.52744	3.8935	3.56528	3.22673	3.30778	3.20249
8.08	3.86564	3.88534	4.04639	3.04317	1.7886	1.89037	3.14346	3.52957	3.02879	3.29889	3.37728	3.77482	3.52322	3.88933	3.56099	3.22257	3.30355	3.19836
8.09	3.86138	3.881	4.04237	3.03789	1.78161	1.88341	3.13823	3.52475	3.02332	3.29371	3.37305	3.77071	3.51899	3.88517	3.5567	3.2184	3.29931	3.19422
8.1	3.85713	3.87665	4.03835	3.0326	1.77462	1.87644	3.133	3.51993	3.01786	3.28853	3.36883	3.76661	3.51477	3.881	3.55241	3.21424	3.29508	3.19009
8.11	3.85287	3.87231	4.03433	3.02732	1.76763	1.86947	3.12778	3.51511	3.01239	3.28336	3.3646	3.7625	3.51055	3.87683	3.54812	3.21007	3.29085	3.18596
8.12	3.84862	3.86796	4.03031	3.02204	1.76064	1.8625	3.12255	3.5103	3.00692	3.27818	3.36038	3.75839	3.50632	3.87266	3.54383	3.20591	3.28661	3.18183
8.13	3.84436	3.86362	4.02629	3.01676	1.75365	1.85553	3.11732	3.50548	3.00146	3.27301	3.35615	3.75428	3.5021	3.86849	3.53953	3.20174	3.28238	3.17769
8.14	3.84011	3.85927	4.02227	3.01148	1.74666	1.84856	3.1121	3.50066	2.99599	3.26783	3.35193	3.75017	3.49788	3.86432	3.53524	3.19757	3.27814	3.17356
8.15	3.83585	3.85493	4.01825	3.0062	1.73967	1.84159	3.10687	3.49585	2.99052	3.26265	3.3477	3.74606	3.49365	3.86015	3.53095	3.19341	3.27391	3.16943
8.16	3.8316	3.85059	4.01423	3.00092	1.73268	1.83462	3.10165	3.49103	2.98505	3.25748	3.34347	3.74195	3.48943	3.85597	3.52665	3.18924	3.26968	3.1653
8.17	3.82734	3.84624	4.01021	2.99564	1.72569	1.82765	3.09642	3.48621	2.97959	3.2523	3.33925	3.73784	3.4852	3.8518	3.52236	3.18507	3.26544	3.16116
8.18	3.82309	3.8419	4.00619	2.99036	1.7187	1.82068	3.09119	3.4814	2.97412	3.24713	3.33502	3.73372	3.48097	3.84762	3.51806	3.18091	3.26121	3.15703
8.19	3.81883	3.83755	4.00217	2.98507	1.71172	1.81371	3.08597	3.47658	2.96865	3.24195	3.33079	3.72961	3.47675	3.84344	3.51377	3.17674	3.25697	3.1529
8.2	3.81458	3.83321	3.99815	2.97979	1.70473	1.80674	3.08074	3.47176	2.96318	3.23677	3.32657	3.7255	3.47252	3.83927	3.50947	3.17258	3.25274	3.14876
8.21	3.81032	3.82886	3.99413	2.97451	1.69774	1.79977	3.07551	3.46694	2.95772	3.2316	3.32234	3.72138	3.4683	3.83509	3.50518	3.16841	3.2485	3.14463
8.22	3.80607	3.82452	3.99011	2.96923	1.69075	1.7928	3.07029	3.46213	2.95225	3.22642	3.31811	3.71727	3.46407	3.8309	3.50088	3.16424	3.24426	3.1405
8.23	3.80181	3.82018	3.98609	2.96395	1.68376	1.78583	3.06506	3.45731	2.94678	3.22125	3.31388	3.71315	3.45984	3.82672	3.49658	3.16007	3.24003	3.13636
8.24	3.79756	3.81583	3.98207	2.95867	1.67677	1.77886	3.05983	3.45249	2.94131	3.21607	3.30966	3.70904	3.45561	3.82254	3.49228	3.15591	3.23579	3.13223
8.25	3.7933	3.81149	3.97805	2.95339	1.66978	1.77189	3.05461	3.44768	2.93585	3.21089	3.30543	3.70492	3.45139	3.81836	3.48799	3.15174	3.23156	3.1281
8.26	3.78905	3.80714	3.97403	2.94811	1.66279	1.76492	3.04938	3.44286	2.93038	3.20572	3.3012	3.7008	3.44716	3.81417	3.48369	3.14757	3.22732	3.12396
8.27	3.78479	3.8028	3.97001	2.94283	1.6558	1.75796	3.04416	3.43804	2.92491	3.20054	3.29697	3.69669	3.44293	3.80998	3.47939	3.14341	3.22308	3.11983
8.28	3.78054	3.79845	3.96599	2.93755	1.64881	1.75099	3.03893	3.43322	2.91945	3.19537	3.29274	3.69257	3.4387	3.8058	3.47509	3.13924	3.21885	3.1157
8.29	3.77628	3.79411	3.96197	2.93226	1.64182	1.74402	3.0337	3.42841	2.91398	3.19019	3.28852	3.68845	3.43447	3.80161	3.47079	3.13507	3.21461	3.11156
8.3	3.77203	3.78976	3.95795	2.92698	1.63483	1.73705	3.02848	3.42359	2.90851	3.18501	3.28429	3.68433	3.43024	3.79742	3.46649	3.1309	3.21037	3.10743
8.31	3.76777	3.78542	3.95393	2.9217	1.62784	1.73008	3.02325	3.41877	2.90304	3.17984	3.28006	3.68021	3.42601	3.79323	3.46219	3.12674	3.20614	3.10329
8.32	3.76352	3.78108	3.94991	2.91642	1.62085	1.72311	3.01802	3.41396	2.89758	3.17466	3.27583	3.67609	3.42178	3.78904	3.45789	3.12257	3.2019	3.09916
8.33	3.75926	3.77673	3.94589	2.91114	1.61386	1.71614	3.0128	3.40914	2.89211	3.16949	3.2716	3.67197	3.41755	3.78484	3.45359	3.1184	3.19766	3.09503
8.34	3.755	3.77239	3.94187	2.90586	1.60687	1.70917	3.00757	3.40432	2.88664	3.16431	3.26737	3.66785	3.41332	3.78065	3.44929	3.11423	3.19342	3.09089
8.35	3.75075	3.76804	3.93785	2.90058	1.59988	1.7022	3.00235	3.39951	2.88117	3.15913	3.26314	3.66373	3.40909	3.77646	3.44499	3.11006	3.18919	3.08676
8.36	3.74649	3.7637	3.93383	2.8953	1.59289	1.69523	2.99712	3.39469	2.87571	3.15396	3.25891	3.65961	3.40486	3.77226	3.44069	3.1059	3.18495	3.08262
8.37	3.74224	3.75935	3.92981	2.89002	1.5859	1.68826	2.99189	3.38987	2.87024	3.14878	3.25468	3.65549	3.40063	3.76806	3.43639	3.10173	3.18071	3.07849
8.38	3.73798	3.75501	3.92579	2.88473	1.57891	1.68129	2.98667	3.38505	2.86477	3.14361	3.25045	3.65136	3.39639	3.76387	3.43208	3.09756	3.17647	3.07435
8.39	3.73373	3.75067	3.92177	2.87945	1.57192	1.67432	2.98144	3.38024	2.85931	3.13843	3.24622	3.64724	3.39216	3.75967	3.42778	3.09339	3.17223	3.07022
8.4	3.72947	3.74632	3.91775	2.87417	1.56494	1.66735	2.97621	3.37542	2.85384	3.13325	3.24199	3.64312	3.38793	3.75547	3.42348	3.08922	3.16799	3.06609
8.41	3.72522	3.74198	3.91373	2.86889	1.55795	1.66038	2.97099	3.3706	2.84837	3.12808	3.23776	3.63899	3.3837	3.75127	3.41917	3.08506	3.16376	3.06195
8.42	3.72096	3.73763	3.90971	2.86361	1.55096	1.65341	2.96576	3.36579	2.8429	3.1229	3.23353	3.63487	3.37946	3.74707	3.41487	3.08089	3.15952	3.05782
8.43	3.71671	3.73329	3.90569	2.85833	1.54397	1.64644	2.96054	3.36097	2.83744	3.11773	3.2293	3.63074	3.37523	3.74286	3.41057	3.07672	3.15528	3.05368
8.44	3.71245	3.72894	3.90167	2.85305	1.53698	1.63947	2.95531	3.35615	2.83197	3.11255	3.22507	3.62662	3.371	3.73866	3.40626	3.07255	3.15104	3.04955
8.45	3.7082	3.7246	3.89765	2.84777	1.52999	1.6325	2.95008	3.35133	2.8265	3.10737	3.22084	3.62249	3.36676	3.73446	3.40196	3.06838	3.1468	3.04541
8.46	3.70394	3.72025	3.89363	2.84249	1.523	1.62554	2.94486	3.34652	2.82103	3.1022	3.21661	3.61836	3.36253	3.73025	3.39765	3.06421	3.14256	3.04128
8.47	3.69969	3.71591	3.88961	2.83721	1.51601	1.61857	2.93963	3.3417	2.81557	3.09702	3.21237	3.61424	3.35829	3.72605	3.39335	3.06004	3.13832	3.03714
8.48	3.69543	3.71157	3.88559	2.83192	1.50902	1.6116	2.9344	3.33688	2.8101	3.09185	3.20814	3.61011	3.35406	3.72184	3.38904	3.05587	3.13408	3.03301
8.49	3.69118	3.70722	3.88157	2.82664	1.50203	1.60463	2.92918	3.33207	2.80463	3.08667	3.20391	3.60598	3.34983	3.71763	3.38474	3.0517	3.12984	3.02887
8.5	3.68692	3.70288	3.87755	2.82136	1.49504	1.59766	2.92395	3.32725	2.79916	3.08149	3.19968	3.60185	3.34559	3.71342	3.38043	3.04754	3.1256	3.02474
8.51	3.68267	3.69853	3.87353	2.81608	1.48805	1.59069	2.91873	3.32243	2.7937	3.07632	3.19545	3.59772	3.34136	3.70922	3.37612	3.04337	3.12136	3.0206
8.52	3.67841	3.69419	3.86951	2.8108	1.48106	1.58372	2.9135	3.31762	2.78823	3.07114	3.19122	3.59359	3.33712	3.70501	3.37182	3.0392	3.11712	3.01647
8.53	3.67416	3.68984	3.86549	2.80552	1.47407	1.57675	2.90827	3.3128	2.78276	3.06597	3.18698	3.58946	3.33288	3.70079	3.36751	3.03503	3.11288	3.01233
8.54	3.6699	3.6855	3.86147	2.80024	1.46708	1.56978	2.90305	3.30798	2.7773	3.06079	3.18275	3.58533	3.32865	3.69658	3.3632	3.03086	3.10864	3.0082
8.55	3.66565	3.68116	3.85745	2.79496	1.46009	1.56281	2.89782	3.30316	2.77183	3.05561	3.17852	3.5812	3.32441	3.69237	3.3589	3.02669	3.1044	3.00406
8.56	3.66139	3.67681	3.85343	2.78968	1.4531	1.55584	2.89259	3.29835	2.76636	3.05044	3.17429	3.57707	3.32018	3.68816	3.35459	3.02252	3.10016	2.99993
8.57	3.65714	3.67247	3.84941	2.78439	1.44611	1.54887	2.88737	3.29353	2.76089	3.04526	3.17005	3.57294	3.31594	3.68394	3.35028	3.01835	3.09592	2.99579
8.58	3.65288	3.66812	3.84539	2.77911	1.43912	1.5419	2.88214	3.28871	2.75543	3.04009	3.16582	3.56881	3.3117	3.67973	3.34597	3.01418	3.09168	2.99165
8.59	3.64863	3.66378	3.84137	2.77383	1.43213	1.53493	2.87691	3.2839	2.74996	3.03491	3.16159	3.56468	3.30747	3.67551	3.34166	3.01001	3.08744	2.98752
8.6	3.64437	3.65943	3.83735	2.76855	1.42514	1.52796	2.87169	3.27908	2.74449	3.02973	3.15736	3.56055	3.30323	3.6713	3.33735	3.00584	3.0832	2.98338
8.61	3.64012	3.65509	3.83333	2.76327	1.41816	1.52099	2.86646	3.27426	2.73902	3.02456	3.15312	3.55641	3.29899	3.66708	3.33304	3.00167	3.07895	2.97925
8.62	3.63586	3.65074	3.82931	2.75799	1.41117	1.51402	2.86124	3.26944	2.73356	3.01938	3.14889	3.55228	3.29475	3.66286	3.32873	2.9975	3.07471	2.97511
8.63	3.63161	3.6464	3.82529	2.75271	1.40418	1.50705	2.85601	3.26463	2.72809	3.01421	3.14466	3.54815	3.29051	3.65864	3.32442	2.99333	3.07047	2.97098
8.64	3.62735	3.64206	3.82127	2.74743	1.39719	1.50009	2.85078	3.25981	2.72262	3.00903	3.14042	3.54401	3.28628	3.65443	3.32011	2.98916	3.06623	2.96684
8.65	3.6231	3.63771	3.81725	2.74215	1.3902	1.49312	2.84556	3.25499	2.71716	3.00385	3.13619	3.53988	3.28204	3.65021	3.3158	2.98499	3.06199	2.9627
8.66	3.61884	3.63337	3.81323	2.73687	1.38321	1.48615	2.84033	3.25018	2.71169	2.99868	3.13196	3.53575	3.2778	3.64598	3.31149	2.98082	3.05775	2.95857
8.67	3.61459	3.62902	3.80921	2.73158	1.37622	1.47918	2.8351	3.24536	2.70622	2.9935	3.12772	3.53161	3.27356	3.64176	3.30718	2.97665	3.0535	2.95443
8.68	3.61033	3.62468	3.80519	2.7263	1.36923	1.47221	2.82988	3.24054	2.70075	2.98833	3.12349	3.52748	3.26932	3.63754	3.30287	2.97248	3.04926	2.9503
8.69	3.60608	3.62033	3.80117	2.72102	1.36224	1.46524	2.82465	3.23573	2.69529	2.98315	3.11925	3.52334	3.26508	3.63332	3.29856	2.96831	3.04502	2.94616
8.7	3.60182	3.61599	3.79715	2.71574	1.35525	1.45827	2.81943	3.23091	2.68982	2.97797	3.11502	3.5192	3.26084	3.62909	3.29425	2.96414	3.04078	2.94202
8.71	3.59757	3.61165	3.79313	2.71046	1.34826	1.4513	2.8142	3.22609	2.68435	2.9728	3.11079	3.51507	3.2566	3.62487	3.28994	2.95997	3.03654	2.93789
8.72	3.59331	3.6073	3.78911	2.70518	1.34127	1.44433	2.80897	3.22127	2.67888	2.96762	3.10655	3.51093	3.25236	3.62065	3.28563	2.9558	3.03229	2.93375
8.73	3.58906	3.60296	3.78509	2.6999	1.33428	1.43736	2.80375	3.21646	2.67342	2.96245	3.10232	3.50679	3.24812	3.61642	3.28131	2.95163	3.02805	2.92962
8.74	3.5848	3.59861	3.78107	2.69462	1.32729	1.43039	2.79852	3.21164	2.66795	2.95727	3.09808	3.50266	3.24388	3.61219	3.277	2.94745	3.02381	2.92548
8.75	3.58055	3.59427	3.77705	2.68934	1.3203	1.42342	2.79329	3.20682	2.66248	2.95209	3.09385	3.49852	3.23964	3.60797	3.27269	2.94328	3.01957	2.92134
8.76	3.57629	3.58992	3.77303	2.68405	1.31331	1.41645	2.78807	3.20201	2.65701	2.94692	3.08961	3.49438	3.2354	3.60374	3.26838	2.93911	3.01532	2.91721
8.77	3.57204	3.58558	3.76901	2.67877	1.30632	1.40948	2.78284	3.19719	2.65155	2.94174	3.08538	3.49024	3.23116	3.59951	3.26406	2.93494	3.01108	2.91307
8.78	3.56778	3.58123	3.76499	2.67349	1.29933	1.40251	2.77762	3.19237	2.64608	2.93657	3.08114	3.4861	3.22692	3.59528	3.25975	2.93077	3.00684	2.90893
8.79	3.56353	3.57689	3.76097	2.66821	1.29234	1.39554	2.77239	3.18755	2.64061	2.93139	3.07691	3.48197	3.22268	3.59105	3.25544	2.9266	3.00259	2.9048
8.8	3.55927	3.57255	3.75695	2.66293	1.28535	1.38857	2.76716	3.18274	2.63515	2.92621	3.07267	3.47783	3.21844	3.58682	3.25112	2.92243	2.99835	2.90066
8.81	3.55502	3.5682	3.75293	2.65765	1.27836	1.3816	2.76194	3.17792	2.62968	2.92104	3.06844	3.47369	3.2142	3.58259	3.24681	2.91826	2.99411	2.89652
8.82	3.55076	3.56386	3.74891	2.65237	1.27137	1.37464	2.75671	3.1731	2.62421	2.91586	3.0642	3.46955	3.20996	3.57836	3.24249	2.91409	2.98986	2.89239
8.83	3.54651	3.55951	3.74489	2.64709	1.26439	1.36767	2.75148	3.16829	2.61874	2.91069	3.05997	3.46541	3.20571	3.57413	3.23818	2.90992	2.98562	2.88825
8.84	3.54225	3.55517	3.74087	2.64181	1.2574	1.3607	2.74626	3.16347	2.61328	2.90551	3.05573	3.46127	3.20147	3.5699	3.23387	2.90574	2.98138	2.88411
8.85	3.53799	3.55082	3.73685	2.63653	1.25041	1.35373	2.74103	3.15865	2.60781	2.90033	3.05149	3.45713	3.19723	3.56566	3.22955	2.90157	2.97713	2.87998
8.86	3.53374	3.54648	3.73283	2.63124	1.24342	1.34676	2.7358	3.15384	2.60234	2.89516	3.04726	3.45298	3.19299	3.56143	3.22524	2.8974	2.97289	2.87584
8.87	3.52948	3.54214	3.72881	2.62596	1.23643	1.33979	2.73058	3.14902	2.59687	2.88998	3.04302	3.44884	3.18875	3.5572	3.22092	2.89323	2.96864	2.8717
8.88	3.52523	3.53779	3.72479	2.62068	1.22944	1.33282	2.72535	3.1442	2.59141	2.88481	3.03879	3.4447	3.1845	3.55296	3.2166	2.88906	2.9644	2.86757
8.89	3.52097	3.53345	3.72077	2.6154	1.22245	1.32585	2.72013	3.13938	2.58594	2.87963	3.03455	3.44056	3.18026	3.54873	3.21229	2.88489	2.96016	2.86343
8.9	3.51672	3.5291	3.71675	2.61012	1.21546	1.31888	2.7149	3.13457	2.58047	2.87445	3.03031	3.43642	3.17602	3.54449	3.20797	2.88071	2.95591	2.85929
8.91	3.51246	3.52476	3.71273	2.60484	1.20847	1.31191	2.70967	3.12975	2.575	2.86928	3.02608	3.43227	3.17177	3.54025	3.20366	2.87654	2.95167	2.85516
8.92	3.50821	3.52041	3.70871	2.59956	1.20148	1.30494	2.70445	3.12493	2.56954	2.8641	3.02184	3.42813	3.16753	3.53602	3.19934	2.87237	2.94742	2.85102
8.93	3.50395	3.51607	3.70469	2.59428	1.19449	1.29797	2.69922	3.12012	2.56407	2.85893	3.01761	3.42399	3.16329	3.53178	3.19502	2.8682	2.94318	2.84688
8.94	3.4997	3.51172	3.70067	2.589	1.1875	1.291	2.69399	3.1153	2.5586	2.85375	3.01337	3.41985	3.15904	3.52754	3.19071	2.86403	2.93893	2.84274
8.95	3.49544	3.50738	3.69665	2.58371	1.18051	1.28403	2.68877	3.11048	2.55314	2.84857	3.00913	3.4157	3.1548	3.5233	3.18639	2.85986	2.93469	2.83861
8.96	3.49119	3.50304	3.69263	2.57843	1.17352	1.27706	2.68354	3.10566	2.54767	2.8434	3.0049	3.41156	3.15056	3.51906	3.18207	2.85568	2.93045	2.83447
8.97	3.48693	3.49869	3.68861	2.57315	1.16653	1.27009	2.67832	3.10085	2.5422	2.83822	3.00066	3.40741	3.14631	3.51482	3.17776	2.85151	2.9262	2.83033
8.98	3.48268	3.49435	3.68459	2.56787	1.15954	1.26312	2.67309	3.09603	2.53673	2.83305	2.99642	3.40327	3.14207	3.51058	3.17344	2.84734	2.92196	2.8262
8.99	3.47842	3.49	3.68057	2.56259	1.15255	1.25615	2.66786	3.09121	2.53127	2.82787	2.99219	3.39912	3.13782	3.50634	3.16912	2.84317	2.91771	2.82206
9	3.47417	3.48566	3.67655	2.55731	1.14556	1.24919	2.66264	3.0864	2.5258	2.82269	2.98795	3.39498	3.13358	3.5021	3.1648	2.839	2.91347	2.81792
9.01	3.46991	3.48131	3.67253	2.55203	1.13857	1.24222	2.65741	3.08158	2.52033	2.81752	2.98371	3.39083	3.12933	3.49786	3.16049	2.83482	2.90922	2.81378
9.02	3.46566	3.47697	3.66851	2.54675	1.13158	1.23525	2.65218	3.07676	2.51486	2.81234	2.97947	3.38669	3.12509	3.49362	3.15617	2.83065	2.90498	2.80965
9.03	3.4614	3.47263	3.66449	2.54147	1.12459	1.22828	2.64696	3.07195	2.5094	2.80717	2.97524	3.38254	3.12084	3.48937	3.15185	2.82648	2.90073	2.80551
9.04	3.45715	3.46828	3.66047	2.53619	1.11761	1.22131	2.64173	3.06713	2.50393	2.80199	2.971	3.3784	3.1166	3.48513	3.14753	2.82231	2.89648	2.80137
9.05	3.45289	3.46394	3.65645	2.5309	1.11062	1.21434	2.63651	3.06231	2.49846	2.79681	2.96676	3.37425	3.11235	3.48089	3.14321	2.81813	2.89224	2.79723
9.06	3.44864	3.45959	3.65243	2.52562	1.10363	1.20737	2.63128	3.05749	2.493	2.79164	2.96252	3.3701	3.10811	3.47664	3.13889	2.81396	2.88799	2.7931
9.07	3.44438	3.45525	3.64841	2.52034	1.09664	1.2004	2.62605	3.05268	2.48753	2.78646	2.95829	3.36596	3.10386	3.4724	3.13458	2.80979	2.88375	2.78896
9.08	3.44013	3.4509	3.64439	2.51506	1.08965	1.19343	2.62083	3.04786	2.48206	2.78129	2.95405	3.36181	3.09962	3.46815	3.13026	2.80562	2.8795	2.78482
9.09	3.43587	3.44656	3.64037	2.50978	1.08266	1.18646	2.6156	3.04304	2.47659	2.77611	2.94981	3.35766	3.09537	3.46391	3.12594	2.80144	2.87526	2.78068
9.1	3.43162	3.44221	3.63635	2.5045	1.07567	1.17949	2.61037	3.03823	2.47113	2.77093	2.94557	3.35352	3.09112	3.45966	3.12162	2.79727	2.87101	2.77655
9.11	3.42736	3.43787	3.63233	2.49922	1.06868	1.17252	2.60515	3.03341	2.46566	2.76576	2.94134	3.34937	3.08688	3.45542	3.1173	2.7931	2.86677	2.77241
9.12	3.42311	3.43353	3.62831	2.49394	1.06169	1.16555	2.59992	3.02859	2.46019	2.76058	2.9371	3.34522	3.08263	3.45117	3.11298	2.78893	2.86252	2.76827
9.13	3.41885	3.42918	3.62429	2.48866	1.0547	1.15858	2.59469	3.02377	2.45472	2.75541	2.93286	3.34107	3.07839	3.44692	3.10866	2.78475	2.85827	2.76413
9.14	3.4146	3.42484	3.62027	2.48337	1.04771	1.15161	2.58947	3.01896	2.44926	2.75023	2.92862	3.33692	3.07414	3.44267	3.10434	2.78058	2.85403	2.76
9.15	3.41034	3.42049	3.61625	2.47809	1.04072	1.14464	2.58424	3.01414	2.44379	2.74505	2.92438	3.33278	3.06989	3.43843	3.10002	2.77641	2.84978	2.75586
9.16	3.40609	3.41615	3.61223	2.47281	1.03373	1.13767	2.57902	3.00932	2.43832	2.73988	2.92015	3.32863	3.06565	3.43418	3.0957	2.77224	2.84553	2.75172
9.17	3.40183	3.4118	3.60821	2.46753	1.02674	1.1307	2.57379	3.00451	2.43285	2.7347	2.91591	3.32448	3.0614	3.42993	3.09138	2.76806	2.84129	2.74758
9.18	3.39758	3.40746	3.60419	2.46225	1.01975	1.12374	2.56856	2.99969	2.42739	2.72953	2.91167	3.32033	3.05715	3.42568	3.08706	2.76389	2.83704	2.74345
9.19	3.39332	3.40312	3.60017	2.45697	1.01276	1.11677	2.56334	2.99487	2.42192	2.72435	2.90743	3.31618	3.05291	3.42143	3.08274	2.75972	2.8328	2.73931
9.2	3.38907	3.39877	3.59615	2.45169	1.00577	1.1098	2.55811	2.99006	2.41645	2.71917	2.90319	3.31203	3.04866	3.41718	3.07842	2.75554	2.82855	2.73517
9.21	3.38481	3.39443	3.59213	2.44641	0.998783	1.10283	2.55288	2.98524	2.41099	2.714	2.89895	3.30788	3.04441	3.41293	3.07409	2.75137	2.8243	2.73103
9.22	3.38056	3.39008	3.58811	2.44113	0.991794	1.09586	2.54766	2.98042	2.40552	2.70882	2.89471	3.30373	3.04016	3.40868	3.06977	2.7472	2.82006	2.72689
9.23	3.3763	3.38574	3.58409	2.43584	0.984804	1.08889	2.54243	2.9756	2.40005	2.70365	2.89048	3.29958	3.03592	3.40442	3.06545	2.74303	2.81581	2.72276
9.24	3.37205	3.38139	3.58007	2.43056	0.977815	1.08192	2.53721	2.97079	2.39458	2.69847	2.88624	3.29543	3.03167	3.40017	3.06113	2.73885	2.81156	2.71862
9.25	3.36779	3.37705	3.57605	2.42528	0.970825	1.07495	2.53198	2.96597	2.38912	2.69329	2.882	3.29128	3.02742	3.39592	3.05681	2.73468	2.80732	2.71448
9.26	3.36354	3.3727	3.57203	2.42	0.963836	1.06798	2.52675	2.96115	2.38365	2.68812	2.87776	3.28713	3.02317	3.39167	3.05249	2.73051	2.80307	2.71034
9.27	3.35928	3.36836	3.56801	2.41472	0.956846	1.06101	2.52153	2.95634	2.37818	2.68294	2.87352	3.28298	3.01892	3.38741	3.04817	2.72633	2.79882	2.7062
9.28	3.35503	3.36402	3.56399	2.40944	0.949857	1.05404	2.5163	2.95152	2.37271	2.67777	2.86928	3.27882	3.01468	3.38316	3.04384	2.72216	2.79458	2.70207
9.29	3.35077	3.35967	3.55997	2.40416	0.942867	1.04707	2.51107	2.9467	2.36725	2.67259	2.86504	3.27467	3.01043	3.37891	3.03952	2.71799	2.79033	2.69793
9.3	3.34652	3.35533	3.55595	2.39888	0.935878	1.0401	2.50585	2.94188	2.36178	2.66741	2.8608	3.27052	3.00618	3.37465	3.0352	2.71381	2.78608	2.69379
9.31	3.34226	3.35098	3.55193	2.3936	0.928888	1.03313	2.50062	2.93707	2.35631	2.66224	2.85656	3.26637	3.00193	3.3704	3.03088	2.70964	2.78183	2.68965
9.32	3.33801	3.34664	3.54791	2.38832	0.921899	1.02616	2.4954	2.93225	2.35084	2.65706	2.85232	3.26222	2.99768	3.36614	3.02655	2.70547	2.77759	2.68551
9.33	3.33375	3.34229	3.54389	2.38303	0.914909	1.01919	2.49017	2.92743	2.34538	2.65189	2.84808	3.25807	2.99343	3.36189	3.02223	2.70129	2.77334	2.68137
9.34	3.3295	3.33795	3.53987	2.37775	0.90792	1.01222	2.48494	2.92262	2.33991	2.64671	2.84385	3.25391	2.98918	3.35763	3.01791	2.69712	2.76909	2.67724
9.35	3.32524	3.3336	3.53585	2.37247	0.90093	1.00525	2.47972	2.9178	2.33444	2.64153	2.83961	3.24976	2.98494	3.35337	3.01359	2.69295	2.76484	2.6731
9.36	3.32099	3.32926	3.53183	2.36719	0.89394	0.998285	2.47449	2.91298	2.32898	2.63636	2.83537	3.24561	2.98069	3.34912	3.00926	2.68877	2.7606	2.66896
9.37	3.31673	3.32492	3.52781	2.36191	0.886951	0.991316	2.46926	2.90817	2.32351	2.63118	2.83113	3.24145	2.97644	3.34486	3.00494	2.6846	2.75635	2.66482
9.38	3.31247	3.32057	3.52379	2.35663	0.879961	0.984346	2.46404	2.90335	2.31804	2.62601	2.82689	3.2373	2.97219	3.3406	3.00062	2.68043	2.7521	2.66068
9.39	3.30822	3.31623	3.51977	2.35135	0.872972	0.977377	2.45881	2.89853	2.31257	2.62083	2.82265	3.23315	2.96794	3.33635	2.99629	2.67625	2.74785	2.65654
9.4	3.30396	3.31188	3.51575	2.34607	0.865982	0.970408	2.45359	2.89371	2.30711	2.61565	2.81841	3.22899	2.96369	3.33209	2.99197	2.67208	2.74361	2.65241
9.41	3.29971	3.30754	3.51173	2.34079	0.858993	0.963438	2.44836	2.8889	2.30164	2.61048	2.81417	3.22484	2.95944	3.32783	2.98764	2.66791	2.73936	2.64827
9.42	3.29545	3.30319	3.50771	2.3355	0.852003	0.956469	2.44313	2.88408	2.29617	2.6053	2.80993	3.22069	2.95519	3.32357	2.98332	2.66373	2.73511	2.64413
9.43	3.2912	3.29885	3.50369	2.33022	0.845014	0.949499	2.43791	2.87926	2.2907	2.60013	2.80569	3.21653	2.95094	3.31931	2.979	2.65956	2.73086	2.63999
9.44	3.28694	3.29451	3.49967	2.32494	0.838024	0.94253	2.43268	2.87445	2.28524	2.59495	2.80145	3.21238	2.94669	3.31505	2.97467	2.65538	2.72662	2.63585
9.45	3.28269	3.29016	3.49565	2.31966	0.831035	0.93556	2.42745	2.86963	2.27977	2.58977	2.79721	3.20822	2.94244	3.31079	2.97035	2.65121	2.72237	2.63171
9.46	3.27843	3.28582	3.49163	2.31438	0.824045	0.928591	2.42223	2.86481	2.2743	2.5846	2.79297	3.20407	2.93819	3.30653	2.96602	2.64704	2.71812	2.62757
9.47	3.27418	3.28147	3.48761	2.3091	0.817056	0.921621	2.417	2.85999	2.26884	2.57942	2.78873	3.19992	2.93394	3.30227	2.9617	2.64286	2.71387	2.62344
9.48	3.26992	3.27713	3.48359	2.30382	0.810066	0.914652	2.41177	2.85518	2.26337	2.57425	2.78449	3.19576	2.92969	3.29801	2.95738	2.63869	2.70962	2.6193
9.49	3.26567	3.27278	3.47957	2.29854	0.803077	0.907682	2.40655	2.85036	2.2579	2.56907	2.78025	3.19161	2.92544	3.29375	2.95305	2.63452	2.70538	2.61516
9.5	3.26141	3.26844	3.47555	2.29326	0.796087	0.900713	2.40132	2.84554	2.25243	2.56389	2.77601	3.18745	2.92119	3.28949	2.94873	2.63034	2.70113	2.61102
9.51	3.25716	3.26409	3.47153	2.28798	0.789098	0.893744	2.3961	2.84073	2.24697	2.55872	2.77177	3.18329	2.91694	3.28523	2.9444	2.62617	2.69688	2.60688
9.52	3.2529	3.25975	3.46751	2.28269	0.782108	0.886774	2.39087	2.83591	2.2415	2.55354	2.76753	3.17914	2.91269	3.28097	2.94008	2.62199	2.69263	2.60274
9.53	3.24865	3.25541	3.46349	2.27741	0.775119	0.879805	2.38564	2.83109	2.23603	2.54837	2.76329	3.17498	2.90844	3.2767	2.93575	2.61782	2.68838	2.5986
9.54	3.24439	3.25106	3.45947	2.27213	0.768129	0.872835	2.38042	2.82628	2.23056	2.54319	2.75905	3.17083	2.90419	3.27244	2.93143	2.61365	2.68413	2.59447
9.55	3.24014	3.24672	3.45545	2.26685	0.761139	0.865866	2.37519	2.82146	2.2251	2.53801	2.7548	3.16667	2.89994	3.26818	2.9271	2.60947	2.67989	2.59033
9.56	3.23588	3.24237	3.45143	2.26157	0.75415	0.858896	2.36996	2.81664	2.21963	2.53284	2.75056	3.16252	2.89569	3.26392	2.92278	2.6053	2.67564	2.58619
9.57	3.23163	3.23803	3.44741	2.25629	0.74716	0.851927	2.36474	2.81182	2.21416	2.52766	2.74632	3.15836	2.89143	3.25965	2.91845	2.60112	2.67139	2.58205
9.58	3.22737	3.23368	3.44339	2.25101	0.740171	0.844957	2.35951	2.80701	2.20869	2.52249	2.74208	3.1542	2.88718	3.25539	2.91413	2.59695	2.66714	2.57791
9.59	3.22312	3.22934	3.43937	2.24573	0.733181	0.837988	2.35429	2.80219	2.20323	2.51731	2.73784	3.15005	2.88293	3.25113	2.9098	2.59277	2.66289	2.57377
9.6	3.21886	3.225	3.43535	2.24045	0.726192	0.831019	2.34906	2.79737	2.19776	2.51213	2.7336	3.14589	2.87868	3.24686	2.90547	2.5886	2.65864	2.56963
9.61	3.21461	3.22065	3.43133	2.23516	0.719202	0.824049	2.34383	2.79256	2.19229	2.50696	2.72936	3.14173	2.87443	3.2426	2.90115	2.58443	2.65439	2.56549
9.62	3.21035	3.21631	3.42731	2.22988	0.712213	0.81708	2.33861	2.78774	2.18683	2.50178	2.72512	3.13758	2.87018	3.23833	2.89682	2.58025	2.65015	2.56135
9.63	3.2061	3.21196	3.42329	2.2246	0.705223	0.81011	2.33338	2.78292	2.18136	2.49661	2.72088	3.13342	2.86593	3.23407	2.8925	2.57608	2.6459	2.55722
9.64	3.20184	3.20762	3.41927	2.21932	0.698234	0.803141	2.32815	2.7781	2.17589	2.49143	2.71664	3.12926	2.86167	3.2298	2.88817	2.5719	2.64165	2.55308
9.65	3.19759	3.20327	3.41525	2.21404	0.691244	0.796171	2.32293	2.77329	2.17042	2.48625	2.7124	3.1251	2.85742	3.22554	2.88384	2.56773	2.6374	2.54894
9.66	3.19333	3.19893	3.41123	2.20876	0.684255	0.789202	2.3177	2.76847	2.16496	2.48108	2.70816	3.12095	2.85317	3.22127	2.87952	2.56356	2.63315	2.5448
9.67	3.18908	3.19458	3.40721	2.20348	0.677265	0.782232	2.31248	2.76365	2.15949	2.4759	2.70391	3.11679	2.84892	3.21701	2.87519	2.55938	2.6289	2.54066
9.68	3.18482	3.19024	3.40319	2.1982	0.670276	0.775263	2.30725	2.75884	2.15402	2.47073	2.69967	3.11263	2.84467	3.21274	2.87087	2.55521	2.62465	2.53652
9.69	3.18057	3.1859	3.39917	2.19292	0.663286	0.768294	2.30202	2.75402	2.14855	2.46555	2.69543	3.10847	2.84042	3.20847	2.86654	2.55103	2.6204	2.53238
9.7	3.17631	3.18155	3.39515	2.18764	0.656297	0.761324	2.2968	2.7492	2.14309	2.46037	2.69119	3.10432	2.83616	3.20421	2.86221	2.54686	2.61616	2.52824
9.71	3.17206	3.17721	3.39113	2.18235	0.649307	0.754355	2.29157	2.74438	2.13762	2.4552	2.68695	3.10016	2.83191	3.19994	2.85789	2.54268	2.61191	2.5241
9.72	3.1678	3.17286	3.38711	2.17707	0.642317	0.747385	2.28634	2.73957	2.13215	2.45002	2.68271	3.096	2.82766	3.19567	2.85356	2.53851	2.60766	2.51996
9.73	3.16355	3.16852	3.38309	2.17179	0.635328	0.740416	2.28112	2.73475	2.12668	2.44485	2.67847	3.09184	2.82341	3.1914	2.84923	2.53433	2.60341	2.51583
9.74	3.15929	3.16417	3.37907	2.16651	0.628338	0.733446	2.27589	2.72993	2.12122	2.43967	2.67423	3.08768	2.81915	3.18714	2.8449	2.53016	2.59916	2.51169
9.75	3.15504	3.15983	3.37505	2.16123	0.621349	0.726477	2.27066	2.72512	2.11575	2.43449	2.66998	3.08352	2.8149	3.18287	2.84058	2.52599	2.59491	2.50755
9.76	3.15078	3.15549	3.37103	2.15595	0.614359	0.719507	2.26544	2.7203	2.11028	2.42932	2.66574	3.07936	2.81065	3.1786	2.83625	2.52181	2.59066	2.50341
9.77	3.14653	3.15114	3.36701	2.15067	0.60737	0.712538	2.26021	2.71548	2.10482	2.42414	2.6615	3.07521	2.8064	3.17433	2.83192	2.51764	2.58641	2.49927
9.78	3.14227	3.1468	3.36299	2.14539	0.60038	0.705569	2.25499	2.71067	2.09935	2.41897	2.65726	3.07105	2.80214	3.17006	2.8276	2.51346	2.58216	2.49513
9.79	3.13802	3.14245	3.35897	2.14011	0.593391	0.698599	2.24976	2.70585	2.09388	2.41379	2.65302	3.06689	2.79789	3.16579	2.82327	2.50929	2.57791	2.49099
9.8	3.13376	3.13811	3.35495	2.13482	0.586401	0.69163	2.24453	2.70103	2.08841	2.40861	2.64878	3.06273	2.79364	3.16153	2.81894	2.50511	2.57366	2.48685
9.81	3.12951	3.13376	3.35093	2.12954	0.579412	0.68466	2.23931	2.69621	2.08295	2.40344	2.64454	3.05857	2.78939	3.15726	2.81461	2.50094	2.56941	2.48271
9.82	3.12525	3.12942	3.34691	2.12426	0.572422	0.677691	2.23408	2.6914	2.07748	2.39826	2.64029	3.05441	2.78513	3.15299	2.81029	2.49676	2.56516	2.47857
9.83	3.121	3.12507	3.34289	2.11898	0.565433	0.670721	2.22885	2.68658	2.07201	2.39309	2.63605	3.05025	2.78088	3.14872	2.80596	2.49259	2.56091	2.47443
9.84	3.11674	3.12073	3.33887	2.1137	0.558443	0.663752	2.22363	2.68176	2.06654	2.38791	2.63181	3.04609	2.77663	3.14445	2.80163	2.48841	2.55666	2.47029
9.85	3.11249	3.11639	3.33485	2.10842	0.551454	0.656782	2.2184	2.67695	2.06108	2.38273	2.62757	3.04193	2.77237	3.14018	2.7973	2.48424	2.55241	2.46616
9.86	3.10823	3.11204	3.33083	2.10314	0.544464	0.649813	2.21318	2.67213	2.05561	2.37756	2.62333	3.03777	2.76812	3.13591	2.79297	2.48006	2.54817	2.46202
9.87	3.10398	3.1077	3.32681	2.09786	0.537475	0.642844	2.20795	2.66731	2.05014	2.37238	2.61909	3.03361	2.76387	3.13164	2.78865	2.47589	2.54392	2.45788
9.88	3.09972	3.10335	3.32279	2.09258	0.530485	0.635874	2.20272	2.66249	2.04468	2.36721	2.61484	3.02945	2.75962	3.12736	2.78432	2.47171	2.53967	2.45374
9.89	3.09547	3.09901	3.31877	2.0873	0.523496	0.628905	2.1975	2.65768	2.03921	2.36203	2.6106	3.02529	2.75536	3.12309	2.77999	2.46754	2.53542	2.4496
9.9	3.09121	3.09466	3.31475	2.08201	0.516506	0.621935	2.19227	2.65286	2.03374	2.35685	2.60636	3.02113	2.75111	3.11882	2.77566	2.46336	2.53117	2.44546
9.91	3.08695	3.09032	3.31073	2.07673	0.509516	0.614966	2.18704	2.64804	2.02827	2.35168	2.60212	3.01697	2.74686	3.11455	2.77133	2.45919	2.52692	2.44132
9.92	3.0827	3.08598	3.30671	2.07145	0.502527	0.607996	2.18182	2.64323	2.02281	2.3465	2.59788	3.01281	2.7426	3.11028	2.76701	2.45502	2.52267	2.43718
9.93	3.07844	3.08163	3.30269	2.06617	0.495537	0.601027	2.17659	2.63841	2.01734	2.34133	2.59363	3.00865	2.73835	3.10601	2.76268	2.45084	2.51842	2.43304
9.94	3.07419	3.07729	3.29867	2.06089	0.488548	0.594057	2.17137	2.63359	2.01187	2.33615	2.58939	3.00449	2.73409	3.10173	2.75835	2.44667	2.51417	2.4289
9.95	3.06993	3.07294	3.29465	2.05561	0.481558	0.587088	2.16614	2.62878	2.0064	2.33097	2.58515	3.00032	2.72984	3.09746	2.75402	2.44249	2.50992	2.42476
9.96	3.06568	3.0686	3.29063	2.05033	0.474569	0.580118	2.16091	2.62396	2.00094	2.3258	2.58091	2.99616	2.72559	3.09319	2.74969	2.43832	2.50567	2.42062
9.97	3.06142	3.06425	3.28661	2.04505	0.467579	0.573149	2.15569	2.61914	1.99547	2.32062	2.57666	2.992	2.72133	3.08892	2.74536	2.43414	2.50142	2.41648
9.98	3.05717	3.05991	3.28259	2.03977	0.46059	0.56618	2.15046	2.61432	1.99	2.31545	2.57242	2.98784	2.71708	3.08464	2.74103	2.42997	2.49717	2.41234
9.99	3.05291	3.05556	3.27857	2.03448	0.4536	0.55921	2.14523	2.60951	1.98453	2.31027	2.56818	2.98368	2.71283	3.08037	2.73671	2.42579	2.49292	2.4082
10	3.04866	3.05122	3.27455	2.0292	0.446611	0.552241	2.14001	2.60469	1.97907	2.30509	2.56394	2.97952	2.70857	3.0761	2.73238	2.42162	2.48867	2.40406
10.01	3.0444	3.04688	3.27053	2.02392	0.439621	0.545271	2.13478	2.59987	1.9736	2.29992	2.5597	2.97536	2.70432	3.07182	2.72805	2.41744	2.48442	2.39993
10.02	3.04015	3.04253	3.26651	2.01864	0.432632	0.538302	2.12955	2.59506	1.96813	2.29474	2.55545	2.97119	2.70006	3.06755	2.72372	2.41327	2.48017	2.39579
10.03	3.03589	3.03819	3.26249	2.01336	0.425642	0.531332	2.12433	2.59024	1.96267	2.28957	2.55121	2.96703	2.69581	3.06328	2.71939	2.40909	2.47592	2.39165
10.04	3.03164	3.03384	3.25847	2.00808	0.418653	0.524363	2.1191	2.58542	1.9572	2.28439	2.54697	2.96287	2.69156	3.059	2.71506	2.40492	2.47167	2.38751
10.05	3.02738	3.0295	3.25445	2.0028	0.411663	0.517393	2.11388	2.5806	1.95173	2.27921	2.54273	2.95871	2.6873	3.05473	2.71073	2.40074	2.46742	2.38337
10.06	3.02313	3.02515	3.25043	1.99752	0.404674	0.510424	2.10865	2.57579	1.94626	2.27404	2.53848	2.95455	2.68305	3.05045	2.7064	2.39657	2.46317	2.37923
10.07	3.01887	3.02081	3.24641	1.99224	0.397684	0.503455	2.10342	2.57097	1.9408	2.26886	2.53424	2.95038	2.67879	3.04618	2.70207	2.39239	2.45892	2.37509
10.08	3.01462	3.01647	3.24239	1.98696	0.390694	0.496485	2.0982	2.56615	1.93533	2.26369	2.53	2.94622	2.67454	3.04191	2.69774	2.38821	2.45467	2.37095
10.09	3.01036	3.01212	3.23837	1.98167	0.383705	0.489516	2.09297	2.56134	1.92986	2.25851	2.52576	2.94206	2.67028	3.03763	2.69341	2.38404	2.45041	2.36681
10.1	3.00611	3.00778	3.23435	1.97639	0.376715	0.482546	2.08774	2.55652	1.92439	2.25333	2.52151	2.9379	2.66603	3.03336	2.68908	2.37986	2.44616	2.36267
10.11	3.00185	3.00343	3.23033	1.97111	0.369726	0.475577	2.08252	2.5517	1.91893	2.24816	2.51727	2.93374	2.66177	3.02908	2.68475	2.37569	2.44191	2.35853
10.12	2.9976	2.99909	3.22631	1.96583	0.362736	0.468607	2.07729	2.54689	1.91346	2.24298	2.51303	2.92957	2.65752	3.0248	2.68042	2.37151	2.43766	2.35439
10.13	2.99334	2.99474	3.22229	1.96055	0.355747	0.461638	2.07207	2.54207	1.90799	2.23781	2.50879	2.92541	2.65327	3.02053	2.67609	2.36734	2.43341	2.35025
10.14	2.98909	2.9904	3.21827	1.95527	0.348757	0.454668	2.06684	2.53725	1.90253	2.23263	2.50454	2.92125	2.64901	3.01625	2.67176	2.36316	2.42916	2.34611
10.15	2.98483	2.98605	3.21425	1.94999	0.341768	0.447699	2.06161	2.53243	1.89706	2.22745	2.5003	2.91708	2.64476	3.01198	2.66744	2.35899	2.42491	2.34197
10.16	2.98058	2.98171	3.21023	1.94471	0.334778	0.44073	2.05639	2.52762	1.89159	2.22228	2.49606	2.91292	2.6405	3.0077	2.66311	2.35481	2.42066	2.33783
10.17	2.97632	2.97737	3.20621	1.93943	0.327789	0.43376	2.05116	2.5228	1.88612	2.2171	2.49181	2.90876	2.63625	3.00343	2.65878	2.35064	2.41641	2.33369
10.18	2.97207	2.97302	3.20219	1.93414	0.320799	0.426791	2.04593	2.51798	1.88066	2.21193	2.48757	2.9046	2.63199	2.99915	2.65445	2.34646	2.41216	2.32955
10.19	2.96781	2.96868	3.19817	1.92886	0.31381	0.419821	2.04071	2.51317	1.87519	2.20675	2.48333	2.90043	2.62774	2.99487	2.65012	2.34229	2.40791	2.32541
10.2	2.96356	2.96433	3.19415	1.92358	0.30682	0.412852	2.03548	2.50835	1.86972	2.20157	2.47909	2.89627	2.62348	2.9906	2.64579	2.33811	2.40366	2.32127
10.21	2.9593	2.95999	3.19013	1.9183	0.299831	0.405882	2.03026	2.50353	1.86425	2.1964	2.47484	2.89211	2.61923	2.98632	2.64146	2.33394	2.39941	2.31713
10.22	2.95505	2.95564	3.18611	1.91302	0.292841	0.398913	2.02503	2.49871	1.85879	2.19122	2.4706	2.88794	2.61497	2.98204	2.63712	2.32976	2.39516	2.31299
10.23	2.95079	2.9513	3.18209	1.90774	0.285852	0.391943	2.0198	2.4939	1.85332	2.18605	2.46636	2.88378	2.61072	2.97777	2.63279	2.32559	2.39091	2.30885
10.24	2.94654	2.94696	3.17807	1.90246	0.278862	0.384974	2.01458	2.48908	1.84785	2.18087	2.46211	2.87962	2.60646	2.97349	2.62846	2.32141	2.38666	2.30471
10.25	2.94228	2.94261	3.17405	1.89718	0.271873	0.378005	2.00935	2.48426	1.84238	2.17569	2.45787	2.87545	2.60221	2.96921	2.62413	2.31723	2.38241	2.30057
10.26	2.93803	2.93827	3.17003	1.8919	0.264883	0.371035	2.00412	2.47945	1.83692	2.17052	2.45363	2.87129	2.59795	2.96493	2.6198	2.31306	2.37816	2.29643
10.27	2.93377	2.93392	3.16601	1.88662	0.257893	0.364066	1.9989	2.47463	1.83145	2.16534	2.44939	2.86712	2.5937	2.96066	2.61547	2.30888	2.3739	2.29229
10.28	2.92952	2.92958	3.16199	1.88133	0.250904	0.357096	1.99367	2.46981	1.82598	2.16017	2.44514	2.86296	2.58944	2.95638	2.61114	2.30471	2.36965	2.28815
10.29	2.92526	2.92523	3.15797	1.87605	0.243914	0.350127	1.98845	2.465	1.82052	2.15499	2.4409	2.8588	2.58518	2.9521	2.60681	2.30053	2.3654	2.28401
10.3	2.92101	2.92089	3.15395	1.87077	0.236925	0.343157	1.98322	2.46018	1.81505	2.14981	2.43666	2.85463	2.58093	2.94782	2.60248	2.29636	2.36115	2.27987
10.31	2.91675	2.91654	3.14993	1.86549	0.229935	0.336188	1.97799	2.45536	1.80958	2.14464	2.43241	2.85047	2.57667	2.94354	2.59815	2.29218	2.3569	2.27573
10.32	2.9125	2.9122	3.14591	1.86021	0.222946	0.329218	1.97277	2.45054	1.80411	2.13946	2.42817	2.8463	2.57242	2.93926	2.59382	2.28801	2.35265	2.27159
10.33	2.90824	2.90786	3.14189	1.85493	0.215956	0.322249	1.96754	2.44573	1.79865	2.13429	2.42393	2.84214	2.56816	2.93499	2.58949	2.28383	2.3484	2.26745
10.34	2.90399	2.90351	3.13787	1.84965	0.208967	0.31528	1.96231	2.44091	1.79318	2.12911	2.41968	2.83798	2.56391	2.93071	2.58516	2.27966	2.34415	2.26331
10.35	2.89973	2.89917	3.13385	1.84437	0.201977	0.30831	1.95709	2.43609	1.78771	2.12393	2.41544	2.83381	2.55965	2.92643	2.58083	2.27548	2.3399	2.25917
10.36	2.89548	2.89482	3.12983	1.83909	0.194988	0.301341	1.95186	2.43128	1.78224	2.11876	2.4112	2.82965	2.5554	2.92215	2.5765	2.2713	2.33565	2.25504
10.37	2.89122	2.89048	3.12581	1.8338	0.187998	0.294371	1.94663	2.42646	1.77678	2.11358	2.40695	2.82548	2.55114	2.91787	2.57217	2.26713	2.3314	2.2509
10.38	2.88697	2.88613	3.12179	1.82852	0.181009	0.287402	1.94141	2.42164	1.77131	2.10841	2.40271	2.82132	2.54688	2.91359	2.56784	2.26295	2.32714	2.24676
10.39	2.88271	2.88179	3.11777	1.82324	0.174019	0.280432	1.93618	2.41682	1.76584	2.10323	2.39847	2.81715	2.54263	2.90931	2.5635	2.25878	2.32289	2.24262
10.4	2.87846	2.87745	3.11375	1.81796	0.16703	0.273463	1.93096	2.41201	1.76037	2.09805	2.39422	2.81299	2.53837	2.90503	2.55917	2.2546	2.31864	2.23848
10.41	2.8742	2.8731	3.10973	1.81268	0.16004	0.266493	1.92573	2.40719	1.75491	2.09288	2.38998	2.80882	2.53412	2.90075	2.55484	2.25043	2.31439	2.23434
10.42	2.86994	2.86876	3.10571	1.8074	0.153051	0.259524	1.9205	2.40237	1.74944	2.0877	2.38574	2.80466	2.52986	2.89647	2.55051	2.24625	2.31014	2.2302
10.43	2.86569	2.86441	3.10169	1.80212	0.146061	0.252554	1.91528	2.39756	1.74397	2.08253	2.38149	2.80049	2.52561	2.89219	2.54618	2.24208	2.30589	2.22606
10.44	2.86143	2.86007	3.09767	1.79684	0.139071	0.245585	1.91005	2.39274	1.73851	2.07735	2.37725	2.79633	2.52135	2.88791	2.54185	2.2379	2.30164	2.22192
10.45	2.85718	2.85572	3.09365	1.79156	0.132082	0.238616	1.90482	2.38792	1.73304	2.07217	2.37301	2.79216	2.51709	2.88363	2.53752	2.23372	2.29739	2.21778
10.46	2.85292	2.85138	3.08963	1.78628	0.125092	0.231646	1.8996	2.38311	1.72757	2.067	2.36876	2.788	2.51284	2.87935	2.53319	2.22955	2.29314	2.21364
10.47	2.84867	2.84703	3.08561	1.78099	0.118103	0.224677	1.89437	2.37829	1.7221	2.06182	2.36452	2.78383	2.50858	2.87507	2.52885	2.22537	2.28888	2.2095
10.48	2.84441	2.84269	3.08159	1.77571	0.111113	0.217707	1.88915	2.37347	1.71664	2.05665	2.36028	2.77967	2.50433	2.87079	2.52452	2.2212	2.28463	2.20536
10.49	2.84016	2.83835	3.07757	1.77043	0.104124	0.210738	1.88392	2.36865	1.71117	2.05147	2.35603	2.7755	2.50007	2.86651	2.52019	2.21702	2.28038	2.20122
10.5	2.8359	2.834	3.07355	1.76515	0.0971343	0.203768	1.87869	2.36384	1.7057	2.04629	2.35179	2.77134	2.49581	2.86223	2.51586	2.21285	2.27613	2.19708
10.51	2.83165	2.82966	3.06953	1.75987	0.0901448	0.196799	1.87347	2.35902	1.70023	2.04112	2.34755	2.76717	2.49156	2.85795	2.51153	2.20867	2.27188	2.19294
10.52	2.82739	2.82531	3.06551	1.75459	0.0831553	0.189829	1.86824	2.3542	1.69477	2.03594	2.3433	2.76301	2.4873	2.85367	2.5072	2.20449	2.26763	2.1888
10.53	2.82314	2.82097	3.06149	1.74931	0.0761657	0.18286	1.86301	2.34939	1.6893	2.03077	2.33906	2.75884	2.48304	2.84939	2.50287	2.20032	2.26338	2.18466
10.54	2.81888	2.81662	3.05747	1.74403	0.0691762	0.175891	1.85779	2.34457	1.68383	2.02559	2.33482	2.75467	2.47879	2.84511	2.49853	2.19614	2.25913	2.18052
10.55	2.81463	2.81228	3.05345	1.73875	0.0621867	0.168921	1.85256	2.33975	1.67837	2.02041	2.33057	2.75051	2.47453	2.84083	2.4942	2.19197	2.25487	2.17638
10.56	2.81037	2.80794	3.04943	1.73346	0.0551972	0.161952	1.84734	2.33493	1.6729	2.01524	2.32633	2.74634	2.47028	2.83655	2.48987	2.18779	2.25062	2.17224
10.57	2.80612	2.80359	3.04541	1.72818	0.0482076	0.154982	1.84211	2.33012	1.66743	2.01006	2.32209	2.74218	2.46602	2.83227	2.48554	2.18362	2.24637	2.1681
10.58	2.80186	2.79925	3.04139	1.7229	0.0412181	0.148013	1.83688	2.3253	1.66196	2.00489	2.31784	2.73801	2.46176	2.82798	2.48121	2.17944	2.24212	2.16396
10.59	2.79761	2.7949	3.03737	1.71762	0.0342286	0.141043	1.83166	2.32048	1.6565	1.99971	2.3136	2.73385	2.45751	2.8237	2.47688	2.17526	2.23787	2.15982
10.6	2.79335	2.79056	3.03335	1.71234	0.0272391	0.134074	1.82643	2.31567	1.65103	1.99453	2.30935	2.72968	2.45325	2.81942	2.47254	2.17109	2.23362	2.15568
10.61	2.7891	2.78621	3.02933	1.70706	0.0202495	0.127104	1.8212	2.31085	1.64556	1.98936	2.30511	2.72551	2.44899	2.81514	2.46821	2.16691	2.22937	2.15154
10.62	2.78484	2.78187	3.02531	1.70178	0.01326	0.120135	1.81598	2.30603	1.64009	1.98418	2.30087	2.72135	2.44474	2.81086	2.46388	2.16274	2.22511	2.14739
10.63	2.78059	2.77752	3.02129	1.6965	0.00627047	0.113166	1.81075	2.30122	1.63463	1.97901	2.29662	2.71718	2.44048	2.80657	2.45955	2.15856	2.22086	2.14325
10.64	2.77633	2.77318	3.01727	1.69122	-0.000719058	0.106196	1.80552	2.2964	1.62916	1.97383	2.29238	2.71302	2.43622	2.80229	2.45522	2.15438	2.21661	2.13911
10.65	2.77208	2.76884	3.01325	1.68593	-0.00770858	0.0992267	1.8003	2.29158	1.62369	1.96865	2.28814	2.70885	2.43197	2.79801	2.45088	2.15021	2.21236	2.13497
10.66	2.76782	2.76449	3.00923	1.68065	-0.0146981	0.0922572	1.79507	2.28676	1.61822	1.96348	2.28389	2.70468	2.42771	2.79373	2.44655	2.14603	2.20811	2.13083
10.67	2.76357	2.76015	3.00521	1.67537	-0.0216876	0.0852878	1.78985	2.28195	1.61276	1.9583	2.27965	2.70052	2.42345	2.78945	2.44222	2.14186	2.20386	2.12669
10.68	2.75931	2.7558	3.00119	1.67009	-0.0286772	0.0783183	1.78462	2.27713	1.60729	1.95313	2.2754	2.69635	2.4192	2.78516	2.43789	2.13768	2.19961	2.12255
10.69	2.75506	2.75146	2.99717	1.66481	-0.0356667	0.0713489	1.77939	2.27231	1.60182	1.94795	2.27116	2.69218	2.41494	2.78088	2.43356	2.13351	2.19535	2.11841
10.7	2.7508	2.74711	2.99315	1.65953	-0.0426562	0.0643794	1.77417	2.2675	1.59636	1.94277	2.26692	2.68802	2.41068	2.7766	2.42922	2.12933	2.1911	2.11427
10.71	2.74655	2.74277	2.98913	1.65425	-0.0496458	0.05741	1.76894	2.26268	1.59089	1.9376	2.26267	2.68385	2.40643	2.77232	2.42489	2.12515	2.18685	2.11013
10.72	2.74229	2.73843	2.98511	1.64897	-0.0566353	0.0504405	1.76371	2.25786	1.58542	1.93242	2.25843	2.67968	2.40217	2.76803	2.42056	2.12098	2.1826	2.10599
10.73	2.73804	2.73408	2.98109	1.64369	-0.0636248	0.0434711	1.75849	2.25304	1.57995	1.92725	2.25419	2.67552	2.39791	2.76375	2.41623	2.1168	2.17835	2.10185
10.74	2.73378	2.72974	2.97707	1.63841	-0.0706143	0.0365016	1.75326	2.24823	1.57449	1.92207	2.24994	2.67135	2.39366	2.75947	2.41189	2.11263	2.1741	2.09771
10.75	2.72953	2.72539	2.97305	1.63312	-0.0776039	0.0295322	1.74804	2.24341	1.56902	1.91689	2.2457	2.66718	2.3894	2.75518	2.40756	2.10845	2.16984	2.09357
10.76	2.72527	2.72105	2.96903	1.62784	-0.0845934	0.0225627	1.74281	2.23859	1.56355	1.91172	2.24145	2.66302	2.38514	2.7509	2.40323	2.10427	2.16559	2.08943
10.77	2.72102	2.7167	2.96501	1.62256	-0.0915829	0.0155933	1.73758	2.23378	1.55808	1.90654	2.23721	2.65885	2.38089	2.74662	2.3989	2.1001	2.16134	2.08529
10.78	2.71676	2.71236	2.96099	1.61728	-0.0985724	0.00862384	1.73236	2.22896	1.55262	1.90137	2.23297	2.65468	2.37663	2.74233	2.39456	2.09592	2.15709	2.08115
10.79	2.71251	2.70801	2.95697	1.612	-0.105562	0.0016544	1.72713	2.22414	1.54715	1.89619	2.22872	2.65052	2.37237	2.73805	2.39023	2.09175	2.15284	2.07701
10.8	2.70825	2.70367	2.95295	1.60672	-0.112551	-0.00531505	1.7219	2.21933	1.54168	1.89101	2.22448	2.64635	2.36811	2.73377	2.3859	2.08757	2.14859	2.07287
10.81	2.704	2.69933	2.94893	1.60144	-0.119541	-0.0122845	1.71668	2.21451	1.53621	1.88584	2.22023	2.64218	2.36386	2.72948	2.38157	2.08339	2.14433	2.06873
10.82	2.69974	2.69498	2.94491	1.59616	-0.126531	-0.0192539	1.71145	2.20969	1.53075	1.88066	2.21599	2.63802	2.3596	2.7252	2.37723	2.07922	2.14008	2.06459
10.83	2.69549	2.69064	2.94089	1.59088	-0.13352	-0.0262234	1.70623	2.20487	1.52528	1.87549	2.21175	2.63385	2.35534	2.72092	2.3729	2.07504	2.13583	2.06045
10.84	2.69123	2.68629	2.93687	1.58559	-0.14051	-0.0331928	1.701	2.20006	1.51981	1.87031	2.2075	2.62968	2.35109	2.71663	2.36857	2.07087	2.13158	2.05631
10.85	2.68698	2.68195	2.93285	1.58031	-0.147499	-0.0401623	1.69577	2.19524	1.51435	1.86513	2.20326	2.62551	2.34683	2.71235	2.36424	2.06669	2.12733	2.05217
10.86	2.68272	2.6776	2.92883	1.57503	-0.154489	-0.0471317	1.69055	2.19042	1.50888	1.85996	2.19901	2.62135	2.34257	2.70806	2.3599	2.06251	2.12307	2.04803
10.87	2.67847	2.67326	2.92481	1.56975	-0.161478	-0.0541012	1.68532	2.18561	1.50341	1.85478	2.19477	2.61718	2.33831	2.70378	2.35557	2.05834	2.11882	2.04389
10.88	2.67421	2.66892	2.92079	1.56447	-0.168468	-0.0610706	1.68009	2.18079	1.49794	1.84961	2.19053	2.61301	2.33406	2.6995	2.35124	2.05416	2.11457	2.03975
10.89	2.66996	2.66457	2.91677	1.55919	-0.175457	-0.0680401	1.67487	2.17597	1.49248	1.84443	2.18628	2.60885	2.3298	2.69521	2.34691	2.04999	2.11032	2.03561
10.9	2.6657	2.66023	2.91275	1.55391	-0.182447	-0.0750095	1.66964	2.17115	1.48701	1.83925	2.18204	2.60468	2.32554	2.69093	2.34257	2.04581	2.10607	2.03147
10.91	2.66145	2.65588	2.90873	1.54863	-0.189436	-0.081979	1.66441	2.16634	1.48154	1.83408	2.17779	2.60051	2.32129	2.68664	2.33824	2.04163	2.10182	2.02733
10.92	2.65719	2.65154	2.90471	1.54335	-0.196426	-0.0889484	1.65919	2.16152	1.47607	1.8289	2.17355	2.59634	2.31703	2.68236	2.33391	2.03746	2.09756	2.02319
10.93	2.65294	2.64719	2.90069	1.53807	-0.203415	-0.0959179	1.65396	2.1567	1.47061	1.82373	2.1693	2.59218	2.31277	2.67807	2.32957	2.03328	2.09331	2.01905
10.94	2.64868	2.64285	2.89667	1.53278	-0.210405	-0.102887	1.64874	2.15189	1.46514	1.81855	2.16506	2.58801	2.30851	2.67379	2.32524	2.02911	2.08906	2.01491
10.95	2.64442	2.6385	2.89265	1.5275	-0.217394	-0.109857	1.64351	2.14707	1.45967	1.81337	2.16082	2.58384	2.30426	2.6695	2.32091	2.02493	2.08481	2.01077
10.96	2.64017	2.63416	2.88863	1.52222	-0.224384	-0.116826	1.63828	2.14225	1.45421	1.8082	2.15657	2.57967	2.3	2.66522	2.31658	2.02075	2.08056	2.00663
10.97	2.63591	2.62982	2.88461	1.51694	-0.231373	-0.123796	1.63306	2.13744	1.44874	1.80302	2.15233	2.57551	2.29574	2.66093	2.31224	2.01658	2.0763	2.00249
10.98	2.63166	2.62547	2.88059	1.51166	-0.238363	-0.130765	1.62783	2.13262	1.44327	1.79785	2.14808	2.57134	2.29148	2.65665	2.30791	2.0124	2.07205	1.99835
10.99	2.6274	2.62113	2.87657	1.50638	-0.245353	-0.137735	1.6226	2.1278	1.4378	1.79267	2.14384	2.56717	2.28723	2.65236	2.30358	2.00823	2.0678	1.99421
11	2.62315	2.61678	2.87255	1.5011	-0.252342	-0.144704	1.61738	2.12298	1.43234	1.78749	2.1396	2.563	2.28297	2.64808	2.29924	2.00405	2.06355	1.99007
11.01	2.61889	2.61244	2.86853	1.49582	-0.259332	-0.151673	1.61215	2.11817	1.42687	1.78232	2.13535	2.55883	2.27871	2.64379	2.29491	1.99987	2.0593	1.98593
11.02	2.61464	2.60809	2.86451	1.49054	-0.266321	-0.158643	1.60693	2.11335	1.4214	1.77714	2.13111	2.55467	2.27445	2.63951	2.29058	1.9957	2.05504	1.98179
11.03	2.61038	2.60375	2.86049	1.48525	-0.273311	-0.165612	1.6017	2.10853	1.41593	1.77197	2.12686	2.5505	2.2702	2.63522	2.28625	1.99152	2.05079	1.97765
11.04	2.60613	2.59941	2.85647	1.47997	-0.2803	-0.172582	1.59647	2.10372	1.41047	1.76679	2.12262	2.54633	2.26594	2.63094	2.28191	1.98734	2.04654	1.9735
11.05	2.60187	2.59506	2.85245	1.47469	-0.28729	-0.179551	1.59125	2.0989	1.405	1.76161	2.11837	2.54216	2.26168	2.62665	2.27758	1.98317	2.04229	1.96936
11.06	2.59762	2.59072	2.84843	1.46941	-0.294279	-0.186521	1.58602	2.09408	1.39953	1.75644	2.11413	2.538	2.25742	2.62237	2.27325	1.97899	2.03804	1.96522
11.07	2.59336	2.58637	2.84441	1.46413	-0.301269	-0.19349	1.58079	2.08926	1.39406	1.75126	2.10989	2.53383	2.25317	2.61808	2.26891	1.97482	2.03378	1.96108
11.08	2.58911	2.58203	2.84039	1.45885	-0.308258	-0.20046	1.57557	2.08445	1.3886	1.74609	2.10564	2.52966	2.24891	2.6138	2.26458	1.97064	2.02953	1.95694
11.09	2.58485	2.57768	2.83637	1.45357	-0.315248	-0.207429	1.57034	2.07963	1.38313	1.74091	2.1014	2.52549	2.24465	2.60951	2.26025	1.96646	2.02528	1.9528
11.1	2.5806	2.57334	2.83235	1.44829	-0.322237	-0.214398	1.56512	2.07481	1.37766	1.73573	2.09715	2.52132	2.24039	2.60522	2.25591	1.96229	2.02103	1.94866
11.11	2.57634	2.56899	2.82833	1.44301	-0.329227	-0.221368	1.55989	2.07	1.3722	1.73056	2.09291	2.51715	2.23614	2.60094	2.25158	1.95811	2.01678	1.94452
11.12	2.57209	2.56465	2.82431	1.43773	-0.336216	-0.228337	1.55466	2.06518	1.36673	1.72538	2.08866	2.51299	2.23188	2.59665	2.24725	1.95394	2.01252	1.94038
11.13	2.56783	2.56031	2.82029	1.43244	-0.343206	-0.235307	1.54944	2.06036	1.36126	1.72021	2.08442	2.50882	2.22762	2.59237	2.24291	1.94976	2.00827	1.93624
11.14	2.56358	2.55596	2.81627	1.42716	-0.350195	-0.242276	1.54421	2.05555	1.35579	1.71503	2.08017	2.50465	2.22336	2.58808	2.23858	1.94558	2.00402	1.9321
11.15	2.55932	2.55162	2.81225	1.42188	-0.357185	-0.249246	1.53898	2.05073	1.35033	1.70985	2.07593	2.50048	2.2191	2.58379	2.23425	1.94141	1.99977	1.92796
11.16	2.55507	2.54727	2.80823	1.4166	-0.364174	-0.256215	1.53376	2.04591	1.34486	1.70468	2.07169	2.49631	2.21485	2.57951	2.22991	1.93723	1.99551	1.92382
11.17	2.55081	2.54293	2.80421	1.41132	-0.371164	-0.263185	1.52853	2.04109	1.33939	1.6995	2.06744	2.49214	2.21059	2.57522	2.22558	1.93305	1.99126	1.91968
11.18	2.54656	2.53858	2.80019	1.40604	-0.378154	-0.270154	1.52331	2.03628	1.33392	1.69433	2.0632	2.48798	2.20633	2.57094	2.22125	1.92888	1.98701	1.91554
11.19	2.5423	2.53424	2.79617	1.40076	-0.385143	-0.277123	1.51808	2.03146	1.32846	1.68915	2.05895	2.48381	2.20207	2.56665	2.21691	1.9247	1.98276	1.9114
11.2	2.53805	2.5299	2.79215	1.39548	-0.392133	-0.284093	1.51285	2.02664	1.32299	1.68397	2.05471	2.47964	2.19782	2.56236	2.21258	1.92053	1.97851	1.90726
11.21	2.53379	2.52555	2.78813	1.3902	-0.399122	-0.291062	1.50763	2.02183	1.31752	1.6788	2.05046	2.47547	2.19356	2.55808	2.20825	1.91635	1.97425	1.90312
11.22	2.52954	2.52121	2.78411	1.38491	-0.406112	-0.298032	1.5024	2.01701	1.31205	1.67362	2.04622	2.4713	2.1893	2.55379	2.20391	1.91217	1.97	1.89898
11.23	2.52528	2.51686	2.78009	1.37963	-0.413101	-0.305001	1.49717	2.01219	1.30659	1.66845	2.04197	2.46713	2.18504	2.5495	2.19958	1.908	1.96575	1.89484
11.24	2.52103	2.51252	2.77607	1.37435	-0.420091	-0.311971	1.49195	2.00737	1.30112	1.66327	2.03773	2.46297	2.18078	2.54522	2.19525	1.90382	1.9615	1.8907
11.25	2.51677	2.50817	2.77205	1.36907	-0.42708	-0.31894	1.48672	2.00256	1.29565	1.65809	2.03349	2.4588	2.17653	2.54093	2.19091	1.89964	1.95725	1.88656
11.26	2.51252	2.50383	2.76803	1.36379	-0.43407	-0.32591	1.48149	1.99774	1.29019	1.65292	2.02924	2.45463	2.17227	2.53664	2.18658	1.89547	1.95299	1.88242
11.27	2.50826	2.49948	2.76401	1.35851	-0.441059	-0.332879	1.47627	1.99292	1.28472	1.64774	2.025	2.45046	2.16801	2.53236	2.18224	1.89129	1.94874	1.87828
11.28	2.50401	2.49514	2.75999	1.35323	-0.448049	-0.339849	1.47104	1.98811	1.27925	1.64257	2.02075	2.44629	2.16375	2.52807	2.17791	1.88712	1.94449	1.87413
11.29	2.49975	2.4908	2.75597	1.34795	-0.455038	-0.346818	1.46582	1.98329	1.27378	1.63739	2.01651	2.44212	2.15949	2.52378	2.17358	1.88294	1.94024	1.86999
11.3	2.4955	2.48645	2.75195	1.34267	-0.462028	-0.353787	1.46059	1.97847	1.26832	1.63221	2.01226	2.43795	2.15524	2.5195	2.16924	1.87876	1.93598	1.86585
11.31	2.49124	2.48211	2.74793	1.33739	-0.469017	-0.360757	1.45536	1.97366	1.26285	1.62704	2.00802	2.43378	2.15098	2.51521	2.16491	1.87459	1.93173	1.86171
11.32	2.48699	2.47776	2.74391	1.3321	-0.476007	-0.367726	1.45014	1.96884	1.25738	1.62186	2.00377	2.42962	2.14672	2.51092	2.16058	1.87041	1.92748	1.85757
11.33	2.48273	2.47342	2.73989	1.32682	-0.482996	-0.374696	1.44491	1.96402	1.25191	1.61669	1.99953	2.42545	2.14246	2.50664	2.15624	1.86623	1.92323	1.85343
11.34	2.47848	2.46907	2.73587	1.32154	-0.489986	-0.381665	1.43968	1.9592	1.24645	1.61151	1.99528	2.42128	2.1382	2.50235	2.15191	1.86206	1.91897	1.84929
11.35	2.47422	2.46473	2.73185	1.31626	-0.496976	-0.388635	1.43446	1.95439	1.24098	1.60633	1.99104	2.41711	2.13395	2.49806	2.14758	1.85788	1.91472	1.84515
11.36	2.46997	2.46039	2.72783	1.31098	-0.503965	-0.395604	1.42923	1.94957	1.23551	1.60116	1.9868	2.41294	2.12969	2.49378	2.14324	1.8537	1.91047	1.84101
11.37	2.46571	2.45604	2.72381	1.3057	-0.510955	-0.402574	1.42401	1.94475	1.23005	1.59598	1.98255	2.40877	2.12543	2.48949	2.13891	1.84953	1.90622	1.83687
11.38	2.46146	2.4517	2.71979	1.30042	-0.517944	-0.409543	1.41878	1.93994	1.22458	1.59081	1.97831	2.4046	2.12117	2.4852	2.13457	1.84535	1.90197	1.83273
11.39	2.4572	2.44735	2.71577	1.29514	-0.524934	-0.416512	1.41355	1.93512	1.21911	1.58563	1.97406	2.40043	2.11691	2.48091	2.13024	1.84118	1.89771	1.82859
11.4	2.45295	2.44301	2.71175	1.28986	-0.531923	-0.423482	1.40833	1.9303	1.21364	1.58045	1.96982	2.39626	2.11265	2.47663	2.12591	1.837	1.89346	1.82445
11.41	2.44869	2.43866	2.70773	1.28457	-0.538913	-0.430451	1.4031	1.92548	1.20818	1.57528	1.96557	2.3921	2.1084	2.47234	2.12157	1.83282	1.88921	1.82031
11.42	2.44444	2.43432	2.70371	1.27929	-0.545902	-0.437421	1.39787	1.92067	1.20271	1.5701	1.96133	2.38793	2.10414	2.46805	2.11724	1.82865	1.88496	1.81617
11.43	2.44018	2.42997	2.69969	1.27401	-0.552892	-0.44439	1.39265	1.91585	1.19724	1.56493	1.95708	2.38376	2.09988	2.46376	2.11291	1.82447	1.8807	1.81203
11.44	2.43593	2.42563	2.69567	1.26873	-0.559881	-0.45136	1.38742	1.91103	1.19177	1.55975	1.95284	2.37959	2.09562	2.45948	2.10857	1.82029	1.87645	1.80789
11.45	2.43167	2.42129	2.69165	1.26345	-0.566871	-0.458329	1.3822	1.90622	1.18631	1.55457	1.94859	2.37542	2.09136	2.45519	2.10424	1.81612	1.8722	1.80375
11.46	2.42742	2.41694	2.68763	1.25817	-0.57386	-0.465299	1.37697	1.9014	1.18084	1.5494	1.94435	2.37125	2.08711	2.4509	2.0999	1.81194	1.86795	1.79961
11.47	2.42316	2.4126	2.68361	1.25289	-0.58085	-0.472268	1.37174	1.89658	1.17537	1.54422	1.9401	2.36708	2.08285	2.44661	2.09557	1.80776	1.86369	1.79547
11.48	2.4189	2.40825	2.67959	1.24761	-0.587839	-0.479237	1.36652	1.89176	1.1699	1.53905	1.93586	2.36291	2.07859	2.44233	2.09124	1.80359	1.85944	1.79132
11.49	2.41465	2.40391	2.67557	1.24233	-0.594829	-0.486207	1.36129	1.88695	1.16444	1.53387	1.93162	2.35874	2.07433	2.43804	2.0869	1.79941	1.85519	1.78718
11.5	2.41039	2.39956	2.67155	1.23705	-0.601818	-0.493176	1.35606	1.88213	1.15897	1.52869	1.92737	2.35457	2.07007	2.43375	2.08257	1.79524	1.85094	1.78304
11.51	2.40614	2.39522	2.66753	1.23176	-0.608808	-0.500146	1.35084	1.87731	1.1535	1.52352	1.92313	2.3504	2.06581	2.42946	2.07823	1.79106	1.84668	1.7789
11.52	2.40188	2.39087	2.66351	1.22648	-0.615797	-0.507115	1.34561	1.8725	1.14804	1.51834	1.91888	2.34623	2.06156	2.42517	2.0739	1.78688	1.84243	1.77476
11.53	2.39763	2.38653	2.65949	1.2212	-0.622787	-0.514085	1.34038	1.86768	1.14257	1.51317	1.91464	2.34207	2.0573	2.42089	2.06957	1.78271	1.83818	1.77062
11.54	2.39337	2.38219	2.65547	1.21592	-0.629777	-0.521054	1.33516	1.86286	1.1371	1.50799	1.91039	2.3379	2.05304	2.4166	2.06523	1.77853	1.83393	1.76648
11.55	2.38912	2.37784	2.65145	1.21064	-0.636766	-0.528024	1.32993	1.85805	1.13163	1.50281	1.90615	2.33373	2.04878	2.41231	2.0609	1.77435	1.82967	1.76234
11.56	2.38486	2.3735	2.64743	1.20536	-0.643756	-0.534993	1.32471	1.85323	1.12617	1.49764	1.9019	2.32956	2.04452	2.40802	2.05656	1.77018	1.82542	1.7582
11.57	2.38061	2.36915	2.64341	1.20008	-0.650745	-0.541962	1.31948	1.84841	1.1207	1.49246	1.89766	2.32539	2.04026	2.40373	2.05223	1.766	1.82117	1.75406
11.58	2.37635	2.36481	2.63939	1.1948	-0.657735	-0.548932	1.31425	1.84359	1.11523	1.48729	1.89341	2.32122	2.03601	2.39945	2.0479	1.76182	1.81692	1.74992
11.59	2.3721	2.36046	2.63537	1.18952	-0.664724	-0.555901	1.30903	1.83878	1.10976	1.48211	1.88917	2.31705	2.03175	2.39516	2.04356	1.75765	1.81267	1.74578
11.6	2.36784	2.35612	2.63135	1.18423	-0.671714	-0.562871	1.3038	1.83396	1.1043	1.47693	1.88492	2.31288	2.02749	2.39087	2.03923	1.75347	1.80841	1.74164
11.61	2.36359	2.35178	2.62733	1.17895	-0.678703	-0.56984	1.29857	1.82914	1.09883	1.47176	1.88068	2.30871	2.02323	2.38658	2.03489	1.7493	1.80416	1.7375
11.62	2.35933	2.34743	2.62331	1.17367	-0.685693	-0.57681	1.29335	1.82433	1.09336	1.46658	1.87643	2.30454	2.01897	2.38229	2.03056	1.74512	1.79991	1.73336
11.63	2.35508	2.34309	2.61929	1.16839	-0.692682	-0.583779	1.28812	1.81951	1.08789	1.46141	1.87219	2.30037	2.01471	2.37801	2.02623	1.74094	1.79566	1.72922
11.64	2.35082	2.33874	2.61527	1.16311	-0.699672	-0.590749	1.2829	1.81469	1.08243	1.45623	1.86794	2.2962	2.01046	2.37372	2.02189	1.73677	1.7914	1.72508
11.65	2.34657	2.3344	2.61125	1.15783	-0.706661	-0.597718	1.27767	1.80987	1.07696	1.45105	1.8637	2.29203	2.0062	2.36943	2.01756	1.73259	1.78715	1.72094
11.66	2.34231	2.33005	2.60723	1.15255	-0.713651	-0.604687	1.27244	1.80506	1.07149	1.44588	1.85945	2.28786	2.00194	2.36514	2.01322	1.72841	1.7829	1.71679
11.67	2.33806	2.32571	2.60321	1.14727	-0.72064	-0.611657	1.26722	1.80024	1.06603	1.4407	1.85521	2.28369	1.99768	2.36085	2.00889	1.72424	1.77865	1.71265
11.68	2.3338	2.32136	2.59919	1.14199	-0.72763	-0.618626	1.26199	1.79542	1.06056	1.43553	1.85096	2.27952	1.99342	2.35656	2.00455	1.72006	1.77439	1.70851
11.69	2.32955	2.31702	2.59517	1.13671	-0.734619	-0.625596	1.25676	1.79061	1.05509	1.43035	1.84672	2.27535	1.98916	2.35227	2.00022	1.71588	1.77014	1.70437
11.7	2.32529	2.31268	2.59115	1.13142	-0.741609	-0.632565	1.25154	1.78579	1.04962	1.42517	1.84248	2.27118	1.9849	2.34799	1.99589	1.71171	1.76589	1.70023
11.71	2.32104	2.30833	2.58713	1.12614	-0.748599	-0.639535	1.24631	1.78097	1.04416	1.42	1.83823	2.26701	1.98065	2.3437	1.99155	1.70753	1.76163	1.69609
11.72	2.31678	2.30399	2.58311	1.12086	-0.755588	-0.646504	1.24109	1.77616	1.03869	1.41482	1.83399	2.26284	1.97639	2.33941	1.98722	1.70335	1.75738	1.69195
11.73	2.31253	2.29964	2.57909	1.11558	-0.762578	-0.653474	1.23586	1.77134	1.03322	1.40965	1.82974	2.25867	1.97213	2.33512	1.98288	1.69918	1.75313	1.68781
11.74	2.30827	2.2953	2.57507	1.1103	-0.769567	-0.660443	1.23063	1.76652	1.02775	1.40447	1.8255	2.2545	1.96787	2.33083	1.97855	1.695	1.74888	1.68367
11.75	2.30402	2.29095	2.57105	1.10502	-0.776557	-0.667413	1.22541	1.7617	1.02229	1.39929	1.82125	2.25033	1.96361	2.32654	1.97421	1.69082	1.74462	1.67953
11.76	2.29976	2.28661	2.56703	1.09974	-0.783546	-0.674382	1.22018	1.75689	1.01682	1.39412	1.81701	2.24617	1.95935	2.32225	1.96988	1.68665	1.74037	1.67539
11.77	2.29551	2.28227	2.56301	1.09446	-0.790536	-0.681351	1.21495	1.75207	1.01135	1.38894	1.81276	2.242	1.95509	2.31797	1.96555	1.68247	1.73612	1.67125
11.78	2.29125	2.27792	2.55899	1.08918	-0.797525	-0.688321	1.20973	1.74725	1.00589	1.38377	1.80852	2.23783	1.95084	2.31368	1.96121	1.6783	1.73187	1.66711
11.79	2.287	2.27358	2.55497	1.08389	-0.804515	-0.69529	1.2045	1.74244	1.00042	1.37859	1.80427	2.23366	1.94658	2.30939	1.95688	1.67412	1.72761	1.66297
11.8	2.28274	2.26923	2.55095	1.07861	-0.811504	-0.70226	1.19928	1.73762	0.994951	1.37341	1.80003	2.22949	1.94232	2.3051	1.95254	1.66994	1.72336	1.65883
11.81	2.27849	2.26489	2.54693	1.07333	-0.818494	-0.709229	1.19405	1.7328	0.989483	1.36824	1.79578	2.22532	1.93806	2.30081	1.94821	1.66577	1.71911	1.65469
11.82	2.27423	2.26054	2.54291	1.06805	-0.825483	-0.716199	1.18882	1.72798	0.984016	1.36306	1.79154	2.22115	1.9338	2.29652	1.94387	1.66159	1.71486	1.65055
11.83	2.26998	2.2562	2.53889	1.06277	-0.832473	-0.723168	1.1836	1.72317	0.978549	1.35788	1.78729	2.21698	1.92954	2.29223	1.93954	1.65741	1.7106	1.6464
11.84	2.26572	2.25185	2.53487	1.05749	-0.839462	-0.730138	1.17837	1.71835	0.973081	1.35271	1.78305	2.21281	1.92528	2.28794	1.93521	1.65324	1.70635	1.64226
11.85	2.26147	2.24751	2.53085	1.05221	-0.846452	-0.737107	1.17314	1.71353	0.967614	1.34753	1.7788	2.20864	1.92102	2.28365	1.93087	1.64906	1.7021	1.63812
11.86	2.25721	2.24317	2.52683	1.04693	-0.853441	-0.744076	1.16792	1.70872	0.962147	1.34236	1.77456	2.20447	1.91677	2.27936	1.92654	1.64488	1.69785	1.63398
11.87	2.25296	2.23882	2.52281	1.04165	-0.860431	-0.751046	1.16269	1.7039	0.956679	1.33718	1.77031	2.2003	1.91251	2.27508	1.9222	1.64071	1.69359	1.62984
11.88	2.2487	2.23448	2.51879	1.03637	-0.86742	-0.758015	1.15746	1.69908	0.951212	1.332	1.76607	2.19613	1.90825	2.27079	1.91787	1.63653	1.68934	1.6257
11.89	2.24445	2.23013	2.51477	1.03108	-0.87441	-0.764985	1.15224	1.69427	0.945745	1.32683	1.76182	2.19196	1.90399	2.2665	1.91353	1.63235	1.68509	1.62156
11.9	2.24019	2.22579	2.51075	1.0258	-0.8814	-0.771954	1.14701	1.68945	0.940277	1.32165	1.75758	2.18779	1.89973	2.26221	1.9092	1.62818	1.68084	1.61742
11.91	2.23594	2.22144	2.50673	1.02052	-0.888389	-0.778924	1.14179	1.68463	0.93481	1.31648	1.75333	2.18362	1.89547	2.25792	1.90486	1.624	1.67658	1.61328
11.92	2.23168	2.2171	2.50271	1.01524	-0.895379	-0.785893	1.13656	1.67981	0.929343	1.3113	1.74909	2.17945	1.89121	2.25363	1.90053	1.61982	1.67233	1.60914
11.93	2.22743	2.21276	2.49869	1.00996	-0.902368	-0.792863	1.13133	1.675	0.923876	1.30612	1.74484	2.17528	1.88696	2.24934	1.8962	1.61565	1.66808	1.605
11.94	2.22317	2.20841	2.49467	1.00468	-0.909358	-0.799832	1.12611	1.67018	0.918408	1.30095	1.7406	2.17111	1.8827	2.24505	1.89186	1.61147	1.66382	1.60086
11.95	2.21892	2.20407	2.49065	0.999398	-0.916347	-0.806801	1.12088	1.66536	0.912941	1.29577	1.73635	2.16694	1.87844	2.24076	1.88753	1.60729	1.65957	1.59672
11.96	2.21466	2.19972	2.48663	0.994117	-0.923337	-0.813771	1.11565	1.66055	0.907474	1.2906	1.73211	2.16277	1.87418	2.23647	1.88319	1.60312	1.65532	1.59258
11.97	2.21041	2.19538	2.48261	0.988836	-0.930326	-0.82074	1.11043	1.65573	0.902006	1.28542	1.72786	2.1586	1.86992	2.23218	1.87886	1.59894	1.65107	1.58844
11.98	2.20615	2.19103	2.47859	0.983554	-0.937316	-0.82771	1.1052	1.65091	0.896539	1.28024	1.72362	2.15443	1.86566	2.22789	1.87452	1.59476	1.64681	1.58429
11.99	2.20189	2.18669	2.47457	0.978273	-0.944305	-0.834679	1.09998	1.64609	0.891072	1.27507	1.71937	2.15026	1.8614	2.2236	1.87019	1.59059	1.64256	1.58015
12	2.19764	2.18234	2.47055	0.972992	-0.951295	-0.841649	1.09475	1.64128	0.885604	1.26989	1.71513	2.14609	1.85714	2.21931	1.86585	1.58641	1.63831	1.57601
12.01	2.19338	2.178	2.46653	0.967711	-0.958284	-0.848618	1.08952	1.63646	0.880137	1.26472	1.71088	2.14192	1.85288	2.21503	1.86152	1.58224	1.63406	1.57187
12.02	2.18913	2.17366	2.46251	0.96243	-0.965274	-0.855588	1.0843	1.63164	0.87467	1.25954	1.70664	2.13775	1.84863	2.21074	1.85719	1.57806	1.6298	1.56773
12.03	2.18487	2.16931	2.45849	0.957149	-0.972263	-0.862557	1.07907	1.62683	0.869202	1.25436	1.70239	2.13357	1.84437	2.20645	1.85285	1.57388	1.62555	1.56359
12.04	2.18062	2.16497	2.45447	0.951868	-0.979253	-0.869526	1.07384	1.62201	0.863735	1.24919	1.69815	2.1294	1.84011	2.20216	1.84852	1.56971	1.6213	1.55945
12.05	2.17636	2.16062	2.45045	0.946587	-0.986242	-0.876496	1.06862	1.61719	0.858268	1.24401	1.6939	2.12523	1.83585	2.19787	1.84418	1.56553	1.61705	1.55531
12.06	2.17211	2.15628	2.44643	0.941306	-0.993232	-0.883465	1.06339	1.61238	0.8528	1.23884	1.68966	2.12106	1.83159	2.19358	1.83985	1.56135	1.61279	1.55117
12.07	2.16785	2.15193	2.44241	0.936025	-1.00022	-0.890435	1.05817	1.60756	0.847333	1.23366	1.68541	2.11689	1.82733	2.18929	1.83551	1.55718	1.60854	1.54703
12.08	2.1636	2.14759	2.43839	0.930744	-1.00721	-0.897404	1.05294	1.60274	0.841866	1.22848	1.68117	2.11272	1.82307	2.185	1.83118	1.553	1.60429	1.54289
12.09	2.15934	2.14325	2.43437	0.925463	-1.0142	-0.904374	1.04771	1.59792	0.836398	1.22331	1.67692	2.10855	1.81881	2.18071	1.82684	1.54882	1.60003	1.53875
12.1	2.15509	2.1389	2.43035	0.920182	-1.02119	-0.911343	1.04249	1.59311	0.830931	1.21813	1.67268	2.10438	1.81456	2.17642	1.82251	1.54465	1.59578	1.53461
12.11	2.15083	2.13456	2.42633	0.914901	-1.02818	-0.918313	1.03726	1.58829	0.825464	1.21296	1.66843	2.10021	1.8103	2.17213	1.81817	1.54047	1.59153	1.53047
12.12	2.14658	2.13021	2.42231	0.90962	-1.03517	-0.925282	1.03203	1.58347	0.819997	1.20778	1.66419	2.09604	1.80604	2.16784	1.81384	1.53629	1.58728	1.52633
12.13	2.14232	2.12587	2.41829	0.904339	-1.04216	-0.932251	1.02681	1.57866	0.814529	1.2026	1.65994	2.09187	1.80178	2.16355	1.8095	1.53212	1.58302	1.52218
12.14	2.13807	2.12152	2.41427	0.899058	-1.04915	-0.939221	1.02158	1.57384	0.809062	1.19743	1.6557	2.0877	1.79752	2.15926	1.80517	1.52794	1.57877	1.51804
12.15	2.13381	2.11718	2.41025	0.893777	-1.05614	-0.94619	1.01635	1.56902	0.803595	1.19225	1.65145	2.08353	1.79326	2.15497	1.80084	1.52376	1.57452	1.5139
12.16	2.12956	2.11283	2.40623	0.888495	-1.06313	-0.95316	1.01113	1.5642	0.798127	1.18708	1.64721	2.07936	1.789	2.15068	1.7965	1.51959	1.57027	1.50976
12.17	2.1253	2.10849	2.40221	0.883214	-1.07012	-0.960129	1.0059	1.55939	0.79266	1.1819	1.64296	2.07519	1.78474	2.14639	1.79217	1.51541	1.56601	1.50562
12.18	2.12105	2.10415	2.39819	0.877933	-1.07711	-0.967099	1.00068	1.55457	0.787193	1.17672	1.63872	2.07102	1.78048	2.1421	1.78783	1.51123	1.56176	1.50148
12.19	2.11679	2.0998	2.39417	0.872652	-1.0841	-0.974068	0.99545	1.54975	0.781725	1.17155	1.63447	2.06685	1.77623	2.13781	1.7835	1.50706	1.55751	1.49734
12.2	2.11254	2.09546	2.39015	0.867371	-1.09109	-0.981038	0.990223	1.54494	0.776258	1.16637	1.63023	2.06268	1.77197	2.13352	1.77916	1.50288	1.55325	1.4932
12.21	2.10828	2.09111	2.38613	0.86209	-1.09807	-0.988007	0.984997	1.54012	0.770791	1.1612	1.62598	2.05851	1.76771	2.12923	1.77483	1.4987	1.549	1.48906
12.22	2.10403	2.08677	2.38211	0.856809	-1.10506	-0.994977	0.979771	1.5353	0.765323	1.15602	1.62174	2.05434	1.76345	2.12494	1.77049	1.49453	1.54475	1.48492
12.23	2.09977	2.08242	2.37809	0.851528	-1.11205	-1.00195	0.974544	1.53049	0.759856	1.15084	1.61749	2.05017	1.75919	2.12065	1.76616	1.49035	1.5405	1.48078
12.24	2.09552	2.07808	2.37407	0.846247	-1.11904	-1.00892	0.969318	1.52567	0.754389	1.14567	1.61325	2.046	1.75493	2.11636	1.76182	1.48617	1.53624	1.47664
12.25	2.09126	2.07374	2.37005	0.840966	-1.12603	-1.01588	0.964092	1.52085	0.748921	1.14049	1.609	2.04183	1.75067	2.11207	1.75749	1.482	1.53199	1.4725
12.26	2.08701	2.06939	2.36603	0.835685	-1.13302	-1.02285	0.958866	1.51603	0.743454	1.13532	1.60476	2.03766	1.74641	2.10778	1.75315	1.47782	1.52774	1.46836
12.27	2.08275	2.06505	2.36201	0.830404	-1.14001	-1.02982	0.953639	1.51122	0.737987	1.13014	1.60051	2.03349	1.74215	2.10349	1.74882	1.47364	1.52348	1.46421
12.28	2.0785	2.0607	2.35799	0.825123	-1.147	-1.03679	0.948413	1.5064	0.732519	1.12496	1.59627	2.02932	1.73789	2.0992	1.74448	1.46947	1.51923	1.46007
12.29	2.07424	2.05636	2.35397	0.819842	-1.15399	-1.04376	0.943187	1.50158	0.727052	1.11979	1.59202	2.02514	1.73364	2.09491	1.74015	1.46529	1.51498	1.45593
12.3	2.06999	2.05201	2.34995	0.814561	-1.16098	-1.05073	0.93796	1.49677	0.721585	1.11461	1.58778	2.02097	1.72938	2.09062	1.73581	1.46111	1.51073	1.45179
12.31	2.06573	2.04767	2.34593	0.80928	-1.16797	-1.0577	0.932734	1.49195	0.716118	1.10944	1.58353	2.0168	1.72512	2.08633	1.73148	1.45694	1.50647	1.44765
12.32	2.06148	2.04332	2.34191	0.803999	-1.17496	-1.06467	0.927508	1.48713	0.71065	1.10426	1.57929	2.01263	1.72086	2.08204	1.72715	1.45276	1.50222	1.44351
12.33	2.05722	2.03898	2.33789	0.798717	-1.18195	-1.07164	0.922282	1.48231	0.705183	1.09908	1.57504	2.00846	1.7166	2.07775	1.72281	1.44858	1.49797	1.43937
12.34	2.05297	2.03464	2.33387	0.793436	-1.18894	-1.07861	0.917055	1.4775	0.699716	1.09391	1.5708	2.00429	1.71234	2.07346	1.71848	1.44441	1.49372	1.43523
12.35	2.04871	2.03029	2.32985	0.788155	-1.19593	-1.08558	0.911829	1.47268	0.694248	1.08873	1.56655	2.00012	1.70808	2.06917	1.71414	1.44023	1.48946	1.43109
12.36	2.04446	2.02595	2.32583	0.782874	-1.20292	-1.09255	0.906603	1.46786	0.688781	1.08356	1.56231	1.99595	1.70382	2.06488	1.70981	1.43605	1.48521	1.42695
12.37	2.0402	2.0216	2.32181	0.777593	-1.20991	-1.09952	0.901376	1.46305	0.683314	1.07838	1.55806	1.99178	1.69956	2.06059	1.70547	1.43188	1.48096	1.42281
12.38	2.03595	2.01726	2.31779	0.772312	-1.2169	-1.10649	0.89615	1.45823	0.677846	1.0732	1.55382	1.98761	1.6953	2.0563	1.70114	1.4277	1.4767	1.41867
12.39	2.03169	2.01291	2.31377	0.767031	-1.22389	-1.11346	0.890924	1.45341	0.672379	1.06803	1.54957	1.98344	1.69105	2.05201	1.6968	1.42352	1.47245	1.41453
12.4	2.02744	2.00857	2.30975	0.76175	-1.23088	-1.12043	0.885697	1.4486	0.666912	1.06285	1.54533	1.97927	1.68679	2.04772	1.69247	1.41935	1.4682	1.41039
12.41	2.02318	2.00423	2.30573	0.756469	-1.23787	-1.1274	0.880471	1.44378	0.661444	1.05768	1.54108	1.9751	1.68253	2.04343	1.68813	1.41517	1.46395	1.40624
12.42	2.01893	1.99988	2.30171	0.751188	-1.24485	-1.13437	0.875245	1.43896	0.655977	1.0525	1.53684	1.97093	1.67827	2.03914	1.6838	1.41099	1.45969	1.4021
12.43	2.01467	1.99554	2.29769	0.745907	-1.25184	-1.14133	0.870019	1.43414	0.65051	1.04732	1.53259	1.96676	1.67401	2.03485	1.67946	1.40682	1.45544	1.39796
12.44	2.01042	1.99119	2.29367	0.740626	-1.25883	-1.1483	0.864792	1.42933	0.645042	1.04215	1.52834	1.96259	1.66975	2.03056	1.67513	1.40264	1.45119	1.39382
12.45	2.00616	1.98685	2.28965	0.735345	-1.26582	-1.15527	0.859566	1.42451	0.639575	1.03697	1.5241	1.95841	1.66549	2.02627	1.67079	1.39846	1.44693	1.38968
12.46	2.00191	1.9825	2.28563	0.730064	-1.27281	-1.16224	0.85434	1.41969	0.634108	1.0318	1.51985	1.95424	1.66123	2.02198	1.66646	1.39429	1.44268	1.38554
12.47	1.99765	1.97816	2.28161	0.724783	-1.2798	-1.16921	0.849113	1.41488	0.62864	1.02662	1.51561	1.95007	1.65697	2.01769	1.66212	1.39011	1.43843	1.3814
12.48	1.9934	1.97381	2.27759	0.719502	-1.28679	-1.17618	0.843887	1.41006	0.623173	1.02144	1.51136	1.9459	1.65271	2.01339	1.65779	1.38593	1.43418	1.37726
12.49	1.98914	1.96947	2.27357	0.714221	-1.29378	-1.18315	0.838661	1.40524	0.617706	1.01627	1.50712	1.94173	1.64845	2.0091	1.65345	1.38176	1.42992	1.37312
12.5	1.98489	1.96513	2.26955	0.70894	-1.30077	-1.19012	0.833435	1.40042	0.612239	1.01109	1.50287	1.93756	1.6442	2.00481	1.64912	1.37758	1.42567	1.36898
12.51	1.98063	1.96078	2.26553	0.703658	-1.30776	-1.19709	0.828208	1.39561	0.606771	1.00592	1.49863	1.93339	1.63994	2.00052	1.64478	1.3734	1.42142	1.36484
12.52	1.97637	1.95644	2.26151	0.698377	-1.31475	-1.20406	0.822982	1.39079	0.601304	1.00074	1.49438	1.92922	1.63568	1.99623	1.64045	1.36923	1.41716	1.3607
12.53	1.97212	1.95209	2.25749	0.693096	-1.32174	-1.21103	0.817756	1.38597	0.595837	0.995565	1.49014	1.92505	1.63142	1.99194	1.63611	1.36505	1.41291	1.35656
12.54	1.96786	1.94775	2.25347	0.687815	-1.32873	-1.218	0.812529	1.38116	0.590369	0.990389	1.48589	1.92088	1.62716	1.98765	1.63178	1.36087	1.40866	1.35242
12.55	1.96361	1.9434	2.24945	0.682534	-1.33572	-1.22497	0.807303	1.37634	0.584902	0.985213	1.48165	1.91671	1.6229	1.98336	1.62744	1.3567	1.40441	1.34827
12.56	1.95935	1.93906	2.24543	0.677253	-1.34271	-1.23194	0.802077	1.37152	0.579435	0.980037	1.4774	1.91254	1.61864	1.97907	1.62311	1.35252	1.40015	1.34413
12.57	1.9551	1.93472	2.24141	0.671972	-1.3497	-1.23891	0.796851	1.36671	0.573967	0.974861	1.47316	1.90837	1.61438	1.97478	1.61877	1.34834	1.3959	1.33999
12.58	1.95084	1.93037	2.23739	0.666691	-1.35669	-1.24588	0.791624	1.36189	0.5685	0.969685	1.46891	1.9042	1.61012	1.97049	1.61444	1.34417	1.39165	1.33585
12.59	1.94659	1.92603	2.23337	0.66141	-1.36368	-1.25285	0.786398	1.35707	0.563033	0.964509	1.46467	1.90002	1.60586	1.9662	1.6101	1.33999	1.38739	1.33171
12.6	1.94233	1.92168	2.22935	0.656129	-1.37067	-1.25982	0.781172	1.35225	0.557565	0.959333	1.46042	1.89585	1.6016	1.96191	1.60577	1.33581	1.38314	1.32757
12.61	1.93808	1.91734	2.22533	0.650848	-1.37766	-1.26678	0.775945	1.34744	0.552098	0.954157	1.45618	1.89168	1.59735	1.95762	1.60143	1.33164	1.37889	1.32343
12.62	1.93382	1.91299	2.22131	0.645567	-1.38465	-1.27375	0.770719	1.34262	0.546631	0.948981	1.45193	1.88751	1.59309	1.95333	1.5971	1.32746	1.37464	1.31929
12.63	1.92957	1.90865	2.21729	0.640286	-1.39164	-1.28072	0.765493	1.3378	0.541163	0.943805	1.44769	1.88334	1.58883	1.94904	1.59276	1.32328	1.37038	1.31515
12.64	1.92531	1.9043	2.21327	0.635005	-1.39862	-1.28769	0.760266	1.33299	0.535696	0.938629	1.44344	1.87917	1.58457	1.94475	1.58843	1.31911	1.36613	1.31101
12.65	1.92106	1.89996	2.20925	0.629724	-1.40561	-1.29466	0.75504	1.32817	0.530229	0.933453	1.4392	1.875	1.58031	1.94045	1.58409	1.31493	1.36188	1.30687
12.66	1.9168	1.89562	2.20523	0.624443	-1.4126	-1.30163	0.749814	1.32335	0.524761	0.928277	1.43495	1.87083	1.57605	1.93616	1.57976	1.31075	1.35762	1.30273
12.67	1.91255	1.89127	2.20121	0.619162	-1.41959	-1.3086	0.744588	1.31853	0.519294	0.923101	1.43071	1.86666	1.57179	1.93187	1.57542	1.30658	1.35337	1.29859
12.68	1.90829	1.88693	2.19719	0.613881	-1.42658	-1.31557	0.739361	1.31372	0.513827	0.917925	1.42646	1.86249	1.56753	1.92758	1.57109	1.3024	1.34912	1.29444
12.69	1.90404	1.88258	2.19317	0.608599	-1.43357	-1.32254	0.734135	1.3089	0.50836	0.912749	1.42222	1.85832	1.56327	1.92329	1.56675	1.29822	1.34487	1.2903
12.7	1.89978	1.87824	2.18915	0.603318	-1.44056	-1.32951	0.728909	1.30408	0.502892	0.907573	1.41797	1.85414	1.55901	1.919	1.56242	1.29405	1.34061	1.28616
12.71	1.89553	1.87389	2.18513	0.598037	-1.44755	-1.33648	0.723682	1.29927	0.497425	0.902397	1.41373	1.84997	1.55475	1.91471	1.55808	1.28987	1.33636	1.28202
12.72	1.89127	1.86955	2.18111	0.592756	-1.45454	-1.34345	0.718456	1.29445	0.491958	0.897221	1.40948	1.8458	1.55049	1.91042	1.55375	1.28569	1.33211	1.27788
12.73	1.88702	1.86521	2.17709	0.587475	-1.46153	-1.35042	0.71323	1.28963	0.48649	0.892045	1.40523	1.84163	1.54623	1.90613	1.54942	1.28152	1.32785	1.27374
12.74	1.88276	1.86086	2.17307	0.582194	-1.46852	-1.35739	0.708004	1.28482	0.481023	0.886869	1.40099	1.83746	1.54198	1.90184	1.54508	1.27734	1.3236	1.2696
12.75	1.87851	1.85652	2.16905	0.576913	-1.47551	-1.36436	0.702777	1.28	0.475556	0.881693	1.39674	1.83329	1.53772	1.89755	1.54075	1.27316	1.31935	1.26546
12.76	1.87425	1.85217	2.16503	0.571632	-1.4825	-1.37133	0.697551	1.27518	0.470088	0.876517	1.3925	1.82912	1.53346	1.89326	1.53641	1.26899	1.3151	1.26132
12.77	1.87	1.84783	2.16101	0.566351	-1.48949	-1.3783	0.692325	1.27036	0.464621	0.871341	1.38825	1.82495	1.5292	1.88897	1.53208	1.26481	1.31084	1.25718
12.78	1.86574	1.84348	2.15699	0.56107	-1.49648	-1.38527	0.687098	1.26555	0.459154	0.866165	1.38401	1.82078	1.52494	1.88467	1.52774	1.26063	1.30659	1.25304
12.79	1.86149	1.83914	2.15297	0.555789	-1.50347	-1.39223	0.681872	1.26073	0.453686	0.860989	1.37976	1.81661	1.52068	1.88038	1.52341	1.25646	1.30234	1.2489
12.8	1.85723	1.83479	2.14895	0.550508	-1.51046	-1.3992	0.676646	1.25591	0.448219	0.855813	1.37552	1.81244	1.51642	1.87609	1.51907	1.25228	1.29808	1.24476
12.81	1.85298	1.83045	2.14493	0.545227	-1.51745	-1.40617	0.67142	1.2511	0.442752	0.850637	1.37127	1.80826	1.51216	1.8718	1.51474	1.2481	1.29383	1.24061
12.82	1.84872	1.82611	2.14091	0.539946	-1.52444	-1.41314	0.666193	1.24628	0.437284	0.845461	1.36703	1.80409	1.5079	1.86751	1.5104	1.24393	1.28958	1.23647
12.83	1.84447	1.82176	2.13689	0.534665	-1.53143	-1.42011	0.660967	1.24146	0.431817	0.840285	1.36278	1.79992	1.50364	1.86322	1.50606	1.23975	1.28532	1.23233
12.84	1.84021	1.81742	2.13287	0.529384	-1.53842	-1.42708	0.655741	1.23664	0.42635	0.835109	1.35854	1.79575	1.49938	1.85893	1.50173	1.23557	1.28107	1.22819
12.85	1.83596	1.81307	2.12885	0.524103	-1.5454	-1.43405	0.650514	1.23183	0.420882	0.829933	1.35429	1.79158	1.49512	1.85464	1.49739	1.2314	1.27682	1.22405
12.86	1.8317	1.80873	2.12483	0.518822	-1.55239	-1.44102	0.645288	1.22701	0.415415	0.824757	1.35005	1.78741	1.49086	1.85035	1.49306	1.22722	1.27257	1.21991
12.87	1.82745	1.80438	2.12081	0.51354	-1.55938	-1.44799	0.640062	1.22219	0.409948	0.819581	1.3458	1.78324	1.48661	1.84606	1.48872	1.22304	1.26831	1.21577
12.88	1.82319	1.80004	2.11679	0.508259	-1.56637	-1.45496	0.634835	1.21738	0.404481	0.814405	1.34156	1.77907	1.48235	1.84177	1.48439	1.21887	1.26406	1.21163
12.89	1.81894	1.7957	2.11277	0.502978	-1.57336	-1.46193	0.629609	1.21256	0.399013	0.809229	1.33731	1.7749	1.47809	1.83747	1.48005	1.21469	1.25981	1.20749
12.9	1.81468	1.79135	2.10875	0.497697	-1.58035	-1.4689	0.624383	1.20774	0.393546	0.804053	1.33307	1.77073	1.47383	1.83318	1.47572	1.21051	1.25555	1.20335
12.91	1.81043	1.78701	2.10473	0.492416	-1.58734	-1.47587	0.619157	1.20293	0.388079	0.798877	1.32882	1.76655	1.46957	1.82889	1.47138	1.20634	1.2513	1.19921
12.92	1.80617	1.78266	2.10071	0.487135	-1.59433	-1.48284	0.61393	1.19811	0.382611	0.793701	1.32458	1.76238	1.46531	1.8246	1.46705	1.20216	1.24705	1.19507
12.93	1.80192	1.77832	2.09669	0.481854	-1.60132	-1.48981	0.608704	1.19329	0.377144	0.788525	1.32033	1.75821	1.46105	1.82031	1.46271	1.19798	1.2428	1.19093
12.94	1.79766	1.77397	2.09267	0.476573	-1.60831	-1.49678	0.603478	1.18847	0.371677	0.783349	1.31608	1.75404	1.45679	1.81602	1.45838	1.19381	1.23854	1.18678
12.95	1.79341	1.76963	2.08865	0.471292	-1.6153	-1.50375	0.598251	1.18366	0.366209	0.778173	1.31184	1.74987	1.45253	1.81173	1.45404	1.18963	1.23429	1.18264
12.96	1.78915	1.76528	2.08463	0.466011	-1.62229	-1.51072	0.593025	1.17884	0.360742	0.772997	1.30759	1.7457	1.44827	1.80744	1.44971	1.18545	1.23004	1.1785
12.97	1.7849	1.76094	2.08061	0.46073	-1.62928	-1.51769	0.587799	1.17402	0.355275	0.767821	1.30335	1.74153	1.44401	1.80315	1.44537	1.18128	1.22578	1.17436
12.98	1.78064	1.7566	2.07659	0.455449	-1.63627	-1.52465	0.582573	1.16921	0.349807	0.762645	1.2991	1.73736	1.43975	1.79886	1.44104	1.1771	1.22153	1.17022
12.99	1.77639	1.75225	2.07257	0.450168	-1.64326	-1.53162	0.577346	1.16439	0.34434	0.757469	1.29486	1.73319	1.43549	1.79456	1.4367	1.17292	1.21728	1.16608
13	1.77213	1.74791	2.06855	0.444887	-1.65025	-1.53859	0.57212	1.15957	0.338873	0.752293	1.29061	1.72902	1.43124	1.79027	1.43237	1.16875	1.21302	1.16194
13.01	1.76788	1.74356	2.06453	0.439606	-1.65724	-1.54556	0.566894	1.15475	0.333405	0.747117	1.28637	1.72484	1.42698	1.78598	1.42803	1.16457	1.20877	1.1578
13.02	1.76362	1.73922	2.06051	0.434325	-1.66423	-1.55253	0.561667	1.14994	0.327938	0.741941	1.28212	1.72067	1.42272	1.78169	1.4237	1.16039	1.20452	1.15366
13.03	1.75937	1.73487	2.05649	0.429044	-1.67122	-1.5595	0.556441	1.14512	0.322471	0.736765	1.27788	1.7165	1.41846	1.7774	1.41936	1.15622	1.20027	1.14952
13.04	1.75511	1.73053	2.05247	0.423762	-1.67821	-1.56647	0.551215	1.1403	0.317003	0.731589	1.27363	1.71233	1.4142	1.77311	1.41503	1.15204	1.19601	1.14538
13.05	1.75085	1.72619	2.04845	0.418481	-1.6852	-1.57344	0.545989	1.13549	0.311536	0.726413	1.26939	1.70816	1.40994	1.76882	1.41069	1.14786	1.19176	1.14124
13.06	1.7466	1.72184	2.04443	0.4132	-1.69218	-1.58041	0.540762	1.13067	0.306069	0.721237	1.26514	1.70399	1.40568	1.76453	1.40636	1.14369	1.18751	1.1371
13.07	1.74234	1.7175	2.04041	0.407919	-1.69917	-1.58738	0.535536	1.12585	0.300602	0.716061	1.2609	1.69982	1.40142	1.76024	1.40202	1.13951	1.18325	1.13295
13.08	1.73809	1.71315	2.03639	0.402638	-1.70616	-1.59435	0.53031	1.12103	0.295134	0.710885	1.25665	1.69565	1.39716	1.75594	1.39769	1.13533	1.179	1.12881
13.09	1.73383	1.70881	2.03237	0.397357	-1.71315	-1.60132	0.525083	1.11622	0.289667	0.705709	1.25241	1.69148	1.3929	1.75165	1.39335	1.13116	1.17475	1.12467
13.1	1.72958	1.70446	2.02835	0.392076	-1.72014	-1.60829	0.519857	1.1114	0.2842	0.700533	1.24816	1.6873	1.38864	1.74736	1.38902	1.12698	1.1705	1.12053
13.11	1.72532	1.70012	2.02434	0.386795	-1.72713	-1.61526	0.514631	1.10658	0.278732	0.695357	1.24392	1.68313	1.38438	1.74307	1.38468	1.1228	1.16624	1.11639
13.12	1.72107	1.69577	2.02032	0.381514	-1.73412	-1.62223	0.509404	1.10177	0.273265	0.690181	1.23967	1.67896	1.38012	1.73878	1.38035	1.11863	1.16199	1.11225
13.13	1.71681	1.69143	2.0163	0.376233	-1.74111	-1.6292	0.504178	1.09695	0.267798	0.685005	1.23542	1.67479	1.37586	1.73449	1.37601	1.11445	1.15774	1.10811
13.14	1.71256	1.68709	2.01228	0.370952	-1.7481	-1.63617	0.498952	1.09213	0.26233	0.679829	1.23118	1.67062	1.3716	1.7302	1.37168	1.11027	1.15348	1.10397
13.15	1.7083	1.68274	2.00826	0.365671	-1.75509	-1.64314	0.493726	1.08732	0.256863	0.674653	1.22693	1.66645	1.36735	1.72591	1.36734	1.1061	1.14923	1.09983
13.16	1.70405	1.6784	2.00424	0.36039	-1.76208	-1.6501	0.488499	1.0825	0.251396	0.669477	1.22269	1.66228	1.36309	1.72161	1.36301	1.10192	1.14498	1.09569
13.17	1.69979	1.67405	2.00022	0.355109	-1.76907	-1.65707	0.483273	1.07768	0.245928	0.664301	1.21844	1.65811	1.35883	1.71732	1.35867	1.09774	1.14072	1.09155
13.18	1.69554	1.66971	1.9962	0.349828	-1.77606	-1.66404	0.478047	1.07286	0.240461	0.659125	1.2142	1.65393	1.35457	1.71303	1.35434	1.09357	1.13647	1.08741
13.19	1.69128	1.66536	1.99218	0.344547	-1.78305	-1.67101	0.47282	1.06805	0.234994	0.653949	1.20995	1.64976	1.35031	1.70874	1.35	1.08939	1.13222	1.08326
13.2	1.68703	1.66102	1.98816	0.339266	-1.79004	-1.67798	0.467594	1.06323	0.229526	0.648773	1.20571	1.64559	1.34605	1.70445	1.34567	1.08521	1.12797	1.07912
13.21	1.68277	1.65668	1.98414	0.333985	-1.79703	-1.68495	0.462368	1.05841	0.224059	0.643597	1.20146	1.64142	1.34179	1.70016	1.34133	1.08104	1.12371	1.07498
13.22	1.67852	1.65233	1.98012	0.328703	-1.80402	-1.69192	0.457142	1.0536	0.218592	0.638421	1.19722	1.63725	1.33753	1.69587	1.337	1.07686	1.11946	1.07084
13.23	1.67426	1.64799	1.9761	0.323422	-1.81101	-1.69889	0.451915	1.04878	0.213124	0.633245	1.19297	1.63308	1.33327	1.69158	1.33266	1.07268	1.11521	1.0667
13.24	1.67001	1.64364	1.97208	0.318141	-1.818	-1.70586	0.446689	1.04396	0.207657	0.628069	1.18873	1.62891	1.32901	1.68728	1.32833	1.06851	1.11095	1.06256
13.25	1.66575	1.6393	1.96806	0.31286	-1.82499	-1.71283	0.441463	1.03914	0.20219	0.622892	1.18448	1.62474	1.32475	1.68299	1.32399	1.06433	1.1067	1.05842
13.26	1.6615	1.63495	1.96404	0.307579	-1.83198	-1.7198	0.436236	1.03433	0.196723	0.617716	1.18024	1.62057	1.32049	1.6787	1.31966	1.06015	1.10245	1.05428
13.27	1.65724	1.63061	1.96002	0.302298	-1.83896	-1.72677	0.43101	1.02951	0.191255	0.61254	1.17599	1.61639	1.31623	1.67441	1.31532	1.05598	1.09819	1.05014
13.28	1.65299	1.62626	1.956	0.297017	-1.84595	-1.73374	0.425784	1.02469	0.185788	0.607364	1.17175	1.61222	1.31197	1.67012	1.31099	1.0518	1.09394	1.046
13.29	1.64873	1.62192	1.95198	0.291736	-1.85294	-1.74071	0.420557	1.01988	0.180321	0.602188	1.1675	1.60805	1.30771	1.66583	1.30665	1.04762	1.08969	1.04186
13.3	1.64448	1.61758	1.94796	0.286455	-1.85993	-1.74768	0.415331	1.01506	0.174853	0.597012	1.16325	1.60388	1.30346	1.66154	1.30232	1.04345	1.08544	1.03772
13.31	1.64022	1.61323	1.94394	0.281174	-1.86692	-1.75465	0.410105	1.01024	0.169386	0.591836	1.15901	1.59971	1.2992	1.65725	1.29798	1.03927	1.08118	1.03358
13.32	1.63597	1.60889	1.93992	0.275893	-1.87391	-1.76162	0.404879	1.00543	0.163919	0.58666	1.15476	1.59554	1.29494	1.65295	1.29364	1.03509	1.07693	1.02943
13.33	1.63171	1.60454	1.9359	0.270612	-1.8809	-1.76859	0.399652	1.00061	0.158451	0.581484	1.15052	1.59137	1.29068	1.64866	1.28931	1.03092	1.07268	1.02529
13.34	1.62746	1.6002	1.93188	0.265331	-1.88789	-1.77555	0.394426	0.995791	0.152984	0.576308	1.14627	1.5872	1.28642	1.64437	1.28497	1.02674	1.06842	1.02115
13.35	1.6232	1.59585	1.92786	0.26005	-1.89488	-1.78252	0.3892	0.990974	0.147517	0.571132	1.14203	1.58302	1.28216	1.64008	1.28064	1.02256	1.06417	1.01701
13.36	1.61895	1.59151	1.92384	0.254769	-1.90187	-1.78949	0.383973	0.986157	0.142049	0.565956	1.13778	1.57885	1.2779	1.63579	1.2763	1.01839	1.05992	1.01287
13.37	1.61469	1.58717	1.91982	0.249488	-1.90886	-1.79646	0.378747	0.98134	0.136582	0.56078	1.13354	1.57468	1.27364	1.6315	1.27197	1.01421	1.05566	1.00873
13.38	1.61044	1.58282	1.9158	0.244207	-1.91585	-1.80343	0.373521	0.976523	0.131115	0.555604	1.12929	1.57051	1.26938	1.62721	1.26763	1.01003	1.05141	1.00459
13.39	1.60618	1.57848	1.91178	0.238926	-1.92284	-1.8104	0.368295	0.971706	0.125647	0.550428	1.12505	1.56634	1.26512	1.62291	1.2633	1.00585	1.04716	1.00045
13.4	1.60193	1.57413	1.90776	0.233644	-1.92983	-1.81737	0.363068	0.966889	0.12018	0.545252	1.1208	1.56217	1.26086	1.61862	1.25896	1.00168	1.04291	0.996308
13.41	1.59767	1.56979	1.90374	0.228363	-1.93682	-1.82434	0.357842	0.962072	0.114713	0.540076	1.11656	1.558	1.2566	1.61433	1.25463	0.997501	1.03865	0.992167
13.42	1.59342	1.56544	1.89972	0.223082	-1.94381	-1.83131	0.352616	0.957255	0.109245	0.5349	1.11231	1.55383	1.25234	1.61004	1.25029	0.993325	1.0344	0.988026
13.43	1.58916	1.5611	1.8957	0.217801	-1.9508	-1.83828	0.347389	0.952438	0.103778	0.529724	1.10807	1.54965	1.24808	1.60575	1.24596	0.989148	1.03015	0.983885
13.44	1.58491	1.55675	1.89168	0.21252	-1.95779	-1.84525	0.342163	0.947621	0.0983108	0.524548	1.10382	1.54548	1.24382	1.60146	1.24162	0.984971	1.02589	0.979745
13.45	1.58065	1.55241	1.88766	0.207239	-1.96478	-1.85222	0.336937	0.942804	0.0928435	0.519372	1.09958	1.54131	1.23956	1.59717	1.23729	0.980794	1.02164	0.975604
13.46	1.5764	1.54807	1.88364	0.201958	-1.97177	-1.85919	0.331711	0.937987	0.0873762	0.514196	1.09533	1.53714	1.23531	1.59287	1.23295	0.976618	1.01739	0.971463
13.47	1.57214	1.54372	1.87962	0.196677	-1.97876	-1.86616	0.326484	0.93317	0.0819089	0.50902	1.09108	1.53297	1.23105	1.58858	1.22862	0.972441	1.01313	0.967322
13.48	1.56789	1.53938	1.8756	0.191396	-1.98574	-1.87313	0.321258	0.928352	0.0764416	0.503844	1.08684	1.5288	1.22679	1.58429	1.22428	0.968264	1.00888	0.963181
13.49	1.56363	1.53503	1.87158	0.186115	-1.99273	-1.8801	0.316032	0.923535	0.0709743	0.498668	1.08259	1.52463	1.22253	1.58	1.21995	0.964087	1.00463	0.95904
13.5	1.55938	1.53069	1.86756	0.180834	-1.99972	-1.88707	0.310805	0.918718	0.0655069	0.493492	1.07835	1.52045	1.21827	1.57571	1.21561	0.959911	1.00038	0.9549
13.51	1.55512	1.52634	1.86354	0.175553	-2.00671	-1.89404	0.305579	0.913901	0.0600396	0.488316	1.0741	1.51628	1.21401	1.57142	1.21128	0.955734	0.996122	0.950759
13.52	1.55087	1.522	1.85952	0.170272	-2.0137	-1.901	0.300353	0.909084	0.0545723	0.48314	1.06986	1.51211	1.20975	1.56713	1.20694	0.951557	0.991869	0.946618
13.53	1.54661	1.51766	1.8555	0.164991	-2.02069	-1.90797	0.295126	0.904267	0.049105	0.477964	1.06561	1.50794	1.20549	1.56283	1.20261	0.94738	0.987616	0.942477
13.54	1.54236	1.51331	1.85148	0.15971	-2.02768	-1.91494	0.2899	0.89945	0.0436377	0.472788	1.06137	1.50377	1.20123	1.55854	1.19827	0.943204	0.983363	0.938336
13.55	1.5381	1.50897	1.84746	0.154429	-2.03467	-1.92191	0.284674	0.894633	0.0381704	0.467612	1.05712	1.4996	1.19697	1.55425	1.19394	0.939027	0.97911	0.934196
13.56	1.53384	1.50462	1.84344	0.149148	-2.04166	-1.92888	0.279448	0.889816	0.0327031	0.462436	1.05288	1.49543	1.19271	1.54996	1.1896	0.93485	0.974857	0.930055
13.57	1.52959	1.50028	1.83942	0.143867	-2.04865	-1.93585	0.274221	0.884999	0.0272357	0.45726	1.04863	1.49126	1.18845	1.54567	1.18526	0.930673	0.970604	0.925914
13.58	1.52533	1.49593	1.8354	0.138585	-2.05564	-1.94282	0.268995	0.880182	0.0217684	0.452084	1.04439	1.48708	1.18419	1.54138	1.18093	0.926497	0.966351	0.921773
13.59	1.52108	1.49159	1.83138	0.133304	-2.06263	-1.94979	0.263769	0.875365	0.0163011	0.446908	1.04014	1.48291	1.17993	1.53708	1.17659	0.92232	0.962098	0.917632
13.6	1.51682	1.48724	1.82736	0.128023	-2.06962	-1.95676	0.258542	0.870548	0.0108338	0.441732	1.0359	1.47874	1.17567	1.53279	1.17226	0.918143	0.957845	0.913491
13.61	1.51257	1.4829	1.82334	0.122742	-2.07661	-1.96373	0.253316	0.865731	0.00536647	0.436556	1.03165	1.47457	1.17141	1.5285	1.16792	0.913966	0.953592	0.909351
13.62	1.50831	1.47856	1.81932	0.117461	-2.0836	-1.9707	0.24809	0.860914	-0.000100842	0.43138	1.0274	1.4704	1.16715	1.52421	1.16359	0.90979	0.949339	0.90521
13.63	1.50406	1.47421	1.8153	0.11218	-2.09059	-1.97767	0.242864	0.856097	-0.00556816	0.426204	1.02316	1.46623	1.1629	1.51992	1.15925	0.905613	0.945086	0.901069
13.64	1.4998	1.46987	1.81128	0.106899	-2.09758	-1.98464	0.237637	0.851279	-0.0110355	0.421028	1.01891	1.46206	1.15864	1.51563	1.15492	0.901436	0.940833	0.896928
13.65	1.49555	1.46552	1.80726	0.101618	-2.10457	-1.99161	0.232411	0.846462	-0.0165028	0.415852	1.01467	1.45788	1.15438	1.51134	1.15058	0.897259	0.93658	0.892787
13.66	1.49129	1.46118	1.80324	0.096337	-2.11156	-1.99858	0.227185	0.841645	-0.0219701	0.410676	1.01042	1.45371	1.15012	1.50704	1.14625	0.893083	0.932327	0.888646
13.67	1.48704	1.45683	1.79922	0.091056	-2.11855	-2.00555	0.221958	0.836828	-0.0274374	0.4055	1.00618	1.44954	1.14586	1.50275	1.14191	0.888906	0.928074	0.884506
13.68	1.48278	1.45249	1.7952	0.0857749	-2.12554	-2.01252	0.216732	0.832011	-0.0329047	0.400324	1.00193	1.44537	1.1416	1.49846	1.13758	0.884729	0.923821	0.880365
13.69	1.47853	1.44815	1.79118	0.0804938	-2.13252	-2.01949	0.211506	0.827194	-0.0383721	0.395148	0.997687	1.4412	1.13734	1.49417	1.13324	0.880552	0.919568	0.876224
13.7	1.47427	1.4438	1.78716	0.0752128	-2.13951	-2.02645	0.20628	0.822377	-0.0438394	0.389972	0.993442	1.43703	1.13308	1.48988	1.12891	0.876376	0.915315	0.872083
13.71	1.47002	1.43946	1.78314	0.0699317	-2.1465	-2.03342	0.201053	0.81756	-0.0493067	0.384796	0.989196	1.43286	1.12882	1.48559	1.12457	0.872199	0.911062	0.867942
13.72	1.46576	1.43511	1.77912	0.0646507	-2.15349	-2.04039	0.195827	0.812743	-0.054774	0.37962	0.984951	1.42869	1.12456	1.48129	1.12024	0.868022	0.906809	0.863802
13.73	1.46151	1.43077	1.7751	0.0593696	-2.16048	-2.04736	0.190601	0.807926	-0.0602413	0.374444	0.980706	1.42451	1.1203	1.477	1.1159	0.863845	0.902556	0.859661
13.74	1.45725	1.42642	1.77108	0.0540886	-2.16747	-2.05433	0.185374	0.803109	-0.0657086	0.369268	0.97646	1.42034	1.11604	1.47271	1.11157	0.859669	0.898303	0.85552
13.75	1.453	1.42208	1.76706	0.0488075	-2.17446	-2.0613	0.180148	0.798292	-0.0711759	0.364092	0.972215	1.41617	1.11178	1.46842	1.10723	0.855492	0.89405	0.851379
13.76	1.44874	1.41773	1.76304	0.0435264	-2.18145	-2.06827	0.174922	0.793475	-0.0766433	0.358916	0.96797	1.412	1.10752	1.46413	1.1029	0.851315	0.889797	0.847238
13.77	1.44449	1.41339	1.75902	0.0382454	-2.18844	-2.07524	0.169695	0.788658	-0.0821106	0.35374	0.963724	1.40783	1.10326	1.45984	1.09856	0.847138	0.885544	0.843097
13.78	1.44023	1.40905	1.755	0.0329643	-2.19543	-2.08221	0.164469	0.783841	-0.0875779	0.348564	0.959479	1.40366	1.099	1.45555	1.09422	0.842962	0.881291	0.838957
13.79	1.43598	1.4047	1.75098	0.0276833	-2.20242	-2.08918	0.159243	0.779024	-0.0930452	0.343388	0.955234	1.39949	1.09474	1.45125	1.08989	0.838785	0.877038	0.834816
13.8	1.43172	1.40036	1.74696	0.0224022	-2.20941	-2.09615	0.154017	0.774207	-0.0985125	0.338212	0.950988	1.39531	1.09048	1.44696	1.08555	0.834608	0.872785	0.830675
13.81	1.42747	1.39601	1.74294	0.0171212	-2.2164	-2.10312	0.14879	0.769389	-0.10398	0.333036	0.946743	1.39114	1.08623	1.44267	1.08122	0.830431	0.868532	0.826534
13.82	1.42321	1.39167	1.73892	0.0118401	-2.22339	-2.11009	0.143564	0.764572	-0.109447	0.32786	0.942498	1.38697	1.08197	1.43838	1.07688	0.826254	0.864279	0.822393
13.83	1.41896	1.38732	1.7349	0.00655905	-2.23038	-2.11706	0.138338	0.759755	-0.114914	0.322684	0.938252	1.3828	1.07771	1.43409	1.07255	0.822078	0.860025	0.818252
13.84	1.4147	1.38298	1.73088	0.001278	-2.23737	-2.12403	0.133111	0.754938	-0.120382	0.317508	0.934007	1.37863	1.07345	1.4298	1.06821	0.817901	0.855772	0.814112
13.85	1.41045	1.37863	1.72686	-0.00400306	-2.24436	-2.131	0.127885	0.750121	-0.125849	0.312332	0.929762	1.37446	1.06919	1.4255	1.06388	0.813724	0.851519	0.809971
13.86	1.40619	1.37429	1.72284	-0.00928412	-2.25135	-2.13797	0.122659	0.745304	-0.131316	0.307156	0.925516	1.37029	1.06493	1.42121	1.05954	0.809547	0.847266	0.80583
13.87	1.40194	1.36995	1.71882	-0.0145652	-2.25834	-2.14494	0.117433	0.740487	-0.136784	0.30198	0.921271	1.36611	1.06067	1.41692	1.05521	0.805371	0.843013	0.801689
13.88	1.39768	1.3656	1.7148	-0.0198462	-2.26533	-2.1519	0.112206	0.73567	-0.142251	0.296804	0.917025	1.36194	1.05641	1.41263	1.05087	0.801194	0.83876	0.797548
13.89	1.39343	1.36126	1.71078	-0.0251273	-2.27232	-2.15887	0.10698	0.730853	-0.147718	0.291628	0.91278	1.35777	1.05215	1.40834	1.04654	0.797017	0.834507	0.793407
13.9	1.38917	1.35691	1.70676	-0.0304083	-2.27931	-2.16584	0.101754	0.726036	-0.153186	0.286452	0.908535	1.3536	1.04789	1.40405	1.0422	0.79284	0.830254	0.789267
13.91	1.38492	1.35257	1.70274	-0.0356894	-2.28629	-2.17281	0.0965274	0.721219	-0.158653	0.281276	0.904289	1.34943	1.04363	1.39975	1.03787	0.788664	0.826001	0.785126
13.92	1.38066	1.34822	1.69872	-0.0409705	-2.29328	-2.17978	0.0913011	0.716402	-0.16412	0.2761	0.900044	1.34526	1.03937	1.39546	1.03353	0.784487	0.821748	0.780985
13.93	1.37641	1.34388	1.6947	-0.0462515	-2.30027	-2.18675	0.0860748	0.711585	-0.169588	0.270924	0.895799	1.34109	1.03511	1.39117	1.0292	0.78031	0.817495	0.776844
13.94	1.37215	1.33954	1.69068	-0.0515326	-2.30726	-2.19372	0.0808485	0.706768	-0.175055	0.265748	0.891553	1.33691	1.03085	1.38688	1.02486	0.776133	0.813242	0.772703
13.95	1.3679	1.33519	1.68666	-0.0568136	-2.31425	-2.20069	0.0756222	0.701951	-0.180522	0.260572	0.887308	1.33274	1.02659	1.38259	1.02053	0.771956	0.808989	0.768562
13.96	1.36364	1.33085	1.68264	-0.0620947	-2.32124	-2.20766	0.0703959	0.697134	-0.18599	0.255396	0.883063	1.32857	1.02233	1.3783	1.01619	0.76778	0.804736	0.764422
13.97	1.35939	1.3265	1.67862	-0.0673757	-2.32823	-2.21463	0.0651696	0.692316	-0.191457	0.25022	0.878817	1.3244	1.01807	1.374	1.01185	0.763603	0.800483	0.760281
13.98	1.35513	1.32216	1.6746	-0.0726568	-2.33522	-2.2216	0.0599433	0.687499	-0.196924	0.245044	0.874572	1.32023	1.01381	1.36971	1.00752	0.759426	0.79623	0.75614
13.99	1.35088	1.31781	1.67058	-0.0779379	-2.34221	-2.22857	0.0547171	0.682682	-0.202392	0.239868	0.870326	1.31606	1.00955	1.36542	1.00318	0.755249	0.791977	0.751999
14	1.34662	1.31347	1.66656	-0.0832189	-2.3492	-2.23554	0.0494908	0.677865	-0.207859	0.234692	0.866081	1.31189	1.0053	1.36113	0.998849	0.751073	0.787724	0.747858
14.01	1.34237	1.30912	1.66254	-0.0885	-2.35619	-2.24251	0.0442645	0.673048	-0.213326	0.229516	0.861836	1.30771	1.00104	1.35684	0.994514	0.746896	0.783471	0.743717
14.02	1.33811	1.30478	1.65852	-0.093781	-2.36318	-2.24948	0.0390382	0.668231	-0.218793	0.22434	0.85759	1.30354	0.996776	1.35255	0.990178	0.742719	0.779218	0.739577
14.03	1.33386	1.30044	1.6545	-0.0990621	-2.37017	-2.25645	0.0338119	0.663414	-0.224261	0.219164	0.853345	1.29937	0.992517	1.34825	0.985843	0.738542	0.774964	0.735436
14.04	1.3296	1.29609	1.65048	-0.104343	-2.37716	-2.26342	0.0285856	0.658597	-0.229728	0.213988	0.8491	1.2952	0.988257	1.34396	0.981508	0.734365	0.770711	0.731295
14.05	1.32535	1.29175	1.64646	-0.109624	-2.38415	-2.27039	0.0233593	0.65378	-0.235195	0.208812	0.844854	1.29103	0.983998	1.33967	0.977172	0.730189	0.766458	0.727154
14.06	1.32109	1.2874	1.64244	-0.114905	-2.39114	-2.27735	0.018133	0.648963	-0.240663	0.203636	0.840609	1.28686	0.979738	1.33538	0.972837	0.726012	0.762205	0.723013
14.07	1.31684	1.28306	1.63842	-0.120186	-2.39813	-2.28432	0.0129067	0.644146	-0.24613	0.19846	0.836364	1.28269	0.975479	1.33109	0.968502	0.721835	0.757952	0.718872
14.08	1.31258	1.27871	1.6344	-0.125467	-2.40512	-2.29129	0.00768043	0.639329	-0.251597	0.193284	0.832118	1.27851	0.971219	1.3268	0.964167	0.717658	0.753699	0.714731
14.09	1.30832	1.27437	1.63038	-0.130748	-2.41211	-2.29826	0.00245414	0.634512	-0.257065	0.188108	0.827873	1.27434	0.96696	1.3225	0.959831	0.713482	0.749446	0.710591
14.1	1.30407	1.27003	1.62636	-0.136029	-2.4191	-2.30523	-0.00277216	0.629695	-0.262532	0.182932	0.823627	1.27017	0.9627	1.31821	0.955496	0.709305	0.745193	0.70645
14.11	1.29981	1.26568	1.62234	-0.141311	-2.42609	-2.3122	-0.00799845	0.624878	-0.267999	0.177756	0.819382	1.266	0.958441	1.31392	0.951161	0.705128	0.74094	0.702309
14.12	1.29556	1.26134	1.61832	-0.146592	-2.43307	-2.31917	-0.0132247	0.620061	-0.273467	0.17258	0.815137	1.26183	0.954181	1.30963	0.946825	0.700951	0.736687	0.698168
14.13	1.2913	1.25699	1.6143	-0.151873	-2.44006	-2.32614	-0.018451	0.615243	-0.278934	0.167404	0.810891	1.25766	0.949922	1.30534	0.94249	0.696774	0.732434	0.694027
14.14	1.28705	1.25265	1.61028	-0.157154	-2.44705	-2.33311	-0.0236773	0.610426	-0.284401	0.162228	0.806646	1.25349	0.945662	1.30104	0.938155	0.692598	0.728181	0.689886
14.15	1.28279	1.2483	1.60626	-0.162435	-2.45404	-2.34008	-0.0289036	0.605609	-0.289869	0.157052	0.802401	1.24931	0.941403	1.29675	0.933819	0.688421	0.723928	0.685746
14.16	1.27854	1.24396	1.60224	-0.167716	-2.46103	-2.34705	-0.0341299	0.600792	-0.295336	0.151876	0.798155	1.24514	0.937143	1.29246	0.929484	0.684244	0.719675	0.681605
14.17	1.27428	1.23961	1.59822	-0.172997	-2.46802	-2.35402	-0.0393562	0.595975	-0.300803	0.1467	0.79391	1.24097	0.932884	1.28817	0.925149	0.680067	0.715422	0.677464
14.18	1.27003	1.23527	1.5942	-0.178278	-2.47501	-2.36099	-0.0445825	0.591158	-0.306271	0.141524	0.789664	1.2368	0.928624	1.28388	0.920814	0.675891	0.711169	0.673323
14.19	1.26577	1.23093	1.59018	-0.183559	-2.482	-2.36796	-0.0498088	0.586341	-0.311738	0.136348	0.785419	1.23263	0.924365	1.27959	0.916478	0.671714	0.706916	0.669182
14.2	1.26152	1.22658	1.58616	-0.18884	-2.48899	-2.37493	-0.0550351	0.581524	-0.317205	0.131172	0.781174	1.22846	0.920105	1.27529	0.912143	0.667537	0.702662	0.665041
14.21	1.25726	1.22224	1.58214	-0.194121	-2.49598	-2.3819	-0.0602614	0.576707	-0.322672	0.125996	0.776928	1.22429	0.915846	1.271	0.907808	0.66336	0.698409	0.660901
14.22	1.25301	1.21789	1.57812	-0.199402	-2.50297	-2.38887	-0.0654877	0.57189	-0.32814	0.12082	0.772683	1.22011	0.911587	1.26671	0.903472	0.659183	0.694156	0.65676
14.23	1.24875	1.21355	1.5741	-0.204683	-2.50996	-2.39584	-0.070714	0.567073	-0.333607	0.115644	0.768438	1.21594	0.907327	1.26242	0.899137	0.655007	0.689903	0.652619
14.24	1.2445	1.2092	1.57008	-0.209964	-2.51695	-2.4028	-0.0759402	0.562256	-0.339074	0.110468	0.764192	1.21177	0.903068	1.25813	0.894802	0.65083	0.68565	0.648478
14.25	1.24024	1.20486	1.56606	-0.215245	-2.52394	-2.40977	-0.0811665	0.557439	-0.344542	0.105292	0.759947	1.2076	0.898808	1.25384	0.890466	0.646653	0.681397	0.644337
14.26	1.23599	1.20052	1.56204	-0.220526	-2.53093	-2.41674	-0.0863928	0.552622	-0.350009	0.100116	0.755701	1.20343	0.894549	1.24954	0.886131	0.642476	0.677144	0.640196
14.27	1.23173	1.19617	1.55802	-0.225807	-2.53792	-2.42371	-0.0916191	0.547805	-0.355476	0.0949401	0.751456	1.19926	0.890289	1.24525	0.881796	0.6383	0.672891	0.636055
14.28	1.22748	1.19183	1.554	-0.231088	-2.54491	-2.43068	-0.0968454	0.542988	-0.360944	0.0897641	0.747211	1.19508	0.88603	1.24096	0.87746	0.634123	0.668638	0.631915
14.29	1.22322	1.18748	1.54998	-0.23637	-2.5519	-2.43765	-0.102072	0.53817	-0.366411	0.0845881	0.742965	1.19091	0.88177	1.23667	0.873125	0.629946	0.664385	0.627774
14.3	1.21897	1.18314	1.54596	-0.241651	-2.55889	-2.44462	-0.107298	0.533353	-0.371878	0.0794121	0.73872	1.18674	0.87751	1.23238	0.86879	0.625769	0.660132	0.623633
14.31	1.21471	1.17879	1.54194	-0.246932	-2.56588	-2.45159	-0.112524	0.528536	-0.377346	0.0742361	0.734475	1.18257	0.873251	1.22808	0.864454	0.621592	0.655879	0.619492
14.32	1.21046	1.17445	1.53792	-0.252213	-2.57287	-2.45856	-0.117751	0.523719	-0.382813	0.0690601	0.730229	1.1784	0.868991	1.22379	0.860119	0.617416	0.651626	0.615351
14.33	1.2062	1.1701	1.5339	-0.257494	-2.57985	-2.46553	-0.122977	0.518902	-0.38828	0.0638841	0.725984	1.17423	0.864732	1.2195	0.855784	0.613239	0.647373	0.61121
14.34	1.20195	1.16576	1.52988	-0.262775	-2.58684	-2.4725	-0.128203	0.514085	-0.393748	0.0587081	0.721738	1.17006	0.860472	1.21521	0.851449	0.609062	0.64312	0.60707
14.35	1.19769	1.16142	1.52586	-0.268056	-2.59383	-2.47947	-0.133429	0.509268	-0.399215	0.0535321	0.717493	1.16588	0.856213	1.21092	0.847113	0.604885	0.638866	0.602929
14.36	1.19344	1.15707	1.52184	-0.273337	-2.60082	-2.48644	-0.138656	0.504451	-0.404682	0.0483561	0.713248	1.16171	0.851953	1.20663	0.842778	0.600708	0.634613	0.598788
14.37	1.18918	1.15273	1.51782	-0.278618	-2.60781	-2.49341	-0.143882	0.499634	-0.41015	0.0431801	0.709002	1.15754	0.847694	1.20233	0.838443	0.596532	0.63036	0.594647
14.38	1.18493	1.14838	1.5138	-0.283899	-2.6148	-2.50038	-0.149108	0.494817	-0.415617	0.0380041	0.704757	1.15337	0.843434	1.19804	0.834107	0.592355	0.626107	0.590506
14.39	1.18067	1.14404	1.50978	-0.28918	-2.62179	-2.50735	-0.154335	0.49	-0.421084	0.0328281	0.700511	1.1492	0.839175	1.19375	0.829772	0.588178	0.621854	0.586365
14.4	1.17642	1.13969	1.50576	-0.294461	-2.62878	-2.51432	-0.159561	0.485183	-0.426551	0.0276521	0.696266	1.14503	0.834915	1.18946	0.825437	0.584001	0.617601	0.582225
14.41	1.17216	1.13535	1.50174	-0.299742	-2.63577	-2.52129	-0.164787	0.480366	-0.432019	0.0224761	0.692021	1.14086	0.830656	1.18517	0.821101	0.579825	0.613348	0.578084
14.42	1.16791	1.13101	1.49772	-0.305023	-2.64276	-2.52825	-0.170014	0.475549	-0.437486	0.0173001	0.687775	1.13668	0.826396	1.18087	0.816766	0.575648	0.609095	0.573943
14.43	1.16365	1.12666	1.4937	-0.310304	-2.64975	-2.53522	-0.17524	0.470732	-0.442953	0.0121241	0.68353	1.13251	0.822137	1.17658	0.812431	0.571471	0.604842	0.569802
14.44	1.1594	1.12232	1.48968	-0.315585	-2.65674	-2.54219	-0.180466	0.465915	-0.448421	0.00694808	0.679285	1.12834	0.817877	1.17229	0.808095	0.567294	0.600589	0.565661
14.45	1.15514	1.11797	1.48566	-0.320866	-2.66373	-2.54916	-0.185692	0.461097	-0.453888	0.00177208	0.675039	1.12417	0.813618	1.168	0.80376	0.563117	0.596336	0.56152
14.46	1.15089	1.11363	1.48164	-0.326147	-2.67072	-2.55613	-0.190919	0.45628	-0.459355	-0.00340393	0.670794	1.12	0.809358	1.16371	0.799425	0.558941	0.592083	0.557379
14.47	1.14663	1.10928	1.47762	-0.331429	-2.67771	-2.5631	-0.196145	0.451463	-0.464823	-0.00857993	0.666548	1.11583	0.805099	1.15942	0.795089	0.554764	0.58783	0.553239
14.48	1.14238	1.10494	1.4736	-0.33671	-2.6847	-2.57007	-0.201371	0.446646	-0.47029	-0.0137559	0.662303	1.11165	0.800839	1.15512	0.790754	0.550587	0.583577	0.549098
14.49	1.13812	1.10059	1.46958	-0.341991	-2.69169	-2.57704	-0.206598	0.441829	-0.475757	-0.0189319	0.658058	1.10748	0.79658	1.15083	0.786419	0.54641	0.579323	0.544957
14.5	1.13387	1.09625	1.46556	-0.347272	-2.69868	-2.58401	-0.211824	0.437012	-0.481225	-0.0241079	0.653812	1.10331	0.79232	1.14654	0.782083	0.542233	0.57507	0.540816
14.51	1.12961	1.09191	1.46154	-0.352553	-2.70567	-2.59098	-0.21705	0.432195	-0.486692	-0.0292839	0.649567	1.09914	0.788061	1.14225	0.777748	0.538057	0.570817	0.536675
14.52	1.12536	1.08756	1.45752	-0.357834	-2.71266	-2.59795	-0.222276	0.427378	-0.492159	-0.0344599	0.645321	1.09497	0.783801	1.13796	0.773413	0.53388	0.566564	0.532534
14.53	1.1211	1.08322	1.4535	-0.363115	-2.71965	-2.60492	-0.227503	0.422561	-0.497627	-0.039636	0.641076	1.0908	0.779542	1.13366	0.769077	0.529703	0.562311	0.528393
14.54	1.11685	1.07887	1.44948	-0.368396	-2.72663	-2.61189	-0.232729	0.417744	-0.503094	-0.044812	0.636831	1.08663	0.775282	1.12937	0.764742	0.525526	0.558058	0.524253
14.55	1.11259	1.07453	1.44546	-0.373677	-2.73362	-2.61886	-0.237955	0.412927	-0.508561	-0.049988	0.632585	1.08245	0.771023	1.12508	0.760407	0.52135	0.553805	0.520112
14.56	1.10834	1.07018	1.44144	-0.378958	-2.74061	-2.62583	-0.243182	0.40811	-0.514029	-0.055164	0.62834	1.07828	0.766763	1.12079	0.756071	0.517173	0.549552	0.515971
14.57	1.10408	1.06584	1.43742	-0.384239	-2.7476	-2.6328	-0.248408	0.403293	-0.519496	-0.06034	0.624094	1.07411	0.762504	1.1165	0.751736	0.512996	0.545299	0.51183
14.58	1.09983	1.0615	1.4334	-0.38952	-2.75459	-2.63977	-0.253634	0.398476	-0.524963	-0.065516	0.619849	1.06994	0.758244	1.11221	0.747401	0.508819	0.541046	0.507689
14.59	1.09557	1.05715	1.42938	-0.394801	-2.76158	-2.64674	-0.25886	0.393659	-0.53043	-0.070692	0.615604	1.06577	0.753985	1.10791	0.743065	0.504642	0.536793	0.503548
14.6	1.09132	1.05281	1.42536	-0.400082	-2.76857	-2.6537	-0.264087	0.388842	-0.535898	-0.075868	0.611358	1.0616	0.749725	1.10362	0.73873	0.500466	0.53254	0.499408
14.61	1.08706	1.04846	1.42134	-0.405363	-2.77556	-2.66067	-0.269313	0.384024	-0.541365	-0.081044	0.607113	1.05743	0.745466	1.09933	0.734395	0.496289	0.528287	0.495267
14.62	1.0828	1.04412	1.41732	-0.410644	-2.78255	-2.66764	-0.274539	0.379207	-0.546832	-0.08622	0.602868	1.05325	0.741206	1.09504	0.730059	0.492112	0.524033	0.491126
14.63	1.07855	1.03977	1.4133	-0.415925	-2.78954	-2.67461	-0.279766	0.37439	-0.5523	-0.091396	0.598622	1.04908	0.736946	1.09075	0.725724	0.487935	0.51978	0.486985
14.64	1.07429	1.03543	1.40928	-0.421207	-2.79653	-2.68158	-0.284992	0.369573	-0.557767	-0.096572	0.594377	1.04491	0.732687	1.08645	0.721389	0.483758	0.515527	0.482844
14.65	1.07004	1.03108	1.40526	-0.426488	-2.80352	-2.68855	-0.290218	0.364756	-0.563234	-0.101748	0.590131	1.04074	0.728427	1.08216	0.717053	0.479582	0.511274	0.478703
14.66	1.06578	1.02674	1.40124	-0.431769	-2.81051	-2.69552	-0.295445	0.359939	-0.568702	-0.106924	0.585886	1.03657	0.724168	1.07787	0.712718	0.475405	0.507021	0.474562
14.67	1.06153	1.0224	1.39722	-0.43705	-2.8175	-2.70249	-0.300671	0.355122	-0.574169	-0.1121	0.581641	1.0324	0.719908	1.07358	0.708383	0.471228	0.502768	0.470422
14.68	1.05727	1.01805	1.3932	-0.442331	-2.82449	-2.70946	-0.305897	0.350305	-0.579636	-0.117276	0.577395	1.02822	0.715649	1.06929	0.704047	0.467051	0.498515	0.466281
14.69	1.05302	1.01371	1.38918	-0.447612	-2.83148	-2.71643	-0.311123	0.345488	-0.585104	-0.122452	0.57315	1.02405	0.711389	1.06499	0.699712	0.462874	0.494262	0.46214
14.7	1.04876	1.00936	1.38516	-0.452893	-2.83847	-2.7234	-0.31635	0.340671	-0.590571	-0.127628	0.568904	1.01988	0.70713	1.0607	0.695376	0.458698	0.490009	0.457999
14.71	1.04451	1.00502	1.38114	-0.458174	-2.84546	-2.73037	-0.321576	0.335854	-0.596038	-0.132804	0.564659	1.01571	0.70287	1.05641	0.691041	0.454521	0.485756	0.453858
14.72	1.04025	1.00067	1.37712	-0.463455	-2.85245	-2.73734	-0.326802	0.331037	-0.601506	-0.13798	0.560414	1.01154	0.698611	1.05212	0.686706	0.450344	0.481503	0.449717
14.73	1.036	0.99633	1.3731	-0.468736	-2.85944	-2.74431	-0.332029	0.32622	-0.606973	-0.143156	0.556168	1.00737	0.694351	1.04783	0.68237	0.446167	0.47725	0.445576
14.74	1.03174	0.991985	1.36908	-0.474017	-2.86643	-2.75128	-0.337255	0.321403	-0.61244	-0.148332	0.551923	1.0032	0.690092	1.04354	0.678035	0.44199	0.472996	0.441436
14.75	1.02749	0.987641	1.36506	-0.479298	-2.87341	-2.75825	-0.342481	0.316586	-0.617908	-0.153508	0.547677	0.999024	0.685832	1.03924	0.6737	0.437814	0.468743	0.437295
14.76	1.02323	0.983297	1.36104	-0.484579	-2.8804	-2.76522	-0.347707	0.311769	-0.623375	-0.158684	0.543432	0.994852	0.681573	1.03495	0.669364	0.433637	0.46449	0.433154
14.77	1.01898	0.978952	1.35702	-0.48986	-2.88739	-2.77219	-0.352934	0.306951	-0.628842	-0.16386	0.539187	0.99068	0.677313	1.03066	0.665029	0.42946	0.460237	0.429013
14.78	1.01472	0.974608	1.353	-0.495141	-2.89438	-2.77915	-0.35816	0.302134	-0.634309	-0.169036	0.534941	0.986509	0.673053	1.02637	0.660694	0.425283	0.455984	0.424872
14.79	1.01047	0.970263	1.34898	-0.500422	-2.90137	-2.78612	-0.363386	0.297317	-0.639777	-0.174212	0.530696	0.982337	0.668794	1.02208	0.656358	0.421107	0.451731	0.420731
14.8	1.00621	0.965919	1.34496	-0.505703	-2.90836	-2.79309	-0.368613	0.2925	-0.645244	-0.179388	0.52645	0.978166	0.664534	1.01778	0.652023	0.41693	0.447478	0.41659
14.81	1.00196	0.961575	1.34094	-0.510984	-2.91535	-2.80006	-0.373839	0.287683	-0.650711	-0.184564	0.522205	0.973994	0.660275	1.01349	0.647688	0.412753	0.443225	0.41245
14.82	0.997703	0.95723	1.33692	-0.516266	-2.92234	-2.80703	-0.379065	0.282866	-0.656179	-0.18974	0.51796	0.969823	0.656015	1.0092	0.643352	0.408576	0.438972	0.408309
14.83	0.993448	0.952886	1.3329	-0.521547	-2.92933	-2.814	-0.384291	0.278049	-0.661646	-0.194916	0.513714	0.965651	0.651756	1.00491	0.639017	0.404399	0.434719	0.404168
14.84	0.989193	0.948542	1.32888	-0.526828	-2.93632	-2.82097	-0.389518	0.273232	-0.667113	-0.200092	0.509469	0.96148	0.647496	1.00062	0.634682	0.400223	0.430466	0.400027
14.85	0.984938	0.944197	1.32486	-0.532109	-2.94331	-2.82794	-0.394744	0.268415	-0.672581	-0.205268	0.505223	0.957308	0.643237	0.996325	0.630346	0.396046	0.426213	0.395886
14.86	0.980683	0.939853	1.32084	-0.53739	-2.9503	-2.83491	-0.39997	0.263598	-0.678048	-0.210444	0.500978	0.953136	0.638977	0.992033	0.626011	0.391869	0.421959	0.391745
14.87	0.976427	0.935508	1.31682	-0.542671	-2.95729	-2.84188	-0.405197	0.258781	-0.683515	-0.21562	0.496733	0.948965	0.634718	0.987741	0.621675	0.387692	0.417706	0.387605
14.88	0.972172	0.931164	1.3128	-0.547952	-2.96428	-2.84885	-0.410423	0.253964	-0.688983	-0.220796	0.492487	0.944793	0.630458	0.983449	0.61734	0.383515	0.413453	0.383464
14.89	0.967917	0.92682	1.30878	-0.553233	-2.97127	-2.85582	-0.415649	0.249147	-0.69445	-0.225972	0.488242	0.940622	0.626199	0.979157	0.613005	0.379339	0.4092	0.379323
14.9	0.963662	0.922475	1.30476	-0.558514	-2.97826	-2.86279	-0.420876	0.24433	-0.699917	-0.231148	0.483996	0.93645	0.621939	0.974865	0.608669	0.375162	0.404947	0.375182
14.91	0.959407	0.918131	1.30074	-0.563795	-2.98525	-2.86976	-0.426102	0.239513	-0.705385	-0.236324	0.479751	0.932279	0.617679	0.970573	0.604334	0.370985	0.400694	0.371041
14.92	0.955152	0.913787	1.29672	-0.569076	-2.99224	-2.87673	-0.431328	0.234696	-0.710852	-0.2415	0.475506	0.928107	0.61342	0.966281	0.599999	0.366808	0.396441	0.3669
14.93	0.950897	0.909442	1.2927	-0.574357	-2.99923	-2.8837	-0.436554	0.229878	-0.716319	-0.246676	0.47126	0.923935	0.60916	0.96199	0.595663	0.362631	0.392188	0.362759
14.94	0.946642	0.905098	1.28868	-0.579638	-3.00622	-2.89067	-0.441781	0.225061	-0.721787	-0.251852	0.467015	0.919764	0.604901	0.957698	0.591328	0.358455	0.387935	0.358619
14.95	0.942387	0.900753	1.28466	-0.584919	-3.01321	-2.89764	-0.447007	0.220244	-0.727254	-0.257028	0.462769	0.915592	0.600641	0.953406	0.586993	0.354278	0.383682	0.354478
14.96	0.938132	0.896409	1.28064	-0.5902	-3.02019	-2.9046	-0.452233	0.215427	-0.732721	-0.262204	0.458524	0.911421	0.596382	0.949114	0.582657	0.350101	0.379429	0.350337
14.97	0.933876	0.892065	1.27662	-0.595481	-3.02718	-2.91157	-0.45746	0.21061	-0.738188	-0.26738	0.454279	0.907249	0.592122	0.944822	0.578322	0.345924	0.375175	0.346196
14.98	0.929621	0.88772	1.2726	-0.600762	-3.03417	-2.91854	-0.462686	0.205793	-0.743656	-0.272556	0.450033	0.903078	0.587863	0.94053	0.573987	0.341747	0.370922	0.342055
14.99	0.925366	0.883376	1.26858	-0.606043	-3.04116	-2.92551	-0.467912	0.200976	-0.749123	-0.277732	0.445788	0.898906	0.583603	0.936238	0.569651	0.337571	0.366669	0.337914
15	0.921111	0.879032	1.26456	-0.611325	-3.04815	-2.93248	-0.473138	0.196159	-0.75459	-0.282908	0.441542	0.894735	0.579344	0.931946	0.565316	0.333394	0.362416	0.333773
15.01	0.916856	0.874687	1.26054	-0.616606	-3.05514	-2.93945	-0.478365	0.191342	-0.760058	-0.288084	0.437297	0.890563	0.575084	0.927654	0.56098	0.329217	0.358163	0.329633
15.02	0.912601	0.870343	1.25652	-0.621887	-3.06213	-2.94642	-0.483591	0.186525	-0.765525	-0.29326	0.433052	0.886391	0.570824	0.923362	0.556645	0.32504	0.35391	0.325492
15.03	0.908346	0.865998	1.2525	-0.627168	-3.06912	-2.95339	-0.488817	0.181708	-0.770992	-0.298436	0.428806	0.88222	0.566565	0.91907	0.55231	0.320863	0.349657	0.321351
15.04	0.904091	0.861654	1.24848	-0.632449	-3.07611	-2.96036	-0.494044	0.176891	-0.77646	-0.303612	0.424561	0.878048	0.562305	0.914778	0.547974	0.316687	0.345404	0.31721
15.05	0.899836	0.85731	1.24446	-0.63773	-3.0831	-2.96733	-0.49927	0.172074	-0.781927	-0.308788	0.420315	0.873877	0.558046	0.910487	0.543639	0.31251	0.341151	0.313069
15.06	0.895581	0.852965	1.24044	-0.643011	-3.09009	-2.9743	-0.504496	0.167257	-0.787394	-0.313964	0.41607	0.869705	0.553786	0.906195	0.539304	0.308333	0.336898	0.308928
15.07	0.891326	0.848621	1.23642	-0.648292	-3.09708	-2.98127	-0.509722	0.16244	-0.792862	-0.31914	0.411825	0.865533	0.549527	0.901903	0.534968	0.304156	0.332645	0.304787
15.08	0.88707	0.844276	1.2324	-0.653573	-3.10407	-2.98824	-0.514949	0.157623	-0.798329	-0.324316	0.407579	0.861362	0.545267	0.897611	0.530633	0.299979	0.328391	0.300647
15.09	0.882815	0.839932	1.22838	-0.658854	-3.11106	-2.99521	-0.520175	0.152805	-0.803796	-0.329492	0.403334	0.85719	0.541008	0.893319	0.526298	0.295803	0.324138	0.296506
15.1	0.87856	0.835588	1.22436	-0.664135	-3.11805	-3.00218	-0.525401	0.147988	-0.809264	-0.334668	0.399088	0.853019	0.536748	0.889027	0.521962	0.291626	0.319885	0.292365
15.11	0.874305	0.831243	1.22034	-0.669416	-3.12504	-3.00915	-0.530628	0.143171	-0.814731	-0.339844	0.394843	0.848847	0.532489	0.884735	0.517627	0.287449	0.315632	0.288224
15.12	0.87005	0.826899	1.21632	-0.674697	-3.13203	-3.01612	-0.535854	0.138354	-0.820198	-0.34502	0.390597	0.844676	0.528229	0.880443	0.513291	0.283272	0.311379	0.284083
15.13	0.865795	0.822555	1.2123	-0.679978	-3.13902	-3.02309	-0.54108	0.133537	-0.825666	-0.350196	0.386352	0.840504	0.523969	0.876151	0.508956	0.279095	0.307126	0.279942
15.14	0.86154	0.81821	1.20828	-0.685259	-3.14601	-3.03005	-0.546307	0.12872	-0.831133	-0.355372	0.382107	0.836332	0.51971	0.871859	0.504621	0.274919	0.302873	0.275801
15.15	0.857285	0.813866	1.20426	-0.69054	-3.153	-3.03702	-0.551533	0.123903	-0.8366	-0.360548	0.377861	0.832161	0.51545	0.867567	0.500285	0.270742	0.29862	0.271661
15.16	0.85303	0.809521	1.20024	-0.695821	-3.15999	-3.04399	-0.556759	0.119086	-0.842067	-0.365724	0.373616	0.827989	0.511191	0.863275	0.49595	0.266565	0.294367	0.26752
15.17	0.848775	0.805177	1.19622	-0.701102	-3.16698	-3.05096	-0.561985	0.114269	-0.847535	-0.3709	0.36937	0.823818	0.506931	0.858983	0.491615	0.262388	0.290114	0.263379
15.18	0.844519	0.800833	1.1922	-0.706384	-3.17396	-3.05793	-0.567212	0.109452	-0.853002	-0.376076	0.365125	0.819646	0.502672	0.854691	0.487279	0.258211	0.285861	0.259238
15.19	0.840264	0.796488	1.18818	-0.711665	-3.18095	-3.0649	-0.572438	0.104635	-0.858469	-0.381252	0.36088	0.815475	0.498412	0.850399	0.482944	0.254035	0.281607	0.255097
15.2	0.836009	0.792144	1.18416	-0.716946	-3.18794	-3.07187	-0.577664	0.0998178	-0.863937	-0.386428	0.356634	0.811303	0.494153	0.846107	0.478608	0.249858	0.277354	0.250956
15.21	0.831754	0.7878	1.18014	-0.722227	-3.19493	-3.07884	-0.582891	0.0950007	-0.869404	-0.391604	0.352389	0.807131	0.489893	0.841816	0.474273	0.245681	0.273101	0.246815
15.22	0.827499	0.783455	1.17612	-0.727508	-3.20192	-3.08581	-0.588117	0.0901837	-0.874871	-0.39678	0.348143	0.80296	0.485633	0.837524	0.469938	0.241504	0.268848	0.242675
15.23	0.823244	0.779111	1.1721	-0.732789	-3.20891	-3.09278	-0.593343	0.0853666	-0.880339	-0.401956	0.343898	0.798788	0.481374	0.833232	0.465602	0.237327	0.264595	0.238534
15.24	0.818989	0.774766	1.16808	-0.73807	-3.2159	-3.09975	-0.598569	0.0805495	-0.885806	-0.407132	0.339653	0.794617	0.477114	0.82894	0.461267	0.233151	0.260342	0.234393
15.25	0.814734	0.770422	1.16406	-0.743351	-3.22289	-3.10672	-0.603796	0.0757325	-0.891273	-0.412308	0.335407	0.790445	0.472855	0.824648	0.456932	0.228974	0.256089	0.230252
15.26	0.810479	0.766078	1.16004	-0.748632	-3.22988	-3.11369	-0.609022	0.0709154	-0.896741	-0.417484	0.331162	0.786273	0.468595	0.820356	0.452596	0.224797	0.251836	0.226111
15.27	0.806224	0.761733	1.15602	-0.753913	-3.23687	-3.12066	-0.614248	0.0660983	-0.902208	-0.42266	0.326916	0.782102	0.464336	0.816064	0.448261	0.22062	0.247583	0.22197
15.28	0.801969	0.757389	1.152	-0.759194	-3.24386	-3.12763	-0.619475	0.0612813	-0.907675	-0.427836	0.322671	0.77793	0.460076	0.811772	0.443926	0.216443	0.24333	0.217829
15.29	0.797713	0.753045	1.14798	-0.764475	-3.25085	-3.1346	-0.624701	0.0564642	-0.913143	-0.433012	0.318426	0.773759	0.455817	0.80748	0.43959	0.212267	0.239077	0.213689
15.3	0.793458	0.7487	1.14396	-0.769756	-3.25784	-3.14157	-0.629927	0.0516472	-0.91861	-0.438188	0.31418	0.769587	0.451557	0.803188	0.435255	0.20809	0.234823	0.209548
15.31	0.789203	0.744356	1.13994	-0.775037	-3.26483	-3.14854	-0.635153	0.0468301	-0.924077	-0.443364	0.309935	0.765415	0.447297	0.798896	0.430919	0.203913	0.23057	0.205407
15.32	0.784948	0.740011	1.13592	-0.780318	-3.27182	-3.15551	-0.64038	0.042013	-0.929545	-0.44854	0.305689	0.761244	0.443038	0.794604	0.426584	0.199736	0.226317	0.201266
15.33	0.780693	0.735667	1.1319	-0.785599	-3.27881	-3.16247	-0.645606	0.037196	-0.935012	-0.453716	0.301444	0.757072	0.438778	0.790312	0.422249	0.195559	0.222064	0.197125
15.34	0.776438	0.731323	1.12788	-0.79088	-3.2858	-3.16944	-0.650832	0.0323789	-0.940479	-0.458892	0.297198	0.752901	0.434519	0.78602	0.417913	0.191383	0.217811	0.192984
15.35	0.772183	0.726978	1.12386	-0.796162	-3.29279	-3.17641	-0.656059	0.0275618	-0.945946	-0.464068	0.292953	0.748729	0.430259	0.781728	0.413578	0.187206	0.213558	0.188843
15.36	0.767928	0.722634	1.11984	-0.801443	-3.29978	-3.18338	-0.661285	0.0227448	-0.951414	-0.469244	0.288708	0.744557	0.426	0.777436	0.409243	0.183029	0.209305	0.184703
15.37	0.763673	0.71829	1.11582	-0.806724	-3.30677	-3.19035	-0.666511	0.0179277	-0.956881	-0.47442	0.284462	0.740386	0.42174	0.773144	0.404907	0.178852	0.205052	0.180562
15.38	0.759418	0.713945	1.1118	-0.812005	-3.31376	-3.19732	-0.671738	0.0131107	-0.962348	-0.479596	0.280217	0.736214	0.417481	0.768852	0.400572	0.174675	0.200799	0.176421
15.39	0.755162	0.709601	1.10778	-0.817286	-3.32074	-3.20429	-0.676964	0.0082936	-0.967816	-0.484772	0.275971	0.732043	0.413221	0.76456	0.396236	0.170499	0.196546	0.17228
15.4	0.750907	0.705256	1.10376	-0.822567	-3.32773	-3.21126	-0.68219	0.00347653	-0.973283	-0.489948	0.271726	0.727871	0.408961	0.760268	0.391901	0.166322	0.192292	0.168139
15.41	0.746652	0.700912	1.09974	-0.827848	-3.33472	-3.21823	-0.687416	-0.00134053	-0.97875	-0.495124	0.267481	0.7237	0.404702	0.755976	0.387566	0.162145	0.188039	0.163998
15.42	0.742397	0.696568	1.09572	-0.833129	-3.34171	-3.2252	-0.692643	-0.00615759	-0.984218	-0.5003	0.263235	0.719528	0.400442	0.751684	0.38323	0.157968	0.183786	0.159857
15.43	0.738142	0.692223	1.0917	-0.83841	-3.3487	-3.23217	-0.697869	-0.0109747	-0.989685	-0.505476	0.25899	0.715356	0.396183	0.747392	0.378895	0.153791	0.179533	0.155717
15.44	0.733887	0.687879	1.08768	-0.843691	-3.35569	-3.23914	-0.703095	-0.0157917	-0.995152	-0.510652	0.254744	0.711185	0.391923	0.743101	0.37456	0.149615	0.17528	0.151576
15.45	0.729632	0.683535	1.08366	-0.848972	-3.36268	-3.24611	-0.708322	-0.0206088	-1.00062	-0.515828	0.250499	0.707013	0.387664	0.738809	0.370224	0.145438	0.171027	0.147435
15.46	0.725377	0.67919	1.07964	-0.854253	-3.36967	-3.25308	-0.713548	-0.0254258	-1.00609	-0.521004	0.246254	0.702842	0.383404	0.734517	0.365889	0.141261	0.166774	0.143294
15.47	0.721122	0.674846	1.07562	-0.859534	-3.37666	-3.26005	-0.718774	-0.0302429	-1.01155	-0.52618	0.242008	0.69867	0.379145	0.730225	0.361553	0.137084	0.162521	0.139153
15.48	0.716867	0.670501	1.0716	-0.864815	-3.38365	-3.26702	-0.724	-0.03506	-1.01702	-0.531356	0.237763	0.694498	0.374885	0.725933	0.357218	0.132907	0.158268	0.135012
15.49	0.712612	0.666157	1.06758	-0.870096	-3.39064	-3.27399	-0.729227	-0.039877	-1.02249	-0.536532	0.233517	0.690327	0.370625	0.721641	0.352883	0.128731	0.154015	0.130871
15.5	0.708356	0.661813	1.06356	-0.875377	-3.39763	-3.28096	-0.734453	-0.0446941	-1.02796	-0.541708	0.229272	0.686155	0.366366	0.717349	0.348547	0.124554	0.149761	0.126731
15.51	0.704101	0.657468	1.05954	-0.880658	-3.40462	-3.28792	-0.739679	-0.0495112	-1.03342	-0.546884	0.225026	0.681983	0.362106	0.713057	0.344212	0.120377	0.145508	0.12259
15.52	0.699846	0.653124	1.05552	-0.885939	-3.41161	-3.29489	-0.744906	-0.0543282	-1.03889	-0.55206	0.220781	0.677812	0.357847	0.708765	0.339876	0.1162	0.141255	0.118449
15.53	0.695591	0.648779	1.0515	-0.891221	-3.4186	-3.30186	-0.750132	-0.0591453	-1.04436	-0.557236	0.216536	0.67364	0.353587	0.704473	0.335541	0.112023	0.137002	0.114308
15.54	0.691336	0.644435	1.04748	-0.896502	-3.42559	-3.30883	-0.755358	-0.0639623	-1.04983	-0.562412	0.21229	0.669469	0.349328	0.700181	0.331206	0.107847	0.132749	0.110167
15.55	0.687081	0.640091	1.04346	-0.901783	-3.43258	-3.3158	-0.760584	-0.0687794	-1.05529	-0.567588	0.208045	0.665297	0.345068	0.695889	0.32687	0.10367	0.128496	0.106026
15.56	0.682826	0.635746	1.03944	-0.907064	-3.43957	-3.32277	-0.765811	-0.0735965	-1.06076	-0.572764	0.203799	0.661125	0.340809	0.691597	0.322535	0.099493	0.124243	0.101885
15.57	0.678571	0.631402	1.03542	-0.912345	-3.44656	-3.32974	-0.771037	-0.0784135	-1.06623	-0.57794	0.199554	0.656954	0.336549	0.687305	0.3182	0.0953162	0.11999	0.0977445
15.58	0.674316	0.627058	1.0314	-0.917626	-3.45355	-3.33671	-0.776263	-0.0832306	-1.07169	-0.583116	0.195309	0.652782	0.332289	0.683013	0.313864	0.0911394	0.115737	0.0936036
15.59	0.670061	0.622713	1.02738	-0.922907	-3.46054	-3.34368	-0.78149	-0.0880477	-1.07716	-0.588292	0.191063	0.648611	0.32803	0.678721	0.309529	0.0869626	0.111484	0.0894628
15.6	0.665805	0.618369	1.02336	-0.928188	-3.46752	-3.35065	-0.786716	-0.0928647	-1.08263	-0.593468	0.186818	0.644439	0.32377	0.674429	0.305193	0.0827858	0.10723	0.0853219
15.61	0.66155	0.614024	1.01934	-0.933469	-3.47451	-3.35762	-0.791942	-0.0976818	-1.0881	-0.598644	0.182572	0.640267	0.319511	0.670137	0.300858	0.0786089	0.102977	0.081181
15.62	0.657295	0.60968	1.01532	-0.93875	-3.4815	-3.36459	-0.797169	-0.102499	-1.09356	-0.60382	0.178327	0.636096	0.315251	0.665845	0.296523	0.0744321	0.0987243	0.0770402
15.63	0.65304	0.605336	1.0113	-0.944031	-3.48849	-3.37156	-0.802395	-0.107316	-1.09903	-0.608996	0.174082	0.631924	0.310992	0.661553	0.292187	0.0702553	0.0944712	0.0728993
15.64	0.648785	0.600991	1.00728	-0.949312	-3.49548	-3.37853	-0.807621	-0.112133	-1.1045	-0.614172	0.169836	0.627753	0.306732	0.657261	0.287852	0.0660785	0.0902181	0.0687585
15.65	0.64453	0.596647	1.00326	-0.954593	-3.50247	-3.3855	-0.812847	-0.11695	-1.10997	-0.619348	0.165591	0.623581	0.302472	0.652969	0.283517	0.0619017	0.085965	0.0646176
15.66	0.640275	0.592303	0.999239	-0.959874	-3.50946	-3.39247	-0.818074	-0.121767	-1.11543	-0.624524	0.161345	0.619409	0.298213	0.648677	0.279181	0.0577249	0.0817119	0.0604767
15.67	0.63602	0.587958	0.995219	-0.965155	-3.51645	-3.39944	-0.8233	-0.126584	-1.1209	-0.6297	0.1571	0.615238	0.293953	0.644385	0.274846	0.0535481	0.0774588	0.0563359
15.68	0.631765	0.583614	0.991199	-0.970436	-3.52344	-3.40641	-0.828526	-0.131401	-1.12637	-0.634876	0.152854	0.611066	0.289694	0.640093	0.27051	0.0493713	0.0732057	0.052195
15.69	0.62751	0.579269	0.987179	-0.975717	-3.53043	-3.41337	-0.833753	-0.136218	-1.13184	-0.640052	0.148609	0.606895	0.285434	0.635801	0.266175	0.0451945	0.0689526	0.0480542
15.7	0.623255	0.574925	0.983159	-0.980998	-3.53742	-3.42034	-0.838979	-0.141035	-1.1373	-0.645228	0.144364	0.602723	0.281175	0.631509	0.26184	0.0410177	0.0646995	0.0439133
15.71	0.618999	0.570581	0.979139	-0.98628	-3.54441	-3.42731	-0.844205	-0.145852	-1.14277	-0.650404	0.140118	0.598551	0.276915	0.627217	0.257504	0.0368409	0.0604464	0.0397724
15.72	0.614744	0.566236	0.975119	-0.991561	-3.5514	-3.43428	-0.849431	-0.150669	-1.14824	-0.65558	0.135873	0.59438	0.272655	0.622925	0.253169	0.0326641	0.0561933	0.0356316
15.73	0.610489	0.561892	0.971099	-0.996842	-3.55839	-3.44125	-0.854658	-0.155487	-1.1537	-0.660756	0.131627	0.590208	0.268396	0.618633	0.248833	0.0284873	0.0519402	0.0314907
15.74	0.606234	0.557548	0.967079	-1.00212	-3.56538	-3.44822	-0.859884	-0.160304	-1.15917	-0.665932	0.127382	0.586037	0.264136	0.614341	0.244498	0.0243105	0.0476871	0.0273498
15.75	0.601979	0.553203	0.963059	-1.0074	-3.57237	-3.45519	-0.86511	-0.165121	-1.16464	-0.671108	0.123137	0.581865	0.259877	0.610049	0.240163	0.0201337	0.043434	0.023209
15.76	0.597724	0.548859	0.959039	-1.01268	-3.57936	-3.46216	-0.870337	-0.169938	-1.17011	-0.676284	0.118891	0.577693	0.255617	0.605757	0.235827	0.0159569	0.0391809	0.0190681
15.77	0.593469	0.544514	0.955019	-1.01797	-3.58635	-3.46913	-0.875563	-0.174755	-1.17557	-0.68146	0.114646	0.573522	0.251358	0.601465	0.231492	0.0117801	0.0349278	0.0149273
15.78	0.589214	0.54017	0.950999	-1.02325	-3.59334	-3.4761	-0.880789	-0.179572	-1.18104	-0.686636	0.1104	0.56935	0.247098	0.597173	0.227157	0.00760327	0.0306747	0.0107864
15.79	0.584959	0.535826	0.946979	-1.02853	-3.60033	-3.48307	-0.886016	-0.184389	-1.18651	-0.691812	0.106155	0.565178	0.242838	0.592881	0.222821	0.00342646	0.0264216	0.00664554
15.8	0.580704	0.531481	0.942959	-1.03381	-3.60732	-3.49004	-0.891242	-0.189206	-1.19198	-0.696988	0.101909	0.561007	0.238579	0.588589	0.218486	-0.000750341	0.0221685	0.00250468
15.81	0.576448	0.527137	0.938939	-1.03909	-3.6143	-3.49701	-0.896468	-0.194023	-1.19744	-0.702164	0.097664	0.556835	0.234319	0.584297	0.21415	-0.00492715	0.0179154	-0.00163619
15.82	0.572193	0.522793	0.934919	-1.04437	-3.62129	-3.50398	-0.901694	-0.19884	-1.20291	-0.70734	0.0934186	0.552664	0.23006	0.580005	0.209815	-0.00910395	0.0136623	-0.00577705
15.83	0.567938	0.518448	0.930899	-1.04965	-3.62828	-3.51095	-0.906921	-0.203657	-1.20838	-0.712516	0.0891732	0.548492	0.2258	0.575713	0.20548	-0.0132808	0.00940916	-0.00991791
15.84	0.563683	0.514104	0.926879	-1.05493	-3.63527	-3.51792	-0.912147	-0.208474	-1.21384	-0.717692	0.0849278	0.54432	0.221541	0.571421	0.201144	-0.0174576	0.00515605	-0.0140588
15.85	0.559428	0.509759	0.922859	-1.06021	-3.64226	-3.52489	-0.917373	-0.213291	-1.21931	-0.722868	0.0806823	0.540149	0.217281	0.567129	0.196809	-0.0216344	0.000902951	-0.0181996
15.86	0.555173	0.505415	0.918839	-1.0655	-3.64925	-3.53186	-0.9226	-0.218108	-1.22478	-0.728044	0.0764369	0.535977	0.213022	0.562837	0.192473	-0.0258112	-0.00335015	-0.0223405
15.87	0.550918	0.501071	0.914819	-1.07078	-3.65624	-3.53882	-0.927826	-0.222925	-1.23025	-0.73322	0.0721915	0.531806	0.208762	0.558545	0.188138	-0.029988	-0.00760325	-0.0264814
15.88	0.546663	0.496726	0.910799	-1.07606	-3.66323	-3.54579	-0.933052	-0.227742	-1.23571	-0.738396	0.0679461	0.527634	0.204502	0.554253	0.183803	-0.0341648	-0.0118564	-0.0306222
15.89	0.542408	0.492382	0.906779	-1.08134	-3.67022	-3.55276	-0.938278	-0.23256	-1.24118	-0.743572	0.0637007	0.523462	0.200243	0.549961	0.179467	-0.0383416	-0.0161095	-0.0347631
15.9	0.538153	0.488038	0.902759	-1.08662	-3.67721	-3.55973	-0.943505	-0.237377	-1.24665	-0.748748	0.0594553	0.519291	0.195983	0.545669	0.175132	-0.0425184	-0.0203626	-0.0389039
15.91	0.533898	0.483693	0.898739	-1.0919	-3.6842	-3.5667	-0.948731	-0.242194	-1.25212	-0.753924	0.0552098	0.515119	0.191724	0.541377	0.170796	-0.0466952	-0.0246157	-0.0430448
15.92	0.529642	0.479349	0.894719	-1.09718	-3.69119	-3.57367	-0.953957	-0.247011	-1.25758	-0.7591	0.0509644	0.510947	0.187464	0.537085	0.166461	-0.050872	-0.0288688	-0.0471857
15.93	0.525387	0.475004	0.890699	-1.10246	-3.69818	-3.58064	-0.959184	-0.251828	-1.26305	-0.764276	0.046719	0.506776	0.183205	0.532793	0.162126	-0.0550488	-0.0331219	-0.0513265
15.94	0.521132	0.47066	0.886679	-1.10774	-3.70517	-3.58761	-0.96441	-0.256645	-1.26852	-0.769452	0.0424736	0.502604	0.178945	0.528501	0.15779	-0.0592256	-0.037375	-0.0554674
15.95	0.516877	0.466316	0.882659	-1.11302	-3.71216	-3.59458	-0.969636	-0.261462	-1.27399	-0.774628	0.0382282	0.498433	0.174685	0.524209	0.153455	-0.0634024	-0.0416281	-0.0596083
15.96	0.512622	0.461971	0.878639	-1.11831	-3.71915	-3.60155	-0.974862	-0.266279	-1.27945	-0.779804	0.0339827	0.494261	0.170426	0.519917	0.14912	-0.0675792	-0.0458812	-0.0637491
15.97	0.508367	0.457627	0.874619	-1.12359	-3.72614	-3.60852	-0.980089	-0.271096	-1.28492	-0.78498	0.0297373	0.490089	0.166166	0.515625	0.144784	-0.071756	-0.0501343	-0.06789
15.98	0.504112	0.453282	0.870599	-1.12887	-3.73313	-3.61549	-0.985315	-0.275913	-1.29039	-0.790156	0.0254919	0.485918	0.161907	0.511333	0.140449	-0.0759328	-0.0543874	-0.0720308
15.99	0.499857	0.448938	0.866579	-1.13415	-3.74012	-3.62246	-0.990541	-0.28073	-1.29585	-0.795332	0.0212465	0.481746	0.157647	0.507041	0.136113	-0.0801097	-0.0586405	-0.0761717
16	0.495602	0.444594	0.862559	-1.13943	-3.74711	-3.62943	-0.995768	-0.285547	-1.30132	-0.800508	0.0170011	0.477574	0.153388	0.502749	0.131778	-0.0842865	-0.0628936	-0.0803126
16.01	0.491347	0.440249	0.858539	-1.14471	-3.7541	-3.6364	-1.00099	-0.290364	-1.30679	-0.805684	0.0127557	0.473403	0.149128	0.498457	0.127443	-0.0884633	-0.0671467	-0.0844534
16.02	0.487091	0.435905	0.854519	-1.14999	-3.76108	-3.64337	-1.00622	-0.295181	-1.31226	-0.81086	0.00851023	0.469231	0.144868	0.494165	0.123107	-0.0926401	-0.0713998	-0.0885943
16.03	0.482836	0.431561	0.850499	-1.15527	-3.76807	-3.65034	-1.01145	-0.299998	-1.31772	-0.816036	0.00426482	0.46506	0.140609	0.489873	0.118772	-0.0968169	-0.0756529	-0.0927352
16.04	0.478581	0.427216	0.846479	-1.16055	-3.77506	-3.65731	-1.01667	-0.304815	-1.32319	-0.821212	1.94e-05	0.460888	0.136349	0.485581	0.114436	-0.100994	-0.079906	-0.096876
16.05	0.474326	0.422872	0.842459	-1.16584	-3.78205	-3.66427	-1.0219	-0.309633	-1.32866	-0.826388	-0.00422602	0.456716	0.13209	0.481289	0.110101	-0.10517	-0.0841591	-0.101017
16.06	0.470071	0.418527	0.838439	-1.17112	-3.78904	-3.67124	-1.02713	-0.31445	-1.33413	-0.831564	-0.00847144	0.452545	0.12783	0.476997	0.105766	-0.109347	-0.0884122	-0.105158
16.07	0.465816	0.414183	0.834419	-1.1764	-3.79603	-3.67821	-1.03235	-0.319267	-1.33959	-0.83674	-0.0127169	0.448373	0.123571	0.472705	0.10143	-0.113524	-0.0926653	-0.109299
16.08	0.461561	0.409839	0.830399	-1.18168	-3.80302	-3.68518	-1.03758	-0.324084	-1.34506	-0.841916	-0.0169623	0.444201	0.119311	0.468413	0.0970949	-0.117701	-0.0969184	-0.113439
16.09	0.457306	0.405494	0.826379	-1.18696	-3.81001	-3.69215	-1.0428	-0.328901	-1.35053	-0.847092	-0.0212077	0.44003	0.115051	0.464121	0.0927595	-0.121878	-0.101172	-0.11758
16.1	0.453051	0.40115	0.822359	-1.19224	-3.817	-3.69912	-1.04803	-0.333718	-1.356	-0.852269	-0.0254531	0.435858	0.110792	0.459829	0.0884241	-0.126055	-0.105425	-0.121721
16.11	0.448796	0.396806	0.818339	-1.19752	-3.82399	-3.70609	-1.05326	-0.338535	-1.36146	-0.857445	-0.0296985	0.431687	0.106532	0.455537	0.0840887	-0.130231	-0.109678	-0.125862
16.12	0.44454	0.392461	0.814319	-1.2028	-3.83098	-3.71306	-1.05848	-0.343352	-1.36693	-0.862621	-0.033944	0.427515	0.102273	0.451245	0.0797533	-0.134408	-0.113931	-0.130003
16.13	0.440285	0.388117	0.810299	-1.20808	-3.83797	-3.72003	-1.06371	-0.348169	-1.3724	-0.867797	-0.0381894	0.423343	0.0980131	0.446953	0.0754179	-0.138585	-0.118184	-0.134144
16.14	0.43603	0.383772	0.806279	-1.21336	-3.84496	-3.727	-1.06894	-0.352986	-1.37786	-0.872973	-0.0424348	0.419172	0.0937535	0.442661	0.0710825	-0.142762	-0.122437	-0.138285
16.15	0.431775	0.379428	0.802259	-1.21865	-3.85195	-3.73397	-1.07416	-0.357803	-1.38333	-0.878149	-0.0466802	0.415	0.0894939	0.438369	0.0667471	-0.146939	-0.12669	-0.142426
16.16	0.42752	0.375084	0.798239	-1.22393	-3.85894	-3.74094	-1.07939	-0.36262	-1.3888	-0.883325	-0.0509256	0.410828	0.0852344	0.434077	0.0624117	-0.151115	-0.130943	-0.146566
16.17	0.423265	0.370739	0.794219	-1.22921	-3.86593	-3.74791	-1.08461	-0.367437	-1.39427	-0.888501	-0.0551711	0.406657	0.0809748	0.429785	0.0580763	-0.155292	-0.135196	-0.150707
16.18	0.41901	0.366395	0.790199	-1.23449	-3.87292	-3.75488	-1.08984	-0.372254	-1.39973	-0.893677	-0.0594165	0.402485	0.0767152	0.425493	0.0537409	-0.159469	-0.139449	-0.154848
16.19	0.414755	0.362051	0.786179	-1.23977	-3.87991	-3.76185	-1.09507	-0.377071	-1.4052	-0.898853	-0.0636619	0.398314	0.0724557	0.421201	0.0494056	-0.163646	-0.143703	-0.158989
16.2	0.4105	0.357706	0.782159	-1.24505	-3.8869	-3.76882	-1.10029	-0.381888	-1.41067	-0.904029	-0.0679073	0.394142	0.0681961	0.416909	0.0450702	-0.167823	-0.147956	-0.16313
16.21	0.406245	0.353362	0.778139	-1.25033	-3.89389	-3.77579	-1.10552	-0.386706	-1.41614	-0.909205	-0.0721527	0.38997	0.0639365	0.412617	0.0407348	-0.171999	-0.152209	-0.167271
16.22	0.40199	0.349017	0.774119	-1.25561	-3.90088	-3.78276	-1.11075	-0.391523	-1.4216	-0.914381	-0.0763982	0.385799	0.0596769	0.408325	0.0363994	-0.176176	-0.156462	-0.171412
16.23	0.397734	0.344673	0.770099	-1.26089	-3.90787	-3.78972	-1.11597	-0.39634	-1.42707	-0.919557	-0.0806436	0.381627	0.0554174	0.404033	0.032064	-0.180353	-0.160715	-0.175552
16.24	0.393479	0.340329	0.766079	-1.26618	-3.91485	-3.79669	-1.1212	-0.401157	-1.43254	-0.924733	-0.084889	0.377455	0.0511578	0.399741	0.0277286	-0.18453	-0.164968	-0.179693
16.25	0.389224	0.335984	0.762059	-1.27146	-3.92184	-3.80366	-1.12642	-0.405974	-1.438	-0.929909	-0.0891344	0.373284	0.0468982	0.395449	0.0233932	-0.188707	-0.169221	-0.183834
16.26	0.384969	0.33164	0.758039	-1.27674	-3.92883	-3.81063	-1.13165	-0.410791	-1.44347	-0.935085	-0.0933798	0.369112	0.0426386	0.391157	0.0190578	-0.192883	-0.173474	-0.187975
16.27	0.380714	0.327296	0.754019	-1.28202	-3.93582	-3.8176	-1.13688	-0.415608	-1.44894	-0.940261	-0.0976253	0.364941	0.0383791	0.386865	0.0147224	-0.19706	-0.177727	-0.192116
16.28	0.376459	0.322951	0.749999	-1.2873	-3.94281	-3.82457	-1.1421	-0.420425	-1.45441	-0.945437	-0.101871	0.360769	0.0341195	0.382573	0.010387	-0.201237	-0.181981	-0.196257
16.29	0.372204	0.318607	0.745979	-1.29258	-3.9498	-3.83154	-1.14733	-0.425242	-1.45987	-0.950613	-0.106116	0.356597	0.0298599	0.378281	0.00605162	-0.205414	-0.186234	-0.200398
16.3	0.367949	0.314262	0.741959	-1.29786	-3.95679	-3.83851	-1.15256	-0.430059	-1.46534	-0.955789	-0.110362	0.352426	0.0256003	0.373989	0.00171622	-0.209591	-0.190487	-0.204538
16.31	0.363694	0.309918	0.737939	-1.30314	-3.96378	-3.84548	-1.15778	-0.434876	-1.47081	-0.960965	-0.114607	0.348254	0.0213408	0.369697	-0.00261917	-0.213767	-0.19474	-0.208679
16.32	0.359439	0.305574	0.733919	-1.30842	-3.97077	-3.85245	-1.16301	-0.439693	-1.47628	-0.966141	-0.118852	0.344082	0.0170812	0.365405	-0.00695457	-0.217944	-0.198993	-0.21282
16.33	0.355183	0.301229	0.7299	-1.31371	-3.97776	-3.85942	-1.16824	-0.44451	-1.48174	-0.971317	-0.123098	0.339911	0.0128216	0.361113	-0.01129	-0.222121	-0.203246	-0.216961
16.34	0.350928	0.296885	0.72588	-1.31899	-3.98475	-3.86639	-1.17346	-0.449327	-1.48721	-0.976493	-0.127343	0.335739	0.00856203	0.356821	-0.0156254	-0.226298	-0.207499	-0.221102
16.35	0.346673	0.292541	0.72186	-1.32427	-3.99174	-3.87336	-1.17869	-0.454144	-1.49268	-0.981669	-0.131589	0.331567	0.00430246	0.352529	-0.0199607	-0.230475	-0.211752	-0.225243
16.36	0.342418	0.288196	0.71784	-1.32955	-3.99873	-3.88033	-1.18391	-0.458961	-1.49815	-0.986845	-0.135834	0.327396	4.29e-05	0.348237	-0.0242961	-0.234652	-0.216005	-0.229384
16.37	0.338163	0.283852	0.71382	-1.33483	-4.00572	-3.8873	-1.18914	-0.463779	-1.50361	-0.992021	-0.140079	0.323224	-0.0042167	0.343945	-0.0286315	-0.238828	-0.220259	-0.233525
16.38	0.333908	0.279507	0.7098	-1.34011	-4.01271	-3.89427	-1.19437	-0.468596	-1.50908	-0.997197	-0.144325	0.319053	-0.00847627	0.339653	-0.0329669	-0.243005	-0.224512	-0.237665
16.39	0.329653	0.275163	0.70578	-1.34539	-4.0197	-3.90124	-1.19959	-0.473413	-1.51455	-1.00237	-0.14857	0.314881	-0.0127358	0.335361	-0.0373023	-0.247182	-0.228765	-0.241806
16.4	0.325398	0.270819	0.70176	-1.35067	-4.02669	-3.90821	-1.20482	-0.47823	-1.52001	-1.00755	-0.152816	0.310709	-0.0169954	0.331069	-0.0416377	-0.251359	-0.233018	-0.245947
16.41	0.321143	0.266474	0.69774	-1.35595	-4.03368	-3.91517	-1.21005	-0.483047	-1.52548	-1.01272	-0.157061	0.306538	-0.021255	0.326777	-0.0459731	-0.255536	-0.237271	-0.250088
16.42	0.316888	0.26213	0.69372	-1.36123	-4.04067	-3.92214	-1.21527	-0.487864	-1.53095	-1.0179	-0.161307	0.302366	-0.0255146	0.322485	-0.0503085	-0.259712	-0.241524	-0.254229
16.43	0.312633	0.257785	0.6897	-1.36652	-4.04766	-3.92911	-1.2205	-0.492681	-1.53642	-1.02308	-0.165552	0.298194	-0.0297742	0.318193	-0.0546439	-0.263889	-0.245777	-0.25837
16.44	0.308377	0.253441	0.68568	-1.3718	-4.05465	-3.93608	-1.22572	-0.497498	-1.54188	-1.02825	-0.169797	0.294023	-0.0340337	0.313901	-0.0589793	-0.268066	-0.25003	-0.262511
16.45	0.304122	0.249097	0.68166	-1.37708	-4.06163	-3.94305	-1.23095	-0.502315	-1.54735	-1.03343	-0.174043	0.289851	-0.0382933	0.309609	-0.0633147	-0.272243	-0.254283	-0.266651
16.46	0.299867	0.244752	0.67764	-1.38236	-4.06862	-3.95002	-1.23618	-0.507132	-1.55282	-1.0386	-0.178288	0.28568	-0.0425529	0.305317	-0.0676501	-0.27642	-0.258536	-0.270792
16.47	0.295612	0.240408	0.67362	-1.38764	-4.07561	-3.95699	-1.2414	-0.511949	-1.55829	-1.04378	-0.182534	0.281508	-0.0468125	0.301025	-0.0719855	-0.280596	-0.26279	-0.274933
16.48	0.291357	0.236064	0.6696	-1.39292	-4.0826	-3.96396	-1.24663	-0.516766	-1.56375	-1.04896	-0.186779	0.277336	-0.051072	0.296733	-0.0763209	-0.284773	-0.267043	-0.279074
16.49	0.287102	0.231719	0.66558	-1.3982	-4.08959	-3.97093	-1.25186	-0.521583	-1.56922	-1.05413	-0.191025	0.273165	-0.0553316	0.29244	-0.0806563	-0.28895	-0.271296	-0.283215
16.5	0.282847	0.227375	0.66156	-1.40348	-4.09658	-3.9779	-1.25708	-0.5264	-1.57469	-1.05931	-0.19527	0.268993	-0.0595912	0.288148	-0.0849917	-0.293127	-0.275549	-0.287356
16.51	0.278592	0.22303	0.65754	-1.40876	-4.10357	-3.98487	-1.26231	-0.531217	-1.58016	-1.06448	-0.199515	0.264821	-0.0638508	0.283856	-0.0893271	-0.297304	-0.279802	-0.291497
16.52	0.274337	0.218686	0.65352	-1.41405	-4.11056	-3.99184	-1.26753	-0.536034	-1.58562	-1.06966	-0.203761	0.26065	-0.0681103	0.279564	-0.0936625	-0.30148	-0.284055	-0.295637
16.53	0.270082	0.214342	0.6495	-1.41933	-4.11755	-3.99881	-1.27276	-0.540852	-1.59109	-1.07484	-0.208006	0.256478	-0.0723699	0.275272	-0.0979979	-0.305657	-0.288308	-0.299778
16.54	0.265826	0.209997	0.64548	-1.42461	-4.12454	-4.00578	-1.27799	-0.545669	-1.59656	-1.08001	-0.212252	0.252306	-0.0766295	0.27098	-0.102333	-0.309834	-0.292561	-0.303919
16.55	0.261571	0.205653	0.64146	-1.42989	-4.13153	-4.01275	-1.28321	-0.550486	-1.60202	-1.08519	-0.216497	0.248135	-0.0808891	0.266688	-0.106669	-0.314011	-0.296814	-0.30806
16.56	0.257316	0.201309	0.63744	-1.43517	-4.13852	-4.01972	-1.28844	-0.555303	-1.60749	-1.09036	-0.220742	0.243963	-0.0851487	0.262396	-0.111004	-0.318188	-0.301068	-0.312201
16.57	0.253061	0.196964	0.63342	-1.44045	-4.14551	-4.02669	-1.29367	-0.56012	-1.61296	-1.09554	-0.224988	0.239792	-0.0894082	0.258104	-0.115339	-0.322365	-0.305321	-0.316342
16.58	0.248806	0.19262	0.6294	-1.44573	-4.1525	-4.03366	-1.29889	-0.564937	-1.61843	-1.10072	-0.229233	0.23562	-0.0936678	0.253812	-0.119675	-0.326541	-0.309574	-0.320483
16.59	0.244551	0.188275	0.62538	-1.45101	-4.15949	-4.04062	-1.30412	-0.569754	-1.62389	-1.10589	-0.233479	0.231448	-0.0979274	0.24952	-0.12401	-0.330718	-0.313827	-0.324624
16.6	0.240296	0.183931	0.62136	-1.45629	-4.16648	-4.04759	-1.30935	-0.574571	-1.62936	-1.11107	-0.237724	0.227277	-0.102187	0.245228	-0.128346	-0.334895	-0.31808	-0.328764
16.61	0.236041	0.179587	0.61734	-1.46157	-4.17347	-4.05456	-1.31457	-0.579388	-1.63483	-1.11624	-0.24197	0.223105	-0.106447	0.240936	-0.132681	-0.339072	-0.322333	-0.332905
16.62	0.231786	0.175242	0.61332	-1.46686	-4.18046	-4.06153	-1.3198	-0.584205	-1.6403	-1.12142	-0.246215	0.218933	-0.110706	0.236644	-0.137016	-0.343249	-0.326586	-0.337046
16.63	0.227531	0.170898	0.6093	-1.47214	-4.18745	-4.0685	-1.32502	-0.589022	-1.64576	-1.1266	-0.25046	0.214762	-0.114966	0.232352	-0.141352	-0.347425	-0.330839	-0.341187
16.64	0.223276	0.166554	0.60528	-1.47742	-4.19444	-4.07547	-1.33025	-0.593839	-1.65123	-1.13177	-0.254706	0.21059	-0.119225	0.22806	-0.145687	-0.351602	-0.335092	-0.345328
16.65	0.21902	0.162209	0.60126	-1.4827	-4.20143	-4.08244	-1.33548	-0.598656	-1.6567	-1.13695	-0.258951	0.206418	-0.123485	0.223768	-0.150023	-0.355779	-0.339346	-0.349469
16.66	0.214765	0.157865	0.59724	-1.48798	-4.20841	-4.08941	-1.3407	-0.603473	-1.66216	-1.14212	-0.263197	0.202247	-0.127744	0.219476	-0.154358	-0.359956	-0.343599	-0.35361
16.67	0.21051	0.15352	0.59322	-1.49326	-4.2154	-4.09638	-1.34593	-0.60829	-1.66763	-1.1473	-0.267442	0.198075	-0.132004	0.215184	-0.158693	-0.364133	-0.347852	-0.35775
16.68	0.206255	0.149176	0.5892	-1.49854	-4.22239	-4.10335	-1.35116	-0.613107	-1.6731	-1.15248	-0.271688	0.193904	-0.136264	0.210892	-0.163029	-0.368309	-0.352105	-0.361891
16.69	0.202	0.144832	0.58518	-1.50382	-4.22938	-4.11032	-1.35638	-0.617925	-1.67857	-1.15765	-0.275933	0.189732	-0.140523	0.2066	-0.167364	-0.372486	-0.356358	-0.366032
16.7	0.197745	0.140487	0.58116	-1.5091	-4.23637	-4.11729	-1.36161	-0.622742	-1.68403	-1.16283	-0.280178	0.18556	-0.144783	0.202308	-0.1717	-0.376663	-0.360611	-0.370173
16.71	0.19349	0.136143	0.57714	-1.51439	-4.24336	-4.12426	-1.36683	-0.627559	-1.6895	-1.168	-0.284424	0.181389	-0.149042	0.198016	-0.176035	-0.38084	-0.364864	-0.374314
16.72	0.189235	0.131799	0.57312	-1.51967	-4.25035	-4.13123	-1.37206	-0.632376	-1.69497	-1.17318	-0.288669	0.177217	-0.153302	0.193724	-0.18037	-0.385017	-0.369117	-0.378455
16.73	0.18498	0.127454	0.5691	-1.52495	-4.25734	-4.1382	-1.37729	-0.637193	-1.70044	-1.17836	-0.292915	0.173045	-0.157561	0.189432	-0.184706	-0.389193	-0.37337	-0.382596
16.74	0.180725	0.12311	0.56508	-1.53023	-4.26433	-4.14517	-1.38251	-0.64201	-1.7059	-1.18353	-0.29716	0.168874	-0.161821	0.18514	-0.189041	-0.39337	-0.377623	-0.386737
16.75	0.176469	0.118765	0.56106	-1.53551	-4.27132	-4.15214	-1.38774	-0.646827	-1.71137	-1.18871	-0.301406	0.164702	-0.166081	0.180848	-0.193377	-0.397547	-0.381877	-0.390877
16.76	0.172214	0.114421	0.55704	-1.54079	-4.27831	-4.15911	-1.39297	-0.651644	-1.71684	-1.19388	-0.305651	0.16053	-0.17034	0.176556	-0.197712	-0.401724	-0.38613	-0.395018
16.77	0.167959	0.110077	0.55302	-1.54607	-4.2853	-4.16607	-1.39819	-0.656461	-1.72231	-1.19906	-0.309896	0.156359	-0.1746	0.172264	-0.202047	-0.405901	-0.390383	-0.399159
16.78	0.163704	0.105732	0.549	-1.55135	-4.29229	-4.17304	-1.40342	-0.661278	-1.72777	-1.20424	-0.314142	0.152187	-0.178859	0.167972	-0.206383	-0.410077	-0.394636	-0.4033
16.79	0.159449	0.101388	0.54498	-1.55663	-4.29928	-4.18001	-1.40864	-0.666095	-1.73324	-1.20941	-0.318387	0.148016	-0.183119	0.16368	-0.210718	-0.414254	-0.398889	-0.407441
16.8	0.155194	0.0970435	0.54096	-1.56191	-4.30627	-4.18698	-1.41387	-0.670912	-1.73871	-1.21459	-0.322633	0.143844	-0.187379	0.159388	-0.215054	-0.418431	-0.403142	-0.411582
16.81	0.150939	0.0926991	0.53694	-1.5672	-4.31326	-4.19395	-1.4191	-0.675729	-1.74417	-1.21976	-0.326878	0.139672	-0.191638	0.155096	-0.219389	-0.422608	-0.407395	-0.415723
16.82	0.146684	0.0883548	0.53292	-1.57248	-4.32025	-4.20092	-1.42432	-0.680546	-1.74964	-1.22494	-0.331124	0.135501	-0.195898	0.150804	-0.223724	-0.426785	-0.411648	-0.419863
16.83	0.142429	0.0840104	0.5289	-1.57776	-4.32724	-4.20789	-1.42955	-0.685363	-1.75511	-1.23012	-0.335369	0.131329	-0.200157	0.146512	-0.22806	-0.430962	-0.415901	-0.424004
16.84	0.138174	0.079666	0.52488	-1.58304	-4.33423	-4.21486	-1.43478	-0.69018	-1.76058	-1.23529	-0.339614	0.127157	-0.204417	0.14222	-0.232395	-0.435138	-0.420155	-0.428145
16.85	0.133919	0.0753216	0.52086	-1.58832	-4.34122	-4.22183	-1.44	-0.694998	-1.76604	-1.24047	-0.34386	0.122986	-0.208676	0.137927	-0.236731	-0.439315	-0.424408	-0.432286
16.86	0.129663	0.0709772	0.51684	-1.5936	-4.34821	-4.2288	-1.44523	-0.699815	-1.77151	-1.24564	-0.348105	0.118814	-0.212936	0.133635	-0.241066	-0.443492	-0.428661	-0.436427
16.87	0.125408	0.0666329	0.51282	-1.59888	-4.35519	-4.23577	-1.45046	-0.704632	-1.77698	-1.25082	-0.352351	0.114642	-0.217196	0.129343	-0.245401	-0.447669	-0.432914	-0.440568
16.88	0.121153	0.0622885	0.5088	-1.60416	-4.36218	-4.24274	-1.45568	-0.709449	-1.78245	-1.256	-0.356596	0.110471	-0.221455	0.125051	-0.249737	-0.451846	-0.437167	-0.444709
16.89	0.116898	0.0579441	0.50478	-1.60944	-4.36917	-4.24971	-1.46091	-0.714266	-1.78791	-1.26117	-0.360841	0.106299	-0.225715	0.120759	-0.254072	-0.456022	-0.44142	-0.448849
16.9	0.112643	0.0535997	0.50076	-1.61473	-4.37616	-4.25668	-1.46613	-0.719083	-1.79338	-1.26635	-0.365087	0.102127	-0.229974	0.116467	-0.258408	-0.460199	-0.445673	-0.45299
16.91	0.108388	0.0492554	0.49674	-1.62001	-4.38315	-4.26365	-1.47136	-0.7239	-1.79885	-1.27152	-0.369332	0.0979559	-0.234234	0.112175	-0.262743	-0.464376	-0.449926	-0.457131
16.92	0.104133	0.044911	0.49272	-1.62529	-4.39014	-4.27062	-1.47659	-0.728717	-1.80432	-1.2767	-0.373578	0.0937842	-0.238494	0.107883	-0.267078	-0.468553	-0.454179	-0.461272
16.93	0.0998778	0.0405666	0.4887	-1.63057	-4.39713	-4.27759	-1.48181	-0.733534	-1.80978	-1.28188	-0.377823	0.0896126	-0.242753	0.103591	-0.271414	-0.47273	-0.458433	-0.465413
16.94	0.0956227	0.0362222	0.48468	-1.63585	-4.40412	-4.28456	-1.48704	-0.738351	-1.81525	-1.28705	-0.382069	0.0854409	-0.247013	0.0992992	-0.275749	-0.476906	-0.462686	-0.469554
16.95	0.0913676	0.0318778	0.48066	-1.64113	-4.41111	-4.29152	-1.49227	-0.743168	-1.82072	-1.29223	-0.386314	0.0812693	-0.251272	0.0950071	-0.280085	-0.481083	-0.466939	-0.473695
16.96	0.0871125	0.0275335	0.47664	-1.64641	-4.4181	-4.29849	-1.49749	-0.747985	-1.82618	-1.2974	-0.390559	0.0770977	-0.255532	0.0907151	-0.28442	-0.48526	-0.471192	-0.477836
16.97	0.0828574	0.0231891	0.47262	-1.65169	-4.42509	-4.30546	-1.50272	-0.752802	-1.83165	-1.30258	-0.394805	0.072926	-0.259791	0.0864231	-0.288755	-0.489437	-0.475445	-0.481976
16.98	0.0786023	0.0188447	0.4686	-1.65697	-4.43208	-4.31243	-1.50794	-0.757619	-1.83712	-1.30776	-0.39905	0.0687544	-0.264051	0.082131	-0.293091	-0.493614	-0.479698	-0.486117
16.99	0.0743472	0.0145003	0.46458	-1.66225	-4.43907	-4.3194	-1.51317	-0.762436	-1.84259	-1.31293	-0.403296	0.0645827	-0.268311	0.077839	-0.297426	-0.497791	-0.483951	-0.490258
17	0.0700921	0.010156	0.46056	-1.66754	-4.44606	-4.32637	-1.5184	-0.767253	-1.84805	-1.31811	-0.407541	0.0604111	-0.27257	0.073547	-0.301762	-0.501967	-0.488204	-0.494399
17.01	0.065837	0.00581158	0.45654	-1.67282	-4.45305	-4.33334	-1.52362	-0.77207	-1.85352	-1.32328	-0.411787	0.0562394	-0.27683	0.0692549	-0.306097	-0.506144	-0.492457	-0.49854
17.02	0.0615819	0.0014672	0.45252	-1.6781	-4.46004	-4.34031	-1.52885	-0.776888	-1.85899	-1.32846	-0.416032	0.0520678	-0.281089	0.0649629	-0.310432	-0.510321	-0.496711	-0.502681
17.03	0.0573268	-0.00287718	0.4485	-1.68338	-4.46703	-4.34728	-1.53408	-0.781705	-1.86446	-1.33364	-0.420277	0.0478962	-0.285349	0.0606709	-0.314768	-0.514498	-0.500964	-0.506822
17.04	0.0530717	-0.00722156	0.44448	-1.68866	-4.47402	-4.35425	-1.5393	-0.786522	-1.86992	-1.33881	-0.424523	0.0437245	-0.289608	0.0563788	-0.319103	-0.518675	-0.505217	-0.510962
17.05	0.0488166	-0.0115659	0.440461	-1.69394	-4.48101	-4.36122	-1.54453	-0.791339	-1.87539	-1.34399	-0.428768	0.0395529	-0.293868	0.0520868	-0.323439	-0.522851	-0.50947	-0.515103
17.06	0.0445615	-0.0159103	0.436441	-1.69922	-4.488	-4.36819	-1.54975	-0.796156	-1.88086	-1.34916	-0.433014	0.0353812	-0.298128	0.0477948	-0.327774	-0.527028	-0.513723	-0.519244
17.07	0.0403064	-0.0202547	0.432421	-1.7045	-4.49499	-4.37516	-1.55498	-0.800973	-1.88632	-1.35434	-0.437259	0.0312096	-0.302387	0.0435027	-0.332109	-0.531205	-0.517976	-0.523385
17.08	0.0360513	-0.0245991	0.428401	-1.70978	-4.50197	-4.38213	-1.56021	-0.80579	-1.89179	-1.35952	-0.441505	0.027038	-0.306647	0.0392107	-0.336445	-0.535382	-0.522229	-0.527526
17.09	0.0317962	-0.0289434	0.424381	-1.71507	-4.50896	-4.3891	-1.56543	-0.810607	-1.89726	-1.36469	-0.44575	0.0228663	-0.310906	0.0349186	-0.34078	-0.539559	-0.526482	-0.531667
17.1	0.0275411	-0.0332878	0.420361	-1.72035	-4.51595	-4.39607	-1.57066	-0.815424	-1.90273	-1.36987	-0.449995	0.0186947	-0.315166	0.0306266	-0.345116	-0.543735	-0.530735	-0.535808
17.11	0.023286	-0.0376322	0.416341	-1.72563	-4.52294	-4.40304	-1.57589	-0.820241	-1.90819	-1.37504	-0.454241	0.014523	-0.319426	0.0263346	-0.349451	-0.547912	-0.534989	-0.539949
17.12	0.0190309	-0.0419766	0.412321	-1.73091	-4.52993	-4.41001	-1.58111	-0.825058	-1.91366	-1.38022	-0.458486	0.0103514	-0.323685	0.0220425	-0.353786	-0.552089	-0.539242	-0.544089
17.13	0.0147758	-0.046321	0.408301	-1.73619	-4.53692	-4.41697	-1.58634	-0.829875	-1.91913	-1.3854	-0.462732	0.00617974	-0.327945	0.0177505	-0.358122	-0.556266	-0.543495	-0.54823
17.14	0.0105208	-0.0506653	0.404281	-1.74147	-4.54391	-4.42394	-1.59156	-0.834692	-1.9246	-1.39057	-0.466977	0.00200809	-0.332204	0.0134585	-0.362457	-0.560443	-0.547748	-0.552371
17.15	0.00626565	-0.0550097	0.400261	-1.74675	-4.5509	-4.43091	-1.59679	-0.839509	-1.93006	-1.39575	-0.471223	-0.00216355	-0.336464	0.00916642	-0.366793	-0.564619	-0.552001	-0.556512
17.16	0.00201056	-0.0593541	0.396241	-1.75203	-4.55789	-4.43788	-1.60202	-0.844326	-1.93553	-1.40092	-0.475468	-0.00633519	-0.340723	0.00487439	-0.371128	-0.568796	-0.556254	-0.560653
17.17	-0.00224454	-0.0636985	0.392221	-1.75731	-4.56488	-4.44485	-1.60724	-0.849143	-1.941	-1.4061	-0.479713	-0.0105068	-0.344983	0.000582347	-0.375463	-0.572973	-0.560507	-0.564794
17.18	-0.00649963	-0.0680428	0.388201	-1.76259	-4.57187	-4.45182	-1.61247	-0.853961	-1.94647	-1.41128	-0.483959	-0.0146785	-0.349243	-0.00370969	-0.379799	-0.57715	-0.56476	-0.568935
17.19	-0.0107547	-0.0723872	0.384181	-1.76788	-4.57886	-4.45879	-1.6177	-0.858778	-1.95193	-1.41645	-0.488204	-0.0188501	-0.353502	-0.00800173	-0.384134	-0.581327	-0.569013	-0.573075
17.2	-0.0150098	-0.0767316	0.380161	-1.77316	-4.58585	-4.46576	-1.62292	-0.863595	-1.9574	-1.42163	-0.49245	-0.0230218	-0.357762	-0.0122938	-0.38847	-0.585504	-0.573267	-0.577216
17.21	-0.0192649	-0.081076	0.376141	-1.77844	-4.59284	-4.47273	-1.62815	-0.868412	-1.96287	-1.4268	-0.496695	-0.0271934	-0.362021	-0.0165858	-0.392805	-0.58968	-0.57752	-0.581357
17.22	-0.02352	-0.0854204	0.372121	-1.78372	-4.59983	-4.4797	-1.63338	-0.873229	-1.96833	-1.43198	-0.50094	-0.0313651	-0.366281	-0.0208778	-0.39714	-0.593857	-0.581773	-0.585498
17.23	-0.0277751	-0.0897647	0.368101	-1.789	-4.60682	-4.48667	-1.6386	-0.878046	-1.9738	-1.43716	-0.505186	-0.0355367	-0.370541	-0.0251699	-0.401476	-0.598034	-0.586026	-0.589639
17.24	-0.0320302	-0.0941091	0.364081	-1.79428	-4.61381	-4.49364	-1.64383	-0.882863	-1.97927	-1.44233	-0.509431	-0.0397083	-0.3748	-0.0294619	-0.405811	-0.602211	-0.590279	-0.59378
17.25	-0.0362853	-0.0984535	0.360061	-1.79956	-4.6208	-4.50061	-1.64905	-0.88768	-1.98474	-1.44751	-0.513677	-0.04388	-0.37906	-0.033754	-0.410147	-0.606388	-0.594532	-0.597921
17.26	-0.0405404	-0.102798	0.356041	-1.80484	-4.62779	-4.50758	-1.65428	-0.892497	-1.9902	-1.45268	-0.517922	-0.0480516	-0.383319	-0.038046	-0.414482	-0.610564	-0.598785	-0.602062
17.27	-0.0447955	-0.107142	0.352021	-1.81012	-4.63478	-4.51455	-1.65951	-0.897314	-1.99567	-1.45786	-0.522168	-0.0522233	-0.387579	-0.042338	-0.418817	-0.614741	-0.603038	-0.606202
17.28	-0.0490506	-0.111487	0.348001	-1.81541	-4.64177	-4.52152	-1.66473	-0.902131	-2.00114	-1.46304	-0.526413	-0.0563949	-0.391838	-0.0466301	-0.423153	-0.618918	-0.607291	-0.610343
17.29	-0.0533057	-0.115831	0.343981	-1.82069	-4.64875	-4.52849	-1.66996	-0.906948	-2.00661	-1.46821	-0.530658	-0.0605666	-0.396098	-0.0509221	-0.427488	-0.623095	-0.611545	-0.614484
17.3	-0.0575608	-0.120175	0.339961	-1.82597	-4.65574	-4.53546	-1.67519	-0.911765	-2.01207	-1.47339	-0.534904	-0.0647382	-0.400358	-0.0552142	-0.431824	-0.627272	-0.615798	-0.618625
17.31	-0.0618159	-0.12452	0.335941	-1.83125	-4.66273	-4.54242	-1.68041	-0.916582	-2.01754	-1.47856	-0.539149	-0.0689099	-0.404617	-0.0595062	-0.436159	-0.631448	-0.620051	-0.622766
17.32	-0.066071	-0.128864	0.331921	-1.83653	-4.66972	-4.54939	-1.68564	-0.921399	-2.02301	-1.48374	-0.543395	-0.0730815	-0.408877	-0.0637982	-0.440494	-0.635625	-0.624304	-0.626907
17.33	-0.0703261	-0.133209	0.327901	-1.84181	-4.67671	-4.55636	-1.69086	-0.926216	-2.02847	-1.48892	-0.54764	-0.0772531	-0.413136	-0.0680903	-0.44483	-0.639802	-0.628557	-0.631048
17.34	-0.0745812	-0.137553	0.323881	-1.84709	-4.6837	-4.56333	-1.69609	-0.931034	-2.03394	-1.49409	-0.551886	-0.0814248	-0.417396	-0.0723823	-0.449165	-0.643979	-0.63281	-0.635188
17.35	-0.0788363	-0.141897	0.319861	-1.85237	-4.69069	-4.5703	-1.70132	-0.935851	-2.03941	-1.49927	-0.556131	-0.0855964	-0.421656	-0.0766744	-0.453501	-0.648156	-0.637063	-0.639329
17.36	-0.0830914	-0.146242	0.315841	-1.85765	-4.69768	-4.57727	-1.70654	-0.940668	-2.04488	-1.50444	-0.560376	-0.0897681	-0.425915	-0.0809664	-0.457836	-0.652332	-0.641316	-0.64347
17.37	-0.0873464	-0.150586	0.311821	-1.86293	-4.70467	-4.58424	-1.71177	-0.945485	-2.05034	-1.50962	-0.564622	-0.0939397	-0.430175	-0.0852584	-0.462171	-0.656509	-0.645569	-0.647611
17.38	-0.0916015	-0.15493	0.307801	-1.86822	-4.71166	-4.59121	-1.717	-0.950302	-2.05581	-1.5148	-0.568867	-0.0981114	-0.434434	-0.0895505	-0.466507	-0.660686	-0.649823	-0.651752
17.39	-0.0958566	-0.159275	0.303781	-1.8735	-4.71865	-4.59818	-1.72222	-0.955119	-2.06128	-1.51997	-0.573113	-0.102283	-0.438694	-0.0938425	-0.470842	-0.664863	-0.654076	-0.655893
17.4	-0.100112	-0.163619	0.299761	-1.87878	-4.72564	-4.60515	-1.72745	-0.959936	-2.06675	-1.52515	-0.577358	-0.106455	-0.442953	-0.0981346	-0.475178	-0.66904	-0.658329	-0.660034
17.41	-0.104367	-0.167964	0.295741	-1.88406	-4.73263	-4.61212	-1.73267	-0.964753	-2.07221	-1.53032	-0.581604	-0.110626	-0.447213	-0.102427	-0.479513	-0.673217	-0.662582	-0.664175
17.42	-0.108622	-0.172308	0.291721	-1.88934	-4.73962	-4.61909	-1.7379	-0.96957	-2.07768	-1.5355	-0.585849	-0.114798	-0.451473	-0.106719	-0.483848	-0.677393	-0.666835	-0.668315
17.43	-0.112877	-0.176652	0.287701	-1.89462	-4.74661	-4.62606	-1.74313	-0.974387	-2.08315	-1.54068	-0.590094	-0.11897	-0.455732	-0.111011	-0.488184	-0.68157	-0.671088	-0.672456
17.44	-0.117132	-0.180997	0.283681	-1.8999	-4.7536	-4.63303	-1.74835	-0.979204	-2.08862	-1.54585	-0.59434	-0.123141	-0.459992	-0.115303	-0.492519	-0.685747	-0.675341	-0.676597
17.45	-0.121387	-0.185341	0.279661	-1.90518	-4.76059	-4.64	-1.75358	-0.984021	-2.09408	-1.55103	-0.598585	-0.127313	-0.464251	-0.119595	-0.496855	-0.689924	-0.679594	-0.680738
17.46	-0.125642	-0.189685	0.275641	-1.91046	-4.76758	-4.64697	-1.75881	-0.988838	-2.09955	-1.5562	-0.602831	-0.131485	-0.468511	-0.123887	-0.50119	-0.694101	-0.683847	-0.684879
17.47	-0.129897	-0.19403	0.271621	-1.91575	-4.77457	-4.65394	-1.76403	-0.993655	-2.10502	-1.56138	-0.607076	-0.135656	-0.472771	-0.128179	-0.505525	-0.698277	-0.6881	-0.68902
17.48	-0.134153	-0.198374	0.267601	-1.92103	-4.78156	-4.66091	-1.76926	-0.998472	-2.11048	-1.56656	-0.611322	-0.139828	-0.47703	-0.132471	-0.509861	-0.702454	-0.692354	-0.693161
17.49	-0.138408	-0.202719	0.263581	-1.92631	-4.78855	-4.66788	-1.77449	-1.00329	-2.11595	-1.57173	-0.615567	-0.143999	-0.48129	-0.136763	-0.514196	-0.706631	-0.696607	-0.697301
17.5	-0.142663	-0.207063	0.259561	-1.93159	-4.79554	-4.67484	-1.77971	-1.00811	-2.12142	-1.57691	-0.619812	-0.148171	-0.485549	-0.141055	-0.518532	-0.710808	-0.70086	-0.701442
17.51	-0.146918	-0.211407	0.255541	-1.93687	-4.80252	-4.68181	-1.78494	-1.01292	-2.12689	-1.58208	-0.624058	-0.152343	-0.489809	-0.145347	-0.522867	-0.714985	-0.705113	-0.705583
17.52	-0.151173	-0.215752	0.251521	-1.94215	-4.80951	-4.68878	-1.79016	-1.01774	-2.13235	-1.58726	-0.628303	-0.156514	-0.494068	-0.149639	-0.527202	-0.719161	-0.709366	-0.709724
17.53	-0.155428	-0.220096	0.247501	-1.94743	-4.8165	-4.69575	-1.79539	-1.02256	-2.13782	-1.59244	-0.632549	-0.160686	-0.498328	-0.153931	-0.531538	-0.723338	-0.713619	-0.713865
17.54	-0.159683	-0.22444	0.243481	-1.95271	-4.82349	-4.70272	-1.80062	-1.02737	-2.14329	-1.59761	-0.636794	-0.164858	-0.502588	-0.158223	-0.535873	-0.727515	-0.717872	-0.718006
17.55	-0.163938	-0.228785	0.239461	-1.95799	-4.83048	-4.70969	-1.80584	-1.03219	-2.14876	-1.60279	-0.64104	-0.169029	-0.506847	-0.162515	-0.540209	-0.731692	-0.722125	-0.722147
17.56	-0.168193	-0.233129	0.235441	-1.96327	-4.83747	-4.71666	-1.81107	-1.03701	-2.15422	-1.60797	-0.645285	-0.173201	-0.511107	-0.166807	-0.544544	-0.735869	-0.726378	-0.726288
17.57	-0.172448	-0.237474	0.231421	-1.96856	-4.84446	-4.72363	-1.8163	-1.04183	-2.15969	-1.61314	-0.64953	-0.177373	-0.515366	-0.171099	-0.548879	-0.740046	-0.730632	-0.730428
17.58	-0.176703	-0.241818	0.227401	-1.97384	-4.85145	-4.7306	-1.82152	-1.04664	-2.16516	-1.61832	-0.653776	-0.181544	-0.519626	-0.175391	-0.553215	-0.744222	-0.734885	-0.734569
17.59	-0.180959	-0.246162	0.223381	-1.97912	-4.85844	-4.73757	-1.82675	-1.05146	-2.17063	-1.62349	-0.658021	-0.185716	-0.523886	-0.179683	-0.55755	-0.748399	-0.739138	-0.73871
17.6	-0.185214	-0.250507	0.219361	-1.9844	-4.86543	-4.74454	-1.83197	-1.05628	-2.17609	-1.62867	-0.662267	-0.189888	-0.528145	-0.183975	-0.561886	-0.752576	-0.743391	-0.742851
17.61	-0.189469	-0.254851	0.215341	-1.98968	-4.87242	-4.75151	-1.8372	-1.06109	-2.18156	-1.63385	-0.666512	-0.194059	-0.532405	-0.188267	-0.566221	-0.756753	-0.747644	-0.746992
17.62	-0.193724	-0.259195	0.211321	-1.99496	-4.87941	-4.75848	-1.84243	-1.06591	-2.18703	-1.63902	-0.670758	-0.198231	-0.536664	-0.19256	-0.570556	-0.76093	-0.751897	-0.751133
17.63	-0.197979	-0.26354	0.207301	-2.00024	-4.8864	-4.76545	-1.84765	-1.07073	-2.19249	-1.6442	-0.675003	-0.202403	-0.540924	-0.196852	-0.574892	-0.765106	-0.75615	-0.755274
17.64	-0.202234	-0.267884	0.203281	-2.00552	-4.89339	-4.77242	-1.85288	-1.07555	-2.19796	-1.64937	-0.679248	-0.206574	-0.545183	-0.201144	-0.579227	-0.769283	-0.760403	-0.759414
17.65	-0.206489	-0.272229	0.199261	-2.0108	-4.90038	-4.77939	-1.85811	-1.08036	-2.20343	-1.65455	-0.683494	-0.210746	-0.549443	-0.205436	-0.583563	-0.77346	-0.764656	-0.763555
17.66	-0.210744	-0.276573	0.195241	-2.01609	-4.90737	-4.78636	-1.86333	-1.08518	-2.2089	-1.65973	-0.687739	-0.214917	-0.553703	-0.209728	-0.587898	-0.777637	-0.76891	-0.767696
17.67	-0.214999	-0.280917	0.191221	-2.02137	-4.91436	-4.79333	-1.86856	-1.09	-2.21436	-1.6649	-0.691985	-0.219089	-0.557962	-0.21402	-0.592234	-0.781814	-0.773163	-0.771837
17.68	-0.219254	-0.285262	0.187201	-2.02665	-4.92135	-4.80029	-1.87378	-1.09481	-2.21983	-1.67008	-0.69623	-0.223261	-0.562222	-0.218312	-0.596569	-0.78599	-0.777416	-0.775978
17.69	-0.22351	-0.289606	0.183181	-2.03193	-4.92834	-4.80726	-1.87901	-1.09963	-2.2253	-1.67525	-0.700475	-0.227432	-0.566481	-0.222604	-0.600904	-0.790167	-0.781669	-0.780119
17.7	-0.227765	-0.29395	0.179161	-2.03721	-4.93533	-4.81423	-1.88424	-1.10445	-2.23077	-1.68043	-0.704721	-0.231604	-0.570741	-0.226896	-0.60524	-0.794344	-0.785922	-0.78426
17.71	-0.23202	-0.298295	0.175141	-2.04249	-4.94232	-4.8212	-1.88946	-1.10926	-2.23623	-1.68561	-0.708966	-0.235776	-0.575001	-0.231188	-0.609575	-0.798521	-0.790175	-0.788401
17.72	-0.236275	-0.302639	0.171121	-2.04777	-4.9493	-4.82817	-1.89469	-1.11408	-2.2417	-1.69078	-0.713212	-0.239947	-0.57926	-0.23548	-0.613911	-0.802698	-0.794428	-0.792541
17.73	-0.24053	-0.306984	0.167101	-2.05305	-4.95629	-4.83514	-1.89992	-1.1189	-2.24717	-1.69596	-0.717457	-0.244119	-0.58352	-0.239772	-0.618246	-0.806874	-0.798681	-0.796682
17.74	-0.244785	-0.311328	0.163081	-2.05833	-4.96328	-4.84211	-1.90514	-1.12372	-2.25263	-1.70113	-0.721703	-0.248291	-0.587779	-0.244064	-0.622581	-0.811051	-0.802934	-0.800823
17.75	-0.24904	-0.315672	0.159061	-2.06362	-4.97027	-4.84908	-1.91037	-1.12853	-2.2581	-1.70631	-0.725948	-0.252462	-0.592039	-0.248356	-0.626917	-0.815228	-0.807188	-0.804964
17.76	-0.253295	-0.320017	0.155042	-2.0689	-4.97726	-4.85605	-1.9156	-1.13335	-2.26357	-1.71149	-0.730193	-0.256634	-0.596298	-0.252648	-0.631252	-0.819405	-0.811441	-0.809105
17.77	-0.25755	-0.324361	0.151022	-2.07418	-4.98425	-4.86302	-1.92082	-1.13817	-2.26904	-1.71666	-0.734439	-0.260806	-0.600558	-0.25694	-0.635588	-0.823582	-0.815694	-0.813246
17.78	-0.261805	-0.328706	0.147002	-2.07946	-4.99124	-4.86999	-1.92605	-1.14298	-2.2745	-1.72184	-0.738684	-0.264977	-0.604818	-0.261232	-0.639923	-0.827759	-0.819947	-0.817387
17.79	-0.26606	-0.33305	0.142982	-2.08474	-4.99823	-4.87696	-1.93127	-1.1478	-2.27997	-1.72701	-0.74293	-0.269149	-0.609077	-0.265524	-0.644258	-0.831935	-0.8242	-0.821527
17.8	-0.270316	-0.337394	0.138962	-2.09002	-5.00522	-4.88393	-1.9365	-1.15262	-2.28544	-1.73219	-0.747175	-0.273321	-0.613337	-0.269816	-0.648594	-0.836112	-0.828453	-0.825668
17.81	-0.274571	-0.341739	0.134942	-2.0953	-5.01221	-4.8909	-1.94173	-1.15744	-2.29091	-1.73737	-0.751421	-0.277492	-0.617596	-0.274108	-0.652929	-0.840289	-0.832706	-0.829809
17.82	-0.278826	-0.346083	0.130922	-2.10058	-5.0192	-4.89787	-1.94695	-1.16225	-2.29637	-1.74254	-0.755666	-0.281664	-0.621856	-0.2784	-0.657265	-0.844466	-0.836959	-0.83395
17.83	-0.283081	-0.350427	0.126902	-2.10586	-5.02619	-4.90484	-1.95218	-1.16707	-2.30184	-1.74772	-0.759911	-0.285835	-0.626116	-0.282692	-0.6616	-0.848643	-0.841212	-0.838091
17.84	-0.287336	-0.354772	0.122882	-2.11114	-5.03318	-4.91181	-1.95741	-1.17189	-2.30731	-1.75289	-0.764157	-0.290007	-0.630375	-0.286984	-0.665935	-0.852819	-0.845466	-0.842232
17.85	-0.291591	-0.359116	0.118862	-2.11643	-5.04017	-4.91878	-1.96263	-1.1767	-2.31278	-1.75807	-0.768402	-0.294179	-0.634635	-0.291277	-0.670271	-0.856996	-0.849719	-0.846373
17.86	-0.295846	-0.363461	0.114842	-2.12171	-5.04716	-4.92574	-1.96786	-1.18152	-2.31824	-1.76325	-0.772648	-0.29835	-0.638894	-0.295569	-0.674606	-0.861173	-0.853972	-0.850514
17.87	-0.300101	-0.367805	0.110822	-2.12699	-5.05415	-4.93271	-1.97308	-1.18634	-2.32371	-1.76842	-0.776893	-0.302522	-0.643154	-0.299861	-0.678942	-0.86535	-0.858225	-0.854654
17.88	-0.304356	-0.372149	0.106802	-2.13227	-5.06114	-4.93968	-1.97831	-1.19115	-2.32918	-1.7736	-0.781139	-0.306694	-0.647413	-0.304153	-0.683277	-0.869527	-0.862478	-0.858795
17.89	-0.308611	-0.376494	0.102782	-2.13755	-5.06813	-4.94665	-1.98354	-1.19597	-2.33464	-1.77877	-0.785384	-0.310865	-0.651673	-0.308445	-0.687612	-0.873703	-0.866731	-0.862936
17.9	-0.312867	-0.380838	0.0987617	-2.14283	-5.07512	-4.95362	-1.98876	-1.20079	-2.34011	-1.78395	-0.789629	-0.315037	-0.655933	-0.312737	-0.691948	-0.87788	-0.870984	-0.867077
17.91	-0.317122	-0.385182	0.0947417	-2.14811	-5.08211	-4.96059	-1.99399	-1.20561	-2.34558	-1.78913	-0.793875	-0.319209	-0.660192	-0.317029	-0.696283	-0.882057	-0.875237	-0.871218
17.92	-0.321377	-0.389527	0.0907217	-2.15339	-5.0891	-4.96756	-1.99922	-1.21042	-2.35105	-1.7943	-0.79812	-0.32338	-0.664452	-0.321321	-0.700619	-0.886234	-0.87949	-0.875359
17.93	-0.325632	-0.393871	0.0867017	-2.15867	-5.09608	-4.97453	-2.00444	-1.21524	-2.35651	-1.79948	-0.802366	-0.327552	-0.668711	-0.325613	-0.704954	-0.890411	-0.883744	-0.8795
17.94	-0.329887	-0.398216	0.0826818	-2.16396	-5.10307	-4.9815	-2.00967	-1.22006	-2.36198	-1.80465	-0.806611	-0.331724	-0.672971	-0.329905	-0.709289	-0.894588	-0.887997	-0.88364
17.95	-0.334142	-0.40256	0.0786618	-2.16924	-5.11006	-4.98847	-2.01489	-1.22487	-2.36745	-1.80983	-0.810857	-0.335895	-0.677231	-0.334197	-0.713625	-0.898764	-0.89225	-0.887781
17.96	-0.338397	-0.406904	0.0746418	-2.17452	-5.11705	-4.99544	-2.02012	-1.22969	-2.37292	-1.81501	-0.815102	-0.340067	-0.68149	-0.338489	-0.71796	-0.902941	-0.896503	-0.891922
17.97	-0.342652	-0.411249	0.0706218	-2.1798	-5.12404	-5.00241	-2.02535	-1.23451	-2.37838	-1.82018	-0.819347	-0.344239	-0.68575	-0.342781	-0.722296	-0.907118	-0.900756	-0.896063
17.98	-0.346907	-0.415593	0.0666018	-2.18508	-5.13103	-5.00938	-2.03057	-1.23933	-2.38385	-1.82536	-0.823593	-0.34841	-0.690009	-0.347073	-0.726631	-0.911295	-0.905009	-0.900204
17.99	-0.351162	-0.419937	0.0625818	-2.19036	-5.13802	-5.01635	-2.0358	-1.24414	-2.38932	-1.83053	-0.827838	-0.352582	-0.694269	-0.351365	-0.730966	-0.915472	-0.909262	-0.904345
18	-0.355417	-0.424282	0.0585618	-2.19564	-5.14501	-5.02332	-2.04103	-1.24896	-2.39479	-1.83571	-0.832084	-0.356754	-0.698528	-0.355657	-0.735302	-0.919648	-0.913515	-0.908486
18.01	-0.359673	-0.428626	0.0545419	-2.20092	-5.152	-5.03029	-2.04625	-1.25378	-2.40025	-1.84089	-0.836329	-0.360925	-0.702788	-0.359949	-0.739637	-0.923825	-0.917768	-0.912627
18.02	-0.363928	-0.432971	0.0505219	-2.2062	-5.15899	-5.03726	-2.05148	-1.25859	-2.40572	-1.84606	-0.840575	-0.365097	-0.707048	-0.364241	-0.743973	-0.928002	-0.922022	-0.916767
18.03	-0.368183	-0.437315	0.0465019	-2.21148	-5.16598	-5.04423	-2.0567	-1.26341	-2.41119	-1.85124	-0.84482	-0.369268	-0.711307	-0.368533	-0.748308	-0.932179	-0.926275	-0.920908
18.04	-0.372438	-0.441659	0.0424819	-2.21677	-5.17297	-5.05119	-2.06193	-1.26823	-2.41665	-1.85641	-0.849065	-0.37344	-0.715567	-0.372825	-0.752643	-0.936356	-0.930528	-0.925049
18.05	-0.376693	-0.446004	0.0384619	-2.22205	-5.17996	-5.05816	-2.06716	-1.27304	-2.42212	-1.86159	-0.853311	-0.377612	-0.719826	-0.377117	-0.756979	-0.940532	-0.934781	-0.92919
18.06	-0.380948	-0.450348	0.0344419	-2.22733	-5.18695	-5.06513	-2.07238	-1.27786	-2.42759	-1.86677	-0.857556	-0.381783	-0.724086	-0.38141	-0.761314	-0.944709	-0.939034	-0.933331
18.07	-0.385203	-0.454692	0.0304219	-2.23261	-5.19394	-5.0721	-2.07761	-1.28268	-2.43306	-1.87194	-0.861802	-0.385955	-0.728346	-0.385702	-0.76565	-0.948886	-0.943287	-0.937472
18.08	-0.389458	-0.459037	0.0264019	-2.23789	-5.20093	-5.07907	-2.08284	-1.2875	-2.43852	-1.87712	-0.866047	-0.390127	-0.732605	-0.389994	-0.769985	-0.953063	-0.94754	-0.941613
18.09	-0.393713	-0.463381	0.022382	-2.24317	-5.20792	-5.08604	-2.08806	-1.29231	-2.44399	-1.88229	-0.870293	-0.394298	-0.736865	-0.394286	-0.77432	-0.95724	-0.951793	-0.945753
18.1	-0.397968	-0.467726	0.018362	-2.24845	-5.21491	-5.09301	-2.09329	-1.29713	-2.44946	-1.88747	-0.874538	-0.39847	-0.741124	-0.398578	-0.778656	-0.961417	-0.956046	-0.949894
18.11	-0.402224	-0.47207	0.014342	-2.25373	-5.2219	-5.09998	-2.09852	-1.30195	-2.45493	-1.89265	-0.878783	-0.402642	-0.745384	-0.40287	-0.782991	-0.965593	-0.9603	-0.954035
18.12	-0.406479	-0.476414	0.010322	-2.25901	-5.22889	-5.10695	-2.10374	-1.30676	-2.46039	-1.89782	-0.883029	-0.406813	-0.749643	-0.407162	-0.787327	-0.96977	-0.964553	-0.958176
18.13	-0.410734	-0.480759	0.00630202	-2.2643	-5.23588	-5.11392	-2.10897	-1.31158	-2.46586	-1.903	-0.887274	-0.410985	-0.753903	-0.411454	-0.791662	-0.973947	-0.968806	-0.962317
18.14	-0.414989	-0.485103	0.00228203	-2.26958	-5.24286	-5.12089	-2.11419	-1.3164	-2.47133	-1.90817	-0.89152	-0.415157	-0.758163	-0.415746	-0.795997	-0.978124	-0.973059	-0.966458
18.15	-0.419244	-0.489447	-0.00173795	-2.27486	-5.24985	-5.12786	-2.11942	-1.32122	-2.47679	-1.91335	-0.895765	-0.419328	-0.762422	-0.420038	-0.800333	-0.982301	-0.977312	-0.970599
18.16	-0.423499	-0.493792	-0.00575794	-2.28014	-5.25684	-5.13483	-2.12465	-1.32603	-2.48226	-1.91853	-0.900011	-0.4235	-0.766682	-0.42433	-0.804668	-0.986477	-0.981565	-0.97474
18.17	-0.427754	-0.498136	-0.00977793	-2.28542	-5.26383	-5.1418	-2.12987	-1.33085	-2.48773	-1.9237	-0.904256	-0.427672	-0.770941	-0.428622	-0.809004	-0.990654	-0.985818	-0.97888
18.18	-0.432009	-0.502481	-0.0137979	-2.2907	-5.27082	-5.14877	-2.1351	-1.33567	-2.4932	-1.92888	-0.908501	-0.431843	-0.775201	-0.432914	-0.813339	-0.994831	-0.990071	-0.983021
18.19	-0.436264	-0.506825	-0.0178179	-2.29598	-5.27781	-5.15574	-2.14033	-1.34048	-2.49866	-1.93405	-0.912747	-0.436015	-0.779461	-0.437206	-0.817675	-0.999008	-0.994324	-0.987162
18.2	-0.440519	-0.511169	-0.0218379	-2.30126	-5.2848	-5.16271	-2.14555	-1.3453	-2.50413	-1.93923	-0.916992	-0.440187	-0.78372	-0.441498	-0.82201	-1.00318	-0.998578	-0.991303
18.21	-0.444774	-0.515514	-0.0258579	-2.30654	-5.29179	-5.16968	-2.15078	-1.35012	-2.5096	-1.94441	-0.921238	-0.444358	-0.78798	-0.44579	-0.826345	-1.00736	-1.00283	-0.995444
18.22	-0.44903	-0.519858	-0.0298779	-2.31182	-5.29878	-5.17664	-2.156	-1.35494	-2.51507	-1.94958	-0.925483	-0.44853	-0.792239	-0.450082	-0.830681	-1.01154	-1.00708	-0.999585
18.23	-0.453285	-0.524203	-0.0338978	-2.31711	-5.30577	-5.18361	-2.16123	-1.35975	-2.52053	-1.95476	-0.929729	-0.452701	-0.796499	-0.454374	-0.835016	-1.01572	-1.01134	-1.00373
18.24	-0.45754	-0.528547	-0.0379178	-2.32239	-5.31276	-5.19058	-2.16646	-1.36457	-2.526	-1.95993	-0.933974	-0.456873	-0.800759	-0.458666	-0.839352	-1.01989	-1.01559	-1.00787
18.25	-0.461795	-0.532891	-0.0419378	-2.32767	-5.31975	-5.19755	-2.17168	-1.36939	-2.53147	-1.96511	-0.938219	-0.461045	-0.805018	-0.462958	-0.843687	-1.02407	-1.01984	-1.01201
18.26	-0.46605	-0.537236	-0.0459578	-2.33295	-5.32674	-5.20452	-2.17691	-1.3742	-2.53694	-1.97029	-0.942465	-0.465216	-0.809278	-0.46725	-0.848022	-1.02825	-1.0241	-1.01615
18.27	-0.470305	-0.54158	-0.0499778	-2.33823	-5.33373	-5.21149	-2.18214	-1.37902	-2.5424	-1.97546	-0.94671	-0.469388	-0.813537	-0.471543	-0.852358	-1.03242	-1.02835	-1.02029
18.28	-0.47456	-0.545924	-0.0539978	-2.34351	-5.34072	-5.21846	-2.18736	-1.38384	-2.54787	-1.98064	-0.950956	-0.47356	-0.817797	-0.475835	-0.856693	-1.0366	-1.0326	-1.02443
18.29	-0.478815	-0.550269	-0.0580178	-2.34879	-5.34771	-5.22543	-2.19259	-1.38865	-2.55334	-1.98581	-0.955201	-0.477731	-0.822056	-0.480127	-0.861029	-1.04078	-1.03686	-1.02857
18.3	-0.48307	-0.554613	-0.0620377	-2.35407	-5.3547	-5.2324	-2.19781	-1.39347	-2.5588	-1.99099	-0.959446	-0.481903	-0.826316	-0.484419	-0.865364	-1.04495	-1.04111	-1.03271
18.31	-0.487325	-0.558958	-0.0660577	-2.35935	-5.36169	-5.23937	-2.20304	-1.39829	-2.56427	-1.99617	-0.963692	-0.486075	-0.830576	-0.488711	-0.869699	-1.04913	-1.04536	-1.03685
18.32	-0.491581	-0.563302	-0.0700777	-2.36464	-5.36868	-5.24634	-2.20827	-1.40311	-2.56974	-2.00134	-0.967937	-0.490246	-0.834835	-0.493003	-0.874035	-1.05331	-1.04961	-1.04099
18.33	-0.495836	-0.567646	-0.0740977	-2.36992	-5.37567	-5.25331	-2.21349	-1.40792	-2.57521	-2.00652	-0.972183	-0.494418	-0.839095	-0.497295	-0.87837	-1.05748	-1.05387	-1.04513
18.34	-0.500091	-0.571991	-0.0781177	-2.3752	-5.38266	-5.26028	-2.21872	-1.41274	-2.58067	-2.01169	-0.976428	-0.49859	-0.843354	-0.501587	-0.882706	-1.06166	-1.05812	-1.04928
18.35	-0.504346	-0.576335	-0.0821377	-2.38048	-5.38964	-5.26725	-2.22395	-1.41756	-2.58614	-2.01687	-0.980674	-0.502761	-0.847614	-0.505879	-0.887041	-1.06584	-1.06237	-1.05342
18.36	-0.508601	-0.580679	-0.0861577	-2.38576	-5.39663	-5.27422	-2.22917	-1.42237	-2.59161	-2.02205	-0.984919	-0.506933	-0.851874	-0.510171	-0.891376	-1.07001	-1.06663	-1.05756
18.37	-0.512856	-0.585024	-0.0901776	-2.39104	-5.40362	-5.28119	-2.2344	-1.42719	-2.59708	-2.02722	-0.989164	-0.511105	-0.856133	-0.514463	-0.895712	-1.07419	-1.07088	-1.0617
18.38	-0.517111	-0.589368	-0.0941976	-2.39632	-5.41061	-5.28816	-2.23963	-1.43201	-2.60254	-2.0324	-0.99341	-0.515276	-0.860393	-0.518755	-0.900047	-1.07837	-1.07513	-1.06584
18.39	-0.521366	-0.593713	-0.0982176	-2.4016	-5.4176	-5.29513	-2.24485	-1.43683	-2.60801	-2.03757	-0.997655	-0.519448	-0.864652	-0.523047	-0.904383	-1.08254	-1.07939	-1.06998
18.4	-0.525621	-0.598057	-0.102238	-2.40688	-5.42459	-5.30209	-2.25008	-1.44164	-2.61348	-2.04275	-1.0019	-0.52362	-0.868912	-0.527339	-0.908718	-1.08672	-1.08364	-1.07412
18.41	-0.529876	-0.602401	-0.106258	-2.41216	-5.43158	-5.30906	-2.2553	-1.44646	-2.61895	-2.04793	-1.00615	-0.527791	-0.873171	-0.531631	-0.913053	-1.0909	-1.08789	-1.07826
18.42	-0.534131	-0.606746	-0.110278	-2.41745	-5.43857	-5.31603	-2.26053	-1.45128	-2.62441	-2.0531	-1.01039	-0.531963	-0.877431	-0.535923	-0.917389	-1.09507	-1.09215	-1.0824
18.43	-0.538387	-0.61109	-0.114298	-2.42273	-5.44556	-5.323	-2.26576	-1.45609	-2.62988	-2.05828	-1.01464	-0.536134	-0.881691	-0.540215	-0.921724	-1.09925	-1.0964	-1.08654
18.44	-0.542642	-0.615434	-0.118318	-2.42801	-5.45255	-5.32997	-2.27098	-1.46091	-2.63535	-2.06345	-1.01888	-0.540306	-0.88595	-0.544507	-0.92606	-1.10343	-1.10065	-1.09068
18.45	-0.546897	-0.619779	-0.122338	-2.43329	-5.45954	-5.33694	-2.27621	-1.46573	-2.64081	-2.06863	-1.02313	-0.544478	-0.89021	-0.548799	-0.930395	-1.1076	-1.10491	-1.09482
18.46	-0.551152	-0.624123	-0.126358	-2.43857	-5.46653	-5.34391	-2.28144	-1.47054	-2.64628	-2.07381	-1.02737	-0.548649	-0.894469	-0.553091	-0.93473	-1.11178	-1.10916	-1.09897
18.47	-0.555407	-0.628468	-0.130378	-2.44385	-5.47352	-5.35088	-2.28666	-1.47536	-2.65175	-2.07898	-1.03162	-0.552821	-0.898729	-0.557384	-0.939066	-1.11596	-1.11341	-1.10311
18.48	-0.559662	-0.632812	-0.134397	-2.44913	-5.48051	-5.35785	-2.29189	-1.48018	-2.65722	-2.08416	-1.03586	-0.556993	-0.902989	-0.561676	-0.943401	-1.12014	-1.11766	-1.10725
18.49	-0.563917	-0.637156	-0.138417	-2.45441	-5.4875	-5.36482	-2.29711	-1.485	-2.66268	-2.08933	-1.04011	-0.561164	-0.907248	-0.565968	-0.947737	-1.12431	-1.12192	-1.11139
18.5	-0.568172	-0.641501	-0.142437	-2.45969	-5.49449	-5.37179	-2.30234	-1.48981	-2.66815	-2.09451	-1.04436	-0.565336	-0.911508	-0.57026	-0.952072	-1.12849	-1.12617	-1.11553
18.51	-0.572427	-0.645845	-0.146457	-2.46498	-5.50148	-5.37876	-2.30757	-1.49463	-2.67362	-2.09969	-1.0486	-0.569508	-0.915767	-0.574552	-0.956407	-1.13267	-1.13042	-1.11967
18.52	-0.576682	-0.650189	-0.150477	-2.47026	-5.50847	-5.38573	-2.31279	-1.49945	-2.67909	-2.10486	-1.05285	-0.573679	-0.920027	-0.578844	-0.960743	-1.13684	-1.13468	-1.12381
18.53	-0.580938	-0.654534	-0.154497	-2.47554	-5.51546	-5.3927	-2.31802	-1.50426	-2.68455	-2.11004	-1.05709	-0.577851	-0.924286	-0.583136	-0.965078	-1.14102	-1.13893	-1.12795
18.54	-0.585193	-0.658878	-0.158517	-2.48082	-5.52245	-5.39967	-2.32325	-1.50908	-2.69002	-2.11521	-1.06134	-0.582023	-0.928546	-0.587428	-0.969414	-1.1452	-1.14318	-1.13209
18.55	-0.589448	-0.663223	-0.162537	-2.4861	-5.52944	-5.40664	-2.32847	-1.5139	-2.69549	-2.12039	-1.06558	-0.586194	-0.932806	-0.59172	-0.973749	-1.14937	-1.14744	-1.13623
18.56	-0.593703	-0.667567	-0.166557	-2.49138	-5.53642	-5.41361	-2.3337	-1.51872	-2.70095	-2.12557	-1.06983	-0.590366	-0.937065	-0.596012	-0.978084	-1.15355	-1.15169	-1.14037
18.57	-0.597958	-0.671911	-0.170577	-2.49666	-5.54341	-5.42058	-2.33892	-1.52353	-2.70642	-2.13074	-1.07407	-0.594538	-0.941325	-0.600304	-0.98242	-1.15773	-1.15594	-1.14452
18.58	-0.602213	-0.676256	-0.174597	-2.50194	-5.5504	-5.42754	-2.34415	-1.52835	-2.71189	-2.13592	-1.07832	-0.598709	-0.945584	-0.604596	-0.986755	-1.1619	-1.1602	-1.14866
18.59	-0.606468	-0.6806	-0.178617	-2.50722	-5.55739	-5.43451	-2.34938	-1.53317	-2.71736	-2.14109	-1.08256	-0.602881	-0.949844	-0.608888	-0.991091	-1.16608	-1.16445	-1.1528
18.6	-0.610723	-0.684944	-0.182637	-2.5125	-5.56438	-5.44148	-2.3546	-1.53798	-2.72282	-2.14627	-1.08681	-0.607053	-0.954104	-0.61318	-0.995426	-1.17026	-1.1687	-1.15694
18.61	-0.614978	-0.689289	-0.186657	-2.51779	-5.57137	-5.44845	-2.35983	-1.5428	-2.72829	-2.15145	-1.09105	-0.611224	-0.958363	-0.617472	-0.999761	-1.17443	-1.17296	-1.16108
18.62	-0.619233	-0.693633	-0.190677	-2.52307	-5.57836	-5.45542	-2.36506	-1.54762	-2.73376	-2.15662	-1.0953	-0.615396	-0.962623	-0.621764	-1.0041	-1.17861	-1.17721	-1.16522
18.63	-0.623488	-0.697978	-0.194697	-2.52835	-5.58535	-5.46239	-2.37028	-1.55243	-2.73923	-2.1618	-1.09955	-0.619567	-0.966882	-0.626056	-1.00843	-1.18279	-1.18146	-1.16936
18.64	-0.627744	-0.702322	-0.198717	-2.53363	-5.59234	-5.46936	-2.37551	-1.55725	-2.74469	-2.16697	-1.10379	-0.623739	-0.971142	-0.630348	-1.01277	-1.18696	-1.18571	-1.1735
18.65	-0.631999	-0.706666	-0.202737	-2.53891	-5.59933	-5.47633	-2.38074	-1.56207	-2.75016	-2.17215	-1.10804	-0.627911	-0.975402	-0.63464	-1.0171	-1.19114	-1.18997	-1.17764
18.66	-0.636254	-0.711011	-0.206757	-2.54419	-5.60632	-5.4833	-2.38596	-1.56689	-2.75563	-2.17733	-1.11228	-0.632082	-0.979661	-0.638932	-1.02144	-1.19532	-1.19422	-1.18178
18.67	-0.640509	-0.715355	-0.210777	-2.54947	-5.61331	-5.49027	-2.39119	-1.5717	-2.7611	-2.1825	-1.11653	-0.636254	-0.983921	-0.643225	-1.02577	-1.19949	-1.19847	-1.18592
18.68	-0.644764	-0.7197	-0.214797	-2.55475	-5.6203	-5.49724	-2.39641	-1.57652	-2.76656	-2.18768	-1.12077	-0.640426	-0.98818	-0.647517	-1.03011	-1.20367	-1.20273	-1.19006
18.69	-0.649019	-0.724044	-0.218817	-2.56003	-5.62729	-5.50421	-2.40164	-1.58134	-2.77203	-2.19285	-1.12502	-0.644597	-0.99244	-0.651809	-1.03444	-1.20785	-1.20698	-1.19421
18.7	-0.653274	-0.728388	-0.222837	-2.56532	-5.63428	-5.51118	-2.40687	-1.58615	-2.7775	-2.19803	-1.12926	-0.648769	-0.996699	-0.656101	-1.03878	-1.21203	-1.21123	-1.19835
18.71	-0.657529	-0.732733	-0.226857	-2.5706	-5.64127	-5.51815	-2.41209	-1.59097	-2.78296	-2.20321	-1.13351	-0.652941	-1.00096	-0.660393	-1.04312	-1.2162	-1.21549	-1.20249
18.72	-0.661784	-0.737077	-0.230877	-2.57588	-5.64826	-5.52512	-2.41732	-1.59579	-2.78843	-2.20838	-1.13775	-0.657112	-1.00522	-0.664685	-1.04745	-1.22038	-1.21974	-1.20663
18.73	-0.666039	-0.741421	-0.234897	-2.58116	-5.65525	-5.53209	-2.42255	-1.60061	-2.7939	-2.21356	-1.142	-0.661284	-1.00948	-0.668977	-1.05179	-1.22456	-1.22399	-1.21077
18.74	-0.670295	-0.745766	-0.238917	-2.58644	-5.66224	-5.53906	-2.42777	-1.60542	-2.79937	-2.21873	-1.14625	-0.665456	-1.01374	-0.673269	-1.05612	-1.22873	-1.22825	-1.21491
18.75	-0.67455	-0.75011	-0.242937	-2.59172	-5.66923	-5.54603	-2.433	-1.61024	-2.80483	-2.22391	-1.15049	-0.669627	-1.018	-0.677561	-1.06046	-1.23291	-1.2325	-1.21905
18.76	-0.678805	-0.754455	-0.246957	-2.597	-5.67622	-5.55299	-2.43822	-1.61506	-2.8103	-2.22909	-1.15474	-0.673799	-1.02226	-0.681853	-1.06479	-1.23709	-1.23675	-1.22319
18.77	-0.68306	-0.758799	-0.250977	-2.60228	-5.68321	-5.55996	-2.44345	-1.61987	-2.81577	-2.23426	-1.15898	-0.677971	-1.02652	-0.686145	-1.06913	-1.24126	-1.241	-1.22733
18.78	-0.687315	-0.763143	-0.254997	-2.60756	-5.69019	-5.56693	-2.44868	-1.62469	-2.82124	-2.23944	-1.16323	-0.682142	-1.03078	-0.690437	-1.07346	-1.24544	-1.24526	-1.23147
18.79	-0.69157	-0.767488	-0.259017	-2.61284	-5.69718	-5.5739	-2.4539	-1.62951	-2.8267	-2.24461	-1.16747	-0.686314	-1.03504	-0.694729	-1.0778	-1.24962	-1.24951	-1.23561
18.8	-0.695825	-0.771832	-0.263037	-2.61813	-5.70417	-5.58087	-2.45913	-1.63432	-2.83217	-2.24979	-1.17172	-0.690486	-1.0393	-0.699021	-1.08213	-1.25379	-1.25376	-1.23975
18.81	-0.70008	-0.776176	-0.267057	-2.62341	-5.71116	-5.58784	-2.46436	-1.63914	-2.83764	-2.25497	-1.17596	-0.694657	-1.04355	-0.703313	-1.08647	-1.25797	-1.25802	-1.2439
18.82	-0.704335	-0.780521	-0.271077	-2.62869	-5.71815	-5.59481	-2.46958	-1.64396	-2.8431	-2.26014	-1.18021	-0.698829	-1.04781	-0.707605	-1.09081	-1.26215	-1.26227	-1.24804
18.83	-0.70859	-0.784865	-0.275097	-2.63397	-5.72514	-5.60178	-2.47481	-1.64878	-2.84857	-2.26532	-1.18445	-0.703001	-1.05207	-0.711897	-1.09514	-1.26632	-1.26652	-1.25218
18.84	-0.712845	-0.78921	-0.279117	-2.63925	-5.73213	-5.60875	-2.48003	-1.65359	-2.85404	-2.27049	-1.1887	-0.707172	-1.05633	-0.716189	-1.09948	-1.2705	-1.27078	-1.25632
18.85	-0.717101	-0.793554	-0.283137	-2.64453	-5.73912	-5.61572	-2.48526	-1.65841	-2.85951	-2.27567	-1.19294	-0.711344	-1.06059	-0.720481	-1.10381	-1.27468	-1.27503	-1.26046
18.86	-0.721356	-0.797898	-0.287157	-2.64981	-5.74611	-5.62269	-2.49049	-1.66323	-2.86497	-2.28085	-1.19719	-0.715515	-1.06485	-0.724773	-1.10815	-1.27885	-1.27928	-1.2646
18.87	-0.725611	-0.802243	-0.291177	-2.65509	-5.7531	-5.62966	-2.49571	-1.66804	-2.87044	-2.28602	-1.20144	-0.719687	-1.06911	-0.729066	-1.11248	-1.28303	-1.28354	-1.26874
18.88	-0.729866	-0.806587	-0.295197	-2.66037	-5.76009	-5.63663	-2.50094	-1.67286	-2.87591	-2.2912	-1.20568	-0.723859	-1.07337	-0.733358	-1.11682	-1.28721	-1.28779	-1.27288
18.89	-0.734121	-0.810931	-0.299217	-2.66566	-5.76708	-5.6436	-2.50617	-1.67768	-2.88138	-2.29637	-1.20993	-0.72803	-1.07763	-0.73765	-1.12115	-1.29138	-1.29204	-1.27702
18.9	-0.738376	-0.815276	-0.303237	-2.67094	-5.77407	-5.65057	-2.51139	-1.6825	-2.88684	-2.30155	-1.21417	-0.732202	-1.08189	-0.741942	-1.12549	-1.29556	-1.2963	-1.28116
18.91	-0.742631	-0.81962	-0.307257	-2.67622	-5.78106	-5.65754	-2.51662	-1.68731	-2.89231	-2.30673	-1.21842	-0.736374	-1.08615	-0.746234	-1.12982	-1.29974	-1.30055	-1.2853
18.92	-0.746886	-0.823965	-0.311277	-2.6815	-5.78805	-5.66451	-2.52184	-1.69213	-2.89778	-2.3119	-1.22266	-0.740545	-1.09041	-0.750526	-1.13416	-1.30392	-1.3048	-1.28945
18.93	-0.751141	-0.828309	-0.315297	-2.68678	-5.79504	-5.67148	-2.52707	-1.69695	-2.90325	-2.31708	-1.22691	-0.744717	-1.09467	-0.754818	-1.13849	-1.30809	-1.30905	-1.29359
18.94	-0.755396	-0.832653	-0.319317	-2.69206	-5.80203	-5.67844	-2.5323	-1.70176	-2.90871	-2.32225	-1.23115	-0.748889	-1.09893	-0.75911	-1.14283	-1.31227	-1.31331	-1.29773
18.95	-0.759652	-0.836998	-0.323337	-2.69734	-5.80902	-5.68541	-2.53752	-1.70658	-2.91418	-2.32743	-1.2354	-0.75306	-1.10319	-0.763402	-1.14717	-1.31645	-1.31756	-1.30187
18.96	-0.763907	-0.841342	-0.327357	-2.70262	-5.81601	-5.69238	-2.54275	-1.7114	-2.91965	-2.33261	-1.23964	-0.757232	-1.10745	-0.767694	-1.1515	-1.32062	-1.32181	-1.30601
18.97	-0.768162	-0.845686	-0.331377	-2.7079	-5.823	-5.69935	-2.54798	-1.71621	-2.92511	-2.33778	-1.24389	-0.761404	-1.11171	-0.771986	-1.15584	-1.3248	-1.32607	-1.31015
18.98	-0.772417	-0.850031	-0.335397	-2.71318	-5.82999	-5.70632	-2.5532	-1.72103	-2.93058	-2.34296	-1.24814	-0.765575	-1.11597	-0.776278	-1.16017	-1.32898	-1.33032	-1.31429
18.99	-0.776672	-0.854375	-0.339417	-2.71847	-5.83697	-5.71329	-2.55843	-1.72585	-2.93605	-2.34813	-1.25238	-0.769747	-1.12023	-0.78057	-1.16451	-1.33315	-1.33457	-1.31843
19	-0.780927	-0.85872	-0.343437	-2.72375	-5.84396	-5.72026	-2.56366	-1.73067	-2.94152	-2.35331	-1.25663	-0.773919	-1.12449	-0.784862	-1.16884	-1.33733	-1.33883	-1.32257
19.01	-0.785182	-0.863064	-0.347457	-2.72903	-5.85095	-5.72723	-2.56888	-1.73548	-2.94698	-2.35849	-1.26087	-0.77809	-1.12875	-0.789154	-1.17318	-1.34151	-1.34308	-1.32671
19.02	-0.789437	-0.867408	-0.351477	-2.73431	-5.85794	-5.7342	-2.57411	-1.7403	-2.95245	-2.36366	-1.26512	-0.782262	-1.13301	-0.793446	-1.17751	-1.34568	-1.34733	-1.33085
19.03	-0.793692	-0.871753	-0.355497	-2.73959	-5.86493	-5.74117	-2.57933	-1.74512	-2.95792	-2.36884	-1.26936	-0.786434	-1.13727	-0.797738	-1.18185	-1.34986	-1.35159	-1.33499
19.04	-0.797947	-0.876097	-0.359517	-2.74487	-5.87192	-5.74814	-2.58456	-1.74993	-2.96339	-2.37401	-1.27361	-0.790605	-1.14153	-0.80203	-1.18618	-1.35404	-1.35584	-1.33914
19.05	-0.802203	-0.880441	-0.363537	-2.75015	-5.87891	-5.75511	-2.58979	-1.75475	-2.96885	-2.37919	-1.27785	-0.794777	-1.14578	-0.806322	-1.19052	-1.35821	-1.36009	-1.34328
19.06	-0.806458	-0.884786	-0.367557	-2.75543	-5.8859	-5.76208	-2.59501	-1.75957	-2.97432	-2.38437	-1.2821	-0.798949	-1.15004	-0.810614	-1.19485	-1.36239	-1.36435	-1.34742
19.07	-0.810713	-0.88913	-0.371577	-2.76071	-5.89289	-5.76905	-2.60024	-1.76439	-2.97979	-2.38954	-1.28634	-0.80312	-1.1543	-0.814907	-1.19919	-1.36657	-1.3686	-1.35156
19.08	-0.814968	-0.893475	-0.375597	-2.766	-5.89988	-5.77602	-2.60547	-1.7692	-2.98526	-2.39472	-1.29059	-0.807292	-1.15856	-0.819199	-1.20353	-1.37074	-1.37285	-1.3557
19.09	-0.819223	-0.897819	-0.379617	-2.77128	-5.90687	-5.78299	-2.61069	-1.77402	-2.99072	-2.39989	-1.29484	-0.811463	-1.16282	-0.823491	-1.20786	-1.37492	-1.3771	-1.35984
19.1	-0.823478	-0.902163	-0.383637	-2.77656	-5.91386	-5.78996	-2.61592	-1.77884	-2.99619	-2.40507	-1.29908	-0.815635	-1.16708	-0.827783	-1.2122	-1.3791	-1.38136	-1.36398
19.11	-0.827733	-0.906508	-0.387657	-2.78184	-5.92085	-5.79693	-2.62114	-1.78365	-3.00166	-2.41025	-1.30333	-0.819807	-1.17134	-0.832075	-1.21653	-1.38327	-1.38561	-1.36812
19.12	-0.831988	-0.910852	-0.391677	-2.78712	-5.92784	-5.80389	-2.62637	-1.78847	-3.00712	-2.41542	-1.30757	-0.823978	-1.1756	-0.836367	-1.22087	-1.38745	-1.38986	-1.37226
19.13	-0.836243	-0.915197	-0.395697	-2.7924	-5.93483	-5.81086	-2.6316	-1.79329	-3.01259	-2.4206	-1.31182	-0.82815	-1.17986	-0.840659	-1.2252	-1.39163	-1.39412	-1.3764
19.14	-0.840498	-0.919541	-0.399717	-2.79768	-5.94182	-5.81783	-2.63682	-1.7981	-3.01806	-2.42577	-1.31606	-0.832322	-1.18412	-0.844951	-1.22954	-1.3958	-1.39837	-1.38054
19.15	-0.844753	-0.923885	-0.403737	-2.80296	-5.94881	-5.8248	-2.64205	-1.80292	-3.02353	-2.43095	-1.32031	-0.836493	-1.18838	-0.849243	-1.23387	-1.39998	-1.40262	-1.38469
19.16	-0.849009	-0.92823	-0.407757	-2.80824	-5.9558	-5.83177	-2.64728	-1.80774	-3.02899	-2.43613	-1.32455	-0.840665	-1.19264	-0.853535	-1.23821	-1.40416	-1.40688	-1.38883
19.17	-0.853264	-0.932574	-0.411777	-2.81353	-5.96279	-5.83874	-2.6525	-1.81256	-3.03446	-2.4413	-1.3288	-0.844837	-1.1969	-0.857827	-1.24254	-1.40834	-1.41113	-1.39297
19.18	-0.857519	-0.936918	-0.415797	-2.81881	-5.96978	-5.84571	-2.65773	-1.81737	-3.03993	-2.44648	-1.33304	-0.849008	-1.20116	-0.862119	-1.24688	-1.41251	-1.41538	-1.39711
19.19	-0.861774	-0.941263	-0.419817	-2.82409	-5.97677	-5.85268	-2.66295	-1.82219	-3.0454	-2.45165	-1.33729	-0.85318	-1.20542	-0.866411	-1.25121	-1.41669	-1.41964	-1.40125
19.2	-0.866029	-0.945607	-0.423836	-2.82937	-5.98375	-5.85965	-2.66818	-1.82701	-3.05086	-2.45683	-1.34153	-0.857352	-1.20968	-0.870703	-1.25555	-1.42087	-1.42389	-1.40539
19.21	-0.870284	-0.949952	-0.427856	-2.83465	-5.99074	-5.86662	-2.67341	-1.83182	-3.05633	-2.46201	-1.34578	-0.861523	-1.21394	-0.874995	-1.25989	-1.42504	-1.42814	-1.40953
19.22	-0.874539	-0.954296	-0.431876	-2.83993	-5.99773	-5.87359	-2.67863	-1.83664	-3.0618	-2.46718	-1.35003	-0.865695	-1.2182	-0.879287	-1.26422	-1.42922	-1.4324	-1.41367
19.23	-0.878794	-0.95864	-0.435896	-2.84521	-6.00472	-5.88056	-2.68386	-1.84146	-3.06726	-2.47236	-1.35427	-0.869867	-1.22246	-0.883579	-1.26856	-1.4334	-1.43665	-1.41781
19.24	-0.883049	-0.962985	-0.439916	-2.85049	-6.01171	-5.88753	-2.68909	-1.84628	-3.07273	-2.47753	-1.35852	-0.874038	-1.22672	-0.887871	-1.27289	-1.43757	-1.4409	-1.42195
19.25	-0.887304	-0.967329	-0.443936	-2.85577	-6.0187	-5.8945	-2.69431	-1.85109	-3.0782	-2.48271	-1.36276	-0.87821	-1.23098	-0.892163	-1.27723	-1.44175	-1.44515	-1.42609
19.26	-0.89156	-0.971673	-0.447956	-2.86105	-6.02569	-5.90147	-2.69954	-1.85591	-3.08367	-2.48789	-1.36701	-0.882382	-1.23524	-0.896456	-1.28156	-1.44593	-1.44941	-1.43023
19.27	-0.895815	-0.976018	-0.451976	-2.86634	-6.03268	-5.90844	-2.70477	-1.86073	-3.08913	-2.49306	-1.37125	-0.886553	-1.2395	-0.900748	-1.2859	-1.4501	-1.45366	-1.43438
19.28	-0.90007	-0.980362	-0.455996	-2.87162	-6.03967	-5.91541	-2.70999	-1.86554	-3.0946	-2.49824	-1.3755	-0.890725	-1.24376	-0.90504	-1.29023	-1.45428	-1.45791	-1.43852
19.29	-0.904325	-0.984707	-0.460016	-2.8769	-6.04666	-5.92238	-2.71522	-1.87036	-3.10007	-2.50341	-1.37974	-0.894897	-1.24802	-0.909332	-1.29457	-1.45846	-1.46217	-1.44266
19.3	-0.90858	-0.989051	-0.464036	-2.88218	-6.05365	-5.92934	-2.72044	-1.87518	-3.10554	-2.50859	-1.38399	-0.899068	-1.25227	-0.913624	-1.2989	-1.46263	-1.46642	-1.4468
19.31	-0.912835	-0.993395	-0.468056	-2.88746	-6.06064	-5.93631	-2.72567	-1.87999	-3.111	-2.51377	-1.38823	-0.90324	-1.25653	-0.917916	-1.30324	-1.46681	-1.47067	-1.45094
19.32	-0.91709	-0.99774	-0.472076	-2.89274	-6.06763	-5.94328	-2.7309	-1.88481	-3.11647	-2.51894	-1.39248	-0.907411	-1.26079	-0.922208	-1.30758	-1.47099	-1.47493	-1.45508
19.33	-0.921345	-1.00208	-0.476096	-2.89802	-6.07462	-5.95025	-2.73612	-1.88963	-3.12194	-2.52412	-1.39673	-0.911583	-1.26505	-0.9265	-1.31191	-1.47516	-1.47918	-1.45922
19.34	-0.9256	-1.00643	-0.480116	-2.9033	-6.08161	-5.95722	-2.74135	-1.89445	-3.12741	-2.52929	-1.40097	-0.915755	-1.26931	-0.930792	-1.31625	-1.47934	-1.48343	-1.46336
19.35	-0.929855	-1.01077	-0.484136	-2.90858	-6.0886	-5.96419	-2.74658	-1.89926	-3.13287	-2.53447	-1.40522	-0.919926	-1.27357	-0.935084	-1.32058	-1.48352	-1.48769	-1.4675
19.36	-0.93411	-1.01512	-0.488156	-2.91387	-6.09559	-5.97116	-2.7518	-1.90408	-3.13834	-2.53965	-1.40946	-0.924098	-1.27783	-0.939376	-1.32492	-1.48769	-1.49194	-1.47164
19.37	-0.938366	-1.01946	-0.492176	-2.91915	-6.10258	-5.97813	-2.75703	-1.9089	-3.14381	-2.54482	-1.41371	-0.92827	-1.28209	-0.943668	-1.32925	-1.49187	-1.49619	-1.47578
19.38	-0.942621	-1.02381	-0.496196	-2.92443	-6.10957	-5.9851	-2.76225	-1.91371	-3.14927	-2.55	-1.41795	-0.932441	-1.28635	-0.94796	-1.33359	-1.49605	-1.50044	-1.47993
19.39	-0.946876	-1.02815	-0.500216	-2.92971	-6.11656	-5.99207	-2.76748	-1.91853	-3.15474	-2.55517	-1.4222	-0.936613	-1.29061	-0.952252	-1.33792	-1.50023	-1.5047	-1.48407
19.4	-0.951131	-1.03249	-0.504236	-2.93499	-6.12355	-5.99904	-2.77271	-1.92335	-3.16021	-2.56035	-1.42644	-0.940785	-1.29487	-0.956544	-1.34226	-1.5044	-1.50895	-1.48821
19.41	-0.955386	-1.03684	-0.508256	-2.94027	-6.13053	-6.00601	-2.77793	-1.92817	-3.16568	-2.56553	-1.43069	-0.944956	-1.29913	-0.960836	-1.34659	-1.50858	-1.5132	-1.49235
19.42	-0.959641	-1.04118	-0.512276	-2.94555	-6.13752	-6.01298	-2.78316	-1.93298	-3.17114	-2.5707	-1.43493	-0.949128	-1.30339	-0.965128	-1.35093	-1.51276	-1.51746	-1.49649
19.43	-0.963896	-1.04553	-0.516296	-2.95083	-6.14451	-6.01995	-2.78839	-1.9378	-3.17661	-2.57588	-1.43918	-0.9533	-1.30765	-0.96942	-1.35526	-1.51693	-1.52171	-1.50063
19.44	-0.968151	-1.04987	-0.520316	-2.95611	-6.1515	-6.02692	-2.79361	-1.94262	-3.18208	-2.58105	-1.44343	-0.957471	-1.31191	-0.973712	-1.3596	-1.52111	-1.52596	-1.50477
19.45	-0.972406	-1.05422	-0.524336	-2.96139	-6.15849	-6.03389	-2.79884	-1.94743	-3.18755	-2.58623	-1.44767	-0.961643	-1.31617	-0.978005	-1.36394	-1.52529	-1.53022	-1.50891
19.46	-0.976661	-1.05856	-0.528356	-2.96668	-6.16548	-6.04086	-2.80406	-1.95225	-3.19301	-2.59141	-1.45192	-0.965815	-1.32043	-0.982297	-1.36827	-1.52946	-1.53447	-1.51305
19.47	-0.980917	-1.06291	-0.532376	-2.97196	-6.17247	-6.04783	-2.80929	-1.95707	-3.19848	-2.59658	-1.45616	-0.969986	-1.32469	-0.986589	-1.37261	-1.53364	-1.53872	-1.51719
19.48	-0.985172	-1.06725	-0.536396	-2.97724	-6.17946	-6.05479	-2.81452	-1.96188	-3.20395	-2.60176	-1.46041	-0.974158	-1.32895	-0.990881	-1.37694	-1.53782	-1.54298	-1.52133
19.49	-0.989427	-1.07159	-0.540416	-2.98252	-6.18645	-6.06176	-2.81974	-1.9667	-3.20942	-2.60693	-1.46465	-0.97833	-1.33321	-0.995173	-1.38128	-1.54199	-1.54723	-1.52547
19.5	-0.993682	-1.07594	-0.544436	-2.9878	-6.19344	-6.06873	-2.82497	-1.97152	-3.21488	-2.61211	-1.4689	-0.982501	-1.33747	-0.999465	-1.38561	-1.54617	-1.55148	-1.52962
19.51	-0.997937	-1.08028	-0.548456	-2.99308	-6.20043	-6.0757	-2.8302	-1.97634	-3.22035	-2.61729	-1.47314	-0.986673	-1.34173	-1.00376	-1.38995	-1.55035	-1.55574	-1.53376
19.52	-1.00219	-1.08463	-0.552476	-2.99836	-6.20742	-6.08267	-2.83542	-1.98115	-3.22582	-2.62246	-1.47739	-0.990845	-1.34599	-1.00805	-1.39428	-1.55452	-1.55999	-1.5379
19.53	-1.00645	-1.08897	-0.556496	-3.00364	-6.21441	-6.08964	-2.84065	-1.98597	-3.23128	-2.62764	-1.48163	-0.995016	-1.35025	-1.01234	-1.39862	-1.5587	-1.56424	-1.54204
19.54	-1.0107	-1.09332	-0.560516	-3.00892	-6.2214	-6.09661	-2.84588	-1.99079	-3.23675	-2.63281	-1.48588	-0.999188	-1.3545	-1.01663	-1.40295	-1.56288	-1.56849	-1.54618
19.55	-1.01496	-1.09766	-0.564536	-3.01421	-6.22839	-6.10358	-2.8511	-1.9956	-3.24222	-2.63799	-1.49012	-1.00336	-1.35876	-1.02093	-1.40729	-1.56705	-1.57275	-1.55032
19.56	-1.01921	-1.102	-0.568556	-3.01949	-6.23538	-6.11055	-2.85633	-2.00042	-3.24769	-2.64317	-1.49437	-1.00753	-1.36302	-1.02522	-1.41162	-1.57123	-1.577	-1.55446
19.57	-1.02347	-1.10635	-0.572576	-3.02477	-6.24237	-6.11752	-2.86155	-2.00524	-3.25315	-2.64834	-1.49862	-1.0117	-1.36728	-1.02951	-1.41596	-1.57541	-1.58125	-1.5586
19.58	-1.02772	-1.11069	-0.576596	-3.03005	-6.24936	-6.12449	-2.86678	-2.01006	-3.25862	-2.65352	-1.50286	-1.01587	-1.37154	-1.0338	-1.4203	-1.57958	-1.58551	-1.56274
19.59	-1.03198	-1.11504	-0.580616	-3.03533	-6.25635	-6.13146	-2.87201	-2.01487	-3.26409	-2.65869	-1.50711	-1.02005	-1.3758	-1.03809	-1.42463	-1.58376	-1.58976	-1.56688
19.6	-1.03623	-1.11938	-0.584636	-3.04061	-6.26334	-6.13843	-2.87723	-2.01969	-3.26956	-2.66387	-1.51135	-1.02422	-1.38006	-1.04239	-1.42897	-1.58794	-1.59401	-1.57102
19.61	-1.04049	-1.12373	-0.588656	-3.04589	-6.27033	-6.1454	-2.88246	-2.02451	-3.27502	-2.66905	-1.5156	-1.02839	-1.38432	-1.04668	-1.4333	-1.59212	-1.59827	-1.57517
19.62	-1.04474	-1.12807	-0.592676	-3.05117	-6.27731	-6.15237	-2.88769	-2.02932	-3.28049	-2.67422	-1.51984	-1.03256	-1.38858	-1.05097	-1.43764	-1.59629	-1.60252	-1.57931
19.63	-1.049	-1.13242	-0.596696	-3.05645	-6.2843	-6.15934	-2.89291	-2.03414	-3.28596	-2.6794	-1.52409	-1.03673	-1.39284	-1.05526	-1.44197	-1.60047	-1.60677	-1.58345
19.64	-1.05325	-1.13676	-0.600716	-3.06173	-6.29129	-6.16631	-2.89814	-2.03896	-3.29142	-2.68457	-1.52833	-1.0409	-1.3971	-1.05955	-1.44631	-1.60465	-1.61103	-1.58759
19.65	-1.05751	-1.1411	-0.604736	-3.06702	-6.29828	-6.17328	-2.90336	-2.04377	-3.29689	-2.68975	-1.53258	-1.04508	-1.40136	-1.06385	-1.45064	-1.60882	-1.61528	-1.59173
19.66	-1.06176	-1.14545	-0.608756	-3.0723	-6.30527	-6.18024	-2.90859	-2.04859	-3.30236	-2.69493	-1.53682	-1.04925	-1.40562	-1.06814	-1.45498	-1.613	-1.61953	-1.59587
19.67	-1.06602	-1.14979	-0.612776	-3.07758	-6.31226	-6.18721	-2.91382	-2.05341	-3.30783	-2.7001	-1.54107	-1.05342	-1.40988	-1.07243	-1.45931	-1.61718	-1.62379	-1.60001
19.68	-1.07027	-1.15414	-0.616796	-3.08286	-6.31925	-6.19418	-2.91904	-2.05823	-3.31329	-2.70528	-1.54532	-1.05759	-1.41414	-1.07672	-1.46365	-1.62135	-1.62804	-1.60415
19.69	-1.07453	-1.15848	-0.620816	-3.08814	-6.32624	-6.20115	-2.92427	-2.06304	-3.31876	-2.71045	-1.54956	-1.06176	-1.4184	-1.08101	-1.46799	-1.62553	-1.63229	-1.60829
19.7	-1.07878	-1.16283	-0.624836	-3.09342	-6.33323	-6.20812	-2.9295	-2.06786	-3.32423	-2.71563	-1.55381	-1.06593	-1.42266	-1.08531	-1.47232	-1.62971	-1.63654	-1.61243
19.71	-1.08304	-1.16717	-0.628856	-3.0987	-6.34022	-6.21509	-2.93472	-2.07268	-3.3297	-2.72081	-1.55805	-1.07011	-1.42692	-1.0896	-1.47666	-1.63388	-1.6408	-1.61657
19.72	-1.08729	-1.17151	-0.632876	-3.10398	-6.34721	-6.22206	-2.93995	-2.07749	-3.33516	-2.72598	-1.5623	-1.07428	-1.43118	-1.09389	-1.48099	-1.63806	-1.64505	-1.62071
19.73	-1.09155	-1.17586	-0.636896	-3.10926	-6.3542	-6.22903	-2.94517	-2.08231	-3.34063	-2.73116	-1.56654	-1.07845	-1.43544	-1.09818	-1.48533	-1.64224	-1.6493	-1.62486
19.74	-1.0958	-1.1802	-0.640916	-3.11455	-6.36119	-6.236	-2.9504	-2.08713	-3.3461	-2.73633	-1.57079	-1.08262	-1.4397	-1.10247	-1.48966	-1.64641	-1.65356	-1.629
19.75	-1.10006	-1.18455	-0.644936	-3.11983	-6.36818	-6.24297	-2.95563	-2.09195	-3.35157	-2.74151	-1.57503	-1.08679	-1.44396	-1.10677	-1.494	-1.65059	-1.65781	-1.63314
19.76	-1.10431	-1.18889	-0.648956	-3.12511	-6.37517	-6.24994	-2.96085	-2.09676	-3.35703	-2.74669	-1.57928	-1.09096	-1.44822	-1.11106	-1.49833	-1.65477	-1.66206	-1.63728
19.77	-1.10857	-1.19324	-0.652976	-3.13039	-6.38216	-6.25691	-2.96608	-2.10158	-3.3625	-2.75186	-1.58352	-1.09514	-1.45248	-1.11535	-1.50267	-1.65894	-1.66632	-1.64142
19.78	-1.11282	-1.19758	-0.656996	-3.13567	-6.38915	-6.26388	-2.97131	-2.1064	-3.36797	-2.75704	-1.58777	-1.09931	-1.45673	-1.11964	-1.507	-1.66312	-1.67057	-1.64556
19.79	-1.11708	-1.20193	-0.661016	-3.14095	-6.39614	-6.27085	-2.97653	-2.11121	-3.37343	-2.76221	-1.59202	-1.10348	-1.46099	-1.12393	-1.51134	-1.6673	-1.67482	-1.6497
19.8	-1.12133	-1.20627	-0.665036	-3.14623	-6.40313	-6.27782	-2.98176	-2.11603	-3.3789	-2.76739	-1.59626	-1.10765	-1.46525	-1.12823	-1.51567	-1.67147	-1.67908	-1.65384
19.81	-1.12559	-1.21061	-0.669056	-3.15151	-6.41012	-6.28479	-2.98698	-2.12085	-3.38437	-2.77257	-1.60051	-1.11182	-1.46951	-1.13252	-1.52001	-1.67565	-1.68333	-1.65798
19.82	-1.12984	-1.21496	-0.673076	-3.15679	-6.41711	-6.29176	-2.99221	-2.12567	-3.38984	-2.77774	-1.60475	-1.11599	-1.47377	-1.13681	-1.52435	-1.67983	-1.68758	-1.66212
19.83	-1.1341	-1.2193	-0.677096	-3.16207	-6.42409	-6.29873	-2.99744	-2.13048	-3.3953	-2.78292	-1.609	-1.12017	-1.47803	-1.1411	-1.52868	-1.684	-1.69183	-1.66626
19.84	-1.13836	-1.22365	-0.681116	-3.16736	-6.43108	-6.3057	-3.00266	-2.1353	-3.40077	-2.78809	-1.61324	-1.12434	-1.48229	-1.14539	-1.53302	-1.68818	-1.69609	-1.67041
19.85	-1.14261	-1.22799	-0.685136	-3.17264	-6.43807	-6.31266	-3.00789	-2.14012	-3.40624	-2.79327	-1.61749	-1.12851	-1.48655	-1.14969	-1.53735	-1.69236	-1.70034	-1.67455
19.86	-1.14687	-1.23234	-0.689156	-3.17792	-6.44506	-6.31963	-3.01312	-2.14493	-3.41171	-2.79845	-1.62173	-1.13268	-1.49081	-1.15398	-1.54169	-1.69654	-1.70459	-1.67869
19.87	-1.15112	-1.23668	-0.693176	-3.1832	-6.45205	-6.3266	-3.01834	-2.14975	-3.41717	-2.80362	-1.62598	-1.13685	-1.49507	-1.15827	-1.54602	-1.70071	-1.70885	-1.68283
19.88	-1.15538	-1.24102	-0.697196	-3.18848	-6.45904	-6.33357	-3.02357	-2.15457	-3.42264	-2.8088	-1.63022	-1.14102	-1.49933	-1.16256	-1.55036	-1.70489	-1.7131	-1.68697
19.89	-1.15963	-1.24537	-0.701216	-3.19376	-6.46603	-6.34054	-3.0288	-2.15938	-3.42811	-2.81397	-1.63447	-1.1452	-1.50359	-1.16685	-1.55469	-1.70907	-1.71735	-1.69111
19.9	-1.16389	-1.24971	-0.705236	-3.19904	-6.47302	-6.34751	-3.03402	-2.1642	-3.43358	-2.81915	-1.63871	-1.14937	-1.50785	-1.17115	-1.55903	-1.71324	-1.72161	-1.69525
19.91	-1.16814	-1.25406	-0.709255	-3.20432	-6.48001	-6.35448	-3.03925	-2.16902	-3.43904	-2.82433	-1.64296	-1.15354	-1.51211	-1.17544	-1.56336	-1.71742	-1.72586	-1.69939
19.92	-1.1724	-1.2584	-0.713275	-3.2096	-6.487	-6.36145	-3.04447	-2.17384	-3.44451	-2.8295	-1.64721	-1.15771	-1.51637	-1.17973	-1.5677	-1.7216	-1.73011	-1.70353
19.93	-1.17665	-1.26275	-0.717295	-3.21489	-6.49399	-6.36842	-3.0497	-2.17865	-3.44998	-2.83468	-1.65145	-1.16188	-1.52063	-1.18402	-1.57204	-1.72577	-1.73437	-1.70767
19.94	-1.18091	-1.26709	-0.721315	-3.22017	-6.50098	-6.37539	-3.05493	-2.18347	-3.45544	-2.83985	-1.6557	-1.16605	-1.52489	-1.18832	-1.57637	-1.72995	-1.73862	-1.71181
19.95	-1.18516	-1.27144	-0.725335	-3.22545	-6.50797	-6.38236	-3.06015	-2.18829	-3.46091	-2.84503	-1.65994	-1.17023	-1.52915	-1.19261	-1.58071	-1.73413	-1.74287	-1.71595
19.96	-1.18942	-1.27578	-0.729355	-3.23073	-6.51496	-6.38933	-3.06538	-2.1931	-3.46638	-2.85021	-1.66419	-1.1744	-1.53341	-1.1969	-1.58504	-1.7383	-1.74713	-1.7201
19.97	-1.19367	-1.28012	-0.733375	-3.23601	-6.52195	-6.3963	-3.07061	-2.19792	-3.47185	-2.85538	-1.66843	-1.17857	-1.53767	-1.20119	-1.58938	-1.74248	-1.75138	-1.72424
19.98	-1.19793	-1.28447	-0.737395	-3.24129	-6.52894	-6.40327	-3.07583	-2.20274	-3.47731	-2.86056	-1.67268	-1.18274	-1.54193	-1.20548	-1.59371	-1.74666	-1.75563	-1.72838
[truncated: 102 more rows]

## Sheet: Fig1 B
Time	Viral RNA load	Uninfected cell ratio
0	3.6684	1
0.01	3.62935	0.999891
0.02	3.5994	0.999791
0.03	3.57878	0.999696
0.04	3.56734	0.999604
0.05	3.56455	0.999514
0.06	3.56962	0.999424
0.07	3.58155	0.999332
0.08	3.59929	0.999237
0.09	3.62183	0.999138
0.1	3.64823	0.999032
0.11	3.67771	0.99892
0.12	3.70958	0.998799
0.13	3.74329	0.998669
0.14	3.77843	0.998528
0.15	3.81464	0.998375
0.16	3.85166	0.998208
0.17	3.88929	0.998027
0.18	3.92739	0.997829
0.19	3.96583	0.997613
0.2	4.00452	0.997377
0.21	4.0434	0.997119
0.22	4.08242	0.996837
0.23	4.12155	0.996529
0.24	4.16075	0.996191
0.25	4.2	0.995822
0.26	4.23928	0.995418
0.27	4.2786	0.994975
0.28	4.31792	0.994491
0.29	4.35726	0.993962
0.3	4.39659	0.993382
0.31	4.43593	0.992748
0.32	4.47525	0.992055
0.33	4.51457	0.991296
0.34	4.55387	0.990466
0.35	4.59316	0.989558
0.36	4.63242	0.988565
0.37	4.67167	0.98748
0.38	4.71089	0.986293
0.39	4.75009	0.984996
0.4	4.78925	0.983578
0.41	4.82839	0.982029
0.42	4.86749	0.980336
0.43	4.90654	0.978488
0.44	4.94556	0.976469
0.45	4.98453	0.974266
0.46	5.02344	0.971862
0.47	5.0623	0.969239
0.48	5.1011	0.96638
0.49	5.13983	0.963263
0.5	5.17849	0.959866
0.51	5.21707	0.956168
0.52	5.25556	0.952143
0.53	5.29395	0.947765
0.54	5.33224	0.943006
0.55	5.37042	0.937836
0.56	5.40847	0.932224
0.57	5.44639	0.926137
0.58	5.48417	0.919542
0.59	5.52178	0.912402
0.6	5.55922	0.904681
0.61	5.59648	0.896341
0.62	5.63353	0.887344
0.63	5.67036	0.87765
0.64	5.70695	0.867221
0.65	5.74329	0.85602
0.66	5.77934	0.84401
0.67	5.8151	0.831155
0.68	5.85053	0.817423
0.69	5.88561	0.802787
0.7	5.92032	0.787221
0.71	5.95463	0.770709
0.72	5.9885	0.753238
0.73	6.02192	0.734804
0.74	6.05484	0.715414
0.75	6.08725	0.695081
0.76	6.11909	0.673834
0.77	6.15035	0.651709
0.78	6.18098	0.628759
0.79	6.21096	0.605047
0.8	6.24025	0.580651
0.81	6.26881	0.555662
0.82	6.29662	0.530182
0.83	6.32363	0.504326
0.84	6.34983	0.478218
0.85	6.37518	0.45199
0.86	6.39966	0.42578
0.87	6.42324	0.39973
0.88	6.44589	0.37398
0.89	6.46761	0.348671
0.9	6.48837	0.323935
0.91	6.50817	0.299897
0.92	6.52699	0.276671
0.93	6.54484	0.254359
0.94	6.5617	0.233045
0.95	6.57759	0.212801
0.96	6.59252	0.193679
0.97	6.60648	0.175715
0.98	6.61951	0.158929
0.99	6.63161	0.143323
1	6.6428	0.128887
1.01	6.65311	0.115597
1.02	6.66256	0.103419
1.03	6.67119	0.0923068
1.04	6.67901	0.0822101
1.05	6.68606	0.0730715
1.06	6.69238	0.0648302
1.07	6.69798	0.0574235
1.08	6.70291	0.0507878
1.09	6.70719	0.0448602
1.1	6.71087	0.0395792
1.11	6.71396	0.0348857
1.12	6.7165	0.0307236
1.13	6.71853	0.0270399
1.14	6.72006	0.0237855
1.15	6.72114	0.0209147
1.16	6.72178	0.0183857
1.17	6.72202	0.0161604
1.18	6.72187	0.0142042
1.19	6.72137	0.0124861
1.2	6.72054	0.0109779
1.21	6.7194	0.00965476
1.22	6.71796	0.00849433
1.23	6.71625	0.00747683
1.24	6.71429	0.00658475
1.25	6.7121	0.00580263
1.26	6.70969	0.00511683
1.27	6.70707	0.00451536
1.28	6.70427	0.0039877
1.29	6.70129	0.0035246
1.3	6.69814	0.00311799
1.31	6.69485	0.00276079
1.32	6.69142	0.0024468
1.33	6.68785	0.00217063
1.34	6.68417	0.00192754
1.35	6.68037	0.00171342
1.36	6.67648	0.00152467
1.37	6.67248	0.00135815
1.38	6.6684	0.00121111
1.39	6.66424	0.00108116
1.4	6.66	0.000966202
1.41	6.65569	0.000864422
1.42	6.65132	0.00077422
1.43	6.64689	0.000694202
1.44	6.6424	0.000623148
1.45	6.63787	0.000559991
1.46	6.63328	0.000503797
1.47	6.62866	0.000453748
1.48	6.62399	0.000409127
1.49	6.61929	0.000369303
1.5	6.61455	0.000333725
1.51	6.60978	0.000301908
1.52	6.60498	0.000273424
1.53	6.60016	0.000247897
1.54	6.59531	0.000224998
1.55	6.59044	0.000204435
1.56	6.58554	0.00018595
1.57	6.58063	0.000169316
1.58	6.5757	0.000154333
1.59	6.57076	0.000140824
1.6	6.5658	0.00012863
1.61	6.56082	0.000117614
1.62	6.55583	0.000107651
1.63	6.55083	9.86e-05
1.64	6.54582	9.05e-05
1.65	6.5408	8.3e-05
1.66	6.53578	7.63e-05
1.67	6.53074	7.02e-05
1.68	6.52569	6.46e-05
1.69	6.52064	5.96e-05
1.7	6.51558	5.49e-05
1.71	6.51051	5.07e-05
1.72	6.50544	4.69e-05
1.73	6.50037	4.34e-05
1.74	6.49529	4.02e-05
1.75	6.4902	3.72e-05
1.76	6.48511	3.45e-05
1.77	6.48002	3.2e-05
1.78	6.47492	2.98e-05
1.79	6.46982	2.77e-05
1.8	6.46472	2.58e-05
1.81	6.45961	2.4e-05
1.82	6.4545	2.24e-05
1.83	6.44939	2.09e-05
1.84	6.44428	1.95e-05
1.85	6.43917	1.82e-05
1.86	6.43405	1.7e-05
1.87	6.42893	1.6e-05
1.88	6.42381	1.49e-05
1.89	6.41869	1.4e-05
1.9	6.41357	1.31e-05
1.91	6.40845	1.23e-05
1.92	6.40333	1.16e-05
1.93	6.3982	1.09e-05
1.94	6.39307	1.03e-05
1.95	6.38795	9.66e-06
1.96	6.38282	9.11e-06
1.97	6.37769	8.59e-06
1.98	6.37256	8.1e-06
1.99	6.36743	7.65e-06
2	6.3623	7.23e-06
2.01	6.35717	6.83e-06
2.02	6.35204	6.47e-06
2.03	6.34691	6.12e-06
2.04	6.34178	5.8e-06
2.05	6.33665	5.5e-06
2.06	6.33151	5.21e-06
2.07	6.32638	4.95e-06
2.08	6.32125	4.7e-06
2.09	6.31611	4.47e-06
2.1	6.31098	4.25e-06
2.11	6.30584	4.04e-06
2.12	6.30071	3.85e-06
2.13	6.29558	3.66e-06
2.14	6.29044	3.49e-06
2.15	6.28531	3.33e-06
2.16	6.28017	3.18e-06
2.17	6.27504	3.03e-06
2.18	6.2699	2.9e-06
2.19	6.26477	2.77e-06
2.2	6.25963	2.65e-06
2.21	6.25449	2.53e-06
2.22	6.24936	2.43e-06
2.23	6.24422	2.32e-06
2.24	6.23909	2.23e-06
2.25	6.23395	2.13e-06
2.26	6.22882	2.05e-06
2.27	6.22368	1.96e-06
2.28	6.21854	1.89e-06
2.29	6.21341	1.81e-06
2.3	6.20827	1.74e-06
2.31	6.20313	1.67e-06
2.32	6.198	1.61e-06
2.33	6.19286	1.55e-06
2.34	6.18773	1.49e-06
2.35	6.18259	1.44e-06
2.36	6.17745	1.38e-06
2.37	6.17232	1.33e-06
2.38	6.16718	1.29e-06
2.39	6.16204	1.24e-06
2.4	6.15691	1.2e-06
2.41	6.15177	1.16e-06
2.42	6.14663	1.12e-06
2.43	6.1415	1.08e-06
2.44	6.13636	1.05e-06
2.45	6.13122	1.01e-06
2.46	6.12609	9.78e-07
2.47	6.12095	9.47e-07
2.48	6.11581	9.17e-07
2.49	6.11068	8.88e-07
2.5	6.10554	8.61e-07
2.51	6.1004	8.35e-07
2.52	6.09527	8.09e-07
2.53	6.09013	7.85e-07
2.54	6.08499	7.62e-07
2.55	6.07986	7.4e-07
2.56	6.07472	7.19e-07
2.57	6.06958	6.98e-07
2.58	6.06445	6.78e-07
2.59	6.05931	6.6e-07
2.6	6.05417	6.41e-07
2.61	6.04903	6.24e-07
2.62	6.0439	6.07e-07
2.63	6.03876	5.91e-07
2.64	6.03362	5.76e-07
2.65	6.02849	5.61e-07
2.66	6.02335	5.46e-07
2.67	6.01821	5.32e-07
2.68	6.01308	5.19e-07
2.69	6.00794	5.06e-07
2.7	6.0028	4.94e-07
2.71	5.99767	4.82e-07
2.72	5.99253	4.7e-07
2.73	5.98739	4.59e-07
2.74	5.98226	4.49e-07
2.75	5.97712	4.38e-07
2.76	5.97198	4.28e-07
2.77	5.96684	4.19e-07
2.78	5.96171	4.09e-07
2.79	5.95657	4e-07
2.8	5.95143	3.91e-07
2.81	5.9463	3.83e-07
2.82	5.94116	3.75e-07
2.83	5.93602	3.67e-07
2.84	5.93089	3.59e-07
2.85	5.92575	3.52e-07
2.86	5.92061	3.45e-07
2.87	5.91548	3.38e-07
2.88	5.91034	3.31e-07
2.89	5.9052	3.25e-07
2.9	5.90006	3.18e-07
2.91	5.89493	3.12e-07
2.92	5.88979	3.06e-07
2.93	5.88465	3.01e-07
2.94	5.87952	2.95e-07
2.95	5.87438	2.9e-07
2.96	5.86924	2.85e-07
2.97	5.86411	2.79e-07
2.98	5.85897	2.75e-07
2.99	5.85383	2.7e-07
3	5.8487	2.65e-07
3.01	5.84356	2.61e-07
3.02	5.83842	2.56e-07
3.03	5.83328	2.52e-07
3.04	5.82815	2.48e-07
3.05	5.82301	2.44e-07
3.06	5.81787	2.4e-07
3.07	5.81274	2.36e-07
3.08	5.8076	2.32e-07
3.09	5.80246	2.29e-07
3.1	5.79733	2.25e-07
3.11	5.79219	2.22e-07
3.12	5.78705	2.19e-07
3.13	5.78192	2.15e-07
3.14	5.77678	2.12e-07
3.15	5.77164	2.09e-07
3.16	5.7665	2.06e-07
3.17	5.76137	2.03e-07
3.18	5.75623	2e-07
3.19	5.75109	1.98e-07
3.2	5.74596	1.95e-07
3.21	5.74082	1.92e-07
3.22	5.73568	1.9e-07
3.23	5.73055	1.87e-07
3.24	5.72541	1.85e-07
3.25	5.72027	1.82e-07
3.26	5.71513	1.8e-07
3.27	5.71	1.78e-07
3.28	5.70486	1.76e-07
3.29	5.69972	1.73e-07
3.3	5.69459	1.71e-07
3.31	5.68945	1.69e-07
3.32	5.68431	1.67e-07
3.33	5.67918	1.65e-07
3.34	5.67404	1.63e-07
3.35	5.6689	1.62e-07
3.36	5.66377	1.6e-07
3.37	5.65863	1.58e-07
3.38	5.65349	1.56e-07
3.39	5.64835	1.55e-07
3.4	5.64322	1.53e-07
3.41	5.63808	1.51e-07
3.42	5.63294	1.5e-07
3.43	5.62781	1.48e-07
3.44	5.62267	1.47e-07
3.45	5.61753	1.45e-07
3.46	5.6124	1.44e-07
3.47	5.60726	1.42e-07
3.48	5.60212	1.41e-07
3.49	5.59698	1.39e-07
3.5	5.59185	1.38e-07
3.51	5.58671	1.37e-07
3.52	5.58157	1.36e-07
3.53	5.57644	1.34e-07
3.54	5.5713	1.33e-07
3.55	5.56616	1.32e-07
3.56	5.56103	1.31e-07
3.57	5.55589	1.3e-07
3.58	5.55075	1.28e-07
3.59	5.54562	1.27e-07
3.6	5.54048	1.26e-07
3.61	5.53534	1.25e-07
3.62	5.5302	1.24e-07
3.63	5.52507	1.23e-07
3.64	5.51993	1.22e-07
3.65	5.51479	1.21e-07
3.66	5.50966	1.2e-07
3.67	5.50452	1.19e-07
3.68	5.49938	1.18e-07
3.69	5.49425	1.17e-07
3.7	5.48911	1.17e-07
3.71	5.48397	1.16e-07
3.72	5.47883	1.15e-07
3.73	5.4737	1.14e-07
3.74	5.46856	1.13e-07
3.75	5.46342	1.12e-07
3.76	5.45829	1.12e-07
3.77	5.45315	1.11e-07
3.78	5.44801	1.1e-07
3.79	5.44288	1.09e-07
3.8	5.43774	1.08e-07
3.81	5.4326	1.08e-07
3.82	5.42747	1.07e-07
3.83	5.42233	1.06e-07
3.84	5.41719	1.06e-07
3.85	5.41205	1.05e-07
3.86	5.40692	1.04e-07
3.87	5.40178	1.04e-07
3.88	5.39664	1.03e-07
3.89	5.39151	1.02e-07
3.9	5.38637	1.02e-07
3.91	5.38123	1.01e-07
3.92	5.3761	1.01e-07
3.93	5.37096	1e-07
3.94	5.36582	9.95e-08
3.95	5.36068	9.89e-08
3.96	5.35555	9.84e-08
3.97	5.35041	9.79e-08
3.98	5.34527	9.73e-08
3.99	5.34014	9.68e-08
4	5.335	9.63e-08
4.01	5.32986	9.58e-08
4.02	5.32473	9.53e-08
4.03	5.31959	9.48e-08
4.04	5.31445	9.43e-08
4.05	5.30932	9.38e-08
4.06	5.30418	9.34e-08
4.07	5.29904	9.29e-08
4.08	5.2939	9.25e-08
4.09	5.28877	9.2e-08
4.1	5.28363	9.16e-08
4.11	5.27849	9.12e-08
4.12	5.27336	9.08e-08
4.13	5.26822	9.03e-08
4.14	5.26308	8.99e-08
4.15	5.25795	8.95e-08
4.16	5.25281	8.91e-08
4.17	5.24767	8.87e-08
4.18	5.24253	8.84e-08
4.19	5.2374	8.8e-08
4.2	5.23226	8.76e-08
4.21	5.22712	8.73e-08
4.22	5.22199	8.69e-08
4.23	5.21685	8.66e-08
4.24	5.21171	8.62e-08
4.25	5.20658	8.59e-08
4.26	5.20144	8.55e-08
4.27	5.1963	8.52e-08
4.28	5.19117	8.49e-08
4.29	5.18603	8.46e-08
4.3	5.18089	8.42e-08
4.31	5.17575	8.39e-08
4.32	5.17062	8.36e-08
4.33	5.16548	8.33e-08
4.34	5.16034	8.3e-08
4.35	5.15521	8.27e-08
4.36	5.15007	8.24e-08
4.37	5.14493	8.22e-08
4.38	5.1398	8.19e-08
4.39	5.13466	8.16e-08
4.4	5.12952	8.13e-08
4.41	5.12438	8.11e-08
4.42	5.11925	8.08e-08
4.43	5.11411	8.06e-08
4.44	5.10897	8.03e-08
4.45	5.10384	8e-08
4.46	5.0987	7.98e-08
4.47	5.09356	7.96e-08
4.48	5.08843	7.93e-08
4.49	5.08329	7.91e-08
4.5	5.07815	7.88e-08
4.51	5.07301	7.86e-08
4.52	5.06788	7.84e-08
4.53	5.06274	7.82e-08
4.54	5.0576	7.8e-08
4.55	5.05247	7.77e-08
4.56	5.04733	7.75e-08
4.57	5.04219	7.73e-08
4.58	5.03706	7.71e-08
4.59	5.03192	7.69e-08
4.6	5.02678	7.67e-08
4.61	5.02165	7.65e-08
4.62	5.01651	7.63e-08
4.63	5.01137	7.61e-08
4.64	5.00623	7.59e-08
4.65	5.0011	7.57e-08
4.66	4.99596	7.56e-08
4.67	4.99082	7.54e-08
4.68	4.98569	7.52e-08
4.69	4.98055	7.5e-08
4.7	4.97541	7.48e-08
4.71	4.97028	7.47e-08
4.72	4.96514	7.45e-08
4.73	4.96	7.43e-08
4.74	4.95486	7.42e-08
4.75	4.94973	7.4e-08
4.76	4.94459	7.38e-08
4.77	4.93945	7.37e-08
4.78	4.93432	7.35e-08
4.79	4.92918	7.34e-08
4.8	4.92404	7.32e-08
4.81	4.91891	7.31e-08
4.82	4.91377	7.29e-08
4.83	4.90863	7.28e-08
4.84	4.9035	7.26e-08
4.85	4.89836	7.25e-08
4.86	4.89322	7.24e-08
4.87	4.88808	7.22e-08
4.88	4.88295	7.21e-08
4.89	4.87781	7.2e-08
4.9	4.87267	7.18e-08
4.91	4.86754	7.17e-08
4.92	4.8624	7.16e-08
4.93	4.85726	7.14e-08
4.94	4.85213	7.13e-08
4.95	4.84699	7.12e-08
4.96	4.84185	7.11e-08
4.97	4.83671	7.09e-08
4.98	4.83158	7.08e-08
4.99	4.82644	7.07e-08
5	4.8213	7.06e-08
5.01	4.81617	7.05e-08
5.02	4.81103	7.04e-08
5.03	4.80589	7.03e-08
5.04	4.80076	7.01e-08
5.05	4.79562	7e-08
5.06	4.79048	6.99e-08
5.07	4.78534	6.98e-08
5.08	4.78021	6.97e-08
5.09	4.77507	6.96e-08
5.1	4.76993	6.95e-08
5.11	4.7648	6.94e-08
5.12	4.75966	6.93e-08
5.13	4.75452	6.92e-08
5.14	4.74939	6.91e-08
5.15	4.74425	6.9e-08
5.16	4.73911	6.89e-08
5.17	4.73398	6.89e-08
5.18	4.72884	6.88e-08
5.19	4.7237	6.87e-08
5.2	4.71856	6.86e-08
5.21	4.71343	6.85e-08
5.22	4.70829	6.84e-08
5.23	4.70315	6.83e-08
5.24	4.69802	6.82e-08
5.25	4.69288	6.82e-08
5.26	4.68774	6.81e-08
5.27	4.68261	6.8e-08
5.28	4.67747	6.79e-08
5.29	4.67233	6.78e-08
5.3	4.66719	6.78e-08
5.31	4.66206	6.77e-08
5.32	4.65692	6.76e-08
5.33	4.65178	6.75e-08
5.34	4.64665	6.75e-08
5.35	4.64151	6.74e-08
5.36	4.63637	6.73e-08
5.37	4.63124	6.72e-08
5.38	4.6261	6.72e-08
5.39	4.62096	6.71e-08
5.4	4.61583	6.7e-08
5.41	4.61069	6.7e-08
5.42	4.60555	6.69e-08
5.43	4.60041	6.68e-08
5.44	4.59528	6.68e-08
5.45	4.59014	6.67e-08
5.46	4.585	6.66e-08
5.47	4.57987	6.66e-08
5.48	4.57473	6.65e-08
5.49	4.56959	6.65e-08
5.5	4.56446	6.64e-08
5.51	4.55932	6.63e-08
5.52	4.55418	6.63e-08
5.53	4.54904	6.62e-08
5.54	4.54391	6.62e-08
5.55	4.53877	6.61e-08
5.56	4.53363	6.61e-08
5.57	4.5285	6.6e-08
5.58	4.52336	6.59e-08
5.59	4.51822	6.59e-08
5.6	4.51309	6.58e-08
5.61	4.50795	6.58e-08
5.62	4.50281	6.57e-08
5.63	4.49767	6.57e-08
5.64	4.49254	6.56e-08
5.65	4.4874	6.56e-08
5.66	4.48226	6.55e-08
5.67	4.47713	6.55e-08
5.68	4.47199	6.54e-08
5.69	4.46685	6.54e-08
5.7	4.46172	6.54e-08
5.71	4.45658	6.53e-08
5.72	4.45144	6.53e-08
5.73	4.44631	6.52e-08
5.74	4.44117	6.52e-08
5.75	4.43603	6.51e-08
5.76	4.43089	6.51e-08
5.77	4.42576	6.5e-08
5.78	4.42062	6.5e-08
5.79	4.41548	6.5e-08
5.8	4.41035	6.49e-08
5.81	4.40521	6.49e-08
5.82	4.40007	6.48e-08
5.83	4.39494	6.48e-08
5.84	4.3898	6.48e-08
5.85	4.38466	6.47e-08
5.86	4.37952	6.47e-08
5.87	4.37439	6.46e-08
5.88	4.36925	6.46e-08
5.89	4.36411	6.46e-08
5.9	4.35898	6.45e-08
5.91	4.35384	6.45e-08
5.92	4.3487	6.45e-08
5.93	4.34357	6.44e-08
5.94	4.33843	6.44e-08
5.95	4.33329	6.44e-08
5.96	4.32815	6.43e-08
5.97	4.32302	6.43e-08
5.98	4.31788	6.43e-08
5.99	4.31274	6.42e-08
6	4.30761	6.42e-08
6.01	4.30247	6.42e-08
6.02	4.29733	6.41e-08
6.03	4.2922	6.41e-08
6.04	4.28706	6.41e-08
6.05	4.28192	6.4e-08
6.06	4.27679	6.4e-08
6.07	4.27165	6.4e-08
6.08	4.26651	6.39e-08
6.09	4.26137	6.39e-08
6.1	4.25624	6.39e-08
6.11	4.2511	6.39e-08
6.12	4.24596	6.38e-08
6.13	4.24083	6.38e-08
6.14	4.23569	6.38e-08
6.15	4.23055	6.38e-08
6.16	4.22542	6.37e-08
6.17	4.22028	6.37e-08
6.18	4.21514	6.37e-08
6.19	4.21	6.37e-08
6.2	4.20487	6.36e-08
6.21	4.19973	6.36e-08
6.22	4.19459	6.36e-08
6.23	4.18946	6.36e-08
6.24	4.18432	6.35e-08
6.25	4.17918	6.35e-08
6.26	4.17405	6.35e-08
6.27	4.16891	6.35e-08
6.28	4.16377	6.34e-08
6.29	4.15864	6.34e-08
6.3	4.1535	6.34e-08
6.31	4.14836	6.34e-08
6.32	4.14322	6.33e-08
6.33	4.13809	6.33e-08
6.34	4.13295	6.33e-08
6.35	4.12781	6.33e-08
6.36	4.12268	6.33e-08
6.37	4.11754	6.32e-08
6.38	4.1124	6.32e-08
6.39	4.10727	6.32e-08
6.4	4.10213	6.32e-08
6.41	4.09699	6.32e-08
6.42	4.09185	6.31e-08
6.43	4.08672	6.31e-08
6.44	4.08158	6.31e-08
6.45	4.07644	6.31e-08
6.46	4.07131	6.31e-08
6.47	4.06617	6.31e-08
6.48	4.06103	6.3e-08
6.49	4.0559	6.3e-08
6.5	4.05076	6.3e-08
6.51	4.04562	6.3e-08
6.52	4.04048	6.3e-08
6.53	4.03535	6.29e-08
6.54	4.03021	6.29e-08
6.55	4.02507	6.29e-08
6.56	4.01994	6.29e-08
6.57	4.0148	6.29e-08
6.58	4.00966	6.29e-08
6.59	4.00453	6.29e-08
6.6	3.99939	6.28e-08
6.61	3.99425	6.28e-08
6.62	3.98912	6.28e-08
6.63	3.98398	6.28e-08
6.64	3.97884	6.28e-08
6.65	3.9737	6.28e-08
6.66	3.96857	6.27e-08
6.67	3.96343	6.27e-08
6.68	3.95829	6.27e-08
6.69	3.95316	6.27e-08
6.7	3.94802	6.27e-08
6.71	3.94288	6.27e-08
6.72	3.93775	6.27e-08
6.73	3.93261	6.27e-08
6.74	3.92747	6.26e-08
6.75	3.92233	6.26e-08
6.76	3.9172	6.26e-08
6.77	3.91206	6.26e-08
6.78	3.90692	6.26e-08
6.79	3.90179	6.26e-08
6.8	3.89665	6.26e-08
6.81	3.89151	6.26e-08
6.82	3.88638	6.25e-08
6.83	3.88124	6.25e-08
6.84	3.8761	6.25e-08
6.85	3.87097	6.25e-08
6.86	3.86583	6.25e-08
6.87	3.86069	6.25e-08
6.88	3.85555	6.25e-08
6.89	3.85042	6.25e-08
6.9	3.84528	6.24e-08
6.91	3.84014	6.24e-08
6.92	3.83501	6.24e-08
6.93	3.82987	6.24e-08
6.94	3.82473	6.24e-08
6.95	3.8196	6.24e-08
6.96	3.81446	6.24e-08
6.97	3.80932	6.24e-08
6.98	3.80418	6.24e-08
6.99	3.79905	6.24e-08
7	3.79391	6.23e-08
7.01	3.78877	6.23e-08
7.02	3.78364	6.23e-08
7.03	3.7785	6.23e-08
7.04	3.77336	6.23e-08
7.05	3.76823	6.23e-08
7.06	3.76309	6.23e-08
7.07	3.75795	6.23e-08
7.08	3.75281	6.23e-08
7.09	3.74768	6.23e-08
7.1	3.74254	6.23e-08
7.11	3.7374	6.22e-08
7.12	3.73227	6.22e-08
7.13	3.72713	6.22e-08
7.14	3.72199	6.22e-08
7.15	3.71686	6.22e-08
7.16	3.71172	6.22e-08
7.17	3.70658	6.22e-08
7.18	3.70145	6.22e-08
7.19	3.69631	6.22e-08
7.2	3.69117	6.22e-08
7.21	3.68603	6.22e-08
7.22	3.6809	6.22e-08
7.23	3.67576	6.22e-08
7.24	3.67062	6.21e-08
7.25	3.66549	6.21e-08
7.26	3.66035	6.21e-08
7.27	3.65521	6.21e-08
7.28	3.65008	6.21e-08
7.29	3.64494	6.21e-08
7.3	3.6398	6.21e-08
7.31	3.63466	6.21e-08
7.32	3.62953	6.21e-08
7.33	3.62439	6.21e-08
7.34	3.61925	6.21e-08
7.35	3.61412	6.21e-08
7.36	3.60898	6.21e-08
7.37	3.60384	6.21e-08
7.38	3.59871	6.21e-08
7.39	3.59357	6.21e-08
7.4	3.58843	6.2e-08
7.41	3.5833	6.2e-08
7.42	3.57816	6.2e-08
7.43	3.57302	6.2e-08
7.44	3.56788	6.2e-08
7.45	3.56275	6.2e-08
7.46	3.55761	6.2e-08
7.47	3.55247	6.2e-08
7.48	3.54734	6.2e-08
7.49	3.5422	6.2e-08
7.5	3.53706	6.2e-08
7.51	3.53193	6.2e-08
7.52	3.52679	6.2e-08
7.53	3.52165	6.2e-08
7.54	3.51651	6.2e-08
7.55	3.51138	6.2e-08
7.56	3.50624	6.2e-08
7.57	3.5011	6.2e-08
7.58	3.49597	6.2e-08
7.59	3.49083	6.19e-08
7.6	3.48569	6.19e-08
7.61	3.48056	6.19e-08
7.62	3.47542	6.19e-08
7.63	3.47028	6.19e-08
7.64	3.46514	6.19e-08
7.65	3.46001	6.19e-08
7.66	3.45487	6.19e-08
7.67	3.44973	6.19e-08
7.68	3.4446	6.19e-08
7.69	3.43946	6.19e-08
7.7	3.43432	6.19e-08
7.71	3.42919	6.19e-08
7.72	3.42405	6.19e-08
7.73	3.41891	6.19e-08
7.74	3.41378	6.19e-08
7.75	3.40864	6.19e-08
7.76	3.4035	6.19e-08
7.77	3.39836	6.19e-08
7.78	3.39323	6.19e-08
7.79	3.38809	6.19e-08
7.8	3.38295	6.19e-08
7.81	3.37782	6.19e-08
7.82	3.37268	6.19e-08
7.83	3.36754	6.18e-08
7.84	3.36241	6.18e-08
7.85	3.35727	6.18e-08
7.86	3.35213	6.18e-08
7.87	3.34699	6.18e-08
7.88	3.34186	6.18e-08
7.89	3.33672	6.18e-08
7.9	3.33158	6.18e-08
7.91	3.32645	6.18e-08
7.92	3.32131	6.18e-08
7.93	3.31617	6.18e-08
7.94	3.31104	6.18e-08
7.95	3.3059	6.18e-08
7.96	3.30076	6.18e-08
7.97	3.29562	6.18e-08
7.98	3.29049	6.18e-08
7.99	3.28535	6.18e-08
8	3.28021	6.18e-08
8.01	3.27508	6.18e-08
8.02	3.26994	6.18e-08
8.03	3.2648	6.18e-08
8.04	3.25967	6.18e-08
8.05	3.25453	6.18e-08
8.06	3.24939	6.18e-08
8.07	3.24426	6.18e-08
8.08	3.23912	6.18e-08
8.09	3.23398	6.18e-08
8.1	3.22884	6.18e-08
8.11	3.22371	6.18e-08
8.12	3.21857	6.18e-08
8.13	3.21343	6.18e-08
8.14	3.2083	6.18e-08
8.15	3.20316	6.18e-08
8.16	3.19802	6.18e-08
8.17	3.19289	6.17e-08
8.18	3.18775	6.17e-08
8.19	3.18261	6.17e-08
8.2	3.17747	6.17e-08
8.21	3.17234	6.17e-08
8.22	3.1672	6.17e-08
8.23	3.16206	6.17e-08
8.24	3.15693	6.17e-08
8.25	3.15179	6.17e-08
8.26	3.14665	6.17e-08
8.27	3.14152	6.17e-08
8.28	3.13638	6.17e-08
8.29	3.13124	6.17e-08
8.3	3.12611	6.17e-08
8.31	3.12097	6.17e-08
8.32	3.11583	6.17e-08
8.33	3.11069	6.17e-08
8.34	3.10556	6.17e-08
8.35	3.10042	6.17e-08
8.36	3.09528	6.17e-08
8.37	3.09015	6.17e-08
8.38	3.08501	6.17e-08
8.39	3.07987	6.17e-08
8.4	3.07474	6.17e-08
8.41	3.0696	6.17e-08
8.42	3.06446	6.17e-08
8.43	3.05932	6.17e-08
8.44	3.05419	6.17e-08
8.45	3.04905	6.17e-08
8.46	3.04391	6.17e-08
8.47	3.03878	6.17e-08
8.48	3.03364	6.17e-08
8.49	3.0285	6.17e-08
8.5	3.02337	6.17e-08
8.51	3.01823	6.17e-08
8.52	3.01309	6.17e-08
8.53	3.00795	6.17e-08
8.54	3.00282	6.17e-08
8.55	2.99768	6.17e-08
8.56	2.99254	6.17e-08
8.57	2.98741	6.17e-08
8.58	2.98227	6.17e-08
8.59	2.97713	6.17e-08
8.6	2.972	6.17e-08
8.61	2.96686	6.17e-08
8.62	2.96172	6.17e-08
8.63	2.95659	6.17e-08
8.64	2.95145	6.17e-08
8.65	2.94631	6.17e-08
8.66	2.94117	6.17e-08
8.67	2.93604	6.17e-08
8.68	2.9309	6.17e-08
8.69	2.92576	6.17e-08
8.7	2.92063	6.17e-08
8.71	2.91549	6.17e-08
8.72	2.91035	6.17e-08
8.73	2.90522	6.17e-08
8.74	2.90008	6.17e-08
8.75	2.89494	6.17e-08
8.76	2.8898	6.16e-08
8.77	2.88467	6.16e-08
8.78	2.87953	6.16e-08
8.79	2.87439	6.16e-08
8.8	2.86926	6.16e-08
8.81	2.86412	6.16e-08
8.82	2.85898	6.16e-08
8.83	2.85385	6.16e-08
8.84	2.84871	6.16e-08
8.85	2.84357	6.16e-08
8.86	2.83843	6.16e-08
8.87	2.8333	6.16e-08
8.88	2.82816	6.16e-08
8.89	2.82302	6.16e-08
8.9	2.81789	6.16e-08
8.91	2.81275	6.16e-08
8.92	2.80761	6.16e-08
8.93	2.80248	6.16e-08
8.94	2.79734	6.16e-08
8.95	2.7922	6.16e-08
8.96	2.78707	6.16e-08
8.97	2.78193	6.16e-08
8.98	2.77679	6.16e-08
8.99	2.77165	6.16e-08
9	2.76652	6.16e-08
9.01	2.76138	6.16e-08
9.02	2.75624	6.16e-08
9.03	2.75111	6.16e-08
9.04	2.74597	6.16e-08
9.05	2.74083	6.16e-08
9.06	2.7357	6.16e-08
9.07	2.73056	6.16e-08
9.08	2.72542	6.16e-08
9.09	2.72028	6.16e-08
9.1	2.71515	6.16e-08
9.11	2.71001	6.16e-08
9.12	2.70487	6.16e-08
9.13	2.69974	6.16e-08
9.14	2.6946	6.16e-08
9.15	2.68946	6.16e-08
9.16	2.68433	6.16e-08
9.17	2.67919	6.16e-08
9.18	2.67405	6.16e-08
9.19	2.66892	6.16e-08
9.2	2.66378	6.16e-08
9.21	2.65864	6.16e-08
9.22	2.6535	6.16e-08
9.23	2.64837	6.16e-08
9.24	2.64323	6.16e-08
9.25	2.63809	6.16e-08
9.26	2.63296	6.16e-08
9.27	2.62782	6.16e-08
9.28	2.62268	6.16e-08
9.29	2.61755	6.16e-08
9.3	2.61241	6.16e-08
9.31	2.60727	6.16e-08
9.32	2.60213	6.16e-08
9.33	2.597	6.16e-08
9.34	2.59186	6.16e-08
9.35	2.58672	6.16e-08
9.36	2.58159	6.16e-08
9.37	2.57645	6.16e-08
9.38	2.57131	6.16e-08
9.39	2.56618	6.16e-08
9.4	2.56104	6.16e-08
9.41	2.5559	6.16e-08
9.42	2.55076	6.16e-08
9.43	2.54563	6.16e-08
9.44	2.54049	6.16e-08
9.45	2.53535	6.16e-08
9.46	2.53022	6.16e-08
9.47	2.52508	6.16e-08
9.48	2.51994	6.16e-08
9.49	2.51481	6.16e-08
9.5	2.50967	6.16e-08
9.51	2.50453	6.16e-08
9.52	2.4994	6.16e-08
9.53	2.49426	6.16e-08
9.54	2.48912	6.16e-08
9.55	2.48398	6.16e-08
9.56	2.47885	6.16e-08
9.57	2.47371	6.16e-08
9.58	2.46857	6.16e-08
9.59	2.46344	6.16e-08
9.6	2.4583	6.16e-08
9.61	2.45316	6.16e-08
9.62	2.44803	6.16e-08
9.63	2.44289	6.16e-08
9.64	2.43775	6.16e-08
9.65	2.43261	6.16e-08
9.66	2.42748	6.16e-08
9.67	2.42234	6.16e-08
9.68	2.4172	6.16e-08
9.69	2.41207	6.16e-08
9.7	2.40693	6.16e-08
9.71	2.40179	6.16e-08
9.72	2.39666	6.16e-08
9.73	2.39152	6.16e-08
9.74	2.38638	6.16e-08
9.75	2.38125	6.16e-08
9.76	2.37611	6.16e-08
9.77	2.37097	6.16e-08
9.78	2.36583	6.16e-08
9.79	2.3607	6.16e-08
9.8	2.35556	6.16e-08
9.81	2.35042	6.16e-08
9.82	2.34529	6.16e-08
9.83	2.34015	6.16e-08
9.84	2.33501	6.16e-08
9.85	2.32988	6.16e-08
9.86	2.32474	6.16e-08
9.87	2.3196	6.16e-08
9.88	2.31446	6.16e-08
9.89	2.30933	6.16e-08
9.9	2.30419	6.16e-08
9.91	2.29905	6.16e-08
9.92	2.29392	6.16e-08
9.93	2.28878	6.16e-08
9.94	2.28364	6.16e-08
9.95	2.27851	6.16e-08
9.96	2.27337	6.16e-08
9.97	2.26823	6.16e-08
9.98	2.26309	6.16e-08
9.99	2.25796	6.16e-08
10	2.25282	6.16e-08
10.01	2.24768	6.16e-08
10.02	2.24255	6.16e-08
10.03	2.23741	6.16e-08
10.04	2.23227	6.16e-08
10.05	2.22714	6.16e-08
10.06	2.222	6.16e-08
10.07	2.21686	6.16e-08
10.08	2.21173	6.16e-08
10.09	2.20659	6.16e-08
10.1	2.20145	6.16e-08
10.11	2.19631	6.16e-08
10.12	2.19118	6.16e-08
10.13	2.18604	6.16e-08
10.14	2.1809	6.16e-08
10.15	2.17577	6.16e-08
10.16	2.17063	6.16e-08
10.17	2.16549	6.16e-08
10.18	2.16036	6.16e-08
10.19	2.15522	6.16e-08
10.2	2.15008	6.16e-08
10.21	2.14494	6.16e-08
10.22	2.13981	6.16e-08
10.23	2.13467	6.16e-08
10.24	2.12953	6.16e-08
10.25	2.1244	6.16e-08
10.26	2.11926	6.16e-08
10.27	2.11412	6.16e-08
10.28	2.10899	6.16e-08
10.29	2.10385	6.16e-08
10.3	2.09871	6.16e-08
10.31	2.09357	6.16e-08
10.32	2.08844	6.16e-08
10.33	2.0833	6.16e-08
10.34	2.07816	6.16e-08
10.35	2.07303	6.16e-08
10.36	2.06789	6.16e-08
10.37	2.06275	6.16e-08
10.38	2.05762	6.16e-08
10.39	2.05248	6.16e-08
10.4	2.04734	6.16e-08
10.41	2.04221	6.16e-08
10.42	2.03707	6.16e-08
10.43	2.03193	6.16e-08
10.44	2.02679	6.16e-08
10.45	2.02166	6.16e-08
10.46	2.01652	6.16e-08
10.47	2.01138	6.16e-08
10.48	2.00625	6.16e-08
10.49	2.00111	6.16e-08
10.5	1.99597	6.16e-08
10.51	1.99084	6.16e-08
10.52	1.9857	6.16e-08
10.53	1.98056	6.16e-08
10.54	1.97542	6.16e-08
10.55	1.97029	6.16e-08
10.56	1.96515	6.16e-08
10.57	1.96001	6.16e-08
10.58	1.95488	6.16e-08
10.59	1.94974	6.16e-08
10.6	1.9446	6.16e-08
10.61	1.93947	6.16e-08
10.62	1.93433	6.16e-08
10.63	1.92919	6.16e-08
10.64	1.92406	6.16e-08
10.65	1.91892	6.16e-08
10.66	1.91378	6.16e-08
10.67	1.90864	6.16e-08
10.68	1.90351	6.16e-08
10.69	1.89837	6.16e-08
10.7	1.89323	6.16e-08
10.71	1.8881	6.16e-08
10.72	1.88296	6.16e-08
10.73	1.87782	6.16e-08
10.74	1.87269	6.16e-08
10.75	1.86755	6.16e-08
10.76	1.86241	6.16e-08
10.77	1.85727	6.16e-08
10.78	1.85214	6.16e-08
10.79	1.847	6.16e-08
10.8	1.84186	6.16e-08
10.81	1.83673	6.16e-08
10.82	1.83159	6.16e-08
10.83	1.82645	6.16e-08
10.84	1.82132	6.16e-08
10.85	1.81618	6.16e-08
10.86	1.81104	6.16e-08
10.87	1.8059	6.16e-08
10.88	1.80077	6.16e-08
10.89	1.79563	6.16e-08
10.9	1.79049	6.16e-08
10.91	1.78536	6.16e-08
10.92	1.78022	6.16e-08
10.93	1.77508	6.16e-08
10.94	1.76995	6.16e-08
10.95	1.76481	6.16e-08
10.96	1.75967	6.16e-08
10.97	1.75454	6.16e-08
10.98	1.7494	6.16e-08
10.99	1.74426	6.16e-08
11	1.73912	6.16e-08
11.01	1.73399	6.16e-08
11.02	1.72885	6.16e-08
11.03	1.72371	6.16e-08
11.04	1.71858	6.16e-08
11.05	1.71344	6.16e-08
11.06	1.7083	6.16e-08
11.07	1.70317	6.16e-08
11.08	1.69803	6.16e-08
11.09	1.69289	6.16e-08
11.1	1.68775	6.16e-08
11.11	1.68262	6.16e-08
11.12	1.67748	6.16e-08
11.13	1.67234	6.16e-08
11.14	1.66721	6.16e-08
11.15	1.66207	6.16e-08
11.16	1.65693	6.16e-08
11.17	1.6518	6.16e-08
11.18	1.64666	6.16e-08
11.19	1.64152	6.16e-08
11.2	1.63639	6.16e-08
11.21	1.63125	6.16e-08
11.22	1.62611	6.16e-08
11.23	1.62097	6.16e-08
11.24	1.61584	6.16e-08
11.25	1.6107	6.16e-08
11.26	1.60556	6.16e-08
11.27	1.60043	6.16e-08
11.28	1.59529	6.16e-08
11.29	1.59015	6.16e-08
11.3	1.58502	6.16e-08
11.31	1.57988	6.16e-08
11.32	1.57474	6.16e-08
11.33	1.5696	6.16e-08
11.34	1.56447	6.16e-08
11.35	1.55933	6.16e-08
11.36	1.55419	6.16e-08
11.37	1.54906	6.16e-08
11.38	1.54392	6.16e-08
11.39	1.53878	6.16e-08
11.4	1.53365	6.16e-08
11.41	1.52851	6.16e-08
11.42	1.52337	6.16e-08
11.43	1.51823	6.16e-08
11.44	1.5131	6.16e-08
11.45	1.50796	6.16e-08
11.46	1.50282	6.16e-08
11.47	1.49769	6.16e-08
11.48	1.49255	6.16e-08
11.49	1.48741	6.16e-08
11.5	1.48228	6.16e-08
11.51	1.47714	6.16e-08
11.52	1.472	6.16e-08
11.53	1.46687	6.16e-08
11.54	1.46173	6.16e-08
11.55	1.45659	6.16e-08
11.56	1.45145	6.16e-08
11.57	1.44632	6.16e-08
11.58	1.44118	6.16e-08
11.59	1.43604	6.16e-08
11.6	1.43091	6.16e-08
11.61	1.42577	6.16e-08
11.62	1.42063	6.16e-08
11.63	1.4155	6.16e-08
11.64	1.41036	6.16e-08
11.65	1.40522	6.16e-08
11.66	1.40008	6.16e-08
11.67	1.39495	6.16e-08
11.68	1.38981	6.16e-08
11.69	1.38467	6.16e-08
11.7	1.37954	6.16e-08
11.71	1.3744	6.16e-08
11.72	1.36926	6.16e-08
11.73	1.36413	6.16e-08
11.74	1.35899	6.16e-08
11.75	1.35385	6.16e-08
11.76	1.34871	6.16e-08
11.77	1.34358	6.16e-08
11.78	1.33844	6.16e-08
11.79	1.3333	6.16e-08
11.8	1.32817	6.16e-08
11.81	1.32303	6.16e-08
11.82	1.31789	6.16e-08
11.83	1.31276	6.16e-08
11.84	1.30762	6.16e-08
11.85	1.30248	6.16e-08
11.86	1.29735	6.16e-08
11.87	1.29221	6.16e-08
11.88	1.28707	6.16e-08
11.89	1.28193	6.16e-08
11.9	1.2768	6.16e-08
11.91	1.27166	6.16e-08
11.92	1.26652	6.16e-08
11.93	1.26139	6.16e-08
11.94	1.25625	6.16e-08
11.95	1.25111	6.16e-08
11.96	1.24598	6.16e-08
11.97	1.24084	6.16e-08
11.98	1.2357	6.16e-08
11.99	1.23056	6.16e-08
12	1.22543	6.16e-08
12.01	1.22029	6.16e-08
12.02	1.21515	6.16e-08
12.03	1.21002	6.16e-08
12.04	1.20488	6.16e-08
12.05	1.19974	6.16e-08
12.06	1.19461	6.16e-08
12.07	1.18947	6.16e-08
12.08	1.18433	6.16e-08
12.09	1.1792	6.16e-08
12.1	1.17406	6.16e-08
12.11	1.16892	6.16e-08
12.12	1.16378	6.16e-08
12.13	1.15865	6.16e-08
12.14	1.15351	6.16e-08
12.15	1.14837	6.16e-08
12.16	1.14324	6.16e-08
12.17	1.1381	6.16e-08
12.18	1.13296	6.16e-08
12.19	1.12783	6.16e-08
12.2	1.12269	6.16e-08
12.21	1.11755	6.16e-08
12.22	1.11241	6.16e-08
12.23	1.10728	6.16e-08
12.24	1.10214	6.16e-08
12.25	1.097	6.16e-08
12.26	1.09187	6.16e-08
12.27	1.08673	6.16e-08
12.28	1.08159	6.16e-08
12.29	1.07646	6.16e-08
12.3	1.07132	6.16e-08
12.31	1.06618	6.16e-08
12.32	1.06104	6.16e-08
12.33	1.05591	6.16e-08
12.34	1.05077	6.16e-08
12.35	1.04563	6.16e-08
12.36	1.0405	6.16e-08
12.37	1.03536	6.16e-08
12.38	1.03022	6.16e-08
12.39	1.02509	6.16e-08
12.4	1.01995	6.16e-08
12.41	1.01481	6.16e-08
12.42	1.00968	6.16e-08
12.43	1.00454	6.16e-08
12.44	0.999401	6.16e-08
12.45	0.994264	6.16e-08
12.46	0.989127	6.16e-08
12.47	0.98399	6.16e-08
12.48	0.978853	6.16e-08
12.49	0.973716	6.16e-08
12.5	0.96858	6.16e-08
12.51	0.963443	6.16e-08
12.52	0.958306	6.16e-08
12.53	0.953169	6.16e-08
12.54	0.948032	6.16e-08
12.55	0.942895	6.16e-08
12.56	0.937758	6.16e-08
12.57	0.932621	6.16e-08
12.58	0.927484	6.16e-08
12.59	0.922347	6.16e-08
12.6	0.91721	6.16e-08
12.61	0.912073	6.16e-08
12.62	0.906936	6.16e-08
12.63	0.901799	6.16e-08
12.64	0.896662	6.16e-08
12.65	0.891525	6.16e-08
12.66	0.886388	6.16e-08
12.67	0.881251	6.16e-08
12.68	0.876114	6.16e-08
12.69	0.870977	6.16e-08
12.7	0.86584	6.16e-08
12.71	0.860703	6.16e-08
12.72	0.855566	6.16e-08
12.73	0.850429	6.16e-08
12.74	0.845292	6.16e-08
12.75	0.840155	6.16e-08
12.76	0.835018	6.16e-08
12.77	0.829881	6.16e-08
12.78	0.824744	6.16e-08
12.79	0.819608	6.16e-08
12.8	0.814471	6.16e-08
12.81	0.809334	6.16e-08
12.82	0.804197	6.16e-08
12.83	0.79906	6.16e-08
12.84	0.793923	6.16e-08
12.85	0.788786	6.16e-08
12.86	0.783649	6.16e-08
12.87	0.778512	6.16e-08
12.88	0.773375	6.16e-08
12.89	0.768238	6.16e-08
12.9	0.763101	6.16e-08
12.91	0.757964	6.16e-08
12.92	0.752827	6.16e-08
12.93	0.74769	6.16e-08
12.94	0.742553	6.16e-08
12.95	0.737416	6.16e-08
12.96	0.732279	6.16e-08
12.97	0.727142	6.16e-08
12.98	0.722005	6.16e-08
12.99	0.716868	6.16e-08
13	0.711731	6.16e-08
13.01	0.706594	6.16e-08
13.02	0.701457	6.16e-08
13.03	0.69632	6.16e-08
13.04	0.691183	6.16e-08
13.05	0.686046	6.16e-08
13.06	0.680909	6.16e-08
13.07	0.675772	6.16e-08
13.08	0.670636	6.16e-08
13.09	0.665499	6.16e-08
13.1	0.660362	6.16e-08
13.11	0.655225	6.16e-08
13.12	0.650088	6.16e-08
13.13	0.644951	6.16e-08
13.14	0.639814	6.16e-08
13.15	0.634677	6.16e-08
13.16	0.62954	6.16e-08
13.17	0.624403	6.16e-08
13.18	0.619266	6.16e-08
13.19	0.614129	6.16e-08
13.2	0.608992	6.16e-08
13.21	0.603855	6.16e-08
13.22	0.598718	6.16e-08
13.23	0.593581	6.16e-08
13.24	0.588444	6.16e-08
13.25	0.583307	6.16e-08
13.26	0.57817	6.16e-08
13.27	0.573033	6.16e-08
13.28	0.567896	6.16e-08
13.29	0.562759	6.16e-08
13.3	0.557622	6.16e-08
13.31	0.552485	6.16e-08
13.32	0.547348	6.16e-08
13.33	0.542211	6.16e-08
13.34	0.537074	6.16e-08
13.35	0.531937	6.16e-08
13.36	0.5268	6.16e-08
13.37	0.521664	6.16e-08
13.38	0.516527	6.16e-08
13.39	0.51139	6.16e-08
13.4	0.506253	6.16e-08
13.41	0.501116	6.16e-08
13.42	0.495979	6.16e-08
13.43	0.490842	6.16e-08
13.44	0.485705	6.16e-08
13.45	0.480568	6.16e-08
13.46	0.475431	6.16e-08
13.47	0.470294	6.16e-08
13.48	0.465157	6.16e-08
13.49	0.46002	6.16e-08
13.5	0.454883	6.16e-08
13.51	0.449746	6.16e-08
13.52	0.444609	6.16e-08
13.53	0.439472	6.16e-08
13.54	0.434335	6.16e-08
13.55	0.429198	6.16e-08
13.56	0.424061	6.16e-08
13.57	0.418924	6.16e-08
13.58	0.413787	6.16e-08
13.59	0.40865	6.16e-08
13.6	0.403513	6.16e-08
13.61	0.398376	6.16e-08
13.62	0.393239	6.16e-08
13.63	0.388102	6.16e-08
13.64	0.382965	6.16e-08
13.65	0.377828	6.16e-08
13.66	0.372692	6.16e-08
13.67	0.367555	6.16e-08
13.68	0.362418	6.16e-08
13.69	0.357281	6.16e-08
13.7	0.352144	6.16e-08
13.71	0.347007	6.16e-08
13.72	0.34187	6.16e-08
13.73	0.336733	6.16e-08
13.74	0.331596	6.16e-08
13.75	0.326459	6.16e-08
13.76	0.321322	6.16e-08
13.77	0.316185	6.16e-08
13.78	0.311048	6.16e-08
13.79	0.305911	6.16e-08
13.8	0.300774	6.16e-08
13.81	0.295637	6.16e-08
13.82	0.2905	6.16e-08
13.83	0.285363	6.16e-08
13.84	0.280226	6.16e-08
13.85	0.275089	6.16e-08
13.86	0.269952	6.16e-08
13.87	0.264815	6.16e-08
13.88	0.259678	6.16e-08
13.89	0.254541	6.16e-08
13.9	0.249404	6.16e-08
13.91	0.244267	6.16e-08
13.92	0.23913	6.16e-08
13.93	0.233993	6.16e-08
13.94	0.228856	6.16e-08
13.95	0.22372	6.16e-08
13.96	0.218583	6.16e-08
13.97	0.213446	6.16e-08
13.98	0.208309	6.16e-08
13.99	0.203172	6.16e-08
14	0.198035	6.16e-08
14.01	0.192898	6.16e-08
14.02	0.187761	6.16e-08
14.03	0.182624	6.16e-08
14.04	0.177487	6.16e-08
14.05	0.17235	6.16e-08
14.06	0.167213	6.16e-08
14.07	0.162076	6.16e-08
14.08	0.156939	6.16e-08
14.09	0.151802	6.16e-08
14.1	0.146665	6.16e-08
14.11	0.141528	6.16e-08
14.12	0.136391	6.16e-08
14.13	0.131254	6.16e-08
14.14	0.126117	6.16e-08
14.15	0.12098	6.16e-08
14.16	0.115843	6.16e-08
14.17	0.110706	6.16e-08
14.18	0.105569	6.16e-08
14.19	0.100432	6.16e-08
14.2	0.0952954	6.16e-08
14.21	0.0901584	6.16e-08
14.22	0.0850215	6.16e-08
14.23	0.0798845	6.16e-08
14.24	0.0747475	6.16e-08
14.25	0.0696106	6.16e-08
14.26	0.0644736	6.16e-08
14.27	0.0593366	6.16e-08
14.28	0.0541997	6.16e-08
14.29	0.0490627	6.16e-08
14.3	0.0439257	6.16e-08
14.31	0.0387888	6.16e-08
14.32	0.0336518	6.16e-08
14.33	0.0285148	6.16e-08
14.34	0.0233779	6.16e-08
14.35	0.0182409	6.16e-08
14.36	0.0131039	6.16e-08
14.37	0.00796697	6.16e-08
14.38	0.00283001	6.16e-08
14.39	-0.00230696	6.16e-08
14.4	-0.00744392	6.16e-08
14.41	-0.0125809	6.16e-08
14.42	-0.0177179	6.16e-08
14.43	-0.0228548	6.16e-08
14.44	-0.0279918	6.16e-08
14.45	-0.0331288	6.16e-08
14.46	-0.0382657	6.16e-08
14.47	-0.0434027	6.16e-08
14.48	-0.0485396	6.16e-08
14.49	-0.0536766	6.16e-08
14.5	-0.0588136	6.16e-08
14.51	-0.0639505	6.16e-08
14.52	-0.0690875	6.16e-08
14.53	-0.0742245	6.16e-08
14.54	-0.0793614	6.16e-08
14.55	-0.0844984	6.16e-08
14.56	-0.0896354	6.16e-08
14.57	-0.0947723	6.16e-08
14.58	-0.0999093	6.16e-08
14.59	-0.105046	6.16e-08
14.6	-0.110183	6.16e-08
14.61	-0.11532	6.16e-08
14.62	-0.120457	6.16e-08
14.63	-0.125594	6.16e-08
14.64	-0.130731	6.16e-08
14.65	-0.135868	6.16e-08
14.66	-0.141005	6.16e-08
14.67	-0.146142	6.16e-08
14.68	-0.151279	6.16e-08
14.69	-0.156416	6.16e-08
14.7	-0.161553	6.16e-08
14.71	-0.16669	6.16e-08
14.72	-0.171827	6.16e-08
14.73	-0.176964	6.16e-08
14.74	-0.182101	6.16e-08
14.75	-0.187238	6.16e-08
14.76	-0.192375	6.16e-08
14.77	-0.197512	6.16e-08
14.78	-0.202649	6.16e-08
14.79	-0.207786	6.16e-08
14.8	-0.212923	6.16e-08
14.81	-0.21806	6.16e-08
14.82	-0.223196	6.16e-08
14.83	-0.228333	6.16e-08
14.84	-0.23347	6.16e-08
14.85	-0.238607	6.16e-08
14.86	-0.243744	6.16e-08
14.87	-0.248881	6.16e-08
14.88	-0.254018	6.16e-08
14.89	-0.259155	6.16e-08
14.9	-0.264292	6.16e-08
14.91	-0.269429	6.16e-08
14.92	-0.274566	6.16e-08
14.93	-0.279703	6.16e-08
14.94	-0.28484	6.16e-08
14.95	-0.289977	6.16e-08
14.96	-0.295114	6.16e-08
14.97	-0.300251	6.16e-08
14.98	-0.305388	6.16e-08
14.99	-0.310525	6.16e-08
15	-0.315662	6.16e-08
15.01	-0.320799	6.16e-08
15.02	-0.325936	6.16e-08
15.03	-0.331073	6.16e-08
15.04	-0.33621	6.16e-08
15.05	-0.341347	6.16e-08
15.06	-0.346484	6.16e-08
15.07	-0.351621	6.16e-08
15.08	-0.356758	6.16e-08
15.09	-0.361895	6.16e-08
15.1	-0.367032	6.16e-08
15.11	-0.372168	6.16e-08
15.12	-0.377305	6.16e-08
15.13	-0.382442	6.16e-08
15.14	-0.387579	6.16e-08
15.15	-0.392716	6.16e-08
15.16	-0.397853	6.16e-08
15.17	-0.40299	6.16e-08
15.18	-0.408127	6.16e-08
15.19	-0.413264	6.16e-08
15.2	-0.418401	6.16e-08
15.21	-0.423538	6.16e-08
15.22	-0.428675	6.16e-08
15.23	-0.433812	6.16e-08
15.24	-0.438949	6.16e-08
15.25	-0.444086	6.16e-08
15.26	-0.449223	6.16e-08
15.27	-0.45436	6.16e-08
15.28	-0.459497	6.16e-08
15.29	-0.464634	6.16e-08
15.3	-0.469771	6.16e-08
15.31	-0.474908	6.16e-08
15.32	-0.480045	6.16e-08
15.33	-0.485182	6.16e-08
15.34	-0.490319	6.16e-08
15.35	-0.495456	6.16e-08
15.36	-0.500593	6.16e-08
15.37	-0.50573	6.16e-08
15.38	-0.510867	6.16e-08
15.39	-0.516004	6.16e-08
15.4	-0.52114	6.16e-08
15.41	-0.526277	6.16e-08
15.42	-0.531414	6.16e-08
15.43	-0.536551	6.16e-08
15.44	-0.541688	6.16e-08
15.45	-0.546825	6.16e-08
15.46	-0.551962	6.16e-08
15.47	-0.557099	6.16e-08
15.48	-0.562236	6.16e-08
15.49	-0.567373	6.16e-08
15.5	-0.57251	6.16e-08
15.51	-0.577647	6.16e-08
15.52	-0.582784	6.16e-08
15.53	-0.587921	6.16e-08
15.54	-0.593058	6.16e-08
15.55	-0.598195	6.16e-08
15.56	-0.603332	6.16e-08
15.57	-0.608469	6.16e-08
15.58	-0.613606	6.16e-08
15.59	-0.618743	6.16e-08
15.6	-0.62388	6.16e-08
15.61	-0.629017	6.16e-08
15.62	-0.634154	6.16e-08
15.63	-0.639291	6.16e-08
15.64	-0.644428	6.16e-08
15.65	-0.649565	6.16e-08
15.66	-0.654702	6.16e-08
15.67	-0.659839	6.16e-08
15.68	-0.664976	6.16e-08
15.69	-0.670112	6.16e-08
15.7	-0.675249	6.16e-08
15.71	-0.680386	6.16e-08
15.72	-0.685523	6.16e-08
15.73	-0.69066	6.16e-08
15.74	-0.695797	6.16e-08
15.75	-0.700934	6.16e-08
15.76	-0.706071	6.16e-08
15.77	-0.711208	6.16e-08
15.78	-0.716345	6.16e-08
15.79	-0.721482	6.16e-08
15.8	-0.726619	6.16e-08
15.81	-0.731756	6.16e-08
15.82	-0.736893	6.16e-08
15.83	-0.74203	6.16e-08
15.84	-0.747167	6.16e-08
15.85	-0.752304	6.16e-08
15.86	-0.757441	6.16e-08
15.87	-0.762578	6.16e-08
15.88	-0.767715	6.16e-08
15.89	-0.772852	6.16e-08
15.9	-0.777989	6.16e-08
15.91	-0.783126	6.16e-08
15.92	-0.788263	6.16e-08
15.93	-0.7934	6.16e-08
15.94	-0.798537	6.16e-08
15.95	-0.803674	6.16e-08
15.96	-0.808811	6.16e-08
15.97	-0.813948	6.16e-08
15.98	-0.819084	6.16e-08
15.99	-0.824221	6.16e-08
16	-0.829358	6.16e-08
16.01	-0.834495	6.16e-08
16.02	-0.839632	6.16e-08
16.03	-0.844769	6.16e-08
16.04	-0.849906	6.16e-08
16.05	-0.855043	6.16e-08
16.06	-0.86018	6.16e-08
16.07	-0.865317	6.16e-08
16.08	-0.870454	6.16e-08
16.09	-0.875591	6.16e-08
16.1	-0.880728	6.16e-08
16.11	-0.885865	6.16e-08
16.12	-0.891002	6.16e-08
16.13	-0.896139	6.16e-08
16.14	-0.901276	6.16e-08
16.15	-0.906413	6.16e-08
16.16	-0.91155	6.16e-08
16.17	-0.916687	6.16e-08
16.18	-0.921824	6.16e-08
16.19	-0.926961	6.16e-08
16.2	-0.932098	6.16e-08
16.21	-0.937235	6.16e-08
16.22	-0.942372	6.16e-08
16.23	-0.947509	6.16e-08
16.24	-0.952646	6.16e-08
16.25	-0.957783	6.16e-08
16.26	-0.96292	6.16e-08
16.27	-0.968056	6.16e-08
16.28	-0.973193	6.16e-08
16.29	-0.97833	6.16e-08
16.3	-0.983467	6.16e-08
16.31	-0.988604	6.16e-08
16.32	-0.993741	6.16e-08
16.33	-0.998878	6.16e-08
16.34	-1.00402	6.16e-08
16.35	-1.00915	6.16e-08
16.36	-1.01429	6.16e-08
16.37	-1.01943	6.16e-08
16.38	-1.02456	6.16e-08
16.39	-1.0297	6.16e-08
16.4	-1.03484	6.16e-08
16.41	-1.03997	6.16e-08
16.42	-1.04511	6.16e-08
16.43	-1.05025	6.16e-08
16.44	-1.05538	6.16e-08
16.45	-1.06052	6.16e-08
16.46	-1.06566	6.16e-08
16.47	-1.0708	6.16e-08
16.48	-1.07593	6.16e-08
16.49	-1.08107	6.16e-08
16.5	-1.08621	6.16e-08
16.51	-1.09134	6.16e-08
16.52	-1.09648	6.16e-08
16.53	-1.10162	6.16e-08
16.54	-1.10675	6.16e-08
16.55	-1.11189	6.16e-08
16.56	-1.11703	6.16e-08
16.57	-1.12217	6.16e-08
16.58	-1.1273	6.16e-08
16.59	-1.13244	6.16e-08
16.6	-1.13758	6.16e-08
16.61	-1.14271	6.16e-08
16.62	-1.14785	6.16e-08
16.63	-1.15299	6.16e-08
16.64	-1.15812	6.16e-08
16.65	-1.16326	6.16e-08
16.66	-1.1684	6.16e-08
16.67	-1.17354	6.16e-08
16.68	-1.17867	6.16e-08
16.69	-1.18381	6.16e-08
16.7	-1.18895	6.16e-08
16.71	-1.19408	6.16e-08
16.72	-1.19922	6.16e-08
16.73	-1.20436	6.16e-08
16.74	-1.20949	6.16e-08
16.75	-1.21463	6.16e-08
16.76	-1.21977	6.16e-08
16.77	-1.2249	6.16e-08
16.78	-1.23004	6.16e-08
16.79	-1.23518	6.16e-08
16.8	-1.24032	6.16e-08
16.81	-1.24545	6.16e-08
16.82	-1.25059	6.16e-08
16.83	-1.25573	6.16e-08
16.84	-1.26086	6.16e-08
16.85	-1.266	6.16e-08
16.86	-1.27114	6.16e-08
16.87	-1.27627	6.16e-08
16.88	-1.28141	6.16e-08
16.89	-1.28655	6.16e-08
16.9	-1.29169	6.16e-08
16.91	-1.29682	6.16e-08
16.92	-1.30196	6.16e-08
16.93	-1.3071	6.16e-08
16.94	-1.31223	6.16e-08
16.95	-1.31737	6.16e-08
16.96	-1.32251	6.16e-08
16.97	-1.32764	6.16e-08
16.98	-1.33278	6.16e-08
16.99	-1.33792	6.16e-08
17	-1.34305	6.16e-08
17.01	-1.34819	6.16e-08
17.02	-1.35333	6.16e-08
17.03	-1.35847	6.16e-08
17.04	-1.3636	6.16e-08
17.05	-1.36874	6.16e-08
17.06	-1.37388	6.16e-08
17.07	-1.37901	6.16e-08
17.08	-1.38415	6.16e-08
17.09	-1.38929	6.16e-08
17.1	-1.39442	6.16e-08
17.11	-1.39956	6.16e-08
17.12	-1.4047	6.16e-08
17.13	-1.40984	6.16e-08
17.14	-1.41497	6.16e-08
17.15	-1.42011	6.16e-08
17.16	-1.42525	6.16e-08
17.17	-1.43038	6.16e-08
17.18	-1.43552	6.16e-08
17.19	-1.44066	6.16e-08
17.2	-1.44579	6.16e-08
17.21	-1.45093	6.16e-08
17.22	-1.45607	6.16e-08
17.23	-1.46121	6.16e-08
17.24	-1.46634	6.16e-08
17.25	-1.47148	6.16e-08
17.26	-1.47662	6.16e-08
17.27	-1.48175	6.16e-08
17.28	-1.48689	6.16e-08
17.29	-1.49203	6.16e-08
17.3	-1.49716	6.16e-08
17.31	-1.5023	6.16e-08
17.32	-1.50744	6.16e-08
17.33	-1.51257	6.16e-08
17.34	-1.51771	6.16e-08
17.35	-1.52285	6.16e-08
17.36	-1.52799	6.16e-08
17.37	-1.53312	6.16e-08
17.38	-1.53826	6.16e-08
17.39	-1.5434	6.16e-08
17.4	-1.54853	6.16e-08
17.41	-1.55367	6.16e-08
17.42	-1.55881	6.16e-08
17.43	-1.56394	6.16e-08
17.44	-1.56908	6.16e-08
17.45	-1.57422	6.16e-08
17.46	-1.57936	6.16e-08
17.47	-1.58449	6.16e-08
17.48	-1.58963	6.16e-08
17.49	-1.59477	6.16e-08
17.5	-1.5999	6.16e-08
17.51	-1.60504	6.16e-08
17.52	-1.61018	6.16e-08
17.53	-1.61531	6.16e-08
17.54	-1.62045	6.16e-08
17.55	-1.62559	6.16e-08
17.56	-1.63073	6.16e-08
17.57	-1.63586	6.16e-08
17.58	-1.641	6.16e-08
17.59	-1.64614	6.16e-08
17.6	-1.65127	6.16e-08
17.61	-1.65641	6.16e-08
17.62	-1.66155	6.16e-08
17.63	-1.66668	6.16e-08
17.64	-1.67182	6.16e-08
17.65	-1.67696	6.16e-08
17.66	-1.68209	6.16e-08
17.67	-1.68723	6.16e-08
17.68	-1.69237	6.16e-08
17.69	-1.69751	6.16e-08
17.7	-1.70264	6.16e-08
17.71	-1.70778	6.16e-08
17.72	-1.71292	6.16e-08
17.73	-1.71805	6.16e-08
17.74	-1.72319	6.16e-08
17.75	-1.72833	6.16e-08
17.76	-1.73346	6.16e-08
17.77	-1.7386	6.16e-08
17.78	-1.74374	6.16e-08
17.79	-1.74888	6.16e-08
17.8	-1.75401	6.16e-08
17.81	-1.75915	6.16e-08
17.82	-1.76429	6.16e-08
17.83	-1.76942	6.16e-08
17.84	-1.77456	6.16e-08
17.85	-1.7797	6.16e-08
17.86	-1.78483	6.16e-08
17.87	-1.78997	6.16e-08
17.88	-1.79511	6.16e-08
17.89	-1.80024	6.16e-08
17.9	-1.80538	6.16e-08
17.91	-1.81052	6.16e-08
17.92	-1.81566	6.16e-08
17.93	-1.82079	6.16e-08
17.94	-1.82593	6.16e-08
17.95	-1.83107	6.16e-08
17.96	-1.8362	6.16e-08
17.97	-1.84134	6.16e-08
17.98	-1.84648	6.16e-08
17.99	-1.85161	6.16e-08
18	-1.85675	6.16e-08
18.01	-1.86189	6.16e-08
18.02	-1.86703	6.16e-08
18.03	-1.87216	6.16e-08
18.04	-1.8773	6.16e-08
18.05	-1.88244	6.16e-08
18.06	-1.88757	6.16e-08
18.07	-1.89271	6.16e-08
18.08	-1.89785	6.16e-08
18.09	-1.90298	6.16e-08
18.1	-1.90812	6.16e-08
18.11	-1.91326	6.16e-08
18.12	-1.9184	6.16e-08
18.13	-1.92353	6.16e-08
18.14	-1.92867	6.16e-08
18.15	-1.93381	6.16e-08
18.16	-1.93894	6.16e-08
18.17	-1.94408	6.16e-08
18.18	-1.94922	6.16e-08
18.19	-1.95435	6.16e-08
18.2	-1.95949	6.16e-08
18.21	-1.96463	6.16e-08
18.22	-1.96976	6.16e-08
18.23	-1.9749	6.16e-08
18.24	-1.98004	6.16e-08
18.25	-1.98518	6.16e-08
18.26	-1.99031	6.16e-08
18.27	-1.99545	6.16e-08
18.28	-2.00059	6.16e-08
18.29	-2.00572	6.16e-08
18.3	-2.01086	6.16e-08
18.31	-2.016	6.16e-08
18.32	-2.02113	6.16e-08
18.33	-2.02627	6.16e-08
18.34	-2.03141	6.16e-08
18.35	-2.03655	6.16e-08
18.36	-2.04168	6.16e-08
18.37	-2.04682	6.16e-08
18.38	-2.05196	6.16e-08
18.39	-2.05709	6.16e-08
18.4	-2.06223	6.16e-08
18.41	-2.06737	6.16e-08
18.42	-2.0725	6.16e-08
18.43	-2.07764	6.16e-08
18.44	-2.08278	6.16e-08
18.45	-2.08791	6.16e-08
18.46	-2.09305	6.16e-08
18.47	-2.09819	6.16e-08
18.48	-2.10333	6.16e-08
18.49	-2.10846	6.16e-08
18.5	-2.1136	6.16e-08
18.51	-2.11874	6.16e-08
18.52	-2.12387	6.16e-08
18.53	-2.12901	6.16e-08
18.54	-2.13415	6.16e-08
18.55	-2.13928	6.16e-08
18.56	-2.14442	6.16e-08
18.57	-2.14956	6.16e-08
18.58	-2.1547	6.16e-08
18.59	-2.15983	6.16e-08
18.6	-2.16497	6.16e-08
18.61	-2.17011	6.16e-08
18.62	-2.17524	6.16e-08
18.63	-2.18038	6.16e-08
18.64	-2.18552	6.16e-08
18.65	-2.19065	6.16e-08
18.66	-2.19579	6.16e-08
18.67	-2.20093	6.16e-08
18.68	-2.20607	6.16e-08
18.69	-2.2112	6.16e-08
18.7	-2.21634	6.16e-08
18.71	-2.22148	6.16e-08
18.72	-2.22661	6.16e-08
18.73	-2.23175	6.16e-08
18.74	-2.23689	6.16e-08
18.75	-2.24202	6.16e-08
18.76	-2.24716	6.16e-08
18.77	-2.2523	6.16e-08
18.78	-2.25743	6.16e-08
18.79	-2.26257	6.16e-08
18.8	-2.26771	6.16e-08
18.81	-2.27285	6.16e-08
18.82	-2.27798	6.16e-08
18.83	-2.28312	6.16e-08
18.84	-2.28826	6.16e-08
18.85	-2.29339	6.16e-08
18.86	-2.29853	6.16e-08
18.87	-2.30367	6.16e-08
18.88	-2.3088	6.16e-08
18.89	-2.31394	6.16e-08
18.9	-2.31908	6.16e-08
18.91	-2.32422	6.16e-08
18.92	-2.32935	6.16e-08
18.93	-2.33449	6.16e-08
18.94	-2.33963	6.16e-08
18.95	-2.34476	6.16e-08
18.96	-2.3499	6.16e-08
18.97	-2.35504	6.16e-08
18.98	-2.36017	6.16e-08
18.99	-2.36531	6.16e-08
19	-2.37045	6.16e-08
19.01	-2.37559	6.16e-08
19.02	-2.38072	6.16e-08
19.03	-2.38586	6.16e-08
19.04	-2.391	6.16e-08
19.05	-2.39613	6.16e-08
19.06	-2.40127	6.16e-08
19.07	-2.40641	6.16e-08
19.08	-2.41154	6.16e-08
19.09	-2.41668	6.16e-08
19.1	-2.42182	6.16e-08
19.11	-2.42695	6.16e-08
19.12	-2.43209	6.16e-08
19.13	-2.43723	6.16e-08
19.14	-2.44237	6.16e-08
19.15	-2.4475	6.16e-08
19.16	-2.45264	6.16e-08
19.17	-2.45778	6.16e-08
19.18	-2.46291	6.16e-08
19.19	-2.46805	6.16e-08
19.2	-2.47319	6.16e-08
19.21	-2.47832	6.16e-08
19.22	-2.48346	6.16e-08
19.23	-2.4886	6.16e-08
19.24	-2.49374	6.16e-08
19.25	-2.49887	6.16e-08
19.26	-2.50401	6.16e-08
19.27	-2.50915	6.16e-08
19.28	-2.51428	6.16e-08
19.29	-2.51942	6.16e-08
19.3	-2.52456	6.16e-08
19.31	-2.52969	6.16e-08
19.32	-2.53483	6.16e-08
19.33	-2.53997	6.16e-08
19.34	-2.5451	6.16e-08
19.35	-2.55024	6.16e-08
19.36	-2.55538	6.16e-08
19.37	-2.56052	6.16e-08
19.38	-2.56565	6.16e-08
19.39	-2.57079	6.16e-08
19.4	-2.57593	6.16e-08
19.41	-2.58106	6.16e-08
19.42	-2.5862	6.16e-08
19.43	-2.59134	6.16e-08
19.44	-2.59647	6.16e-08
19.45	-2.60161	6.16e-08
19.46	-2.60675	6.16e-08
19.47	-2.61189	6.16e-08
19.48	-2.61702	6.16e-08
19.49	-2.62216	6.16e-08
19.5	-2.6273	6.16e-08
19.51	-2.63243	6.16e-08
19.52	-2.63757	6.16e-08
19.53	-2.64271	6.16e-08
19.54	-2.64784	6.16e-08
19.55	-2.65298	6.16e-08
19.56	-2.65812	6.16e-08
19.57	-2.66326	6.16e-08
19.58	-2.66839	6.16e-08
19.59	-2.67353	6.16e-08
19.6	-2.67867	6.16e-08
19.61	-2.6838	6.16e-08
19.62	-2.68894	6.16e-08
19.63	-2.69408	6.16e-08
19.64	-2.69921	6.16e-08
19.65	-2.70435	6.16e-08
19.66	-2.70949	6.16e-08
19.67	-2.71462	6.16e-08
19.68	-2.71976	6.16e-08
19.69	-2.7249	6.16e-08
19.7	-2.73004	6.16e-08
19.71	-2.73517	6.16e-08
19.72	-2.74031	6.16e-08
19.73	-2.74545	6.16e-08
19.74	-2.75058	6.16e-08
19.75	-2.75572	6.16e-08
19.76	-2.76086	6.16e-08
19.77	-2.76599	6.16e-08
19.78	-2.77113	6.16e-08
19.79	-2.77627	6.16e-08
19.8	-2.78141	6.16e-08
19.81	-2.78654	6.16e-08
19.82	-2.79168	6.16e-08
19.83	-2.79682	6.16e-08
19.84	-2.80195	6.16e-08
19.85	-2.80709	6.16e-08
19.86	-2.81223	6.16e-08
19.87	-2.81736	6.16e-08
19.88	-2.8225	6.16e-08
19.89	-2.82764	6.16e-08
19.9	-2.83277	6.16e-08
19.91	-2.83791	6.16e-08
19.92	-2.84305	6.16e-08
19.93	-2.84819	6.16e-08
19.94	-2.85332	6.16e-08
19.95	-2.85846	6.16e-08
19.96	-2.8636	6.16e-08
19.97	-2.86873	6.16e-08
19.98	-2.87387	6.16e-08
[truncated: 802 more rows]

## Sheet: Fig1 C
Time	Viral RNA load	Uninfected cell ratio
0	3.6684	1
0.01	3.62581	0.999594
0.02	3.58497	0.999224
0.03	3.54603	0.998888
0.04	3.50912	0.99858
0.05	3.47437	0.998296
0.06	3.44187	0.998033
0.07	3.41171	0.997789
0.08	3.38396	0.997561
0.09	3.35866	0.997346
0.1	3.33581	0.997143
0.11	3.3154	0.99695
0.12	3.29739	0.996765
0.13	3.2817	0.996587
0.14	3.26825	0.996415
0.15	3.25693	0.996248
0.16	3.24762	0.996085
0.17	3.24018	0.995925
0.18	3.23447	0.995768
0.19	3.23035	0.995612
0.2	3.22768	0.995457
0.21	3.22632	0.995304
0.22	3.22614	0.99515
0.23	3.22702	0.994997
0.24	3.22883	0.994842
0.25	3.23149	0.994688
0.26	3.23488	0.994532
0.27	3.23891	0.994375
0.28	3.24352	0.994216
0.29	3.24862	0.994055
0.3	3.25416	0.993893
0.31	3.26007	0.993728
0.32	3.26632	0.993562
0.33	3.27285	0.993392
0.34	3.27963	0.99322
0.35	3.28662	0.993046
0.36	3.2938	0.992868
0.37	3.30114	0.992688
0.38	3.30861	0.992504
0.39	3.31621	0.992318
0.4	3.32391	0.992128
0.41	3.33169	0.991934
0.42	3.33956	0.991738
0.43	3.34748	0.991537
0.44	3.35547	0.991333
0.45	3.3635	0.991125
0.46	3.37157	0.990914
0.47	3.37968	0.990698
0.48	3.38781	0.990479
0.49	3.39598	0.990255
0.5	3.40416	0.990027
0.51	3.41236	0.989795
0.52	3.42058	0.989558
0.53	3.42881	0.989317
0.54	3.43705	0.989072
0.55	3.44529	0.988822
0.56	3.45355	0.988567
0.57	3.46181	0.988307
0.58	3.47008	0.988042
0.59	3.47835	0.987773
0.6	3.48662	0.987498
0.61	3.4949	0.987218
0.62	3.50317	0.986932
0.63	3.51145	0.986642
0.64	3.51972	0.986345
0.65	3.528	0.986044
0.66	3.53628	0.985736
0.67	3.54455	0.985423
0.68	3.55282	0.985103
0.69	3.56109	0.984778
0.7	3.56936	0.984446
0.71	3.57763	0.984109
0.72	3.58589	0.983765
0.73	3.59416	0.983414
0.74	3.60242	0.983057
0.75	3.61067	0.982693
0.76	3.61892	0.982322
0.77	3.62717	0.981944
0.78	3.63542	0.98156
0.79	3.64366	0.981168
0.8	3.6519	0.980768
0.81	3.66014	0.980361
0.82	3.66837	0.979947
0.83	3.6766	0.979525
0.84	3.68483	0.979094
0.85	3.69305	0.978656
0.86	3.70126	0.97821
0.87	3.70947	0.977755
0.88	3.71768	0.977292
0.89	3.72589	0.976821
0.9	3.73408	0.97634
0.91	3.74228	0.975851
0.92	3.75047	0.975352
0.93	3.75865	0.974845
0.94	3.76683	0.974328
0.95	3.77501	0.973801
0.96	3.78318	0.973265
0.97	3.79134	0.972719
0.98	3.7995	0.972162
0.99	3.80765	0.971596
1	3.8158	0.971019
1.01	3.82394	0.970432
1.02	3.83208	0.969833
1.03	3.84021	0.969224
1.04	3.84834	0.968604
1.05	3.85646	0.967973
1.06	3.86457	0.96733
1.07	3.87268	0.966675
1.08	3.88078	0.966009
1.09	3.88887	0.96533
1.1	3.89696	0.964639
1.11	3.90504	0.963936
1.12	3.91311	0.96322
1.13	3.92118	0.962491
1.14	3.92924	0.961749
1.15	3.93729	0.960994
1.16	3.94534	0.960225
1.17	3.95337	0.959442
1.18	3.9614	0.958646
1.19	3.96942	0.957835
1.2	3.97744	0.95701
1.21	3.98544	0.95617
1.22	3.99344	0.955316
1.23	4.00143	0.954446
1.24	4.00941	0.953561
1.25	4.01738	0.95266
1.26	4.02535	0.951744
1.27	4.0333	0.950812
1.28	4.04125	0.949863
1.29	4.04918	0.948898
1.3	4.05711	0.947916
1.31	4.06502	0.946917
1.32	4.07293	0.945901
1.33	4.08083	0.944867
1.34	4.08871	0.943815
1.35	4.09659	0.942745
1.36	4.10446	0.941657
1.37	4.11231	0.940551
1.38	4.12016	0.939425
1.39	4.12799	0.938281
1.4	4.13581	0.937117
1.41	4.14362	0.935933
1.42	4.15142	0.93473
1.43	4.1592	0.933506
1.44	4.16698	0.932262
1.45	4.17474	0.930997
1.46	4.18249	0.929711
1.47	4.19023	0.928404
1.48	4.19795	0.927075
1.49	4.20566	0.925724
1.5	4.21336	0.924351
1.51	4.22104	0.922956
1.52	4.22871	0.921538
1.53	4.23637	0.920097
1.54	4.24401	0.918633
1.55	4.25164	0.917145
1.56	4.25925	0.915633
1.57	4.26684	0.914097
1.58	4.27442	0.912537
1.59	4.28199	0.910952
1.6	4.28954	0.909342
1.61	4.29707	0.907706
1.62	4.30459	0.906045
1.63	4.31209	0.904359
1.64	4.31958	0.902646
1.65	4.32704	0.900906
1.66	4.33449	0.89914
1.67	4.34192	0.897348
1.68	4.34933	0.895527
1.69	4.35673	0.89368
1.7	4.36411	0.891804
1.71	4.37146	0.889901
1.72	4.3788	0.887969
1.73	4.38612	0.886009
1.74	4.39342	0.884019
1.75	4.4007	0.882001
1.76	4.40795	0.879953
1.77	4.41519	0.877876
1.78	4.42241	0.875769
1.79	4.4296	0.873632
1.8	4.43678	0.871465
1.81	4.44393	0.869267
1.82	4.45105	0.867038
1.83	4.45816	0.864778
1.84	4.46524	0.862488
1.85	4.4723	0.860165
1.86	4.47934	0.857812
1.87	4.48635	0.855426
1.88	4.49333	0.853008
1.89	4.5003	0.850559
1.9	4.50723	0.848077
1.91	4.51414	0.845562
1.92	4.52103	0.843015
1.93	4.52789	0.840435
1.94	4.53472	0.837823
1.95	4.54152	0.835177
1.96	4.5483	0.832498
1.97	4.55505	0.829786
1.98	4.56177	0.82704
1.99	4.56846	0.824261
2	4.57513	0.821449
2.01	4.58176	0.818603
2.02	4.58837	0.815723
2.03	4.59494	0.81281
2.04	4.60149	0.809863
2.05	4.608	0.806882
2.06	4.61448	0.803868
2.07	4.62093	0.80082
2.08	4.62735	0.797738
2.09	4.63373	0.794623
2.1	4.64008	0.791474
2.11	4.6464	0.788291
2.12	4.65269	0.785075
2.13	4.65894	0.781826
2.14	4.66515	0.778544
2.15	4.67133	0.775228
2.16	4.67748	0.77188
2.17	4.68359	0.768498
2.18	4.68966	0.765084
2.19	4.6957	0.761638
2.2	4.70169	0.758159
2.21	4.70766	0.754648
2.22	4.71358	0.751106
2.23	4.71946	0.747532
2.24	4.72531	0.743927
2.25	4.73112	0.740291
2.26	4.73688	0.736624
2.27	4.74261	0.732927
2.28	4.7483	0.7292
2.29	4.75394	0.725443
2.3	4.75955	0.721657
2.31	4.76511	0.717842
2.32	4.77063	0.713999
2.33	4.77611	0.710128
2.34	4.78154	0.706229
2.35	4.78693	0.702303
2.36	4.79228	0.698351
2.37	4.79759	0.694372
2.38	4.80284	0.690368
2.39	4.80806	0.686339
2.4	4.81323	0.682285
2.41	4.81835	0.678207
2.42	4.82343	0.674106
2.43	4.82846	0.669982
2.44	4.83344	0.665836
2.45	4.83838	0.661669
2.46	4.84327	0.65748
2.47	4.84811	0.653272
2.48	4.8529	0.649044
2.49	4.85764	0.644797
2.5	4.86234	0.640532
2.51	4.86698	0.636249
2.52	4.87158	0.63195
2.53	4.87612	0.627634
2.54	4.88062	0.623304
2.55	4.88506	0.618959
2.56	4.88946	0.6146
2.57	4.8938	0.610229
2.58	4.89809	0.605845
2.59	4.90233	0.60145
2.6	4.90652	0.597045
2.61	4.91065	0.59263
2.62	4.91473	0.588206
2.63	4.91876	0.583774
2.64	4.92274	0.579335
2.65	4.92666	0.574889
2.66	4.93053	0.570438
2.67	4.93434	0.565983
2.68	4.9381	0.561524
2.69	4.94181	0.557061
2.7	4.94546	0.552597
2.71	4.94906	0.548132
2.72	4.9526	0.543666
2.73	4.95608	0.539201
2.74	4.95952	0.534737
2.75	4.96289	0.530275
2.76	4.96621	0.525817
2.77	4.96948	0.521362
2.78	4.97269	0.516913
2.79	4.97584	0.512469
2.8	4.97894	0.508031
2.81	4.98198	0.503601
2.82	4.98496	0.499179
2.83	4.98789	0.494767
2.84	4.99076	0.490364
2.85	4.99357	0.485971
2.86	4.99633	0.48159
2.87	4.99903	0.477222
2.88	5.00168	0.472866
2.89	5.00427	0.468524
2.9	5.0068	0.464197
2.91	5.00927	0.459885
2.92	5.01169	0.455589
2.93	5.01405	0.45131
2.94	5.01636	0.447048
2.95	5.01861	0.442805
2.96	5.0208	0.43858
2.97	5.02293	0.434375
2.98	5.02501	0.43019
2.99	5.02704	0.426026
3	5.029	0.421883
3.01	5.03091	0.417762
3.02	5.03277	0.413664
3.03	5.03456	0.409589
3.04	5.03631	0.405538
3.05	5.03799	0.401511
3.06	5.03962	0.397509
3.07	5.0412	0.393532
3.08	5.04272	0.389581
3.09	5.04418	0.385656
3.1	5.04559	0.381758
3.11	5.04695	0.377887
3.12	5.04825	0.374044
3.13	5.0495	0.370228
3.14	5.05069	0.366442
3.15	5.05183	0.362683
3.16	5.05291	0.358954
3.17	5.05394	0.355254
3.18	5.05492	0.351584
3.19	5.05584	0.347944
3.2	5.05671	0.344334
3.21	5.05753	0.340755
3.22	5.0583	0.337206
3.23	5.05902	0.333689
3.24	5.05968	0.330203
3.25	5.06029	0.326748
3.26	5.06085	0.323324
3.27	5.06136	0.319932
3.28	5.06182	0.316573
3.29	5.06223	0.313245
3.3	5.06259	0.309949
3.31	5.0629	0.306685
3.32	5.06316	0.303454
3.33	5.06337	0.300255
3.34	5.06353	0.297088
3.35	5.06365	0.293954
3.36	5.06371	0.290852
3.37	5.06373	0.287783
3.38	5.0637	0.284746
3.39	5.06363	0.281741
3.4	5.0635	0.278769
3.41	5.06334	0.275829
3.42	5.06312	0.272922
3.43	5.06286	0.270046
3.44	5.06256	0.267203
3.45	5.06221	0.264392
3.46	5.06181	0.261613
3.47	5.06137	0.258865
3.48	5.06089	0.25615
3.49	5.06037	0.253466
3.5	5.0598	0.250813
3.51	5.05919	0.248192
3.52	5.05853	0.245601
3.53	5.05784	0.243042
3.54	5.0571	0.240514
3.55	5.05633	0.238016
3.56	5.05551	0.235549
3.57	5.05465	0.233112
3.58	5.05375	0.230705
3.59	5.05281	0.228328
3.6	5.05184	0.22598
3.61	5.05082	0.223662
3.62	5.04977	0.221373
3.63	5.04867	0.219113
3.64	5.04754	0.216882
3.65	5.04638	0.21468
3.66	5.04517	0.212505
3.67	5.04393	0.210359
3.68	5.04266	0.208241
3.69	5.04134	0.20615
3.7	5.04	0.204086
3.71	5.03861	0.20205
3.72	5.0372	0.20004
3.73	5.03575	0.198057
3.74	5.03426	0.1961
3.75	5.03274	0.194169
3.76	5.03119	0.192263
3.77	5.02961	0.190383
3.78	5.02799	0.188529
3.79	5.02634	0.186699
3.8	5.02466	0.184894
3.81	5.02295	0.183113
3.82	5.0212	0.181357
3.83	5.01943	0.179624
3.84	5.01763	0.177915
3.85	5.01579	0.176229
3.86	5.01393	0.174566
3.87	5.01204	0.172926
3.88	5.01011	0.171309
3.89	5.00816	0.169713
3.9	5.00619	0.16814
3.91	5.00418	0.166588
3.92	5.00215	0.165058
3.93	5.00008	0.163549
3.94	4.998	0.162061
3.95	4.99588	0.160593
3.96	4.99374	0.159146
3.97	4.99158	0.157719
3.98	4.98938	0.156312
3.99	4.98717	0.154924
4	4.98492	0.153556
4.01	4.98266	0.152206
4.02	4.98036	0.150876
4.03	4.97805	0.149564
4.04	4.97571	0.14827
4.05	4.97335	0.146995
4.06	4.97096	0.145737
4.07	4.96855	0.144497
4.08	4.96612	0.143275
4.09	4.96367	0.142069
4.1	4.96119	0.14088
4.11	4.95869	0.139708
4.12	4.95617	0.138553
4.13	4.95363	0.137413
4.14	4.95107	0.13629
4.15	4.94849	0.135182
4.16	4.94588	0.13409
4.17	4.94326	0.133013
4.18	4.94062	0.131951
4.19	4.93796	0.130904
4.2	4.93527	0.129872
4.21	4.93257	0.128854
4.22	4.92985	0.127851
4.23	4.92712	0.126861
4.24	4.92436	0.125885
4.25	4.92158	0.124923
4.26	4.91879	0.123974
4.27	4.91598	0.123039
4.28	4.91315	0.122116
4.29	4.9103	0.121207
4.3	4.90744	0.12031
4.31	4.90456	0.119426
4.32	4.90167	0.118553
4.33	4.89875	0.117693
4.34	4.89582	0.116845
4.35	4.89288	0.116009
4.36	4.88992	0.115184
4.37	4.88694	0.114371
4.38	4.88395	0.113569
4.39	4.88094	0.112778
4.4	4.87792	0.111998
4.41	4.87488	0.111229
4.42	4.87183	0.11047
4.43	4.86877	0.109722
4.44	4.86569	0.108984
4.45	4.86259	0.108256
4.46	4.85949	0.107538
4.47	4.85636	0.10683
4.48	4.85323	0.106132
4.49	4.85008	0.105443
4.5	4.84692	0.104764
4.51	4.84375	0.104094
4.52	4.84056	0.103433
4.53	4.83736	0.102781
4.54	4.83415	0.102138
4.55	4.83092	0.101504
4.56	4.82769	0.100878
4.57	4.82444	0.100261
4.58	4.82118	0.0996517
4.59	4.8179	0.099051
4.6	4.81462	0.0984584
4.61	4.81133	0.0978738
4.62	4.80802	0.097297
4.63	4.8047	0.0967279
4.64	4.80137	0.0961665
4.65	4.79803	0.0956126
4.66	4.79468	0.0950661
4.67	4.79132	0.0945269
4.68	4.78795	0.0939949
4.69	4.78457	0.09347
4.7	4.78118	0.092952
4.71	4.77778	0.0924409
4.72	4.77437	0.0919366
4.73	4.77095	0.0914389
4.74	4.76752	0.0909478
4.75	4.76408	0.0904632
4.76	4.76063	0.089985
4.77	4.75717	0.0895131
4.78	4.7537	0.0890473
4.79	4.75022	0.0885877
4.8	4.74674	0.0881341
4.81	4.74324	0.0876864
4.82	4.73974	0.0872445
4.83	4.73623	0.0868084
4.84	4.73271	0.086378
4.85	4.72918	0.0859531
4.86	4.72564	0.0855338
4.87	4.7221	0.0851198
4.88	4.71855	0.0847113
4.89	4.71499	0.084308
4.9	4.71142	0.0839099
4.91	4.70784	0.0835169
4.92	4.70426	0.0831289
4.93	4.70066	0.082746
4.94	4.69707	0.0823679
4.95	4.69346	0.0819946
4.96	4.68985	0.0816262
4.97	4.68622	0.0812624
4.98	4.6826	0.0809032
4.99	4.67896	0.0805486
5	4.67532	0.0801985
5.01	4.67167	0.0798528
5.02	4.66801	0.0795115
5.03	4.66435	0.0791745
5.04	4.66068	0.0788417
5.05	4.65701	0.0785131
5.06	4.65333	0.0781886
5.07	4.64964	0.0778682
5.08	4.64594	0.0775518
5.09	4.64224	0.0772394
5.1	4.63854	0.0769309
5.11	4.63483	0.0766262
5.12	4.63111	0.0763252
5.13	4.62738	0.076028
5.14	4.62365	0.0757345
5.15	4.61992	0.0754447
5.16	4.61618	0.0751584
5.17	4.61243	0.0748756
5.18	4.60868	0.0745963
5.19	4.60492	0.0743205
5.2	4.60115	0.074048
5.21	4.59738	0.0737789
5.22	4.59361	0.0735131
5.23	4.58983	0.0732505
5.24	4.58605	0.0729911
5.25	4.58226	0.0727349
5.26	4.57846	0.0724818
5.27	4.57466	0.0722318
5.28	4.57086	0.0719848
5.29	4.56705	0.0717407
5.3	4.56324	0.0714997
5.31	4.55942	0.0712615
5.32	4.55559	0.0710262
5.33	4.55177	0.0707938
5.34	4.54793	0.0705641
5.35	4.5441	0.0703372
5.36	4.54025	0.070113
5.37	4.53641	0.0698915
5.38	4.53256	0.0696726
5.39	4.5287	0.0694564
5.4	4.52484	0.0692427
5.41	4.52098	0.0690315
5.42	4.51711	0.0688229
5.43	4.51324	0.0686167
5.44	4.50937	0.068413
5.45	4.50549	0.0682117
5.46	4.50161	0.0680127
5.47	4.49772	0.0678161
5.48	4.49383	0.0676219
5.49	4.48993	0.0674299
5.5	4.48603	0.0672401
5.51	4.48213	0.0670526
5.52	4.47823	0.0668672
5.53	4.47432	0.0666841
5.54	4.4704	0.066503
5.55	4.46649	0.0663241
5.56	4.46257	0.0661473
5.57	4.45864	0.0659725
5.58	4.45472	0.0657997
5.59	4.45079	0.065629
5.6	4.44685	0.0654602
5.61	4.44292	0.0652934
5.62	4.43898	0.0651285
5.63	4.43503	0.0649655
5.64	4.43108	0.0648044
5.65	4.42713	0.0646451
5.66	4.42318	0.0644877
5.67	4.41923	0.064332
5.68	4.41527	0.0641782
5.69	4.4113	0.0640261
5.7	4.40734	0.0638757
5.71	4.40337	0.0637271
5.72	4.3994	0.0635801
5.73	4.39543	0.0634348
5.74	4.39145	0.0632912
5.75	4.38747	0.0631492
5.76	4.38349	0.0630088
5.77	4.3795	0.06287
5.78	4.37551	0.0627328
5.79	4.37152	0.0625971
5.8	4.36753	0.062463
5.81	4.36353	0.0623304
5.82	4.35954	0.0621992
5.83	4.35554	0.0620696
5.84	4.35153	0.0619413
5.85	4.34753	0.0618146
5.86	4.34352	0.0616892
5.87	4.33951	0.0615653
5.88	4.33549	0.0614427
5.89	4.33148	0.0613215
5.9	4.32746	0.0612017
5.91	4.32344	0.0610832
5.92	4.31942	0.060966
5.93	4.31539	0.0608501
5.94	4.31136	0.0607355
5.95	4.30733	0.0606222
5.96	4.3033	0.0605101
5.97	4.29927	0.0603992
5.98	4.29523	0.0602896
5.99	4.29119	0.0601812
6	4.28715	0.060074
6.01	4.28311	0.059968
6.02	4.27906	0.0598632
6.03	4.27502	0.0597595
6.04	4.27097	0.0596569
6.05	4.26692	0.0595555
6.06	4.26286	0.0594551
6.07	4.25881	0.0593559
6.08	4.25475	0.0592578
6.09	4.25069	0.0591607
6.1	4.24663	0.0590647
6.11	4.24257	0.0589697
6.12	4.23851	0.0588758
6.13	4.23444	0.0587829
6.14	4.23037	0.058691
6.15	4.2263	0.0586001
6.16	4.22223	0.0585102
6.17	4.21816	0.0584213
6.18	4.21408	0.0583333
6.19	4.21001	0.0582463
6.2	4.20593	0.0581602
6.21	4.20185	0.0580751
6.22	4.19777	0.0579909
6.23	4.19368	0.0579076
6.24	4.1896	0.0578251
6.25	4.18551	0.0577436
6.26	4.18142	0.057663
6.27	4.17733	0.0575832
6.28	4.17324	0.0575042
6.29	4.16915	0.0574262
6.3	4.16505	0.0573489
6.31	4.16096	0.0572725
6.32	4.15686	0.0571969
6.33	4.15276	0.0571221
6.34	4.14866	0.0570481
6.35	4.14456	0.0569749
6.36	4.14045	0.0569025
6.37	4.13635	0.0568308
6.38	4.13224	0.0567599
6.39	4.12814	0.0566898
6.4	4.12403	0.0566204
6.41	4.11992	0.0565518
6.42	4.11581	0.0564838
6.43	4.11169	0.0564166
6.44	4.10758	0.0563502
6.45	4.10346	0.0562844
6.46	4.09935	0.0562193
6.47	4.09523	0.0561549
6.48	4.09111	0.0560912
6.49	4.08699	0.0560281
6.5	4.08286	0.0559657
6.51	4.07874	0.055904
6.52	4.07462	0.055843
6.53	4.07049	0.0557825
6.54	4.06636	0.0557227
6.55	4.06224	0.0556636
6.56	4.05811	0.055605
6.57	4.05398	0.0555471
6.58	4.04985	0.0554898
6.59	4.04571	0.0554331
6.6	4.04158	0.0553769
6.61	4.03745	0.0553214
6.62	4.03331	0.0552664
6.63	4.02917	0.0552121
6.64	4.02503	0.0551582
6.65	4.0209	0.055105
6.66	4.01676	0.0550523
6.67	4.01261	0.0550002
6.68	4.00847	0.0549486
6.69	4.00433	0.0548975
6.7	4.00019	0.054847
6.71	3.99604	0.0547969
6.72	3.99189	0.0547475
6.73	3.98775	0.0546985
6.74	3.9836	0.05465
6.75	3.97945	0.0546021
6.76	3.9753	0.0545546
6.77	3.97115	0.0545076
6.78	3.967	0.0544612
6.79	3.96285	0.0544151
6.8	3.95869	0.0543696
6.81	3.95454	0.0543246
6.82	3.95038	0.05428
6.83	3.94623	0.0542358
6.84	3.94207	0.0541922
6.85	3.93791	0.054149
6.86	3.93375	0.0541062
6.87	3.92959	0.0540638
6.88	3.92543	0.0540219
6.89	3.92127	0.0539805
6.9	3.91711	0.0539394
6.91	3.91295	0.0538988
6.92	3.90878	0.0538586
6.93	3.90462	0.0538188
6.94	3.90045	0.0537794
6.95	3.89629	0.0537405
6.96	3.89212	0.0537019
6.97	3.88795	0.0536637
6.98	3.88378	0.0536259
6.99	3.87962	0.0535885
7	3.87545	0.0535515
7.01	3.87128	0.0535149
7.02	3.8671	0.0534786
7.03	3.86293	0.0534427
7.04	3.85876	0.0534072
7.05	3.85459	0.053372
7.06	3.85041	0.0533372
7.07	3.84624	0.0533028
7.08	3.84206	0.0532687
7.09	3.83789	0.0532349
7.1	3.83371	0.0532015
7.11	3.82953	0.0531685
7.12	3.82536	0.0531357
7.13	3.82118	0.0531033
7.14	3.817	0.0530713
7.15	3.81282	0.0530395
7.16	3.80864	0.0530081
7.17	3.80446	0.052977
7.18	3.80027	0.0529462
7.19	3.79609	0.0529158
7.2	3.79191	0.0528856
7.21	3.78773	0.0528557
7.22	3.78354	0.0528262
7.23	3.77936	0.0527969
7.24	3.77517	0.052768
7.25	3.77099	0.0527393
7.26	3.7668	0.052711
7.27	3.76261	0.0526829
7.28	3.75843	0.0526551
7.29	3.75424	0.0526276
7.3	3.75005	0.0526003
7.31	3.74586	0.0525734
7.32	3.74167	0.0525467
7.33	3.73748	0.0525202
7.34	3.73329	0.0524941
7.35	3.7291	0.0524682
7.36	3.72491	0.0524426
7.37	3.72072	0.0524172
7.38	3.71652	0.0523921
7.39	3.71233	0.0523672
7.4	3.70814	0.0523426
7.41	3.70394	0.0523182
7.42	3.69975	0.0522941
7.43	3.69555	0.0522702
7.44	3.69136	0.0522466
7.45	3.68716	0.0522232
7.46	3.68296	0.0522
7.47	3.67877	0.0521771
7.48	3.67457	0.0521544
7.49	3.67037	0.0521319
7.5	3.66617	0.0521097
7.51	3.66198	0.0520877
7.52	3.65778	0.0520659
7.53	3.65358	0.0520443
7.54	3.64938	0.0520229
7.55	3.64518	0.0520018
7.56	3.64098	0.0519808
7.57	3.63678	0.0519601
7.58	3.63257	0.0519396
7.59	3.62837	0.0519193
7.6	3.62417	0.0518992
7.61	3.61997	0.0518792
7.62	3.61576	0.0518595
7.63	3.61156	0.05184
7.64	3.60736	0.0518207
7.65	3.60315	0.0518016
7.66	3.59895	0.0517826
7.67	3.59474	0.0517639
7.68	3.59054	0.0517453
7.69	3.58633	0.051727
7.7	3.58212	0.0517088
7.71	3.57792	0.0516908
7.72	3.57371	0.0516729
7.73	3.5695	0.0516553
7.74	3.5653	0.0516378
7.75	3.56109	0.0516205
7.76	3.55688	0.0516034
7.77	3.55267	0.0515864
7.78	3.54846	0.0515696
7.79	3.54425	0.051553
7.8	3.54004	0.0515366
7.81	3.53583	0.0515203
7.82	3.53162	0.0515041
7.83	3.52741	0.0514882
7.84	3.5232	0.0514724
7.85	3.51899	0.0514567
7.86	3.51478	0.0514412
7.87	3.51057	0.0514259
7.88	3.50636	0.0514107
7.89	3.50215	0.0513957
7.9	3.49793	0.0513808
7.91	3.49372	0.051366
7.92	3.48951	0.0513514
7.93	3.48529	0.051337
7.94	3.48108	0.0513227
7.95	3.47687	0.0513085
7.96	3.47265	0.0512945
7.97	3.46844	0.0512806
7.98	3.46422	0.0512669
7.99	3.46001	0.0512532
8	3.45579	0.0512398
8.01	3.45158	0.0512264
8.02	3.44736	0.0512132
8.03	3.44314	0.0512001
8.04	3.43893	0.0511872
8.05	3.43471	0.0511744
8.06	3.43049	0.0511617
8.07	3.42628	0.0511491
8.08	3.42206	0.0511367
8.09	3.41784	0.0511244
8.1	3.41362	0.0511122
8.11	3.40941	0.0511001
8.12	3.40519	0.0510881
8.13	3.40097	0.0510763
8.14	3.39675	0.0510646
8.15	3.39253	0.051053
8.16	3.38831	0.0510415
8.17	3.38409	0.0510301
8.18	3.37987	0.0510188
8.19	3.37565	0.0510077
8.2	3.37143	0.0509966
8.21	3.36721	0.0509857
8.22	3.36299	0.0509749
8.23	3.35877	0.0509641
8.24	3.35455	0.0509535
8.25	3.35033	0.050943
8.26	3.34611	0.0509326
8.27	3.34189	0.0509223
8.28	3.33766	0.0509121
8.29	3.33344	0.050902
8.3	3.32922	0.050892
8.31	3.325	0.0508821
8.32	3.32077	0.0508723
8.33	3.31655	0.0508626
8.34	3.31233	0.050853
8.35	3.3081	0.0508435
8.36	3.30388	0.0508341
8.37	3.29966	0.0508247
8.38	3.29543	0.0508155
8.39	3.29121	0.0508064
8.4	3.28699	0.0507973
8.41	3.28276	0.0507883
8.42	3.27854	0.0507794
8.43	3.27431	0.0507707
8.44	3.27009	0.050762
8.45	3.26586	0.0507533
8.46	3.26164	0.0507448
8.47	3.25741	0.0507364
8.48	3.25319	0.050728
8.49	3.24896	0.0507197
8.5	3.24474	0.0507115
8.51	3.24051	0.0507034
8.52	3.23628	0.0506953
8.53	3.23206	0.0506874
8.54	3.22783	0.0506795
8.55	3.2236	0.0506717
8.56	3.21938	0.050664
8.57	3.21515	0.0506563
8.58	3.21092	0.0506487
8.59	3.2067	0.0506412
8.6	3.20247	0.0506338
8.61	3.19824	0.0506264
8.62	3.19401	0.0506191
8.63	3.18979	0.0506119
8.64	3.18556	0.0506048
8.65	3.18133	0.0505977
8.66	3.1771	0.0505907
8.67	3.17287	0.0505838
8.68	3.16865	0.0505769
8.69	3.16442	0.0505701
8.7	3.16019	0.0505634
8.71	3.15596	0.0505567
8.72	3.15173	0.0505501
8.73	3.1475	0.0505436
8.74	3.14327	0.0505371
8.75	3.13904	0.0505307
8.76	3.13481	0.0505244
8.77	3.13058	0.0505181
8.78	3.12635	0.0505119
8.79	3.12212	0.0505057
8.8	3.11789	0.0504996
8.81	3.11366	0.0504936
8.82	3.10943	0.0504876
8.83	3.1052	0.0504817
8.84	3.10097	0.0504758
8.85	3.09674	0.05047
8.86	3.09251	0.0504642
8.87	3.08828	0.0504585
8.88	3.08405	0.0504529
8.89	3.07982	0.0504473
8.9	3.07559	0.0504418
8.91	3.07136	0.0504363
8.92	3.06713	0.0504309
8.93	3.06289	0.0504255
8.94	3.05866	0.0504202
8.95	3.05443	0.050415
8.96	3.0502	0.0504098
8.97	3.04597	0.0504046
8.98	3.04174	0.0503995
8.99	3.0375	0.0503944
9	3.03327	0.0503894
9.01	3.02904	0.0503845
9.02	3.02481	0.0503796
9.03	3.02057	0.0503747
9.04	3.01634	0.0503699
9.05	3.01211	0.0503651
9.06	3.00788	0.0503604
9.07	3.00364	0.0503557
9.08	2.99941	0.0503511
9.09	2.99518	0.0503465
9.1	2.99095	0.050342
9.11	2.98671	0.0503375
9.12	2.98248	0.050333
9.13	2.97825	0.0503286
9.14	2.97401	0.0503242
9.15	2.96978	0.0503199
9.16	2.96555	0.0503156
9.17	2.96131	0.0503114
9.18	2.95708	0.0503072
9.19	2.95284	0.0503031
9.2	2.94861	0.0502989
9.21	2.94438	0.0502949
9.22	2.94014	0.0502908
9.23	2.93591	0.0502868
9.24	2.93167	0.0502829
9.25	2.92744	0.050279
9.26	2.9232	0.0502751
9.27	2.91897	0.0502712
9.28	2.91474	0.0502674
9.29	2.9105	0.0502637
9.3	2.90627	0.0502599
9.31	2.90203	0.0502563
9.32	2.8978	0.0502526
9.33	2.89356	0.050249
9.34	2.88933	0.0502454
9.35	2.88509	0.0502418
9.36	2.88086	0.0502383
9.37	2.87662	0.0502348
9.38	2.87239	0.0502314
9.39	2.86815	0.050228
9.4	2.86392	0.0502246
9.41	2.85968	0.0502213
9.42	2.85544	0.0502179
9.43	2.85121	0.0502147
9.44	2.84697	0.0502114
9.45	2.84274	0.0502082
9.46	2.8385	0.050205
9.47	2.83427	0.0502019
9.48	2.83003	0.0501987
9.49	2.82579	0.0501956
9.5	2.82156	0.0501926
9.51	2.81732	0.0501895
9.52	2.81309	0.0501865
9.53	2.80885	0.0501836
9.54	2.80461	0.0501806
9.55	2.80038	0.0501777
9.56	2.79614	0.0501748
9.57	2.7919	0.0501719
9.58	2.78767	0.0501691
9.59	2.78343	0.0501663
9.6	2.77919	0.0501635
9.61	2.77496	0.0501608
9.62	2.77072	0.0501581
9.63	2.76648	0.0501554
9.64	2.76225	0.0501527
9.65	2.75801	0.05015
9.66	2.75377	0.0501474
9.67	2.74954	0.0501448
9.68	2.7453	0.0501423
9.69	2.74106	0.0501397
9.7	2.73683	0.0501372
9.71	2.73259	0.0501347
9.72	2.72835	0.0501322
9.73	2.72411	0.0501298
9.74	2.71988	0.0501274
9.75	2.71564	0.050125
9.76	2.7114	0.0501226
9.77	2.70716	0.0501202
9.78	2.70293	0.0501179
9.79	2.69869	0.0501156
9.8	2.69445	0.0501133
9.81	2.69021	0.0501111
9.82	2.68598	0.0501088
9.83	2.68174	0.0501066
9.84	2.6775	0.0501044
9.85	2.67326	0.0501022
9.86	2.66903	0.0501001
9.87	2.66479	0.050098
9.88	2.66055	0.0500959
9.89	2.65631	0.0500938
9.9	2.65207	0.0500917
9.91	2.64784	0.0500896
9.92	2.6436	0.0500876
9.93	2.63936	0.0500856
9.94	2.63512	0.0500836
9.95	2.63088	0.0500816
9.96	2.62665	0.0500797
9.97	2.62241	0.0500778
9.98	2.61817	0.0500758
9.99	2.61393	0.0500739
10	2.60969	0.0500721
10.01	2.60545	0.0500702
10.02	2.60122	0.0500684
10.03	2.59698	0.0500666
10.04	2.59274	0.0500647
10.05	2.5885	0.050063
10.06	2.58426	0.0500612
10.07	2.58002	0.0500594
10.08	2.57578	0.0500577
10.09	2.57154	0.050056
10.1	2.56731	0.0500543
10.11	2.56307	0.0500526
10.12	2.55883	0.0500509
10.13	2.55459	0.0500493
10.14	2.55035	0.0500476
10.15	2.54611	0.050046
10.16	2.54187	0.0500444
10.17	2.53763	0.0500428
10.18	2.53339	0.0500413
10.19	2.52916	0.0500397
10.2	2.52492	0.0500382
10.21	2.52068	0.0500366
10.22	2.51644	0.0500351
10.23	2.5122	0.0500336
10.24	2.50796	0.0500321
10.25	2.50372	0.0500307
10.26	2.49948	0.0500292
10.27	2.49524	0.0500278
10.28	2.491	0.0500263
10.29	2.48676	0.0500249
10.3	2.48252	0.0500235
10.31	2.47829	0.0500221
10.32	2.47405	0.0500208
10.33	2.46981	0.0500194
10.34	2.46557	0.0500181
10.35	2.46133	0.0500167
10.36	2.45709	0.0500154
10.37	2.45285	0.0500141
10.38	2.44861	0.0500128
10.39	2.44437	0.0500115
10.4	2.44013	0.0500103
10.41	2.43589	0.050009
10.42	2.43165	0.0500078
10.43	2.42741	0.0500065
10.44	2.42317	0.0500053
10.45	2.41893	0.0500041
10.46	2.41469	0.0500029
10.47	2.41045	0.0500017
10.48	2.40621	0.0500006
10.49	2.40197	0.0499994
10.5	2.39773	0.0499982
10.51	2.39349	0.0499971
10.52	2.38925	0.049996
10.53	2.38501	0.0499949
10.54	2.38077	0.0499938
10.55	2.37653	0.0499927
10.56	2.37229	0.0499916
10.57	2.36805	0.0499905
10.58	2.36381	0.0499894
10.59	2.35957	0.0499884
10.6	2.35533	0.0499873
10.61	2.35109	0.0499863
10.62	2.34685	0.0499853
10.63	2.34261	0.0499843
10.64	2.33837	0.0499833
10.65	2.33413	0.0499823
10.66	2.32989	0.0499813
10.67	2.32565	0.0499803
10.68	2.32141	0.0499794
10.69	2.31717	0.0499784
10.7	2.31293	0.0499775
10.71	2.30869	0.0499765
10.72	2.30445	0.0499756
10.73	2.30021	0.0499747
10.74	2.29597	0.0499738
10.75	2.29173	0.0499729
10.76	2.28749	0.049972
10.77	2.28325	0.0499711
10.78	2.27901	0.0499702
10.79	2.27477	0.0499693
10.8	2.27053	0.0499685
10.81	2.26629	0.0499676
10.82	2.26205	0.0499668
10.83	2.25781	0.049966
10.84	2.25357	0.0499651
10.85	2.24932	0.0499643
10.86	2.24508	0.0499635
10.87	2.24084	0.0499627
10.88	2.2366	0.0499619
10.89	2.23236	0.0499611
10.9	2.22812	0.0499604
10.91	2.22388	0.0499596
10.92	2.21964	0.0499588
10.93	2.2154	0.0499581
10.94	2.21116	0.0499573
10.95	2.20692	0.0499566
10.96	2.20268	0.0499558
10.97	2.19844	0.0499551
10.98	2.1942	0.0499544
10.99	2.18996	0.0499537
11	2.18572	0.049953
11.01	2.18147	0.0499523
11.02	2.17723	0.0499516
11.03	2.17299	0.0499509
11.04	2.16875	0.0499502
11.05	2.16451	0.0499496
11.06	2.16027	0.0499489
11.07	2.15603	0.0499482
11.08	2.15179	0.0499476
11.09	2.14755	0.0499469
11.1	2.14331	0.0499463
11.11	2.13907	0.0499457
11.12	2.13483	0.049945
11.13	2.13058	0.0499444
11.14	2.12634	0.0499438
11.15	2.1221	0.0499432
11.16	2.11786	0.0499426
11.17	2.11362	0.049942
11.18	2.10938	0.0499414
11.19	2.10514	0.0499408
11.2	2.1009	0.0499402
11.21	2.09666	0.0499397
11.22	2.09242	0.0499391
11.23	2.08817	0.0499385
11.24	2.08393	0.049938
11.25	2.07969	0.0499374
11.26	2.07545	0.0499369
11.27	2.07121	0.0499363
11.28	2.06697	0.0499358
11.29	2.06273	0.0499353
11.3	2.05849	0.0499347
11.31	2.05425	0.0499342
11.32	2.05001	0.0499337
11.33	2.04576	0.0499332
11.34	2.04152	0.0499327
11.35	2.03728	0.0499322
11.36	2.03304	0.0499317
11.37	2.0288	0.0499312
11.38	2.02456	0.0499307
11.39	2.02032	0.0499302
11.4	2.01608	0.0499298
11.41	2.01183	0.0499293
11.42	2.00759	0.0499288
11.43	2.00335	0.0499283
11.44	1.99911	0.0499279
11.45	1.99487	0.0499274
11.46	1.99063	0.049927
11.47	1.98639	0.0499265
11.48	1.98215	0.0499261
11.49	1.9779	0.0499257
11.5	1.97366	0.0499252
11.51	1.96942	0.0499248
11.52	1.96518	0.0499244
11.53	1.96094	0.049924
11.54	1.9567	0.0499235
11.55	1.95246	0.0499231
11.56	1.94822	0.0499227
11.57	1.94397	0.0499223
11.58	1.93973	0.0499219
11.59	1.93549	0.0499215
11.6	1.93125	0.0499211
11.61	1.92701	0.0499207
11.62	1.92277	0.0499204
11.63	1.91853	0.04992
11.64	1.91428	0.0499196
11.65	1.91004	0.0499192
11.66	1.9058	0.0499189
11.67	1.90156	0.0499185
11.68	1.89732	0.0499181
11.69	1.89308	0.0499178
11.7	1.88884	0.0499174
11.71	1.88459	0.0499171
11.72	1.88035	0.0499167
11.73	1.87611	0.0499164
11.74	1.87187	0.049916
11.75	1.86763	0.0499157
11.76	1.86339	0.0499153
11.77	1.85915	0.049915
11.78	1.8549	0.0499147
11.79	1.85066	0.0499144
11.8	1.84642	0.049914
11.81	1.84218	0.0499137
11.82	1.83794	0.0499134
11.83	1.8337	0.0499131
11.84	1.82946	0.0499128
11.85	1.82521	0.0499125
11.86	1.82097	0.0499122
11.87	1.81673	0.0499119
11.88	1.81249	0.0499116
11.89	1.80825	0.0499113
11.9	1.80401	0.049911
11.91	1.79976	0.0499107
11.92	1.79552	0.0499104
11.93	1.79128	0.0499101
11.94	1.78704	0.0499098
11.95	1.7828	0.0499096
11.96	1.77856	0.0499093
11.97	1.77431	0.049909
11.98	1.77007	0.0499087
11.99	1.76583	0.0499085
12	1.76159	0.0499082
12.01	1.75735	0.0499079
12.02	1.75311	0.0499077
12.03	1.74886	0.0499074
12.04	1.74462	0.0499072
12.05	1.74038	0.0499069
12.06	1.73614	0.0499067
12.07	1.7319	0.0499064
12.08	1.72766	0.0499062
12.09	1.72341	0.0499059
12.1	1.71917	0.0499057
12.11	1.71493	0.0499054
12.12	1.71069	0.0499052
12.13	1.70645	0.049905
12.14	1.70221	0.0499047
12.15	1.69796	0.0499045
12.16	1.69372	0.0499043
12.17	1.68948	0.0499041
12.18	1.68524	0.0499038
12.19	1.681	0.0499036
12.2	1.67676	0.0499034
12.21	1.67251	0.0499032
12.22	1.66827	0.049903
12.23	1.66403	0.0499028
12.24	1.65979	0.0499026
12.25	1.65555	0.0499023
12.26	1.65131	0.0499021
12.27	1.64706	0.0499019
12.28	1.64282	0.0499017
12.29	1.63858	0.0499015
12.3	1.63434	0.0499013
12.31	1.6301	0.0499011
12.32	1.62586	0.0499009
12.33	1.62161	0.0499008
12.34	1.61737	0.0499006
12.35	1.61313	0.0499004
12.36	1.60889	0.0499002
12.37	1.60465	0.0499
12.38	1.6004	0.0498998
12.39	1.59616	0.0498996
12.4	1.59192	0.0498995
12.41	1.58768	0.0498993
12.42	1.58344	0.0498991
12.43	1.5792	0.0498989
12.44	1.57495	0.0498988
12.45	1.57071	0.0498986
12.46	1.56647	0.0498984
12.47	1.56223	0.0498983
12.48	1.55799	0.0498981
12.49	1.55374	0.0498979
12.5	1.5495	0.0498978
12.51	1.54526	0.0498976
12.52	1.54102	0.0498974
12.53	1.53678	0.0498973
12.54	1.53254	0.0498971
12.55	1.52829	0.049897
12.56	1.52405	0.0498968
12.57	1.51981	0.0498967
12.58	1.51557	0.0498965
12.59	1.51133	0.0498964
12.6	1.50708	0.0498962
12.61	1.50284	0.0498961
12.62	1.4986	0.0498959
12.63	1.49436	0.0498958
12.64	1.49012	0.0498956
12.65	1.48588	0.0498955
12.66	1.48163	0.0498954
12.67	1.47739	0.0498952
12.68	1.47315	0.0498951
12.69	1.46891	0.0498949
12.7	1.46467	0.0498948
12.71	1.46042	0.0498947
12.72	1.45618	0.0498946
12.73	1.45194	0.0498944
12.74	1.4477	0.0498943
12.75	1.44346	0.0498942
12.76	1.43921	0.049894
12.77	1.43497	0.0498939
12.78	1.43073	0.0498938
12.79	1.42649	0.0498937
12.8	1.42225	0.0498935
12.81	1.418	0.0498934
12.82	1.41376	0.0498933
12.83	1.40952	0.0498932
12.84	1.40528	0.0498931
12.85	1.40104	0.049893
12.86	1.3968	0.0498928
12.87	1.39255	0.0498927
12.88	1.38831	0.0498926
12.89	1.38407	0.0498925
12.9	1.37983	0.0498924
12.91	1.37559	0.0498923
12.92	1.37134	0.0498922
12.93	1.3671	0.0498921
12.94	1.36286	0.049892
12.95	1.35862	0.0498919
12.96	1.35438	0.0498918
12.97	1.35013	0.0498917
12.98	1.34589	0.0498916
12.99	1.34165	0.0498914
13	1.33741	0.0498914
13.01	1.33317	0.0498913
13.02	1.32892	0.0498912
13.03	1.32468	0.0498911
13.04	1.32044	0.049891
13.05	1.3162	0.0498909
13.06	1.31196	0.0498908
13.07	1.30771	0.0498907
13.08	1.30347	0.0498906
13.09	1.29923	0.0498905
13.1	1.29499	0.0498904
13.11	1.29075	0.0498903
13.12	1.2865	0.0498902
13.13	1.28226	0.0498901
13.14	1.27802	0.04989
13.15	1.27378	0.04989
13.16	1.26954	0.0498899
13.17	1.26529	0.0498898
13.18	1.26105	0.0498897
13.19	1.25681	0.0498896
13.2	1.25257	0.0498895
13.21	1.24833	0.0498895
13.22	1.24408	0.0498894
13.23	1.23984	0.0498893
13.24	1.2356	0.0498892
13.25	1.23136	0.0498891
13.26	1.22712	0.0498891
13.27	1.22287	0.049889
13.28	1.21863	0.0498889
13.29	1.21439	0.0498888
13.3	1.21015	0.0498888
13.31	1.20591	0.0498887
13.32	1.20166	0.0498886
13.33	1.19742	0.0498885
13.34	1.19318	0.0498885
13.35	1.18894	0.0498884
13.36	1.1847	0.0498883
13.37	1.18045	0.0498883
13.38	1.17621	0.0498882
13.39	1.17197	0.0498881
13.4	1.16773	0.0498881
13.41	1.16349	0.049888
13.42	1.15924	0.0498879
13.43	1.155	0.0498879
13.44	1.15076	0.0498878
13.45	1.14652	0.0498877
13.46	1.14228	0.0498877
13.47	1.13803	0.0498876
13.48	1.13379	0.0498875
13.49	1.12955	0.0498875
13.5	1.12531	0.0498874
13.51	1.12107	0.0498874
13.52	1.11682	0.0498873
13.53	1.11258	0.0498872
13.54	1.10834	0.0498872
13.55	1.1041	0.0498871
13.56	1.09986	0.0498871
13.57	1.09561	0.049887
13.58	1.09137	0.0498869
13.59	1.08713	0.0498869
13.6	1.08289	0.0498868
13.61	1.07865	0.0498868
13.62	1.0744	0.0498867
13.63	1.07016	0.0498867
13.64	1.06592	0.0498866
13.65	1.06168	0.0498866
13.66	1.05744	0.0498865
13.67	1.05319	0.0498865
13.68	1.04895	0.0498864
13.69	1.04471	0.0498864
13.7	1.04047	0.0498863
13.71	1.03623	0.0498863
13.72	1.03198	0.0498862
13.73	1.02774	0.0498862
13.74	1.0235	0.0498861
13.75	1.01926	0.0498861
13.76	1.01501	0.049886
13.77	1.01077	0.049886
13.78	1.00653	0.0498859
13.79	1.00229	0.0498859
13.8	0.998047	0.0498858
13.81	0.993805	0.0498858
13.82	0.989563	0.0498857
13.83	0.985321	0.0498857
13.84	0.981078	0.0498857
13.85	0.976836	0.0498856
13.86	0.972594	0.0498856
13.87	0.968352	0.0498855
13.88	0.96411	0.0498855
13.89	0.959868	0.0498854
13.9	0.955626	0.0498854
13.91	0.951384	0.0498854
13.92	0.947142	0.0498853
13.93	0.9429	0.0498853
13.94	0.938658	0.0498852
13.95	0.934416	0.0498852
13.96	0.930174	0.0498852
13.97	0.925932	0.0498851
13.98	0.921689	0.0498851
13.99	0.917447	0.049885
14	0.913205	0.049885
14.01	0.908963	0.049885
14.02	0.904721	0.0498849
14.03	0.900479	0.0498849
14.04	0.896237	0.0498849
14.05	0.891995	0.0498848
14.06	0.887753	0.0498848
14.07	0.883511	0.0498848
14.08	0.879269	0.0498847
14.09	0.875027	0.0498847
14.1	0.870784	0.0498846
14.11	0.866542	0.0498846
14.12	0.8623	0.0498846
14.13	0.858058	0.0498845
14.14	0.853816	0.0498845
14.15	0.849574	0.0498845
14.16	0.845332	0.0498845
14.17	0.84109	0.0498844
14.18	0.836848	0.0498844
14.19	0.832606	0.0498844
14.2	0.828364	0.0498843
14.21	0.824121	0.0498843
14.22	0.819879	0.0498843
14.23	0.815637	0.0498842
14.24	0.811395	0.0498842
14.25	0.807153	0.0498842
14.26	0.802911	0.0498841
14.27	0.798669	0.0498841
14.28	0.794427	0.0498841
14.29	0.790185	0.0498841
14.3	0.785943	0.049884
14.31	0.7817	0.049884
14.32	0.777458	0.049884
14.33	0.773216	0.049884
14.34	0.768974	0.0498839
14.35	0.764732	0.0498839
14.36	0.76049	0.0498839
14.37	0.756248	0.0498838
14.38	0.752006	0.0498838
14.39	0.747764	0.0498838
14.4	0.743522	0.0498838
14.41	0.739279	0.0498837
14.42	0.735037	0.0498837
14.43	0.730795	0.0498837
14.44	0.726553	0.0498837
14.45	0.722311	0.0498836
14.46	0.718069	0.0498836
14.47	0.713827	0.0498836
14.48	0.709585	0.0498836
14.49	0.705343	0.0498835
14.5	0.7011	0.0498835
14.51	0.696858	0.0498835
14.52	0.692616	0.0498835
14.53	0.688374	0.0498835
14.54	0.684132	0.0498834
14.55	0.67989	0.0498834
14.56	0.675648	0.0498834
14.57	0.671406	0.0498834
14.58	0.667164	0.0498833
14.59	0.662921	0.0498833
14.6	0.658679	0.0498833
14.61	0.654437	0.0498833
14.62	0.650195	0.0498833
14.63	0.645953	0.0498832
14.64	0.641711	0.0498832
14.65	0.637469	0.0498832
14.66	0.633227	0.0498832
14.67	0.628985	0.0498832
14.68	0.624742	0.0498831
14.69	0.6205	0.0498831
14.7	0.616258	0.0498831
14.71	0.612016	0.0498831
14.72	0.607774	0.0498831
14.73	0.603532	0.0498831
14.74	0.59929	0.049883
14.75	0.595048	0.049883
14.76	0.590806	0.049883
14.77	0.586563	0.049883
14.78	0.582321	0.049883
14.79	0.578079	0.0498829
14.8	0.573837	0.0498829
14.81	0.569595	0.0498829
14.82	0.565353	0.0498829
14.83	0.561111	0.0498829
14.84	0.556869	0.0498829
14.85	0.552626	0.0498828
14.86	0.548384	0.0498828
14.87	0.544142	0.0498828
14.88	0.5399	0.0498828
14.89	0.535658	0.0498828
14.9	0.531416	0.0498828
14.91	0.527174	0.0498827
14.92	0.522932	0.0498827
14.93	0.518689	0.0498827
14.94	0.514447	0.0498827
14.95	0.510205	0.0498827
14.96	0.505963	0.0498827
14.97	0.501721	0.0498827
14.98	0.497479	0.0498826
14.99	0.493237	0.0498826
15	0.488995	0.0498826
15.01	0.484752	0.0498826
15.02	0.48051	0.0498826
15.03	0.476268	0.0498826
15.04	0.472026	0.0498826
15.05	0.467784	0.0498825
15.06	0.463542	0.0498825
15.07	0.4593	0.0498825
15.08	0.455058	0.0498825
15.09	0.450815	0.0498825
15.1	0.446573	0.0498825
15.11	0.442331	0.0498825
15.12	0.438089	0.0498825
15.13	0.433847	0.0498824
15.14	0.429605	0.0498824
15.15	0.425363	0.0498824
15.16	0.42112	0.0498824
15.17	0.416878	0.0498824
15.18	0.412636	0.0498824
15.19	0.408394	0.0498824
15.2	0.404152	0.0498824
15.21	0.39991	0.0498823
15.22	0.395668	0.0498823
15.23	0.391426	0.0498823
15.24	0.387183	0.0498823
15.25	0.382941	0.0498823
15.26	0.378699	0.0498823
15.27	0.374457	0.0498823
15.28	0.370215	0.0498823
15.29	0.365973	0.0498823
15.3	0.361731	0.0498823
15.31	0.357489	0.0498822
15.32	0.353246	0.0498822
15.33	0.349004	0.0498822
15.34	0.344762	0.0498822
15.35	0.34052	0.0498822
15.36	0.336278	0.0498822
15.37	0.332036	0.0498822
15.38	0.327794	0.0498822
15.39	0.323551	0.0498822
15.4	0.319309	0.0498822
15.41	0.315067	0.0498821
15.42	0.310825	0.0498821
15.43	0.306583	0.0498821
15.44	0.302341	0.0498821
15.45	0.298099	0.0498821
15.46	0.293856	0.0498821
15.47	0.289614	0.0498821
15.48	0.285372	0.0498821
15.49	0.28113	0.0498821
15.5	0.276888	0.0498821
15.51	0.272646	0.0498821
15.52	0.268404	0.049882
15.53	0.264162	0.049882
15.54	0.259919	0.049882
15.55	0.255677	0.049882
15.56	0.251435	0.049882
15.57	0.247193	0.049882
15.58	0.242951	0.049882
15.59	0.238709	0.049882
15.6	0.234467	0.049882
15.61	0.230224	0.049882
15.62	0.225982	0.049882
15.63	0.22174	0.049882
15.64	0.217498	0.0498819
15.65	0.213256	0.0498819
15.66	0.209014	0.0498819
15.67	0.204772	0.0498819
15.68	0.200529	0.0498819
15.69	0.196287	0.0498819
15.7	0.192045	0.0498819
15.71	0.187803	0.0498819
15.72	0.183561	0.0498819
15.73	0.179319	0.0498819
15.74	0.175077	0.0498819
15.75	0.170834	0.0498819
15.76	0.166592	0.0498819
15.77	0.16235	0.0498819
15.78	0.158108	0.0498818
15.79	0.153866	0.0498818
15.8	0.149624	0.0498818
15.81	0.145382	0.0498818
15.82	0.141139	0.0498818
15.83	0.136897	0.0498818
15.84	0.132655	0.0498818
15.85	0.128413	0.0498818
15.86	0.124171	0.0498818
15.87	0.119929	0.0498818
15.88	0.115687	0.0498818
15.89	0.111444	0.0498818
15.9	0.107202	0.0498818
15.91	0.10296	0.0498818
15.92	0.098718	0.0498818
15.93	0.0944759	0.0498818
15.94	0.0902337	0.0498818
15.95	0.0859916	0.0498817
15.96	0.0817494	0.0498817
15.97	0.0775073	0.0498817
15.98	0.0732651	0.0498817
15.99	0.069023	0.0498817
16	0.0647808	0.0498817
16.01	0.0605387	0.0498817
16.02	0.0562966	0.0498817
16.03	0.0520544	0.0498817
16.04	0.0478123	0.0498817
16.05	0.0435701	0.0498817
16.06	0.039328	0.0498817
16.07	0.0350858	0.0498817
16.08	0.0308437	0.0498817
16.09	0.0266015	0.0498817
16.1	0.0223594	0.0498817
16.11	0.0181173	0.0498817
16.12	0.0138751	0.0498817
16.13	0.00963296	0.0498817
16.14	0.00539082	0.0498816
16.15	0.00114867	0.0498816
16.16	-0.00309348	0.0498816
16.17	-0.00733562	0.0498816
16.18	-0.0115778	0.0498816
16.19	-0.0158199	0.0498816
16.2	-0.0200621	0.0498816
16.21	-0.0243042	0.0498816
16.22	-0.0285464	0.0498816
16.23	-0.0327885	0.0498816
16.24	-0.0370306	0.0498816
[truncated: 1,176 more rows]

## Sheet: Fig1 D (point)
Day	RM 1(nose)	RM 2(nose)	RM 3(nose)	RM 4(nose)	RM 5(nose)	RM 6(nose)	RM 1(throat)	RM 2(throat)	RM 3(throat)	RM 4(throat)	RM 5(throat)	RM 6(throat)
[truncated: 8 more rows]

[truncated: 3 more sheets: Fig1 D (line), Fig1 E, Fig1 F]
