# Supplementary material for: Incomplete antiviral treatment may induce longer durations of viral shedding during SARS-CoV-2 infection
Source: Life Sci Alliance. 2021 Aug 3;4(10):e202101049. doi: 10.26508/lsa.202101049 (PMC8340032; doi:10.26508/lsa.202101049)
Supplement: Supplementary file 7 [file LSA-2021-01049_SdataF2.xlsx]

## Sheet: A
Time	target cell0	cell0.3	cell0.5	cell0.729	cell0.9	cell1	Viral0	Viral0.3	Viral0.5	Viral0.729	Viral0.9	Viral1													cell0	cell0.3	cell0.5	cell0.729	cell0.9	cell1	Viral0	Viral0.3	Viral0.5	Viral0.729	Viral0.9	Viral1
0	1	1	1	1	1	1	3.45637	3.45637	3.45637	3.45637	3.45637	3.45637													1	1	1	1	1	1	3.45637	3.45637	3.45637	3.45637	3.45637	3.45637
0.01	0.999808	0.999808	0.999808	0.999808	0.999808	0.999808	3.4639	3.4639	3.4639	3.4639	3.4639	3.4639													0.999808	0.999808	0.999808	0.999808	0.999808	0.999808	3.4639	3.4639	3.4639	3.4639	3.4639	3.4639
0.02	0.999613	0.999613	0.999613	0.999613	0.999613	0.999613	3.47143	3.47143	3.47143	3.47143	3.47143	3.47143													0.999613	0.999613	0.999613	0.999613	0.999613	0.999613	3.47143	3.47143	3.47143	3.47143	3.47143	3.47143
0.03	0.999415	0.999415	0.999415	0.999415	0.999415	0.999415	3.47895	3.47895	3.47895	3.47895	3.47895	3.47895													0.999415	0.999415	0.999415	0.999415	0.999415	0.999415	3.47895	3.47895	3.47895	3.47895	3.47895	3.47895
0.04	0.999213	0.999213	0.999213	0.999213	0.999213	0.999213	3.48648	3.48648	3.48648	3.48648	3.48648	3.48648													0.999213	0.999213	0.999213	0.999213	0.999213	0.999213	3.48648	3.48648	3.48648	3.48648	3.48648	3.48648
0.05	0.999008	0.999008	0.999008	0.999008	0.999008	0.999008	3.494	3.494	3.494	3.494	3.494	3.494													0.999008	0.999008	0.999008	0.999008	0.999008	0.999008	3.494	3.494	3.494	3.494	3.494	3.494
0.06	0.998799	0.998799	0.998799	0.998799	0.998799	0.998799	3.50152	3.50152	3.50152	3.50152	3.50152	3.50152													0.998799	0.998799	0.998799	0.998799	0.998799	0.998799	3.50152	3.50152	3.50152	3.50152	3.50152	3.50152
0.07	0.998587	0.998587	0.998587	0.998587	0.998587	0.998587	3.50904	3.50904	3.50904	3.50904	3.50904	3.50904													0.998587	0.998587	0.998587	0.998587	0.998587	0.998587	3.50904	3.50904	3.50904	3.50904	3.50904	3.50904
0.08	0.998371	0.998371	0.998371	0.998371	0.998371	0.998371	3.51655	3.51655	3.51655	3.51655	3.51655	3.51655													0.998371	0.998371	0.998371	0.998371	0.998371	0.998371	3.51655	3.51655	3.51655	3.51655	3.51655	3.51655
0.09	0.998151	0.998151	0.998151	0.998151	0.998151	0.998151	3.52406	3.52406	3.52406	3.52406	3.52406	3.52406													0.998151	0.998151	0.998151	0.998151	0.998151	0.998151	3.52406	3.52406	3.52406	3.52406	3.52406	3.52406
0.1	0.997928	0.997928	0.997928	0.997928	0.997928	0.997928	3.53157	3.53157	3.53157	3.53157	3.53157	3.53157													0.997928	0.997928	0.997928	0.997928	0.997928	0.997928	3.53157	3.53157	3.53157	3.53157	3.53157	3.53157
0.11	0.9977	0.9977	0.9977	0.9977	0.9977	0.9977	3.53908	3.53908	3.53908	3.53908	3.53908	3.53908													0.9977	0.9977	0.9977	0.9977	0.9977	0.9977	3.53908	3.53908	3.53908	3.53908	3.53908	3.53908
0.12	0.997469	0.997469	0.997469	0.997469	0.997469	0.997469	3.54658	3.54658	3.54658	3.54658	3.54658	3.54658													0.997469	0.997469	0.997469	0.997469	0.997469	0.997469	3.54658	3.54658	3.54658	3.54658	3.54658	3.54658
0.13	0.997234	0.997234	0.997234	0.997234	0.997234	0.997234	3.55408	3.55408	3.55408	3.55408	3.55408	3.55408													0.997234	0.997234	0.997234	0.997234	0.997234	0.997234	3.55408	3.55408	3.55408	3.55408	3.55408	3.55408
0.14	0.996995	0.996995	0.996995	0.996995	0.996995	0.996995	3.56158	3.56158	3.56158	3.56158	3.56158	3.56158													0.996995	0.996995	0.996995	0.996995	0.996995	0.996995	3.56158	3.56158	3.56158	3.56158	3.56158	3.56158
0.15	0.996751	0.996751	0.996751	0.996751	0.996751	0.996751	3.56907	3.56907	3.56907	3.56907	3.56907	3.56907													0.996751	0.996751	0.996751	0.996751	0.996751	0.996751	3.56907	3.56907	3.56907	3.56907	3.56907	3.56907
0.16	0.996504	0.996504	0.996504	0.996504	0.996504	0.996504	3.57657	3.57657	3.57657	3.57657	3.57657	3.57657													0.996504	0.996504	0.996504	0.996504	0.996504	0.996504	3.57657	3.57657	3.57657	3.57657	3.57657	3.57657
0.17	0.996252	0.996252	0.996252	0.996252	0.996252	0.996252	3.58405	3.58405	3.58405	3.58405	3.58405	3.58405													0.996252	0.996252	0.996252	0.996252	0.996252	0.996252	3.58405	3.58405	3.58405	3.58405	3.58405	3.58405
0.18	0.995996	0.995996	0.995996	0.995996	0.995996	0.995996	3.59154	3.59154	3.59154	3.59154	3.59154	3.59154													0.995996	0.995996	0.995996	0.995996	0.995996	0.995996	3.59154	3.59154	3.59154	3.59154	3.59154	3.59154
0.19	0.995735	0.995735	0.995735	0.995735	0.995735	0.995735	3.59902	3.59902	3.59902	3.59902	3.59902	3.59902													0.995735	0.995735	0.995735	0.995735	0.995735	0.995735	3.59902	3.59902	3.59902	3.59902	3.59902	3.59902
0.2	0.99547	0.99547	0.99547	0.99547	0.99547	0.99547	3.6065	3.6065	3.6065	3.6065	3.6065	3.6065													0.99547	0.99547	0.99547	0.99547	0.99547	0.99547	3.6065	3.6065	3.6065	3.6065	3.6065	3.6065
0.21	0.9952	0.9952	0.9952	0.9952	0.9952	0.9952	3.61397	3.61397	3.61397	3.61397	3.61397	3.61397													0.9952	0.9952	0.9952	0.9952	0.9952	0.9952	3.61397	3.61397	3.61397	3.61397	3.61397	3.61397
0.22	0.994926	0.994926	0.994926	0.994926	0.994926	0.994926	3.62145	3.62145	3.62145	3.62145	3.62145	3.62145													0.994926	0.994926	0.994926	0.994926	0.994926	0.994926	3.62145	3.62145	3.62145	3.62145	3.62145	3.62145
0.23	0.994648	0.994648	0.994648	0.994648	0.994648	0.994648	3.62891	3.62891	3.62891	3.62891	3.62891	3.62891													0.994648	0.994648	0.994648	0.994648	0.994648	0.994648	3.62891	3.62891	3.62891	3.62891	3.62891	3.62891
0.24	0.994364	0.994364	0.994364	0.994364	0.994364	0.994364	3.63638	3.63638	3.63638	3.63638	3.63638	3.63638													0.994364	0.994364	0.994364	0.994364	0.994364	0.994364	3.63638	3.63638	3.63638	3.63638	3.63638	3.63638
0.25	0.994076	0.994076	0.994076	0.994076	0.994076	0.994076	3.64384	3.64384	3.64384	3.64384	3.64384	3.64384													0.994076	0.994076	0.994076	0.994076	0.994076	0.994076	3.64384	3.64384	3.64384	3.64384	3.64384	3.64384
0.26	0.993782	0.993782	0.993782	0.993782	0.993782	0.993782	3.6513	3.6513	3.6513	3.6513	3.6513	3.6513													0.993782	0.993782	0.993782	0.993782	0.993782	0.993782	3.6513	3.6513	3.6513	3.6513	3.6513	3.6513
0.27	0.993484	0.993484	0.993484	0.993484	0.993484	0.993484	3.65875	3.65875	3.65875	3.65875	3.65875	3.65875													0.993484	0.993484	0.993484	0.993484	0.993484	0.993484	3.65875	3.65875	3.65875	3.65875	3.65875	3.65875
0.28	0.993181	0.993181	0.993181	0.993181	0.993181	0.993181	3.6662	3.6662	3.6662	3.6662	3.6662	3.6662													0.993181	0.993181	0.993181	0.993181	0.993181	0.993181	3.6662	3.6662	3.6662	3.6662	3.6662	3.6662
0.29	0.992872	0.992872	0.992872	0.992872	0.992872	0.992872	3.67365	3.67365	3.67365	3.67365	3.67365	3.67365													0.992872	0.992872	0.992872	0.992872	0.992872	0.992872	3.67365	3.67365	3.67365	3.67365	3.67365	3.67365
0.3	0.992558	0.992558	0.992558	0.992558	0.992558	0.992558	3.68109	3.68109	3.68109	3.68109	3.68109	3.68109													0.992558	0.992558	0.992558	0.992558	0.992558	0.992558	3.68109	3.68109	3.68109	3.68109	3.68109	3.68109
0.31	0.992239	0.992239	0.992239	0.992239	0.992239	0.992239	3.68853	3.68853	3.68853	3.68853	3.68853	3.68853													0.992239	0.992239	0.992239	0.992239	0.992239	0.992239	3.68853	3.68853	3.68853	3.68853	3.68853	3.68853
0.32	0.991915	0.991915	0.991915	0.991915	0.991915	0.991915	3.69597	3.69597	3.69597	3.69597	3.69597	3.69597													0.991915	0.991915	0.991915	0.991915	0.991915	0.991915	3.69597	3.69597	3.69597	3.69597	3.69597	3.69597
0.33	0.991585	0.991585	0.991585	0.991585	0.991585	0.991585	3.7034	3.7034	3.7034	3.7034	3.7034	3.7034													0.991585	0.991585	0.991585	0.991585	0.991585	0.991585	3.7034	3.7034	3.7034	3.7034	3.7034	3.7034
0.34	0.991249	0.991249	0.991249	0.991249	0.991249	0.991249	3.71082	3.71082	3.71082	3.71082	3.71082	3.71082													0.991249	0.991249	0.991249	0.991249	0.991249	0.991249	3.71082	3.71082	3.71082	3.71082	3.71082	3.71082
0.35	0.990908	0.990908	0.990908	0.990908	0.990908	0.990908	3.71824	3.71824	3.71824	3.71824	3.71824	3.71824													0.990908	0.990908	0.990908	0.990908	0.990908	0.990908	3.71824	3.71824	3.71824	3.71824	3.71824	3.71824
0.36	0.990561	0.990561	0.990561	0.990561	0.990561	0.990561	3.72566	3.72566	3.72566	3.72566	3.72566	3.72566													0.990561	0.990561	0.990561	0.990561	0.990561	0.990561	3.72566	3.72566	3.72566	3.72566	3.72566	3.72566
0.37	0.990208	0.990208	0.990208	0.990208	0.990208	0.990208	3.73308	3.73308	3.73308	3.73308	3.73308	3.73308													0.990208	0.990208	0.990208	0.990208	0.990208	0.990208	3.73308	3.73308	3.73308	3.73308	3.73308	3.73308
0.38	0.989849	0.989849	0.989849	0.989849	0.989849	0.989849	3.74049	3.74049	3.74049	3.74049	3.74049	3.74049													0.989849	0.989849	0.989849	0.989849	0.989849	0.989849	3.74049	3.74049	3.74049	3.74049	3.74049	3.74049
0.39	0.989484	0.989484	0.989484	0.989484	0.989484	0.989484	3.74789	3.74789	3.74789	3.74789	3.74789	3.74789													0.989484	0.989484	0.989484	0.989484	0.989484	0.989484	3.74789	3.74789	3.74789	3.74789	3.74789	3.74789
0.4	0.989113	0.989113	0.989113	0.989113	0.989113	0.989113	3.75529	3.75529	3.75529	3.75529	3.75529	3.75529													0.989113	0.989113	0.989113	0.989113	0.989113	0.989113	3.75529	3.75529	3.75529	3.75529	3.75529	3.75529
0.41	0.988736	0.988736	0.988736	0.988736	0.988736	0.988736	3.76269	3.76269	3.76269	3.76269	3.76269	3.76269													0.988736	0.988736	0.988736	0.988736	0.988736	0.988736	3.76269	3.76269	3.76269	3.76269	3.76269	3.76269
0.42	0.988352	0.988352	0.988352	0.988352	0.988352	0.988352	3.77008	3.77008	3.77008	3.77008	3.77008	3.77008													0.988352	0.988352	0.988352	0.988352	0.988352	0.988352	3.77008	3.77008	3.77008	3.77008	3.77008	3.77008
0.43	0.987962	0.987962	0.987962	0.987962	0.987962	0.987962	3.77746	3.77746	3.77746	3.77746	3.77746	3.77746													0.987962	0.987962	0.987962	0.987962	0.987962	0.987962	3.77746	3.77746	3.77746	3.77746	3.77746	3.77746
0.44	0.987566	0.987566	0.987566	0.987566	0.987566	0.987566	3.78484	3.78484	3.78484	3.78484	3.78484	3.78484													0.987566	0.987566	0.987566	0.987566	0.987566	0.987566	3.78484	3.78484	3.78484	3.78484	3.78484	3.78484
0.45	0.987163	0.987163	0.987163	0.987163	0.987163	0.987163	3.79222	3.79222	3.79222	3.79222	3.79222	3.79222													0.987163	0.987163	0.987163	0.987163	0.987163	0.987163	3.79222	3.79222	3.79222	3.79222	3.79222	3.79222
0.46	0.986753	0.986753	0.986753	0.986753	0.986753	0.986753	3.79959	3.79959	3.79959	3.79959	3.79959	3.79959													0.986753	0.986753	0.986753	0.986753	0.986753	0.986753	3.79959	3.79959	3.79959	3.79959	3.79959	3.79959
0.47	0.986336	0.986336	0.986336	0.986336	0.986336	0.986336	3.80696	3.80696	3.80696	3.80696	3.80696	3.80696													0.986336	0.986336	0.986336	0.986336	0.986336	0.986336	3.80696	3.80696	3.80696	3.80696	3.80696	3.80696
0.48	0.985912	0.985912	0.985912	0.985912	0.985912	0.985912	3.81432	3.81432	3.81432	3.81432	3.81432	3.81432													0.985912	0.985912	0.985912	0.985912	0.985912	0.985912	3.81432	3.81432	3.81432	3.81432	3.81432	3.81432
0.49	0.985482	0.985482	0.985482	0.985482	0.985482	0.985482	3.82167	3.82167	3.82167	3.82167	3.82167	3.82167													0.985482	0.985482	0.985482	0.985482	0.985482	0.985482	3.82167	3.82167	3.82167	3.82167	3.82167	3.82167
0.5	0.985044	0.985044	0.985044	0.985044	0.985044	0.985044	3.82902	3.8278	3.82536	3.82043	3.81794	3.81669													0.985044	0.985044	0.985044	0.985044	0.985044	0.985044	3.82902	3.82902	3.82902	3.82902	3.82902	3.82902
0.51	0.984599	0.9846	0.984602	0.984607	0.98461	0.984611	3.83637	3.83393	3.82904	3.81918	3.81421	3.81171													0.984599	0.984599	0.984599	0.984599	0.984599	0.984599	3.83637	3.83637	3.83637	3.83637	3.83637	3.83637
0.52	0.984146	0.98415	0.984157	0.984172	0.98418	0.984183	3.84371	3.84006	3.83272	3.81794	3.81048	3.80673													0.984146	0.984146	0.984146	0.984146	0.984146	0.984146	3.84371	3.84371	3.84371	3.84371	3.84371	3.84371
0.53	0.983686	0.983693	0.983709	0.983739	0.983753	0.983761	3.85104	3.84617	3.8364	3.81669	3.80675	3.80175													0.983686	0.983686	0.983686	0.983686	0.983686	0.983686	3.85104	3.85104	3.85104	3.85104	3.85104	3.85104
0.54	0.983218	0.983231	0.983256	0.983306	0.983331	0.983343	3.85837	3.85228	3.84007	3.81544	3.80301	3.79678													0.983218	0.983218	0.983218	0.983218	0.983218	0.983218	3.85837	3.85837	3.85837	3.85837	3.85837	3.85837
0.55	0.982743	0.982762	0.982801	0.982876	0.982912	0.982931	3.86569	3.85839	3.84374	3.81419	3.79928	3.7918													0.982743	0.982743	0.982743	0.982743	0.982743	0.982743	3.86569	3.86569	3.86569	3.86569	3.86569	3.86569
0.56	0.982259	0.982287	0.982341	0.982446	0.982498	0.982523	3.873	3.86449	3.8474	3.81293	3.79555	3.78682													0.982259	0.982259	0.982259	0.982259	0.982259	0.982259	3.873	3.873	3.873	3.873	3.873	3.873
0.57	0.981768	0.981805	0.981878	0.982019	0.982087	0.98212	3.88031	3.87059	3.85106	3.81168	3.79181	3.78184													0.981768	0.981768	0.981768	0.981768	0.981768	0.981768	3.88031	3.88031	3.88031	3.88031	3.88031	3.88031
0.58	0.981269	0.981317	0.981411	0.981592	0.981679	0.981722	3.88762	3.87668	3.85472	3.81042	3.78808	3.77686													0.981269	0.981269	0.981269	0.981269	0.981269	0.981269	3.88762	3.88762	3.88762	3.88762	3.88762	3.88762
0.59	0.980761	0.980822	0.98094	0.981167	0.981275	0.981328	3.89491	3.88277	3.85837	3.80916	3.78434	3.77188													0.980761	0.980761	0.980761	0.980761	0.980761	0.980761	3.89491	3.89491	3.89491	3.89491	3.89491	3.89491
0.6	0.980245	0.98032	0.980466	0.980743	0.980875	0.980939	3.9022	3.88885	3.86202	3.8079	3.78061	3.7669													0.980245	0.980245	0.980245	0.980245	0.980245	0.980245	3.9022	3.9022	3.9022	3.9022	3.9022	3.9022
0.61	0.979721	0.979812	0.979988	0.980321	0.980479	0.980555	3.90949	3.89492	3.86566	3.80664	3.77687	3.76192													0.979721	0.979721	0.979721	0.979721	0.979721	0.979721	3.90949	3.90949	3.90949	3.90949	3.90949	3.90949
0.62	0.979188	0.979296	0.979506	0.9799	0.980086	0.980175	3.91677	3.90099	3.8693	3.80538	3.77313	3.75694													0.979188	0.979188	0.979188	0.979188	0.979188	0.979188	3.91677	3.91677	3.91677	3.91677	3.91677	3.91677
0.63	0.978646	0.978774	0.97902	0.979481	0.979696	0.9798	3.92404	3.90705	3.87294	3.80411	3.7694	3.75196													0.978646	0.978646	0.978646	0.978646	0.978646	0.978646	3.92404	3.92404	3.92404	3.92404	3.92404	3.92404
0.64	0.978096	0.978245	0.978531	0.979063	0.97931	0.979429	3.9313	3.91311	3.87657	3.80285	3.76566	3.74698													0.978096	0.978096	0.978096	0.978096	0.978096	0.978096	3.9313	3.9313	3.9313	3.9313	3.9313	3.9313
0.65	0.977537	0.977708	0.978037	0.978646	0.978928	0.979063	3.93856	3.91916	3.8802	3.80158	3.76192	3.742													0.977537	0.977537	0.977537	0.977537	0.977537	0.977537	3.93856	3.93856	3.93856	3.93856	3.93856	3.93856
0.66	0.976968	0.977164	0.97754	0.978231	0.978549	0.978701	3.94581	3.92521	3.88382	3.80031	3.75818	3.73702													0.976968	0.976968	0.976968	0.976968	0.976968	0.976968	3.94581	3.94581	3.94581	3.94581	3.94581	3.94581
0.67	0.97639	0.976613	0.977039	0.977817	0.978173	0.978343	3.95305	3.93124	3.88744	3.79904	3.75444	3.73204													0.97639	0.97639	0.97639	0.97639	0.97639	0.97639	3.95305	3.95305	3.95305	3.95305	3.95305	3.95305
0.68	0.975803	0.976054	0.976534	0.977405	0.977801	0.977989	3.96029	3.93728	3.89105	3.79776	3.7507	3.72706													0.975803	0.975803	0.975803	0.975803	0.975803	0.975803	3.96029	3.96029	3.96029	3.96029	3.96029	3.96029
0.69	0.975206	0.975488	0.976025	0.976994	0.977432	0.97764	3.96751	3.9433	3.89466	3.79649	3.74696	3.72208													0.975206	0.975206	0.975206	0.975206	0.975206	0.975206	3.96751	3.96751	3.96751	3.96751	3.96751	3.96751
0.7	0.9746	0.974915	0.975512	0.976584	0.977066	0.977294	3.97474	3.94932	3.89826	3.79522	3.74322	3.7171													0.9746	0.9746	0.9746	0.9746	0.9746	0.9746	3.97474	3.97474	3.97474	3.97474	3.97474	3.97474
0.71	0.973984	0.974334	0.974994	0.976176	0.976703	0.976953	3.98195	3.95534	3.90186	3.79394	3.73948	3.71213													0.973984	0.973984	0.973984	0.973984	0.973984	0.973984	3.98195	3.98195	3.98195	3.98195	3.98195	3.98195
0.72	0.973358	0.973745	0.974473	0.975769	0.976344	0.976616	3.98916	3.96134	3.90546	3.79266	3.73574	3.70715													0.973358	0.973358	0.973358	0.973358	0.973358	0.973358	3.98916	3.98916	3.98916	3.98916	3.98916	3.98916
0.73	0.972722	0.973148	0.973948	0.975363	0.975988	0.976282	3.99635	3.96734	3.90905	3.79138	3.732	3.70217													0.972722	0.972722	0.972722	0.972722	0.972722	0.972722	3.99635	3.99635	3.99635	3.99635	3.99635	3.99635
0.74	0.972076	0.972543	0.973419	0.974959	0.975636	0.975953	4.00354	3.97334	3.91264	3.7901	3.72825	3.69719													0.972076	0.972076	0.972076	0.972076	0.972076	0.972076	4.00354	4.00354	4.00354	4.00354	4.00354	4.00354
0.75	0.971419	0.97193	0.972886	0.974556	0.975286	0.975627	4.01072	3.97932	3.91622	3.78881	3.72451	3.69221													0.971419	0.971419	0.971419	0.971419	0.971419	0.971419	4.01072	4.01072	4.01072	4.01072	4.01072	4.01072
0.76	0.970752	0.971309	0.972348	0.974155	0.974939	0.975305	4.0179	3.9853	3.9198	3.78753	3.72077	3.68723													0.970752	0.970752	0.970752	0.970752	0.970752	0.970752	4.0179	4.0179	4.0179	4.0179	4.0179	4.0179
0.77	0.970074	0.97068	0.971806	0.973755	0.974596	0.974987	4.02506	3.99127	3.92337	3.78624	3.71702	3.68225													0.970074	0.970074	0.970074	0.970074	0.970074	0.970074	4.02506	4.02506	4.02506	4.02506	4.02506	4.02506
0.78	0.969386	0.970043	0.971261	0.973356	0.974256	0.974673	4.03222	3.99724	3.92694	3.78495	3.71328	3.67727													0.969386	0.969386	0.969386	0.969386	0.969386	0.969386	4.03222	4.03222	4.03222	4.03222	4.03222	4.03222
0.79	0.968686	0.969397	0.970711	0.972958	0.973918	0.974362	4.03937	4.0032	3.9305	3.78367	3.70953	3.67229													0.968686	0.968686	0.968686	0.968686	0.968686	0.968686	4.03937	4.03937	4.03937	4.03937	4.03937	4.03937
0.8	0.967976	0.968743	0.970156	0.972562	0.973584	0.974055	4.04651	4.00915	3.93406	3.78237	3.70579	3.66731													0.967976	0.967976	0.967976	0.967976	0.967976	0.967976	4.04651	4.04651	4.04651	4.04651	4.04651	4.04651
0.81	0.967254	0.96808	0.969598	0.972167	0.973253	0.973752	4.05364	4.01509	3.93761	3.78108	3.70204	3.66233													0.967254	0.967254	0.967254	0.967254	0.967254	0.967254	4.05364	4.05364	4.05364	4.05364	4.05364	4.05364
0.82	0.96652	0.967408	0.969035	0.971774	0.972924	0.973452	4.06076	4.02103	3.94116	3.77979	3.6983	3.65735													0.96652	0.96652	0.96652	0.96652	0.96652	0.96652	4.06076	4.06076	4.06076	4.06076	4.06076	4.06076
0.83	0.965776	0.966728	0.968468	0.971382	0.972599	0.973156	4.06787	4.02696	3.9447	3.77849	3.69455	3.65237													0.965776	0.965776	0.965776	0.965776	0.965776	0.965776	4.06787	4.06787	4.06787	4.06787	4.06787	4.06787
0.84	0.965019	0.966039	0.967897	0.970991	0.972276	0.972863	4.07497	4.03288	3.94824	3.7772	3.6908	3.64739													0.965019	0.965019	0.965019	0.965019	0.965019	0.965019	4.07497	4.07497	4.07497	4.07497	4.07497	4.07497
0.85	0.964251	0.965341	0.967321	0.970601	0.971957	0.972574	4.08207	4.03879	3.95177	3.7759	3.68706	3.64241													0.964251	0.964251	0.964251	0.964251	0.964251	0.964251	4.08207	4.08207	4.08207	4.08207	4.08207	4.08207
0.86	0.96347	0.964633	0.966741	0.970213	0.97164	0.972288	4.08915	4.0447	3.9553	3.7746	3.68331	3.63743													0.96347	0.96347	0.96347	0.96347	0.96347	0.96347	4.08915	4.08915	4.08915	4.08915	4.08915	4.08915
0.87	0.962678	0.963917	0.966157	0.969826	0.971326	0.972005	4.09622	4.05059	3.95882	3.7733	3.67956	3.63246													0.962678	0.962678	0.962678	0.962678	0.962678	0.962678	4.09622	4.09622	4.09622	4.09622	4.09622	4.09622
0.88	0.961873	0.963191	0.965568	0.969441	0.971015	0.971726	4.10329	4.05648	3.96234	3.77199	3.67581	3.62748													0.961873	0.961873	0.961873	0.961873	0.961873	0.961873	4.10329	4.10329	4.10329	4.10329	4.10329	4.10329
0.89	0.961055	0.962456	0.964975	0.969057	0.970706	0.97145	4.11034	4.06236	3.96586	3.77069	3.67206	3.6225													0.961055	0.961055	0.961055	0.961055	0.961055	0.961055	4.11034	4.11034	4.11034	4.11034	4.11034	4.11034
0.9	0.960225	0.961712	0.964377	0.968674	0.970401	0.971177	4.11738	4.06824	3.96936	3.76938	3.66832	3.61752													0.960225	0.960225	0.960225	0.960225	0.960225	0.960225	4.11738	4.11738	4.11738	4.11738	4.11738	4.11738
0.91	0.959382	0.960958	0.963775	0.968292	0.970098	0.970907	4.12442	4.0741	3.97287	3.76808	3.66457	3.61254													0.959382	0.959382	0.959382	0.959382	0.959382	0.959382	4.12442	4.12442	4.12442	4.12442	4.12442	4.12442
0.92	0.958526	0.960194	0.963169	0.967912	0.969798	0.97064	4.13144	4.07996	3.97636	3.76677	3.66082	3.60756													0.958526	0.958526	0.958526	0.958526	0.958526	0.958526	4.13144	4.13144	4.13144	4.13144	4.13144	4.13144
0.93	0.957657	0.959421	0.962558	0.967533	0.9695	0.970377	4.13845	4.0858	3.97985	3.76546	3.65707	3.60258													0.957657	0.957657	0.957657	0.957657	0.957657	0.957657	4.13845	4.13845	4.13845	4.13845	4.13845	4.13845
0.94	0.956774	0.958638	0.961942	0.967155	0.969205	0.970117	4.14545	4.09164	3.98334	3.76415	3.65332	3.5976													0.956774	0.956774	0.956774	0.956774	0.956774	0.956774	4.14545	4.14545	4.14545	4.14545	4.14545	4.14545
0.95	0.955878	0.957845	0.961322	0.966779	0.968913	0.969859	4.15244	4.09747	3.98682	3.76284	3.64956	3.59262													0.955878	0.955878	0.955878	0.955878	0.955878	0.955878	4.15244	4.15244	4.15244	4.15244	4.15244	4.15244
0.96	0.954968	0.957041	0.960697	0.966403	0.968623	0.969605	4.15942	4.10329	3.9903	3.76152	3.64581	3.58764													0.954968	0.954968	0.954968	0.954968	0.954968	0.954968	4.15942	4.15942	4.15942	4.15942	4.15942	4.15942
0.97	0.954045	0.956228	0.960067	0.966029	0.968336	0.969354	4.16639	4.1091	3.99377	3.76021	3.64206	3.58266													0.954045	0.954045	0.954045	0.954045	0.954045	0.954045	4.16639	4.16639	4.16639	4.16639	4.16639	4.16639
0.98	0.953107	0.955404	0.959433	0.965657	0.968051	0.969105	4.17334	4.11491	3.99723	3.75889	3.63831	3.57768													0.953107	0.953107	0.953107	0.953107	0.953107	0.953107	4.17334	4.17334	4.17334	4.17334	4.17334	4.17334
0.99	0.952155	0.95457	0.958795	0.965286	0.967769	0.96886	4.18029	4.1207	4.00069	3.75757	3.63456	3.5727													0.952155	0.952155	0.952155	0.952155	0.952155	0.952155	4.18029	4.18029	4.18029	4.18029	4.18029	4.18029
1	0.951189	0.953726	0.958151	0.964915	0.96749	0.968617	4.18722	4.12648	4.00414	3.75625	3.6308	3.56772													0.951189	0.951189	0.951189	0.951189	0.951189	0.951189	4.18722	4.18722	4.18722	4.18722	4.18722	4.18722
1.01	0.950208	0.952871	0.957503	0.964547	0.967213	0.968377	4.19414	4.13226	4.00759	3.75493	3.62705	3.56274													0.950208	0.950208	0.950208	0.950208	0.950208	0.950208	4.19414	4.19414	4.19414	4.19414	4.19414	4.19414
1.02	0.949213	0.952005	0.95685	0.964179	0.966938	0.96814	4.20105	4.13802	4.01103	3.75361	3.6233	3.55776													0.949213	0.949213	0.949213	0.949213	0.949213	0.949213	4.20105	4.20105	4.20105	4.20105	4.20105	4.20105
1.03	0.948203	0.951129	0.956193	0.963813	0.966666	0.967906	4.20794	4.14378	4.01447	3.75228	3.61954	3.55278													0.948203	0.948203	0.948203	0.948203	0.948203	0.948203	4.20794	4.20794	4.20794	4.20794	4.20794	4.20794
1.04	0.947177	0.950241	0.95553	0.963448	0.966397	0.967674	4.21482	4.14952	4.0179	3.75096	3.61579	3.54781													0.947177	0.947177	0.947177	0.947177	0.947177	0.947177	4.21482	4.21482	4.21482	4.21482	4.21482	4.21482
1.05	0.946136	0.949343	0.954863	0.963084	0.966129	0.967445	4.22169	4.15526	4.02133	3.74963	3.61203	3.54283													0.946136	0.946136	0.946136	0.946136	0.946136	0.946136	4.22169	4.22169	4.22169	4.22169	4.22169	4.22169
1.06	0.94508	0.948434	0.954191	0.962721	0.965864	0.967219	4.22855	4.16098	4.02474	3.7483	3.60828	3.53785													0.94508	0.94508	0.94508	0.94508	0.94508	0.94508	4.22855	4.22855	4.22855	4.22855	4.22855	4.22855
1.07	0.944009	0.947513	0.953514	0.96236	0.965602	0.966995	4.23539	4.1667	4.02816	3.74697	3.60452	3.53287													0.944009	0.944009	0.944009	0.944009	0.944009	0.944009	4.23539	4.23539	4.23539	4.23539	4.23539	4.23539
1.08	0.942921	0.946581	0.952833	0.962	0.965341	0.966774	4.24222	4.1724	4.03156	3.74564	3.60077	3.52789													0.942921	0.942921	0.942921	0.942921	0.942921	0.942921	4.24222	4.24222	4.24222	4.24222	4.24222	4.24222
1.09	0.941817	0.945638	0.952146	0.961641	0.965083	0.966556	4.24904	4.17809	4.03497	3.74431	3.59701	3.52291													0.941817	0.941817	0.941817	0.941817	0.941817	0.941817	4.24904	4.24904	4.24904	4.24904	4.24904	4.24904
1.1	0.940698	0.944683	0.951455	0.961284	0.964828	0.96634	4.25584	4.18378	4.03836	3.74298	3.59326	3.51793													0.940698	0.940698	0.940698	0.940698	0.940698	0.940698	4.25584	4.25584	4.25584	4.25584	4.25584	4.25584
1.11	0.939562	0.943717	0.950758	0.960927	0.964574	0.966127	4.26263	4.18945	4.04175	3.74164	3.5895	3.51295													0.939562	0.939562	0.939562	0.939562	0.939562	0.939562	4.26263	4.26263	4.26263	4.26263	4.26263	4.26263
1.12	0.938409	0.942739	0.950057	0.960572	0.964323	0.965916	4.2694	4.19511	4.04513	3.74031	3.58574	3.50797													0.938409	0.938409	0.938409	0.938409	0.938409	0.938409	4.2694	4.2694	4.2694	4.2694	4.2694	4.2694
1.13	0.93724	0.941749	0.949351	0.960218	0.964074	0.965707	4.27616	4.20076	4.04851	3.73897	3.58199	3.50299													0.93724	0.93724	0.93724	0.93724	0.93724	0.93724	4.27616	4.27616	4.27616	4.27616	4.27616	4.27616
1.14	0.936054	0.940747	0.94864	0.959865	0.963828	0.965501	4.28291	4.2064	4.05188	3.73763	3.57823	3.49801													0.936054	0.936054	0.936054	0.936054	0.936054	0.936054	4.28291	4.28291	4.28291	4.28291	4.28291	4.28291
1.15	0.934851	0.939733	0.947923	0.959514	0.963583	0.965298	4.28964	4.21203	4.05524	3.73629	3.57447	3.49303													0.934851	0.934851	0.934851	0.934851	0.934851	0.934851	4.28964	4.28964	4.28964	4.28964	4.28964	4.28964
1.16	0.933631	0.938707	0.947202	0.959164	0.963341	0.965096	4.29635	4.21764	4.0586	3.73495	3.57071	3.48805													0.933631	0.933631	0.933631	0.933631	0.933631	0.933631	4.29635	4.29635	4.29635	4.29635	4.29635	4.29635
1.17	0.932393	0.937669	0.946476	0.958815	0.963101	0.964898	4.30305	4.22325	4.06195	3.73361	3.56695	3.48307													0.932393	0.932393	0.932393	0.932393	0.932393	0.932393	4.30305	4.30305	4.30305	4.30305	4.30305	4.30305
1.18	0.931138	0.936619	0.945744	0.958467	0.962863	0.964701	4.30974	4.22884	4.0653	3.73226	3.5632	3.47809													0.931138	0.931138	0.931138	0.931138	0.931138	0.931138	4.30974	4.30974	4.30974	4.30974	4.30974	4.30974
1.19	0.929865	0.935556	0.945008	0.95812	0.962627	0.964507	4.31641	4.23442	4.06864	3.73092	3.55944	3.47311													0.929865	0.929865	0.929865	0.929865	0.929865	0.929865	4.31641	4.31641	4.31641	4.31641	4.31641	4.31641
1.2	0.928574	0.934481	0.944266	0.957775	0.962393	0.964314	4.32306	4.23999	4.07197	3.72957	3.55568	3.46814													0.928574	0.928574	0.928574	0.928574	0.928574	0.928574	4.32306	4.32306	4.32306	4.32306	4.32306	4.32306
1.21	0.927265	0.933393	0.94352	0.95743	0.962161	0.964125	4.32969	4.24555	4.0753	3.72822	3.55192	3.46316													0.927265	0.927265	0.927265	0.927265	0.927265	0.927265	4.32969	4.32969	4.32969	4.32969	4.32969	4.32969
1.22	0.925938	0.932292	0.942768	0.957087	0.961931	0.963937	4.33631	4.25109	4.07861	3.72687	3.54816	3.45818													0.925938	0.925938	0.925938	0.925938	0.925938	0.925938	4.33631	4.33631	4.33631	4.33631	4.33631	4.33631
1.23	0.924592	0.931178	0.942011	0.956745	0.961704	0.963751	4.34292	4.25662	4.08193	3.72552	3.5444	3.4532													0.924592	0.924592	0.924592	0.924592	0.924592	0.924592	4.34292	4.34292	4.34292	4.34292	4.34292	4.34292
1.24	0.923228	0.930052	0.941249	0.956405	0.961478	0.963568	4.3495	4.26214	4.08523	3.72417	3.54064	3.44822													0.923228	0.923228	0.923228	0.923228	0.923228	0.923228	4.3495	4.3495	4.3495	4.3495	4.3495	4.3495
1.25	0.921844	0.928912	0.940481	0.956065	0.961254	0.963387	4.35607	4.26765	4.08853	3.72282	3.53688	3.44324													0.921844	0.921844	0.921844	0.921844	0.921844	0.921844	4.35607	4.35607	4.35607	4.35607	4.35607	4.35607
1.26	0.920442	0.92776	0.939709	0.955727	0.961032	0.963208	4.36263	4.27314	4.09183	3.72146	3.53312	3.43826													0.920442	0.920442	0.920442	0.920442	0.920442	0.920442	4.36263	4.36263	4.36263	4.36263	4.36263	4.36263
1.27	0.919021	0.926594	0.938931	0.955389	0.960813	0.963031	4.36916	4.27862	4.09511	3.72011	3.52935	3.43328													0.919021	0.919021	0.919021	0.919021	0.919021	0.919021	4.36916	4.36916	4.36916	4.36916	4.36916	4.36916
1.28	0.91758	0.925415	0.938148	0.955053	0.960595	0.962856	4.37568	4.28409	4.09839	3.71875	3.52559	3.4283													0.91758	0.91758	0.91758	0.91758	0.91758	0.91758	4.37568	4.37568	4.37568	4.37568	4.37568	4.37568
1.29	0.91612	0.924222	0.937359	0.954719	0.960379	0.962683	4.38217	4.28955	4.10166	3.71739	3.52183	3.42332													0.91612	0.91612	0.91612	0.91612	0.91612	0.91612	4.38217	4.38217	4.38217	4.38217	4.38217	4.38217
1.3	0.91464	0.923016	0.936566	0.954385	0.960165	0.962512	4.38866	4.29499	4.10493	3.71603	3.51807	3.41834													0.91464	0.91464	0.91464	0.91464	0.91464	0.91464	4.38866	4.38866	4.38866	4.38866	4.38866	4.38866
1.31	0.913141	0.921796	0.935767	0.954052	0.959953	0.962343	4.39512	4.30042	4.10819	3.71467	3.51431	3.41336													0.913141	0.913141	0.913141	0.913141	0.913141	0.913141	4.39512	4.39512	4.39512	4.39512	4.39512	4.39512
1.32	0.911621	0.920563	0.934962	0.953721	0.959743	0.962176	4.40156	4.30583	4.11144	3.71331	3.51054	3.40838													0.911621	0.911621	0.911621	0.911621	0.911621	0.911621	4.40156	4.40156	4.40156	4.40156	4.40156	4.40156
1.33	0.910081	0.919315	0.934153	0.953391	0.959534	0.962011	4.40798	4.31123	4.11468	3.71195	3.50678	3.4034													0.910081	0.910081	0.910081	0.910081	0.910081	0.910081	4.40798	4.40798	4.40798	4.40798	4.40798	4.40798
1.34	0.908521	0.918054	0.933338	0.953062	0.959328	0.961848	4.41439	4.31662	4.11792	3.71058	3.50302	3.39842													0.908521	0.908521	0.908521	0.908521	0.908521	0.908521	4.41439	4.41439	4.41439	4.41439	4.41439	4.41439
1.35	0.906941	0.916779	0.932517	0.952734	0.959123	0.961686	4.42077	4.32199	4.12115	3.70922	3.49925	3.39344													0.906941	0.906941	0.906941	0.906941	0.906941	0.906941	4.42077	4.42077	4.42077	4.42077	4.42077	4.42077
1.36	0.90534	0.91549	0.931691	0.952407	0.95892	0.961527	4.42714	4.32734	4.12437	3.70785	3.49549	3.38846													0.90534	0.90534	0.90534	0.90534	0.90534	0.90534	4.42714	4.42714	4.42714	4.42714	4.42714	4.42714
1.37	0.903718	0.914186	0.93086	0.952081	0.958719	0.961369	4.43348	4.33269	4.12759	3.70648	3.49173	3.38349													0.903718	0.903718	0.903718	0.903718	0.903718	0.903718	4.43348	4.43348	4.43348	4.43348	4.43348	4.43348
1.38	0.902075	0.912869	0.930024	0.951757	0.95852	0.961214	4.43981	4.33802	4.13079	3.70511	3.48796	3.37851													0.902075	0.902075	0.902075	0.902075	0.902075	0.902075	4.43981	4.43981	4.43981	4.43981	4.43981	4.43981
1.39	0.900411	0.911537	0.929182	0.951433	0.958322	0.96106	4.44611	4.34333	4.134	3.70374	3.4842	3.37353													0.900411	0.900411	0.900411	0.900411	0.900411	0.900411	4.44611	4.44611	4.44611	4.44611	4.44611	4.44611
1.4	0.898726	0.91019	0.928334	0.951111	0.958127	0.960907	4.4524	4.34863	4.13719	3.70237	3.48043	3.36855													0.898726	0.898726	0.898726	0.898726	0.898726	0.898726	4.4524	4.4524	4.4524	4.4524	4.4524	4.4524
1.41	0.897019	0.908829	0.927481	0.95079	0.957933	0.960757	4.45866	4.35391	4.14037	3.701	3.47667	3.36357													0.897019	0.897019	0.897019	0.897019	0.897019	0.897019	4.45866	4.45866	4.45866	4.45866	4.45866	4.45866
1.42	0.895291	0.907454	0.926622	0.95047	0.95774	0.960608	4.4649	4.35918	4.14355	3.69962	3.4729	3.35859													0.895291	0.895291	0.895291	0.895291	0.895291	0.895291	4.4649	4.4649	4.4649	4.4649	4.4649	4.4649
1.43	0.893542	0.906064	0.925758	0.950151	0.95755	0.960461	4.47112	4.36443	4.14672	3.69825	3.46914	3.35361													0.893542	0.893542	0.893542	0.893542	0.893542	0.893542	4.47112	4.47112	4.47112	4.47112	4.47112	4.47112
1.44	0.89177	0.904659	0.924889	0.949833	0.957361	0.960316	4.47732	4.36967	4.14989	3.69687	3.46537	3.34863													0.89177	0.89177	0.89177	0.89177	0.89177	0.89177	4.47732	4.47732	4.47732	4.47732	4.47732	4.47732
1.45	0.889977	0.903239	0.924014	0.949517	0.957173	0.960173	4.48349	4.37489	4.15304	3.69549	3.46161	3.34365													0.889977	0.889977	0.889977	0.889977	0.889977	0.889977	4.48349	4.48349	4.48349	4.48349	4.48349	4.48349
1.46	0.888162	0.901804	0.923133	0.949201	0.956988	0.960031	4.48964	4.38009	4.15619	3.69411	3.45784	3.33867													0.888162	0.888162	0.888162	0.888162	0.888162	0.888162	4.48964	4.48964	4.48964	4.48964	4.48964	4.48964
1.47	0.886324	0.900355	0.922247	0.948887	0.956804	0.95989	4.49577	4.38528	4.15933	3.69273	3.45407	3.33369													0.886324	0.886324	0.886324	0.886324	0.886324	0.886324	4.49577	4.49577	4.49577	4.49577	4.49577	4.49577
1.48	0.884465	0.89889	0.921355	0.948573	0.956621	0.959752	4.50188	4.39045	4.16246	3.69135	3.45031	3.32871													0.884465	0.884465	0.884465	0.884465	0.884465	0.884465	4.50188	4.50188	4.50188	4.50188	4.50188	4.50188
1.49	0.882583	0.89741	0.920458	0.948261	0.956441	0.959615	4.50796	4.39561	4.16559	3.68997	3.44654	3.32373													0.882583	0.882583	0.882583	0.882583	0.882583	0.882583	4.50796	4.50796	4.50796	4.50796	4.50796	4.50796
1.5	0.880678	0.895915	0.919555	0.94795	0.956261	0.959479	4.51402	4.40075	4.16871	3.68858	3.44277	3.31875													0.880678	0.880678	0.880678	0.880678	0.880678	0.880678	4.51402	4.51402	4.51402	4.51402	4.51402	4.51402
1.51	0.878751	0.894404	0.918646	0.94764	0.956084	0.959345	4.52006	4.40587	4.17181	3.6872	3.43901	3.31377													0.878751	0.878751	0.878751	0.878751	0.878751	0.878751	4.52006	4.52006	4.52006	4.52006	4.52006	4.52006
1.52	0.876801	0.892879	0.917732	0.947331	0.955908	0.959213	4.52607	4.41097	4.17492	3.68581	3.43524	3.30879													0.876801	0.876801	0.876801	0.876801	0.876801	0.876801	4.52607	4.52607	4.52607	4.52607	4.52607	4.52607
1.53	0.874829	0.891338	0.916812	0.947023	0.955733	0.959082	4.53206	4.41606	4.17801	3.68443	3.43147	3.30382													0.874829	0.874829	0.874829	0.874829	0.874829	0.874829	4.53206	4.53206	4.53206	4.53206	4.53206	4.53206
1.54	0.872833	0.889781	0.915887	0.946716	0.95556	0.958953	4.53802	4.42113	4.18109	3.68304	3.4277	3.29884													0.872833	0.872833	0.872833	0.872833	0.872833	0.872833	4.53802	4.53802	4.53802	4.53802	4.53802	4.53802
1.55	0.870815	0.888209	0.914956	0.946411	0.955389	0.958825	4.54396	4.42618	4.18417	3.68165	3.42394	3.29386													0.870815	0.870815	0.870815	0.870815	0.870815	0.870815	4.54396	4.54396	4.54396	4.54396	4.54396	4.54396
1.56	0.868773	0.886621	0.914019	0.946106	0.955219	0.958698	4.54987	4.43122	4.18724	3.68026	3.42017	3.28888													0.868773	0.868773	0.868773	0.868773	0.868773	0.868773	4.54987	4.54987	4.54987	4.54987	4.54987	4.54987
1.57	0.866708	0.885018	0.913076	0.945802	0.955051	0.958573	4.55576	4.43623	4.1903	3.67886	3.4164	3.2839													0.866708	0.866708	0.866708	0.866708	0.866708	0.866708	4.55576	4.55576	4.55576	4.55576	4.55576	4.55576
1.58	0.86462	0.883399	0.912128	0.9455	0.954884	0.95845	4.56162	4.44123	4.19335	3.67747	3.41263	3.27892													0.86462	0.86462	0.86462	0.86462	0.86462	0.86462	4.56162	4.56162	4.56162	4.56162	4.56162	4.56162
1.59	0.862509	0.881764	0.911174	0.945198	0.954718	0.958328	4.56746	4.44621	4.19639	3.67608	3.40886	3.27394													0.862509	0.862509	0.862509	0.862509	0.862509	0.862509	4.56746	4.56746	4.56746	4.56746	4.56746	4.56746
1.6	0.860375	0.880113	0.910215	0.944898	0.954554	0.958207	4.57327	4.45118	4.19943	3.67468	3.40509	3.26896													0.860375	0.860375	0.860375	0.860375	0.860375	0.860375	4.57327	4.57327	4.57327	4.57327	4.57327	4.57327
1.61	0.858217	0.878447	0.909249	0.944599	0.954392	0.958088	4.57905	4.45612	4.20246	3.67329	3.40132	3.26398													0.858217	0.858217	0.858217	0.858217	0.858217	0.858217	4.57905	4.57905	4.57905	4.57905	4.57905	4.57905
1.62	0.856036	0.876764	0.908279	0.9443	0.954231	0.95797	4.5848	4.46105	4.20548	3.67189	3.39755	3.259													0.856036	0.856036	0.856036	0.856036	0.856036	0.856036	4.5848	4.5848	4.5848	4.5848	4.5848	4.5848
1.63	0.853831	0.875066	0.907302	0.944003	0.954071	0.957854	4.59053	4.46595	4.20849	3.67049	3.39378	3.25402													0.853831	0.853831	0.853831	0.853831	0.853831	0.853831	4.59053	4.59053	4.59053	4.59053	4.59053	4.59053
1.64	0.851602	0.873352	0.906319	0.943707	0.953913	0.957738	4.59623	4.47084	4.21149	3.66909	3.39001	3.24904													0.851602	0.851602	0.851602	0.851602	0.851602	0.851602	4.59623	4.59623	4.59623	4.59623	4.59623	4.59623
1.65	0.849351	0.871622	0.905331	0.943412	0.953756	0.957625	4.6019	4.47571	4.21448	3.66769	3.38624	3.24406													0.849351	0.849351	0.849351	0.849351	0.849351	0.849351	4.6019	4.6019	4.6019	4.6019	4.6019	4.6019
1.66	0.847075	0.869876	0.904337	0.943118	0.9536	0.957512	4.60755	4.48055	4.21746	3.66629	3.38247	3.23908													0.847075	0.847075	0.847075	0.847075	0.847075	0.847075	4.60755	4.60755	4.60755	4.60755	4.60755	4.60755
1.67	0.844776	0.868113	0.903338	0.942825	0.953446	0.957401	4.61316	4.48538	4.22044	3.66488	3.3787	3.2341													0.844776	0.844776	0.844776	0.844776	0.844776	0.844776	4.61316	4.61316	4.61316	4.61316	4.61316	4.61316
1.68	0.842453	0.866335	0.902332	0.942533	0.953293	0.957291	4.61875	4.49019	4.22341	3.66348	3.37493	3.22912													0.842453	0.842453	0.842453	0.842453	0.842453	0.842453	4.61875	4.61875	4.61875	4.61875	4.61875	4.61875
1.69	0.840107	0.86454	0.901321	0.942242	0.953142	0.957182	4.62431	4.49498	4.22636	3.66207	3.37116	3.22414													0.840107	0.840107	0.840107	0.840107	0.840107	0.840107	4.62431	4.62431	4.62431	4.62431	4.62431	4.62431
1.7	0.837737	0.86273	0.900304	0.941952	0.952992	0.957075	4.62983	4.49975	4.22931	3.66067	3.36739	3.21917													0.837737	0.837737	0.837737	0.837737	0.837737	0.837737	4.62983	4.62983	4.62983	4.62983	4.62983	4.62983
1.71	0.835344	0.860903	0.899281	0.941663	0.952843	0.956968	4.63533	4.5045	4.23225	3.65926	3.36362	3.21419													0.835344	0.835344	0.835344	0.835344	0.835344	0.835344	4.63533	4.63533	4.63533	4.63533	4.63533	4.63533
1.72	0.832927	0.85906	0.898253	0.941375	0.952696	0.956863	4.6408	4.50922	4.23518	3.65785	3.35985	3.20921													0.832927	0.832927	0.832927	0.832927	0.832927	0.832927	4.6408	4.6408	4.6408	4.6408	4.6408	4.6408
1.73	0.830487	0.857201	0.897218	0.941088	0.952549	0.95676	4.64624	4.51393	4.2381	3.65644	3.35607	3.20423													0.830487	0.830487	0.830487	0.830487	0.830487	0.830487	4.64624	4.64624	4.64624	4.64624	4.64624	4.64624
1.74	0.828022	0.855325	0.896178	0.940802	0.952405	0.956657	4.65165	4.51861	4.24102	3.65503	3.3523	3.19925													0.828022	0.828022	0.828022	0.828022	0.828022	0.828022	4.65165	4.65165	4.65165	4.65165	4.65165	4.65165
1.75	0.825535	0.853434	0.895132	0.940518	0.952261	0.956556	4.65702	4.52328	4.24392	3.65362	3.34853	3.19427													0.825535	0.825535	0.825535	0.825535	0.825535	0.825535	4.65702	4.65702	4.65702	4.65702	4.65702	4.65702
1.76	0.823024	0.851526	0.894081	0.940234	0.952119	0.956455	4.66237	4.52792	4.24682	3.65221	3.34476	3.18929													0.823024	0.823024	0.823024	0.823024	0.823024	0.823024	4.66237	4.66237	4.66237	4.66237	4.66237	4.66237
1.77	0.82049	0.849602	0.893023	0.939951	0.951977	0.956356	4.66768	4.53254	4.2497	3.65079	3.34099	3.18431													0.82049	0.82049	0.82049	0.82049	0.82049	0.82049	4.66768	4.66768	4.66768	4.66768	4.66768	4.66768
1.78	0.817932	0.847662	0.89196	0.939669	0.951838	0.956258	4.67297	4.53714	4.25258	3.64938	3.33721	3.17933													0.817932	0.817932	0.817932	0.817932	0.817932	0.817932	4.67297	4.67297	4.67297	4.67297	4.67297	4.67297
1.79	0.815351	0.845705	0.890891	0.939388	0.951699	0.956162	4.67822	4.54172	4.25544	3.64796	3.33344	3.17435													0.815351	0.815351	0.815351	0.815351	0.815351	0.815351	4.67822	4.67822	4.67822	4.67822	4.67822	4.67822
1.8	0.812747	0.843733	0.889816	0.939108	0.951562	0.956066	4.68344	4.54628	4.2583	3.64654	3.32967	3.16937													0.812747	0.812747	0.812747	0.812747	0.812747	0.812747	4.68344	4.68344	4.68344	4.68344	4.68344	4.68344
1.81	0.81012	0.841744	0.888735	0.93883	0.951425	0.955971	4.68862	4.55081	4.26115	3.64512	3.32589	3.16439													0.81012	0.81012	0.81012	0.81012	0.81012	0.81012	4.68862	4.68862	4.68862	4.68862	4.68862	4.68862
1.82	0.80747	0.83974	0.887649	0.938552	0.95129	0.955878	4.69378	4.55532	4.26399	3.64371	3.32212	3.15941													0.80747	0.80747	0.80747	0.80747	0.80747	0.80747	4.69378	4.69378	4.69378	4.69378	4.69378	4.69378
1.83	0.804797	0.837719	0.886557	0.938275	0.951157	0.955785	4.6989	4.55981	4.26682	3.64229	3.31835	3.15443													0.804797	0.804797	0.804797	0.804797	0.804797	0.804797	4.6989	4.6989	4.6989	4.6989	4.6989	4.6989
1.84	0.802102	0.835682	0.885459	0.937999	0.951024	0.955694	4.70398	4.56428	4.26964	3.64086	3.31457	3.14945													0.802102	0.802102	0.802102	0.802102	0.802102	0.802102	4.70398	4.70398	4.70398	4.70398	4.70398	4.70398
1.85	0.799384	0.833629	0.884355	0.937724	0.950892	0.955604	4.70903	4.56872	4.27245	3.63944	3.3108	3.14447													0.799384	0.799384	0.799384	0.799384	0.799384	0.799384	4.70903	4.70903	4.70903	4.70903	4.70903	4.70903
1.86	0.796643	0.83156	0.883245	0.93745	0.950762	0.955514	4.71405	4.57314	4.27525	3.63802	3.30703	3.1395													0.796643	0.796643	0.796643	0.796643	0.796643	0.796643	4.71405	4.71405	4.71405	4.71405	4.71405	4.71405
1.87	0.79388	0.829475	0.88213	0.937177	0.950633	0.955426	4.71904	4.57753	4.27804	3.63659	3.30325	3.13452													0.79388	0.79388	0.79388	0.79388	0.79388	0.79388	4.71904	4.71904	4.71904	4.71904	4.71904	4.71904
1.88	0.791095	0.827374	0.881009	0.936905	0.950505	0.955339	4.72399	4.58191	4.28082	3.63517	3.29948	3.12954													0.791095	0.791095	0.791095	0.791095	0.791095	0.791095	4.72399	4.72399	4.72399	4.72399	4.72399	4.72399
1.89	0.788287	0.825257	0.879882	0.936634	0.950378	0.955252	4.7289	4.58626	4.28359	3.63374	3.2957	3.12456													0.788287	0.788287	0.788287	0.788287	0.788287	0.788287	4.7289	4.7289	4.7289	4.7289	4.7289	4.7289
1.9	0.785458	0.823124	0.878749	0.936364	0.950252	0.955167	4.73378	4.59058	4.28635	3.63231	3.29193	3.11958													0.785458	0.785458	0.785458	0.785458	0.785458	0.785458	4.73378	4.73378	4.73378	4.73378	4.73378	4.73378
1.91	0.782607	0.820976	0.877611	0.936095	0.950127	0.955083	4.73863	4.59488	4.2891	3.63089	3.28815	3.1146													0.782607	0.782607	0.782607	0.782607	0.782607	0.782607	4.73863	4.73863	4.73863	4.73863	4.73863	4.73863
1.92	0.779735	0.818812	0.876467	0.935827	0.950004	0.955	4.74344	4.59916	4.29184	3.62946	3.28438	3.10962													0.779735	0.779735	0.779735	0.779735	0.779735	0.779735	4.74344	4.74344	4.74344	4.74344	4.74344	4.74344
1.93	0.776841	0.816632	0.875317	0.93556	0.949881	0.954917	4.74821	4.60341	4.29457	3.62802	3.2806	3.10464													0.776841	0.776841	0.776841	0.776841	0.776841	0.776841	4.74821	4.74821	4.74821	4.74821	4.74821	4.74821
1.94	0.773926	0.814436	0.874161	0.935294	0.94976	0.954836	4.75295	4.60764	4.29729	3.62659	3.27683	3.09966													0.773926	0.773926	0.773926	0.773926	0.773926	0.773926	4.75295	4.75295	4.75295	4.75295	4.75295	4.75295
1.95	0.77099	0.812226	0.873	0.935029	0.94964	0.954755	4.75765	4.61185	4.3	3.62516	3.27305	3.09468													0.77099	0.77099	0.77099	0.77099	0.77099	0.77099	4.75765	4.75765	4.75765	4.75765	4.75765	4.75765
1.96	0.768034	0.809999	0.871833	0.934764	0.94952	0.954676	4.76231	4.61602	4.3027	3.62373	3.26928	3.0897													0.768034	0.768034	0.768034	0.768034	0.768034	0.768034	4.76231	4.76231	4.76231	4.76231	4.76231	4.76231
1.97	0.765057	0.807757	0.87066	0.934501	0.949402	0.954597	4.76694	4.62018	4.30539	3.62229	3.2655	3.08472													0.765057	0.765057	0.765057	0.765057	0.765057	0.765057	4.76694	4.76694	4.76694	4.76694	4.76694	4.76694
1.98	0.76206	0.8055	0.869482	0.934239	0.949285	0.954519	4.77153	4.62431	4.30807	3.62086	3.26173	3.07974													0.76206	0.76206	0.76206	0.76206	0.76206	0.76206	4.77153	4.77153	4.77153	4.77153	4.77153	4.77153
1.99	0.759043	0.803228	0.868298	0.933977	0.949169	0.954443	4.77608	4.62841	4.31074	3.61942	3.25795	3.07476													0.759043	0.759043	0.759043	0.759043	0.759043	0.759043	4.77608	4.77608	4.77608	4.77608	4.77608	4.77608
2	0.756006	0.800941	0.867108	0.933717	0.949053	0.954367	4.78059	4.63249	4.3134	3.61798	3.25417	3.06978													0.756006	0.756006	0.756006	0.756006	0.756006	0.756006	4.78059	4.78059	4.78059	4.78059	4.78059	4.78059
2.01	0.75295	0.798639	0.865912	0.933457	0.948939	0.954292	4.78507	4.63654	4.31605	3.61654	3.2504	3.0648													0.75295	0.75295	0.75295	0.75295	0.75295	0.75295	4.78507	4.78507	4.78507	4.78507	4.78507	4.78507
2.02	0.749874	0.796321	0.864711	0.933199	0.948826	0.954217	4.78951	4.64056	4.31869	3.6151	3.24662	3.05982													0.749874	0.749874	0.749874	0.749874	0.749874	0.749874	4.78951	4.78951	4.78951	4.78951	4.78951	4.78951
2.03	0.74678	0.793989	0.863504	0.932941	0.948714	0.954144	4.79391	4.64456	4.32131	3.61366	3.24284	3.05485													0.74678	0.74678	0.74678	0.74678	0.74678	0.74678	4.79391	4.79391	4.79391	4.79391	4.79391	4.79391
2.04	0.743667	0.791643	0.862292	0.932684	0.948603	0.954071	4.79827	4.64854	4.32393	3.61222	3.23907	3.04987													0.743667	0.743667	0.743667	0.743667	0.743667	0.743667	4.79827	4.79827	4.79827	4.79827	4.79827	4.79827
2.05	0.740536	0.789282	0.861074	0.932428	0.948493	0.954	4.80259	4.65248	4.32654	3.61078	3.23529	3.04489													0.740536	0.740536	0.740536	0.740536	0.740536	0.740536	4.80259	4.80259	4.80259	4.80259	4.80259	4.80259
2.06	0.737386	0.786906	0.85985	0.932173	0.948383	0.953929	4.80687	4.6564	4.32913	3.60934	3.23151	3.03991													0.737386	0.737386	0.737386	0.737386	0.737386	0.737386	4.80687	4.80687	4.80687	4.80687	4.80687	4.80687
2.07	0.73422	0.784516	0.858621	0.931919	0.948275	0.953859	4.81111	4.6603	4.33172	3.60789	3.22774	3.03493													0.73422	0.73422	0.73422	0.73422	0.73422	0.73422	4.81111	4.81111	4.81111	4.81111	4.81111	4.81111
2.08	0.731035	0.782112	0.857386	0.931666	0.948168	0.95379	4.81532	4.66416	4.33429	3.60645	3.22396	3.02995													0.731035	0.731035	0.731035	0.731035	0.731035	0.731035	4.81532	4.81532	4.81532	4.81532	4.81532	4.81532
2.09	0.727834	0.779693	0.856146	0.931414	0.948061	0.953721	4.81948	4.668	4.33686	3.605	3.22018	3.02497													0.727834	0.727834	0.727834	0.727834	0.727834	0.727834	4.81948	4.81948	4.81948	4.81948	4.81948	4.81948
2.1	0.724616	0.777261	0.8549	0.931162	0.947956	0.953653	4.82361	4.67181	4.33941	3.60355	3.2164	3.01999													0.724616	0.724616	0.724616	0.724616	0.724616	0.724616	4.82361	4.82361	4.82361	4.82361	4.82361	4.82361
2.11	0.721381	0.774815	0.853649	0.930912	0.947851	0.953586	4.82769	4.6756	4.34195	3.60211	3.21263	3.01501													0.721381	0.721381	0.721381	0.721381	0.721381	0.721381	4.82769	4.82769	4.82769	4.82769	4.82769	4.82769
2.12	0.718131	0.772355	0.852392	0.930663	0.947748	0.95352	4.83173	4.67936	4.34448	3.60066	3.20885	3.01003													0.718131	0.718131	0.718131	0.718131	0.718131	0.718131	4.83173	4.83173	4.83173	4.83173	4.83173	4.83173
2.13	0.714865	0.769882	0.851129	0.930414	0.947645	0.953455	4.83574	4.68309	4.347	3.59921	3.20507	3.00505													0.714865	0.714865	0.714865	0.714865	0.714865	0.714865	4.83574	4.83574	4.83574	4.83574	4.83574	4.83574
2.14	0.711584	0.767396	0.849861	0.930166	0.947543	0.95339	4.8397	4.68679	4.34951	3.59776	3.20129	3.00007													0.711584	0.711584	0.711584	0.711584	0.711584	0.711584	4.8397	4.8397	4.8397	4.8397	4.8397	4.8397
2.15	0.708288	0.764896	0.848588	0.929919	0.947442	0.953326	4.84362	4.69046	4.35201	3.5963	3.19751	2.99509													0.708288	0.708288	0.708288	0.708288	0.708288	0.708288	4.84362	4.84362	4.84362	4.84362	4.84362	4.84362
2.16	0.704977	0.762384	0.847309	0.929673	0.947342	0.953263	4.8475	4.69411	4.35449	3.59485	3.19374	2.99011													0.704977	0.704977	0.704977	0.704977	0.704977	0.704977	4.8475	4.8475	4.8475	4.8475	4.8475	4.8475
2.17	0.701653	0.759858	0.846025	0.929428	0.947243	0.953201	4.85134	4.69772	4.35697	3.5934	3.18996	2.98513													0.701653	0.701653	0.701653	0.701653	0.701653	0.701653	4.85134	4.85134	4.85134	4.85134	4.85134	4.85134
2.18	0.698314	0.75732	0.844736	0.929184	0.947145	0.953139	4.85514	4.70131	4.35943	3.59194	3.18618	2.98015													0.698314	0.698314	0.698314	0.698314	0.698314	0.698314	4.85514	4.85514	4.85514	4.85514	4.85514	4.85514
2.19	0.694962	0.754769	0.843441	0.928941	0.947047	0.953078	4.85889	4.70487	4.36188	3.59049	3.1824	2.97518													0.694962	0.694962	0.694962	0.694962	0.694962	0.694962	4.85889	4.85889	4.85889	4.85889	4.85889	4.85889
2.2	0.691598	0.752206	0.842141	0.928699	0.946951	0.953018	4.8626	4.70841	4.36432	3.58903	3.17862	2.9702													0.691598	0.691598	0.691598	0.691598	0.691598	0.691598	4.8626	4.8626	4.8626	4.8626	4.8626	4.8626
2.21	0.688221	0.749631	0.840835	0.928457	0.946855	0.952958	4.86628	4.71191	4.36675	3.58757	3.17484	2.96522													0.688221	0.688221	0.688221	0.688221	0.688221	0.688221	4.86628	4.86628	4.86628	4.86628	4.86628	4.86628
2.22	0.684832	0.747043	0.839524	0.928216	0.94676	0.952899	4.86991	4.71538	4.36917	3.58611	3.17106	2.96024													0.684832	0.684832	0.684832	0.684832	0.684832	0.684832	4.86991	4.86991	4.86991	4.86991	4.86991	4.86991
2.23	0.681431	0.744444	0.838208	0.927977	0.946666	0.952841	4.87349	4.71883	4.37158	3.58465	3.16728	2.95526													0.681431	0.681431	0.681431	0.681431	0.681431	0.681431	4.87349	4.87349	4.87349	4.87349	4.87349	4.87349
2.24	0.678019	0.741834	0.836887	0.927738	0.946573	0.952783	4.87704	4.72224	4.37397	3.58319	3.1635	2.95028													0.678019	0.678019	0.678019	0.678019	0.678019	0.678019	4.87704	4.87704	4.87704	4.87704	4.87704	4.87704
2.25	0.674597	0.739212	0.83556	0.9275	0.94648	0.952726	4.88054	4.72563	4.37636	3.58173	3.15973	2.9453													0.674597	0.674597	0.674597	0.674597	0.674597	0.674597	4.88054	4.88054	4.88054	4.88054	4.88054	4.88054
2.26	0.671164	0.736579	0.834229	0.927262	0.946389	0.95267	4.884	4.72898	4.37873	3.58027	3.15595	2.94032													0.671164	0.671164	0.671164	0.671164	0.671164	0.671164	4.884	4.884	4.884	4.884	4.884	4.884
2.27	0.667721	0.733935	0.832892	0.927026	0.946298	0.952615	4.88741	4.73231	4.38109	3.57881	3.15217	2.93534													0.667721	0.667721	0.667721	0.667721	0.667721	0.667721	4.88741	4.88741	4.88741	4.88741	4.88741	4.88741
2.28	0.664269	0.73128	0.83155	0.92679	0.946208	0.95256	4.89079	4.73561	4.38344	3.57734	3.14839	2.93036													0.664269	0.664269	0.664269	0.664269	0.664269	0.664269	4.89079	4.89079	4.89079	4.89079	4.89079	4.89079
2.29	0.660808	0.728614	0.830203	0.926556	0.946119	0.952505	4.89412	4.73888	4.38578	3.57588	3.14461	2.92538													0.660808	0.660808	0.660808	0.660808	0.660808	0.660808	4.89412	4.89412	4.89412	4.89412	4.89412	4.89412
2.3	0.657339	0.725939	0.828851	0.926322	0.94603	0.952451	4.8974	4.74211	4.3881	3.57441	3.14083	2.9204													0.657339	0.657339	0.657339	0.657339	0.657339	0.657339	4.8974	4.8974	4.8974	4.8974	4.8974	4.8974
2.31	0.653861	0.723253	0.827493	0.926089	0.945943	0.952398	4.90065	4.74532	4.39041	3.57295	3.13705	2.91542													0.653861	0.653861	0.653861	0.653861	0.653861	0.653861	4.90065	4.90065	4.90065	4.90065	4.90065	4.90065
2.32	0.650376	0.720557	0.826131	0.925857	0.945856	0.952346	4.90385	4.7485	4.39271	3.57148	3.13327	2.91044													0.650376	0.650376	0.650376	0.650376	0.650376	0.650376	4.90385	4.90385	4.90385	4.90385	4.90385	4.90385
2.33	0.646884	0.717852	0.824764	0.925626	0.94577	0.952294	4.907	4.75164	4.395	3.57001	3.12949	2.90546													0.646884	0.646884	0.646884	0.646884	0.646884	0.646884	4.907	4.907	4.907	4.907	4.907	4.907
2.34	0.643385	0.715137	0.823392	0.925395	0.945684	0.952243	4.91012	4.75476	4.39728	3.56854	3.12571	2.90048													0.643385	0.643385	0.643385	0.643385	0.643385	0.643385	4.91012	4.91012	4.91012	4.91012	4.91012	4.91012
2.35	0.63988	0.712413	0.822015	0.925166	0.9456	0.952192	4.91319	4.75784	4.39955	3.56707	3.12192	2.8955													0.63988	0.63988	0.63988	0.63988	0.63988	0.63988	4.91319	4.91319	4.91319	4.91319	4.91319	4.91319
2.36	0.63637	0.70968	0.820633	0.924937	0.945516	0.952142	4.91621	4.7609	4.4018	3.5656	3.11814	2.89053													0.63637	0.63637	0.63637	0.63637	0.63637	0.63637	4.91621	4.91621	4.91621	4.91621	4.91621	4.91621
2.37	0.632854	0.706938	0.819246	0.924709	0.945433	0.952092	4.91919	4.76392	4.40404	3.56413	3.11436	2.88555													0.632854	0.632854	0.632854	0.632854	0.632854	0.632854	4.91919	4.91919	4.91919	4.91919	4.91919	4.91919
2.38	0.629334	0.704187	0.817854	0.924482	0.94535	0.952043	4.92213	4.76692	4.40627	3.56266	3.11058	2.88057													0.629334	0.629334	0.629334	0.629334	0.629334	0.629334	4.92213	4.92213	4.92213	4.92213	4.92213	4.92213
2.39	0.62581	0.701429	0.816458	0.924256	0.945268	0.951995	4.92503	4.76988	4.40849	3.56119	3.1068	2.87559													0.62581	0.62581	0.62581	0.62581	0.62581	0.62581	4.92503	4.92503	4.92503	4.92503	4.92503	4.92503
2.4	0.622282	0.698662	0.815057	0.92403	0.945187	0.951947	4.92788	4.77281	4.41069	3.55971	3.10302	2.87061													0.622282	0.622282	0.622282	0.622282	0.622282	0.622282	4.92788	4.92788	4.92788	4.92788	4.92788	4.92788
2.41	0.61875	0.695888	0.813651	0.923806	0.945107	0.951899	4.93068	4.77571	4.41288	3.55824	3.09924	2.86563													0.61875	0.61875	0.61875	0.61875	0.61875	0.61875	4.93068	4.93068	4.93068	4.93068	4.93068	4.93068
2.42	0.615216	0.693106	0.81224	0.923582	0.945028	0.951853	4.93344	4.77858	4.41506	3.55676	3.09546	2.86065													0.615216	0.615216	0.615216	0.615216	0.615216	0.615216	4.93344	4.93344	4.93344	4.93344	4.93344	4.93344
2.43	0.61168	0.690317	0.810825	0.923359	0.944949	0.951806	4.93616	4.78142	4.41723	3.55528	3.09168	2.85567													0.61168	0.61168	0.61168	0.61168	0.61168	0.61168	4.93616	4.93616	4.93616	4.93616	4.93616	4.93616
2.44	0.608142	0.687521	0.809405	0.923137	0.944871	0.951761	4.93884	4.78422	4.41938	3.55381	3.0879	2.85069													0.608142	0.608142	0.608142	0.608142	0.608142	0.608142	4.93884	4.93884	4.93884	4.93884	4.93884	4.93884
2.45	0.604603	0.684718	0.807981	0.922915	0.944793	0.951715	4.94146	4.787	4.42153	3.55233	3.08411	2.84571													0.604603	0.604603	0.604603	0.604603	0.604603	0.604603	4.94146	4.94146	4.94146	4.94146	4.94146	4.94146
2.46	0.601063	0.681909	0.806552	0.922695	0.944716	0.951671	4.94405	4.78974	4.42366	3.55085	3.08033	2.84073													0.601063	0.601063	0.601063	0.601063	0.601063	0.601063	4.94405	4.94405	4.94405	4.94405	4.94405	4.94405
2.47	0.597522	0.679094	0.805118	0.922475	0.94464	0.951626	4.94659	4.79245	4.42577	3.54937	3.07655	2.83575													0.597522	0.597522	0.597522	0.597522	0.597522	0.597522	4.94659	4.94659	4.94659	4.94659	4.94659	4.94659
2.48	0.593982	0.676273	0.803681	0.922256	0.944565	0.951583	4.94909	4.79513	4.42788	3.54789	3.07277	2.83077													0.593982	0.593982	0.593982	0.593982	0.593982	0.593982	4.94909	4.94909	4.94909	4.94909	4.94909	4.94909
2.49	0.590443	0.673446	0.802238	0.922038	0.94449	0.95154	4.95154	4.79778	4.42997	3.54641	3.06899	2.82579													0.590443	0.590443	0.590443	0.590443	0.590443	0.590443	4.95154	4.95154	4.95154	4.95154	4.95154	4.95154
2.5	0.586904	0.670613	0.800792	0.92182	0.944416	0.951497	4.95395	4.8004	4.43205	3.54492	3.0652	2.82081													0.586904	0.586904	0.586904	0.586904	0.586904	0.586904	4.95395	4.95395	4.95395	4.95395	4.95395	4.95395
2.51	0.583368	0.667776	0.799341	0.921604	0.944342	0.951455	4.95631	4.80298	4.43412	3.54344	3.06142	2.81583													0.583368	0.583368	0.583368	0.583368	0.583368	0.583368	4.95631	4.95631	4.95631	4.95631	4.95631	4.95631
2.52	0.579833	0.664933	0.797886	0.921388	0.944269	0.951413	4.95863	4.80553	4.43617	3.54196	3.05764	2.81086													0.579833	0.579833	0.579833	0.579833	0.579833	0.579833	4.95863	4.95863	4.95863	4.95863	4.95863	4.95863
2.53	0.576301	0.662086	0.796426	0.921173	0.944197	0.951372	4.96091	4.80805	4.43821	3.54047	3.05386	2.80588													0.576301	0.576301	0.576301	0.576301	0.576301	0.576301	4.96091	4.96091	4.96091	4.96091	4.96091	4.96091
2.54	0.572772	0.659235	0.794963	0.920959	0.944125	0.951331	4.96314	4.81054	4.44024	3.53899	3.05008	2.8009													0.572772	0.572772	0.572772	0.572772	0.572772	0.572772	4.96314	4.96314	4.96314	4.96314	4.96314	4.96314
2.55	0.569247	0.656379	0.793495	0.920745	0.944054	0.951291	4.96533	4.813	4.44226	3.5375	3.04629	2.79592													0.569247	0.569247	0.569247	0.569247	0.569247	0.569247	4.96533	4.96533	4.96533	4.96533	4.96533	4.96533
2.56	0.565726	0.65352	0.792023	0.920533	0.943984	0.951251	4.96748	4.81542	4.44426	3.53601	3.04251	2.79094													0.565726	0.565726	0.565726	0.565726	0.565726	0.565726	4.96748	4.96748	4.96748	4.96748	4.96748	4.96748
2.57	0.562209	0.650658	0.790547	0.920321	0.943914	0.951211	4.96958	4.81782	4.44625	3.53452	3.03873	2.78596													0.562209	0.562209	0.562209	0.562209	0.562209	0.562209	4.96958	4.96958	4.96958	4.96958	4.96958	4.96958
2.58	0.558697	0.647792	0.789067	0.92011	0.943845	0.951173	4.97163	4.82018	4.44823	3.53303	3.03495	2.78098													0.558697	0.558697	0.558697	0.558697	0.558697	0.558697	4.97163	4.97163	4.97163	4.97163	4.97163	4.97163
2.59	0.55519	0.644923	0.787583	0.919899	0.943777	0.951134	4.97365	4.8225	4.45019	3.53154	3.03116	2.776													0.55519	0.55519	0.55519	0.55519	0.55519	0.55519	4.97365	4.97365	4.97365	4.97365	4.97365	4.97365
2.6	0.55169	0.642052	0.786095	0.91969	0.943709	0.951096	4.97561	4.8248	4.45214	3.53005	3.02738	2.77102													0.55169	0.55169	0.55169	0.55169	0.55169	0.55169	4.97561	4.97561	4.97561	4.97561	4.97561	4.97561
2.61	0.548195	0.639178	0.784603	0.919481	0.943641	0.951058	4.97754	4.82706	4.45408	3.52856	3.0236	2.76604													0.548195	0.548195	0.548195	0.548195	0.548195	0.548195	4.97754	4.97754	4.97754	4.97754	4.97754	4.97754
2.62	0.544707	0.636302	0.783108	0.919273	0.943574	0.951021	4.97942	4.82929	4.45601	3.52707	3.01981	2.76106													0.544707	0.544707	0.544707	0.544707	0.544707	0.544707	4.97942	4.97942	4.97942	4.97942	4.97942	4.97942
2.63	0.541227	0.633425	0.781608	0.919065	0.943508	0.950984	4.98126	4.83149	4.45792	3.52558	3.01603	2.75608													0.541227	0.541227	0.541227	0.541227	0.541227	0.541227	4.98126	4.98126	4.98126	4.98126	4.98126	4.98126
2.64	0.537754	0.630546	0.780105	0.918859	0.943443	0.950948	4.98305	4.83366	4.45982	3.52408	3.01225	2.7511													0.537754	0.537754	0.537754	0.537754	0.537754	0.537754	4.98305	4.98305	4.98305	4.98305	4.98305	4.98305
2.65	0.534289	0.627665	0.778599	0.918653	0.943378	0.950912	4.98481	4.83579	4.4617	3.52259	3.00846	2.74612													0.534289	0.534289	0.534289	0.534289	0.534289	0.534289	4.98481	4.98481	4.98481	4.98481	4.98481	4.98481
2.66	0.530832	0.624784	0.777088	0.918448	0.943313	0.950877	4.98651	4.83789	4.46357	3.52109	3.00468	2.74114													0.530832	0.530832	0.530832	0.530832	0.530832	0.530832	4.98651	4.98651	4.98651	4.98651	4.98651	4.98651
2.67	0.527384	0.621902	0.775574	0.918244	0.943249	0.950842	4.98818	4.83996	4.46543	3.5196	3.0009	2.73616													0.527384	0.527384	0.527384	0.527384	0.527384	0.527384	4.98818	4.98818	4.98818	4.98818	4.98818	4.98818
2.68	0.523945	0.619019	0.774057	0.91804	0.943186	0.950807	4.9898	4.842	4.46728	3.5181	2.99711	2.73118													0.523945	0.523945	0.523945	0.523945	0.523945	0.523945	4.9898	4.9898	4.9898	4.9898	4.9898	4.9898
2.69	0.520517	0.616137	0.772536	0.917837	0.943123	0.950773	4.99138	4.844	4.46911	3.5166	2.99333	2.72621													0.520517	0.520517	0.520517	0.520517	0.520517	0.520517	4.99138	4.99138	4.99138	4.99138	4.99138	4.99138
2.7	0.517098	0.613255	0.771011	0.917635	0.943061	0.950739	4.99292	4.84598	4.47093	3.51511	2.98955	2.72123													0.517098	0.517098	0.517098	0.517098	0.517098	0.517098	4.99292	4.99292	4.99292	4.99292	4.99292	4.99292
2.71	0.513689	0.610373	0.769484	0.917434	0.942999	0.950705	4.99441	4.84792	4.47274	3.51361	2.98576	2.71625													0.513689	0.513689	0.513689	0.513689	0.513689	0.513689	4.99441	4.99441	4.99441	4.99441	4.99441	4.99441
2.72	0.510291	0.607491	0.767952	0.917234	0.942938	0.950672	4.99586	4.84982	4.47453	3.51211	2.98198	2.71127													0.510291	0.510291	0.510291	0.510291	0.510291	0.510291	4.99586	4.99586	4.99586	4.99586	4.99586	4.99586
2.73	0.506905	0.604611	0.766418	0.917034	0.942878	0.950639	4.99727	4.8517	4.47631	3.51061	2.97819	2.70629													0.506905	0.506905	0.506905	0.506905	0.506905	0.506905	4.99727	4.99727	4.99727	4.99727	4.99727	4.99727
2.74	0.50353	0.601732	0.76488	0.916835	0.942818	0.950607	4.99864	4.85354	4.47807	3.5091	2.97441	2.70131													0.50353	0.50353	0.50353	0.50353	0.50353	0.50353	4.99864	4.99864	4.99864	4.99864	4.99864	4.99864
2.75	0.500167	0.598854	0.76334	0.916636	0.942758	0.950575	4.99996	4.85535	4.47983	3.5076	2.97063	2.69633													0.500167	0.500167	0.500167	0.500167	0.500167	0.500167	4.99996	4.99996	4.99996	4.99996	4.99996	4.99996
2.76	0.496816	0.595979	0.761796	0.916439	0.942699	0.950543	5.00124	4.85713	4.48156	3.5061	2.96684	2.69135													0.496816	0.496816	0.496816	0.496816	0.496816	0.496816	5.00124	5.00124	5.00124	5.00124	5.00124	5.00124
2.77	0.493478	0.593105	0.760249	0.916242	0.94264	0.950512	5.00249	4.85887	4.48329	3.5046	2.96306	2.68637													0.493478	0.493478	0.493478	0.493478	0.493478	0.493478	5.00249	5.00249	5.00249	5.00249	5.00249	5.00249
2.78	0.490152	0.590234	0.758699	0.916046	0.942582	0.950481	5.00368	4.86059	4.485	3.50309	2.95927	2.68139													0.490152	0.490152	0.490152	0.490152	0.490152	0.490152	5.00368	5.00368	5.00368	5.00368	5.00368	5.00368
2.79	0.48684	0.587365	0.757146	0.91585	0.942525	0.95045	5.00484	4.86227	4.4867	3.50159	2.95549	2.67641													0.48684	0.48684	0.48684	0.48684	0.48684	0.48684	5.00484	5.00484	5.00484	5.00484	5.00484	5.00484
2.8	0.483542	0.584499	0.75559	0.915655	0.942468	0.95042	5.00596	4.86391	4.48838	3.50008	2.9517	2.67143													0.483542	0.483542	0.483542	0.483542	0.483542	0.483542	5.00596	5.00596	5.00596	5.00596	5.00596	5.00596
2.81	0.480258	0.581637	0.754031	0.915461	0.942411	0.95039	5.00703	4.86553	4.49005	3.49857	2.94792	2.66645													0.480258	0.480258	0.480258	0.480258	0.480258	0.480258	5.00703	5.00703	5.00703	5.00703	5.00703	5.00703
2.82	0.476987	0.578777	0.75247	0.915268	0.942355	0.950361	5.00807	4.86711	4.49171	3.49707	2.94413	2.66147													0.476987	0.476987	0.476987	0.476987	0.476987	0.476987	5.00807	5.00807	5.00807	5.00807	5.00807	5.00807
2.83	0.473732	0.575922	0.750906	0.915075	0.9423	0.950332	5.00906	4.86867	4.49335	3.49556	2.94035	2.65649													0.473732	0.473732	0.473732	0.473732	0.473732	0.473732	5.00906	5.00906	5.00906	5.00906	5.00906	5.00906
2.84	0.470491	0.57307	0.749339	0.914883	0.942245	0.950303	5.01002	4.87019	4.49498	3.49405	2.93657	2.65151													0.470491	0.470491	0.470491	0.470491	0.470491	0.470491	5.01002	5.01002	5.01002	5.01002	5.01002	5.01002
2.85	0.467265	0.570222	0.74777	0.914692	0.94219	0.950274	5.01093	4.87167	4.4966	3.49254	2.93278	2.64654													0.467265	0.467265	0.467265	0.467265	0.467265	0.467265	5.01093	5.01093	5.01093	5.01093	5.01093	5.01093
2.86	0.464054	0.567379	0.746198	0.914502	0.942136	0.950246	5.0118	4.87313	4.4982	3.49103	2.929	2.64156													0.464054	0.464054	0.464054	0.464054	0.464054	0.464054	5.0118	5.0118	5.0118	5.0118	5.0118	5.0118
2.87	0.46086	0.564541	0.744623	0.914312	0.942083	0.950218	5.01263	4.87455	4.49979	3.48952	2.92521	2.63658													0.46086	0.46086	0.46086	0.46086	0.46086	0.46086	5.01263	5.01263	5.01263	5.01263	5.01263	5.01263
2.88	0.457681	0.561707	0.743046	0.914123	0.942029	0.95019	5.01343	4.87595	4.50136	3.48801	2.92143	2.6316													0.457681	0.457681	0.457681	0.457681	0.457681	0.457681	5.01343	5.01343	5.01343	5.01343	5.01343	5.01343
2.89	0.454518	0.558879	0.741467	0.913934	0.941977	0.950163	5.01418	4.87731	4.50292	3.4865	2.91764	2.62662													0.454518	0.454518	0.454518	0.454518	0.454518	0.454518	5.01418	5.01418	5.01418	5.01418	5.01418	5.01418
2.9	0.451372	0.556056	0.739886	0.913747	0.941925	0.950136	5.01489	4.87863	4.50447	3.48498	2.91386	2.62164													0.451372	0.451372	0.451372	0.451372	0.451372	0.451372	5.01489	5.01489	5.01489	5.01489	5.01489	5.01489
2.91	0.448242	0.553239	0.738302	0.91356	0.941873	0.95011	5.01557	4.87993	4.506	3.48347	2.91007	2.61666													0.448242	0.448242	0.448242	0.448242	0.448242	0.448242	5.01557	5.01557	5.01557	5.01557	5.01557	5.01557
2.92	0.445129	0.550427	0.736716	0.913373	0.941822	0.950083	5.0162	4.88119	4.50752	3.48195	2.90628	2.61168													0.445129	0.445129	0.445129	0.445129	0.445129	0.445129	5.0162	5.0162	5.0162	5.0162	5.0162	5.0162
2.93	0.442033	0.547622	0.735128	0.913188	0.941771	0.950057	5.0168	4.88243	4.50903	3.48044	2.9025	2.6067													0.442033	0.442033	0.442033	0.442033	0.442033	0.442033	5.0168	5.0168	5.0168	5.0168	5.0168	5.0168
2.94	0.438955	0.544823	0.733537	0.913003	0.94172	0.950032	5.01736	4.88363	4.51052	3.47892	2.89871	2.60172													0.438955	0.438955	0.438955	0.438955	0.438955	0.438955	5.01736	5.01736	5.01736	5.01736	5.01736	5.01736
2.95	0.435894	0.542031	0.731945	0.912818	0.94167	0.950006	5.01788	4.8848	4.512	3.47741	2.89493	2.59674													0.435894	0.435894	0.435894	0.435894	0.435894	0.435894	5.01788	5.01788	5.01788	5.01788	5.01788	5.01788
2.96	0.432851	0.539246	0.730351	0.912635	0.941621	0.949981	5.01836	4.88594	4.51346	3.47589	2.89114	2.59176													0.432851	0.432851	0.432851	0.432851	0.432851	0.432851	5.01836	5.01836	5.01836	5.01836	5.01836	5.01836
2.97	0.429825	0.536467	0.728755	0.912452	0.941572	0.949956	5.0188	4.88705	4.51491	3.47437	2.88736	2.58678													0.429825	0.429825	0.429825	0.429825	0.429825	0.429825	5.0188	5.0188	5.0188	5.0188	5.0188	5.0188
2.98	0.426818	0.533696	0.727157	0.91227	0.941523	0.949931	5.01921	4.88812	4.51634	3.47285	2.88357	2.5818													0.426818	0.426818	0.426818	0.426818	0.426818	0.426818	5.01921	5.01921	5.01921	5.01921	5.01921	5.01921
2.99	0.423829	0.530932	0.725557	0.912088	0.941475	0.949907	5.01958	4.88917	4.51777	3.47133	2.87979	2.57682													0.423829	0.423829	0.423829	0.423829	0.423829	0.423829	5.01958	5.01958	5.01958	5.01958	5.01958	5.01958
3	0.420858	0.528176	0.723956	0.911907	0.941427	0.949883	5.01991	4.89018	4.51917	3.46981	2.876	2.57184													0.420858	0.420858	0.420858	0.420858	0.420858	0.420858	5.01991	5.01991	5.01991	5.01991	5.01991	5.01991
3.01	0.417906	0.525428	0.722352	0.911727	0.94138	0.949859	5.0202	4.89117	4.52057	3.46829	2.87221	2.56686													0.417906	0.417906	0.417906	0.417906	0.417906	0.417906	5.0202	5.0202	5.0202	5.0202	5.0202	5.0202
3.02	0.414973	0.522688	0.720748	0.911547	0.941333	0.949836	5.02046	4.89212	4.52195	3.46677	2.86843	2.56189													0.414973	0.414973	0.414973	0.414973	0.414973	0.414973	5.02046	5.02046	5.02046	5.02046	5.02046	5.02046
3.03	0.412059	0.519956	0.719142	0.911369	0.941286	0.949813	5.02068	4.89304	4.52331	3.46525	2.86464	2.55691													0.412059	0.412059	0.412059	0.412059	0.412059	0.412059	5.02068	5.02068	5.02068	5.02068	5.02068	5.02068
3.04	0.409163	0.517233	0.717534	0.91119	0.94124	0.94979	5.02087	4.89393	4.52466	3.46373	2.86086	2.55193													0.409163	0.409163	0.409163	0.409163	0.409163	0.409163	5.02087	5.02087	5.02087	5.02087	5.02087	5.02087
3.05	0.406287	0.514519	0.715925	0.911013	0.941194	0.949767	5.02101	4.89479	4.526	3.4622	2.85707	2.54695													0.406287	0.406287	0.406287	0.406287	0.406287	0.406287	5.02101	5.02101	5.02101	5.02101	5.02101	5.02101
3.06	0.40343	0.511813	0.714314	0.910836	0.941149	0.949745	5.02113	4.89562	4.52732	3.46068	2.85328	2.54197													0.40343	0.40343	0.40343	0.40343	0.40343	0.40343	5.02113	5.02113	5.02113	5.02113	5.02113	5.02113
3.07	0.400592	0.509117	0.712703	0.910659	0.941104	0.949723	5.0212	4.89642	4.52863	3.45916	2.8495	2.53699													0.400592	0.400592	0.400592	0.400592	0.400592	0.400592	5.0212	5.0212	5.0212	5.0212	5.0212	5.0212
3.08	0.397774	0.506429	0.71109	0.910484	0.941059	0.949701	5.02124	4.89719	4.52992	3.45763	2.84571	2.53201													0.397774	0.397774	0.397774	0.397774	0.397774	0.397774	5.02124	5.02124	5.02124	5.02124	5.02124	5.02124
3.09	0.394975	0.503751	0.709476	0.910309	0.941015	0.949679	5.02125	4.89793	4.5312	3.4561	2.84192	2.52703													0.394975	0.394975	0.394975	0.394975	0.394975	0.394975	5.02125	5.02125	5.02125	5.02125	5.02125	5.02125
3.1	0.392196	0.501083	0.70786	0.910135	0.940971	0.949658	5.02122	4.89864	4.53247	3.45458	2.83814	2.52205													0.392196	0.392196	0.392196	0.392196	0.392196	0.392196	5.02122	5.02122	5.02122	5.02122	5.02122	5.02122
3.11	0.389437	0.498425	0.706244	0.909961	0.940928	0.949636	5.02116	4.89931	4.53372	3.45305	2.83435	2.51707													0.389437	0.389437	0.389437	0.389437	0.389437	0.389437	5.02116	5.02116	5.02116	5.02116	5.02116	5.02116
3.12	0.386697	0.495776	0.704627	0.909788	0.940885	0.949615	5.02106	4.89996	4.53496	3.45152	2.83057	2.51209													0.386697	0.386697	0.386697	0.386697	0.386697	0.386697	5.02106	5.02106	5.02106	5.02106	5.02106	5.02106
3.13	0.383978	0.493138	0.703009	0.909615	0.940842	0.949595	5.02093	4.90058	4.53619	3.44999	2.82678	2.50711													0.383978	0.383978	0.383978	0.383978	0.383978	0.383978	5.02093	5.02093	5.02093	5.02093	5.02093	5.02093
3.14	0.381278	0.49051	0.70139	0.909444	0.9408	0.949574	5.02076	4.90117	4.53739	3.44846	2.82299	2.50213													0.381278	0.381278	0.381278	0.381278	0.381278	0.381278	5.02076	5.02076	5.02076	5.02076	5.02076	5.02076
3.15	0.378598	0.487893	0.69977	0.909273	0.940758	0.949554	5.02057	4.90173	4.53859	3.44693	2.81921	2.49715													0.378598	0.378598	0.378598	0.378598	0.378598	0.378598	5.02057	5.02057	5.02057	5.02057	5.02057	5.02057
3.16	0.375939	0.485286	0.69815	0.909102	0.940716	0.949534	5.02033	4.90226	4.53977	3.4454	2.81542	2.49217													0.375939	0.375939	0.375939	0.375939	0.375939	0.375939	5.02033	5.02033	5.02033	5.02033	5.02033	5.02033
3.17	0.373299	0.482689	0.696529	0.908932	0.940675	0.949514	5.02007	4.90276	4.54094	3.44387	2.81163	2.48719													0.373299	0.373299	0.373299	0.373299	0.373299	0.373299	5.02007	5.02007	5.02007	5.02007	5.02007	5.02007
3.18	0.37068	0.480104	0.694907	0.908763	0.940634	0.949495	5.01977	4.90324	4.54209	3.44234	2.80785	2.48222													0.37068	0.37068	0.37068	0.37068	0.37068	0.37068	5.01977	5.01977	5.01977	5.01977	5.01977	5.01977
3.19	0.368081	0.47753	0.693285	0.908594	0.940594	0.949476	5.01944	4.90368	4.54323	3.44081	2.80406	2.47724													0.368081	0.368081	0.368081	0.368081	0.368081	0.368081	5.01944	5.01944	5.01944	5.01944	5.01944	5.01944
3.2	0.365502	0.474967	0.691663	0.908426	0.940553	0.949456	5.01907	4.90409	4.54435	3.43927	2.80027	2.47226													0.365502	0.365502	0.365502	0.365502	0.365502	0.365502	5.01907	5.01907	5.01907	5.01907	5.01907	5.01907
3.21	0.362943	0.472415	0.69004	0.908259	0.940514	0.949438	5.01868	4.90448	4.54546	3.43774	2.79648	2.46728													0.362943	0.362943	0.362943	0.362943	0.362943	0.362943	5.01868	5.01868	5.01868	5.01868	5.01868	5.01868
3.22	0.360404	0.469875	0.688416	0.908092	0.940474	0.949419	5.01825	4.90483	4.54656	3.43621	2.7927	2.4623													0.360404	0.360404	0.360404	0.360404	0.360404	0.360404	5.01825	5.01825	5.01825	5.01825	5.01825	5.01825
3.23	0.357886	0.467346	0.686793	0.907926	0.940435	0.9494	5.01779	4.90516	4.54764	3.43467	2.78891	2.45732													0.357886	0.357886	0.357886	0.357886	0.357886	0.357886	5.01779	5.01779	5.01779	5.01779	5.01779	5.01779
3.24	0.355388	0.464829	0.685169	0.907761	0.940396	0.949382	5.0173	4.90546	4.54871	3.43314	2.78512	2.45234													0.355388	0.355388	0.355388	0.355388	0.355388	0.355388	5.0173	5.0173	5.0173	5.0173	5.0173	5.0173
3.25	0.35291	0.462324	0.683545	0.907596	0.940358	0.949364	5.01678	4.90573	4.54976	3.4316	2.78134	2.44736													0.35291	0.35291	0.35291	0.35291	0.35291	0.35291	5.01678	5.01678	5.01678	5.01678	5.01678	5.01678
3.26	0.350452	0.459831	0.681921	0.907432	0.94032	0.949346	5.01623	4.90598	4.5508	3.43006	2.77755	2.44238													0.350452	0.350452	0.350452	0.350452	0.350452	0.350452	5.01623	5.01623	5.01623	5.01623	5.01623	5.01623
3.27	0.348015	0.45735	0.680297	0.907268	0.940282	0.949329	5.01564	4.90619	4.55183	3.42852	2.77376	2.4374													0.348015	0.348015	0.348015	0.348015	0.348015	0.348015	5.01564	5.01564	5.01564	5.01564	5.01564	5.01564
3.28	0.345598	0.454881	0.678673	0.907105	0.940245	0.949311	5.01503	4.90638	4.55284	3.42699	2.76997	2.43242													0.345598	0.345598	0.345598	0.345598	0.345598	0.345598	5.01503	5.01503	5.01503	5.01503	5.01503	5.01503
3.29	0.343201	0.452424	0.677049	0.906942	0.940208	0.949294	5.01438	4.90654	4.55383	3.42545	2.76619	2.42744													0.343201	0.343201	0.343201	0.343201	0.343201	0.343201	5.01438	5.01438	5.01438	5.01438	5.01438	5.01438
3.3	0.340824	0.44998	0.675425	0.906781	0.940171	0.949277	5.01371	4.90667	4.55482	3.42391	2.7624	2.42246													0.340824	0.340824	0.340824	0.340824	0.340824	0.340824	5.01371	5.01371	5.01371	5.01371	5.01371	5.01371
3.31	0.338467	0.447548	0.673801	0.906619	0.940134	0.94926	5.01301	4.90678	4.55578	3.42237	2.75861	2.41748													0.338467	0.338467	0.338467	0.338467	0.338467	0.338467	5.01301	5.01301	5.01301	5.01301	5.01301	5.01301
3.32	0.33613	0.445129	0.672178	0.906459	0.940098	0.949244	5.01227	4.90685	4.55674	3.42083	2.75482	2.4125													0.33613	0.33613	0.33613	0.33613	0.33613	0.33613	5.01227	5.01227	5.01227	5.01227	5.01227	5.01227
3.33	0.333814	0.442722	0.670555	0.906299	0.940062	0.949227	5.01151	4.9069	4.55768	3.41929	2.75104	2.40752													0.333814	0.333814	0.333814	0.333814	0.333814	0.333814	5.01151	5.01151	5.01151	5.01151	5.01151	5.01151
3.34	0.331517	0.440328	0.668933	0.906139	0.940027	0.949211	5.01072	4.90693	4.5586	3.41775	2.74725	2.40254													0.331517	0.331517	0.331517	0.331517	0.331517	0.331517	5.01072	5.01072	5.01072	5.01072	5.01072	5.01072
3.35	0.32924	0.437947	0.667311	0.90598	0.939992	0.949195	5.0099	4.90692	4.55951	3.4162	2.74346	2.39757													0.32924	0.32924	0.32924	0.32924	0.32924	0.32924	5.0099	5.0099	5.0099	5.0099	5.0099	5.0099
3.36	0.326984	0.435579	0.665689	0.905822	0.939957	0.949179	5.00905	4.90689	4.56041	3.41466	2.73967	2.39259													0.326984	0.326984	0.326984	0.326984	0.326984	0.326984	5.00905	5.00905	5.00905	5.00905	5.00905	5.00905
3.37	0.324747	0.433224	0.664068	0.905664	0.939922	0.949163	5.00818	4.90683	4.56129	3.41312	2.73589	2.38761													0.324747	0.324747	0.324747	0.324747	0.324747	0.324747	5.00818	5.00818	5.00818	5.00818	5.00818	5.00818
3.38	0.322529	0.430882	0.662448	0.905507	0.939888	0.949148	5.00728	4.90675	4.56216	3.41157	2.7321	2.38263													0.322529	0.322529	0.322529	0.322529	0.322529	0.322529	5.00728	5.00728	5.00728	5.00728	5.00728	5.00728
3.39	0.320332	0.428552	0.660828	0.905351	0.939854	0.949132	5.00634	4.90664	4.56301	3.41003	2.72831	2.37765													0.320332	0.320332	0.320332	0.320332	0.320332	0.320332	5.00634	5.00634	5.00634	5.00634	5.00634	5.00634
3.4	0.318154	0.426237	0.65921	0.905195	0.93982	0.949117	5.00538	4.9065	4.56385	3.40848	2.72452	2.37267													0.318154	0.318154	0.318154	0.318154	0.318154	0.318154	5.00538	5.00538	5.00538	5.00538	5.00538	5.00538
3.41	0.315996	0.423934	0.657592	0.905039	0.939787	0.949102	5.0044	4.90634	4.56468	3.40694	2.72074	2.36769													0.315996	0.315996	0.315996	0.315996	0.315996	0.315996	5.0044	5.0044	5.0044	5.0044	5.0044	5.0044
3.42	0.313857	0.421645	0.655975	0.904885	0.939754	0.949087	5.00339	4.90615	4.56549	3.40539	2.71695	2.36271													0.313857	0.313857	0.313857	0.313857	0.313857	0.313857	5.00339	5.00339	5.00339	5.00339	5.00339	5.00339
3.43	0.311738	0.419369	0.654359	0.90473	0.939721	0.949073	5.00235	4.90594	4.56629	3.40384	2.71316	2.35773													0.311738	0.311738	0.311738	0.311738	0.311738	0.311738	5.00235	5.00235	5.00235	5.00235	5.00235	5.00235
3.44	0.309638	0.417106	0.652744	0.904577	0.939688	0.949058	5.00128	4.9057	4.56707	3.40229	2.70937	2.35275													0.309638	0.309638	0.309638	0.309638	0.309638	0.309638	5.00128	5.00128	5.00128	5.00128	5.00128	5.00128
3.45	0.307557	0.414857	0.65113	0.904424	0.939656	0.949044	5.00019	4.90544	4.56784	3.40075	2.70558	2.34777													0.307557	0.307557	0.307557	0.307557	0.307557	0.307557	5.00019	5.00019	5.00019	5.00019	5.00019	5.00019
3.46	0.305496	0.412621	0.649517	0.904271	0.939624	0.94903	4.99907	4.90515	4.5686	3.3992	2.7018	2.34279													0.305496	0.305496	0.305496	0.305496	0.305496	0.305496	4.99907	4.99907	4.99907	4.99907	4.99907	4.99907
3.47	0.303453	0.410399	0.647905	0.904119	0.939593	0.949016	4.99793	4.90483	4.56934	3.39765	2.69801	2.33781													0.303453	0.303453	0.303453	0.303453	0.303453	0.303453	4.99793	4.99793	4.99793	4.99793	4.99793	4.99793
3.48	0.30143	0.40819	0.646295	0.903968	0.939561	0.949002	4.99676	4.90449	4.57006	3.3961	2.69422	2.33283													0.30143	0.30143	0.30143	0.30143	0.30143	0.30143	4.99676	4.99676	4.99676	4.99676	4.99676	4.99676
3.49	0.299425	0.405995	0.644686	0.903817	0.93953	0.948988	4.99556	4.90412	4.57078	3.39455	2.69043	2.32785													0.299425	0.299425	0.299425	0.299425	0.299425	0.299425	4.99556	4.99556	4.99556	4.99556	4.99556	4.99556
3.5	0.29744	0.403814	0.643078	0.903667	0.939499	0.948975	4.99434	4.90374	4.57147	3.393	2.68664	2.32287													0.29744	0.29744	0.29744	0.29744	0.29744	0.29744	4.99434	4.99434	4.99434	4.99434	4.99434	4.99434
3.51	0.295472	0.401646	0.641472	0.903517	0.939469	0.948961	4.9931	4.90332	4.57216	3.39145	2.68285	2.3179													0.295472	0.295472	0.295472	0.295472	0.295472	0.295472	4.9931	4.9931	4.9931	4.9931	4.9931	4.9931
3.52	0.293524	0.399492	0.639867	0.903368	0.939438	0.948948	4.99183	4.90288	4.57283	3.38989	2.67907	2.31292													0.293524	0.293524	0.293524	0.293524	0.293524	0.293524	4.99183	4.99183	4.99183	4.99183	4.99183	4.99183
3.53	0.291594	0.397352	0.638264	0.90322	0.939408	0.948935	4.99054	4.90242	4.57348	3.38834	2.67528	2.30794													0.291594	0.291594	0.291594	0.291594	0.291594	0.291594	4.99054	4.99054	4.99054	4.99054	4.99054	4.99054
3.54	0.289683	0.395226	0.636662	0.903072	0.939378	0.948922	4.98922	4.90193	4.57413	3.38679	2.67149	2.30296													0.289683	0.289683	0.289683	0.289683	0.289683	0.289683	4.98922	4.98922	4.98922	4.98922	4.98922	4.98922
3.55	0.287789	0.393113	0.635062	0.902924	0.939349	0.948909	4.98788	4.90142	4.57475	3.38523	2.6677	2.29798													0.287789	0.287789	0.287789	0.287789	0.287789	0.287789	4.98788	4.98788	4.98788	4.98788	4.98788	4.98788
3.56	0.285914	0.391014	0.633464	0.902778	0.93932	0.948897	4.98651	4.90089	4.57537	3.38368	2.66391	2.293													0.285914	0.285914	0.285914	0.285914	0.285914	0.285914	4.98651	4.98651	4.98651	4.98651	4.98651	4.98651
3.57	0.284057	0.388929	0.631868	0.902631	0.939291	0.948884	4.98513	4.90033	4.57597	3.38212	2.66012	2.28802													0.284057	0.284057	0.284057	0.284057	0.284057	0.284057	4.98513	4.98513	4.98513	4.98513	4.98513	4.98513
3.58	0.282218	0.386857	0.630273	0.902485	0.939262	0.948872	4.98372	4.89975	4.57656	3.38057	2.65633	2.28304													0.282218	0.282218	0.282218	0.282218	0.282218	0.282218	4.98372	4.98372	4.98372	4.98372	4.98372	4.98372
3.59	0.280397	0.3848	0.62868	0.90234	0.939233	0.94886	4.98228	4.89914	4.57713	3.37901	2.65255	2.27806													0.280397	0.280397	0.280397	0.280397	0.280397	0.280397	4.98228	4.98228	4.98228	4.98228	4.98228	4.98228
3.6	0.278593	0.382756	0.627089	0.902195	0.939205	0.948848	4.98082	4.89852	4.57769	3.37745	2.64876	2.27308													0.278593	0.278593	0.278593	0.278593	0.278593	0.278593	4.98082	4.98082	4.98082	4.98082	4.98082	4.98082
3.61	0.276807	0.380726	0.625501	0.902051	0.939177	0.948836	4.97935	4.89787	4.57823	3.3759	2.64497	2.2681													0.276807	0.276807	0.276807	0.276807	0.276807	0.276807	4.97935	4.97935	4.97935	4.97935	4.97935	4.97935
3.62	0.275039	0.378709	0.623914	0.901908	0.939149	0.948824	4.97784	4.89719	4.57876	3.37434	2.64118	2.26312													0.275039	0.275039	0.275039	0.275039	0.275039	0.275039	4.97784	4.97784	4.97784	4.97784	4.97784	4.97784
3.63	0.273288	0.376707	0.622329	0.901765	0.939122	0.948812	4.97632	4.8965	4.57928	3.37278	2.63739	2.25814													0.273288	0.273288	0.273288	0.273288	0.273288	0.273288	4.97632	4.97632	4.97632	4.97632	4.97632	4.97632
3.64	0.271554	0.374718	0.620746	0.901622	0.939094	0.948801	4.97478	4.89578	4.57978	3.37122	2.6336	2.25316													0.271554	0.271554	0.271554	0.271554	0.271554	0.271554	4.97478	4.97478	4.97478	4.97478	4.97478	4.97478
3.65	0.269837	0.372743	0.619166	0.90148	0.939067	0.948789	4.97321	4.89504	4.58027	3.36966	2.62981	2.24818													0.269837	0.269837	0.269837	0.269837	0.269837	0.269837	4.97321	4.97321	4.97321	4.97321	4.97321	4.97321
3.66	0.268137	0.370782	0.617588	0.901339	0.93904	0.948778	4.97162	4.89427	4.58074	3.3681	2.62603	2.2432													0.268137	0.268137	0.268137	0.268137	0.268137	0.268137	4.97162	4.97162	4.97162	4.97162	4.97162	4.97162
3.67	0.266454	0.368834	0.616012	0.901198	0.939014	0.948767	4.97001	4.89349	4.5812	3.36654	2.62224	2.23822													0.266454	0.266454	0.266454	0.266454	0.266454	0.266454	4.97001	4.97001	4.97001	4.97001	4.97001	4.97001
3.68	0.264788	0.366901	0.614438	0.901057	0.938987	0.948756	4.96838	4.89268	4.58165	3.36498	2.61845	2.23325													0.264788	0.264788	0.264788	0.264788	0.264788	0.264788	4.96838	4.96838	4.96838	4.96838	4.96838	4.96838
3.69	0.263139	0.364981	0.612867	0.900917	0.938961	0.948745	4.96673	4.89185	4.58208	3.36342	2.61466	2.22827													0.263139	0.263139	0.263139	0.263139	0.263139	0.263139	4.96673	4.96673	4.96673	4.96673	4.96673	4.96673
3.7	0.261506	0.363074	0.611299	0.900778	0.938935	0.948734	4.96506	4.891	4.5825	3.36186	2.61087	2.22329													0.261506	0.261506	0.261506	0.261506	0.261506	0.261506	4.96506	4.96506	4.96506	4.96506	4.96506	4.96506
3.71	0.259889	0.361182	0.609733	0.900639	0.93891	0.948724	4.96336	4.89013	4.58291	3.3603	2.60708	2.21831													0.259889	0.259889	0.259889	0.259889	0.259889	0.259889	4.96336	4.96336	4.96336	4.96336	4.96336	4.96336
3.72	0.258289	0.359303	0.608169	0.900501	0.938884	0.948713	4.96165	4.88924	4.5833	3.35873	2.60329	2.21333													0.258289	0.258289	0.258289	0.258289	0.258289	0.258289	4.96165	4.96165	4.96165	4.96165	4.96165	4.96165
3.73	0.256704	0.357437	0.606608	0.900363	0.938859	0.948703	4.95992	4.88832	4.58368	3.35717	2.5995	2.20835													0.256704	0.256704	0.256704	0.256704	0.256704	0.256704	4.95992	4.95992	4.95992	4.95992	4.95992	4.95992
3.74	0.255136	0.355586	0.60505	0.900226	0.938834	0.948693	4.95817	4.88739	4.58404	3.35561	2.59571	2.20337													0.255136	0.255136	0.255136	0.255136	0.255136	0.255136	4.95817	4.95817	4.95817	4.95817	4.95817	4.95817
3.75	0.253584	0.353747	0.603494	0.900089	0.938809	0.948682	4.95639	4.88643	4.5844	3.35404	2.59192	2.19839													0.253584	0.253584	0.253584	0.253584	0.253584	0.253584	4.95639	4.95639	4.95639	4.95639	4.95639	4.95639
3.76	0.252047	0.351923	0.601941	0.899953	0.938785	0.948672	4.9546	4.88545	4.58473	3.35248	2.58813	2.19341													0.252047	0.252047	0.252047	0.252047	0.252047	0.252047	4.9546	4.9546	4.9546	4.9546	4.9546	4.9546
3.77	0.250526	0.350111	0.600391	0.899817	0.93876	0.948662	4.95279	4.88446	4.58506	3.35091	2.58435	2.18843													0.250526	0.250526	0.250526	0.250526	0.250526	0.250526	4.95279	4.95279	4.95279	4.95279	4.95279	4.95279
3.78	0.24902	0.348314	0.598844	0.899682	0.938736	0.948653	4.95096	4.88344	4.58537	3.34934	2.58056	2.18345													0.24902	0.24902	0.24902	0.24902	0.24902	0.24902	4.95096	4.95096	4.95096	4.95096	4.95096	4.95096
3.79	0.24753	0.346529	0.597299	0.899547	0.938712	0.948643	4.94912	4.8824	4.58566	3.34778	2.57677	2.17847													0.24753	0.24753	0.24753	0.24753	0.24753	0.24753	4.94912	4.94912	4.94912	4.94912	4.94912	4.94912
3.8	0.246055	0.344758	0.595758	0.899413	0.938688	0.948633	4.94725	4.88134	4.58595	3.34621	2.57298	2.17349													0.246055	0.246055	0.246055	0.246055	0.246055	0.246055	4.94725	4.94725	4.94725	4.94725	4.94725	4.94725
3.81	0.244595	0.343001	0.594219	0.899279	0.938665	0.948624	4.94536	4.88026	4.58622	3.34464	2.56919	2.16851													0.244595	0.244595	0.244595	0.244595	0.244595	0.244595	4.94536	4.94536	4.94536	4.94536	4.94536	4.94536
3.82	0.24315	0.341256	0.592684	0.899146	0.938642	0.948615	4.94346	4.87917	4.58647	3.34307	2.5654	2.16353													0.24315	0.24315	0.24315	0.24315	0.24315	0.24315	4.94346	4.94346	4.94346	4.94346	4.94346	4.94346
3.83	0.24172	0.339525	0.591152	0.899013	0.938619	0.948605	4.94154	4.87805	4.58671	3.3415	2.56161	2.15855													0.24172	0.24172	0.24172	0.24172	0.24172	0.24172	4.94154	4.94154	4.94154	4.94154	4.94154	4.94154
3.84	0.240304	0.337807	0.589622	0.898881	0.938596	0.948596	4.9396	4.87691	4.58694	3.33994	2.55782	2.15358													0.240304	0.240304	0.240304	0.240304	0.240304	0.240304	4.9396	4.9396	4.9396	4.9396	4.9396	4.9396
3.85	0.238903	0.336102	0.588096	0.898749	0.938573	0.948587	4.93764	4.87576	4.58716	3.33837	2.55403	2.1486													0.238903	0.238903	0.238903	0.238903	0.238903	0.238903	4.93764	4.93764	4.93764	4.93764	4.93764	4.93764
3.86	0.237516	0.334411	0.586573	0.898618	0.93855	0.948578	4.93567	4.87458	4.58736	3.3368	2.55024	2.14362													0.237516	0.237516	0.237516	0.237516	0.237516	0.237516	4.93567	4.93567	4.93567	4.93567	4.93567	4.93567
3.87	0.236144	0.332732	0.585053	0.898487	0.938528	0.948569	4.93368	4.87339	4.58755	3.33523	2.54645	2.13864													0.236144	0.236144	0.236144	0.236144	0.236144	0.236144	4.93368	4.93368	4.93368	4.93368	4.93368	4.93368
3.88	0.234786	0.331067	0.583537	0.898357	0.938506	0.948561	4.93167	4.87218	4.58773	3.33365	2.54266	2.13366													0.234786	0.234786	0.234786	0.234786	0.234786	0.234786	4.93167	4.93167	4.93167	4.93167	4.93167	4.93167
3.89	0.233442	0.329414	0.582024	0.898227	0.938484	0.948552	4.92964	4.87094	4.58789	3.33208	2.53887	2.12868													0.233442	0.233442	0.233442	0.233442	0.233442	0.233442	4.92964	4.92964	4.92964	4.92964	4.92964	4.92964
3.9	0.232112	0.327774	0.580514	0.898098	0.938462	0.948543	4.9276	4.86969	4.58804	3.33051	2.53508	2.1237													0.232112	0.232112	0.232112	0.232112	0.232112	0.232112	4.9276	4.9276	4.9276	4.9276	4.9276	4.9276
3.91	0.230796	0.326148	0.579008	0.897969	0.938441	0.948535	4.92554	4.86843	4.58818	3.32894	2.53129	2.11872													0.230796	0.230796	0.230796	0.230796	0.230796	0.230796	4.92554	4.92554	4.92554	4.92554	4.92554	4.92554
3.92	0.229493	0.324534	0.577505	0.897841	0.938419	0.948527	4.92347	4.86714	4.5883	3.32736	2.5275	2.11374													0.229493	0.229493	0.229493	0.229493	0.229493	0.229493	4.92347	4.92347	4.92347	4.92347	4.92347	4.92347
3.93	0.228204	0.322932	0.576005	0.897713	0.938398	0.948518	4.92137	4.86583	4.58841	3.32579	2.52371	2.10876													0.228204	0.228204	0.228204	0.228204	0.228204	0.228204	4.92137	4.92137	4.92137	4.92137	4.92137	4.92137
3.94	0.226928	0.321344	0.57451	0.897585	0.938377	0.94851	4.91927	4.86451	4.5885	3.32422	2.51993	2.10378													0.226928	0.226928	0.226928	0.226928	0.226928	0.226928	4.91927	4.91927	4.91927	4.91927	4.91927	4.91927
3.95	0.225665	0.319768	0.573017	0.897458	0.938356	0.948502	4.91714	4.86317	4.58859	3.32264	2.51614	2.0988													0.225665	0.225665	0.225665	0.225665	0.225665	0.225665	4.91714	4.91714	4.91714	4.91714	4.91714	4.91714
3.96	0.224416	0.318204	0.571528	0.897332	0.938336	0.948494	4.915	4.86181	4.58866	3.32107	2.51235	2.09382													0.224416	0.224416	0.224416	0.224416	0.224416	0.224416	4.915	4.915	4.915	4.915	4.915	4.915
3.97	0.22318	0.316653	0.570043	0.897206	0.938315	0.948486	4.91285	4.86043	4.58872	3.31949	2.50856	2.08884													0.22318	0.22318	0.22318	0.22318	0.22318	0.22318	4.91285	4.91285	4.91285	4.91285	4.91285	4.91285
3.98	0.221956	0.315115	0.568562	0.897081	0.938295	0.948478	4.91068	4.85904	4.58876	3.31792	2.50477	2.08386													0.221956	0.221956	0.221956	0.221956	0.221956	0.221956	4.91068	4.91068	4.91068	4.91068	4.91068	4.91068
3.99	0.220746	0.313589	0.567084	0.896956	0.938275	0.948471	4.90849	4.85763	4.58879	3.31634	2.50098	2.07888													0.220746	0.220746	0.220746	0.220746	0.220746	0.220746	4.90849	4.90849	4.90849	4.90849	4.90849	4.90849
4	0.219548	0.312075	0.56561	0.896831	0.938255	0.948463	4.90629	4.8562	4.58881	3.31476	2.49719	2.0739													0.219548	0.219548	0.219548	0.219548	0.219548	0.219548	4.90629	4.90629	4.90629	4.90629	4.90629	4.90629
4.01	0.218362	0.310573	0.56414	0.896707	0.938235	0.948456	4.90407	4.85476	4.58882	3.31318	2.4934	2.06893													0.218362	0.218362	0.218362	0.218362	0.218362	0.218362	4.90407	4.90407	4.90407	4.90407	4.90407	4.90407
4.02	0.217189	0.309084	0.562673	0.896584	0.938216	0.948448	4.90184	4.85329	4.58881	3.31161	2.48961	2.06395													0.217189	0.217189	0.217189	0.217189	0.217189	0.217189	4.90184	4.90184	4.90184	4.90184	4.90184	4.90184
4.03	0.216028	0.307607	0.561211	0.896461	0.938196	0.948441	4.8996	4.85182	4.58879	3.31003	2.48582	2.05897													0.216028	0.216028	0.216028	0.216028	0.216028	0.216028	4.8996	4.8996	4.8996	4.8996	4.8996	4.8996
4.04	0.21488	0.306142	0.559752	0.896338	0.938177	0.948433	4.89734	4.85032	4.58875	3.30845	2.48203	2.05399													0.21488	0.21488	0.21488	0.21488	0.21488	0.21488	4.89734	4.89734	4.89734	4.89734	4.89734	4.89734
4.05	0.213743	0.304688	0.558297	0.896216	0.938158	0.948426	4.89506	4.84881	4.58871	3.30687	2.47824	2.04901													0.213743	0.213743	0.213743	0.213743	0.213743	0.213743	4.89506	4.89506	4.89506	4.89506	4.89506	4.89506
4.06	0.212618	0.303247	0.556846	0.896094	0.938139	0.948419	4.89278	4.84728	4.58865	3.30529	2.47445	2.04403													0.212618	0.212618	0.212618	0.212618	0.212618	0.212618	4.89278	4.89278	4.89278	4.89278	4.89278	4.89278
4.07	0.211505	0.301818	0.555399	0.895973	0.93812	0.948412	4.89047	4.84574	4.58858	3.30371	2.47066	2.03905													0.211505	0.211505	0.211505	0.211505	0.211505	0.211505	4.89047	4.89047	4.89047	4.89047	4.89047	4.89047
4.08	0.210404	0.3004	0.553956	0.895852	0.938102	0.948405	4.88816	4.84418	4.58849	3.30213	2.46687	2.03407													0.210404	0.210404	0.210404	0.210404	0.210404	0.210404	4.88816	4.88816	4.88816	4.88816	4.88816	4.88816
4.09	0.209315	0.298994	0.552517	0.895732	0.938083	0.948398	4.88583	4.8426	4.5884	3.30055	2.46308	2.02909													0.209315	0.209315	0.209315	0.209315	0.209315	0.209315	4.88583	4.88583	4.88583	4.88583	4.88583	4.88583
4.1	0.208236	0.2976	0.551082	0.895612	0.938065	0.948391	4.88348	4.84101	4.58829	3.29897	2.45929	2.02411													0.208236	0.208236	0.208236	0.208236	0.208236	0.208236	4.88348	4.88348	4.88348	4.88348	4.88348	4.88348
4.11	0.20717	0.296217	0.549651	0.895492	0.938047	0.948385	4.88113	4.8394	4.58817	3.29739	2.4555	2.01913													0.20717	0.20717	0.20717	0.20717	0.20717	0.20717	4.88113	4.88113	4.88113	4.88113	4.88113	4.88113
4.12	0.206114	0.294846	0.548225	0.895373	0.938029	0.948378	4.87876	4.83778	4.58803	3.2958	2.45171	2.01415													0.206114	0.206114	0.206114	0.206114	0.206114	0.206114	4.87876	4.87876	4.87876	4.87876	4.87876	4.87876
4.13	0.205069	0.293487	0.546802	0.895255	0.938011	0.948372	4.87637	4.83614	4.58789	3.29422	2.44792	2.00917													0.205069	0.205069	0.205069	0.205069	0.205069	0.205069	4.87637	4.87637	4.87637	4.87637	4.87637	4.87637
4.14	0.204036	0.292138	0.545384	0.895137	0.937994	0.948365	4.87398	4.83448	4.58773	3.29264	2.44413	2.00419													0.204036	0.204036	0.204036	0.204036	0.204036	0.204036	4.87398	4.87398	4.87398	4.87398	4.87398	4.87398
4.15	0.203013	0.290801	0.54397	0.895019	0.937976	0.948359	4.87157	4.83281	4.58755	3.29105	2.44034	1.99921													0.203013	0.203013	0.203013	0.203013	0.203013	0.203013	4.87157	4.87157	4.87157	4.87157	4.87157	4.87157
4.16	0.202001	0.289475	0.54256	0.894902	0.937959	0.948352	4.86914	4.83113	4.58737	3.28947	2.43655	1.99423													0.202001	0.202001	0.202001	0.202001	0.202001	0.202001	4.86914	4.86914	4.86914	4.86914	4.86914	4.86914
4.17	0.201	0.288161	0.541154	0.894785	0.937942	0.948346	4.86671	4.82943	4.58717	3.28788	2.43276	1.98926													0.201	0.201	0.201	0.201	0.201	0.201	4.86671	4.86671	4.86671	4.86671	4.86671	4.86671
4.18	0.200009	0.286857	0.539753	0.894669	0.937925	0.94834	4.86426	4.82772	4.58696	3.2863	2.42897	1.98428													0.200009	0.200009	0.200009	0.200009	0.200009	0.200009	4.86426	4.86426	4.86426	4.86426	4.86426	4.86426
4.19	0.199029	0.285565	0.538355	0.894553	0.937908	0.948334	4.8618	4.82599	4.58674	3.28471	2.42518	1.9793													0.199029	0.199029	0.199029	0.199029	0.199029	0.199029	4.8618	4.8618	4.8618	4.8618	4.8618	4.8618
4.2	0.198059	0.284283	0.536963	0.894437	0.937891	0.948328	4.85933	4.82424	4.58651	3.28313	2.42138	1.97432													0.198059	0.198059	0.198059	0.198059	0.198059	0.198059	4.85933	4.85933	4.85933	4.85933	4.85933	4.85933
4.21	0.197099	0.283012	0.535574	0.894322	0.937874	0.948322	4.85684	4.82249	4.58626	3.28154	2.41759	1.96934													0.197099	0.197099	0.197099	0.197099	0.197099	0.197099	4.85684	4.85684	4.85684	4.85684	4.85684	4.85684
4.22	0.196149	0.281752	0.53419	0.894208	0.937858	0.948316	4.85435	4.82071	4.58601	3.27995	2.4138	1.96436													0.196149	0.196149	0.196149	0.196149	0.196149	0.196149	4.85435	4.85435	4.85435	4.85435	4.85435	4.85435
4.23	0.195209	0.280503	0.53281	0.894094	0.937842	0.94831	4.85184	4.81893	4.58574	3.27837	2.41001	1.95938													0.195209	0.195209	0.195209	0.195209	0.195209	0.195209	4.85184	4.85184	4.85184	4.85184	4.85184	4.85184
4.24	0.194279	0.279264	0.531435	0.89398	0.937825	0.948304	4.84932	4.81713	4.58545	3.27678	2.40622	1.9544													0.194279	0.194279	0.194279	0.194279	0.194279	0.194279	4.84932	4.84932	4.84932	4.84932	4.84932	4.84932
4.25	0.193359	0.278036	0.530064	0.893867	0.937809	0.948298	4.84679	4.81531	4.58516	3.27519	2.40243	1.94942													0.193359	0.193359	0.193359	0.193359	0.193359	0.193359	4.84679	4.84679	4.84679	4.84679	4.84679	4.84679
4.26	0.192449	0.276819	0.528698	0.893754	0.937794	0.948293	4.84425	4.81349	4.58485	3.2736	2.39864	1.94444													0.192449	0.192449	0.192449	0.192449	0.192449	0.192449	4.84425	4.84425	4.84425	4.84425	4.84425	4.84425
4.27	0.191548	0.275612	0.527336	0.893641	0.937778	0.948287	4.84169	4.81165	4.58454	3.27201	2.39485	1.93946													0.191548	0.191548	0.191548	0.191548	0.191548	0.191548	4.84169	4.84169	4.84169	4.84169	4.84169	4.84169
4.28	0.190657	0.274415	0.525979	0.893529	0.937762	0.948282	4.83913	4.80979	4.58421	3.27042	2.39106	1.93448													0.190657	0.190657	0.190657	0.190657	0.190657	0.190657	4.83913	4.83913	4.83913	4.83913	4.83913	4.83913
4.29	0.189775	0.273228	0.524626	0.893418	0.937747	0.948276	4.83655	4.80792	4.58386	3.26883	2.38727	1.9295													0.189775	0.189775	0.189775	0.189775	0.189775	0.189775	4.83655	4.83655	4.83655	4.83655	4.83655	4.83655
4.3	0.188902	0.272052	0.523278	0.893307	0.937731	0.948271	4.83396	4.80604	4.58351	3.26724	2.38348	1.92452													0.188902	0.188902	0.188902	0.188902	0.188902	0.188902	4.83396	4.83396	4.83396	4.83396	4.83396	4.83396
4.31	0.188039	0.270886	0.521934	0.893196	0.937716	0.948265	4.83136	4.80414	4.58315	3.26565	2.37969	1.91954													0.188039	0.188039	0.188039	0.188039	0.188039	0.188039	4.83136	4.83136	4.83136	4.83136	4.83136	4.83136
4.32	0.187184	0.26973	0.520595	0.893085	0.937701	0.94826	4.82875	4.80224	4.58277	3.26406	2.3759	1.91456													0.187184	0.187184	0.187184	0.187184	0.187184	0.187184	4.82875	4.82875	4.82875	4.82875	4.82875	4.82875
4.33	0.186339	0.268583	0.51926	0.892976	0.937686	0.948255	4.82613	4.80031	4.58238	3.26247	2.37211	1.90958													0.186339	0.186339	0.186339	0.186339	0.186339	0.186339	4.82613	4.82613	4.82613	4.82613	4.82613	4.82613
4.34	0.185502	0.267447	0.51793	0.892866	0.937671	0.94825	4.8235	4.79838	4.58198	3.26088	2.36832	1.90461													0.185502	0.185502	0.185502	0.185502	0.185502	0.185502	4.8235	4.8235	4.8235	4.8235	4.8235	4.8235
4.35	0.184674	0.266321	0.516605	0.892757	0.937657	0.948245	4.82086	4.79643	4.58157	3.25929	2.36453	1.89963													0.184674	0.184674	0.184674	0.184674	0.184674	0.184674	4.82086	4.82086	4.82086	4.82086	4.82086	4.82086
4.36	0.183855	0.265204	0.515284	0.892648	0.937642	0.94824	4.81821	4.79447	4.58114	3.25769	2.36074	1.89465													0.183855	0.183855	0.183855	0.183855	0.183855	0.183855	4.81821	4.81821	4.81821	4.81821	4.81821	4.81821
4.37	0.183045	0.264097	0.513968	0.89254	0.937628	0.948235	4.81555	4.7925	4.58071	3.2561	2.35695	1.88967													0.183045	0.183045	0.183045	0.183045	0.183045	0.183045	4.81555	4.81555	4.81555	4.81555	4.81555	4.81555
4.38	0.182243	0.263	0.512657	0.892432	0.937614	0.94823	4.81288	4.79052	4.58026	3.25451	2.35316	1.88469													0.182243	0.182243	0.182243	0.182243	0.182243	0.182243	4.81288	4.81288	4.81288	4.81288	4.81288	4.81288
4.39	0.181449	0.261912	0.51135	0.892325	0.937599	0.948225	4.8102	4.78852	4.5798	3.25291	2.34937	1.87971													0.181449	0.181449	0.181449	0.181449	0.181449	0.181449	4.8102	4.8102	4.8102	4.8102	4.8102	4.8102
4.4	0.180664	0.260834	0.510048	0.892218	0.937585	0.94822	4.8075	4.78651	4.57933	3.25132	2.34557	1.87473													0.180664	0.180664	0.180664	0.180664	0.180664	0.180664	4.8075	4.8075	4.8075	4.8075	4.8075	4.8075
4.41	0.179887	0.259765	0.508751	0.892111	0.937571	0.948215	4.8048	4.78449	4.57885	3.24972	2.34178	1.86975													0.179887	0.179887	0.179887	0.179887	0.179887	0.179887	4.8048	4.8048	4.8048	4.8048	4.8048	4.8048
4.42	0.179118	0.258705	0.507458	0.892005	0.937558	0.948211	4.80209	4.78246	4.57836	3.24813	2.33799	1.86477													0.179118	0.179118	0.179118	0.179118	0.179118	0.179118	4.80209	4.80209	4.80209	4.80209	4.80209	4.80209
4.43	0.178357	0.257655	0.506171	0.891899	0.937544	0.948206	4.79937	4.78041	4.57785	3.24653	2.3342	1.85979													0.178357	0.178357	0.178357	0.178357	0.178357	0.178357	4.79937	4.79937	4.79937	4.79937	4.79937	4.79937
4.44	0.177604	0.256614	0.504888	0.891794	0.93753	0.948201	4.79664	4.77835	4.57734	3.24494	2.33041	1.85481													0.177604	0.177604	0.177604	0.177604	0.177604	0.177604	4.79664	4.79664	4.79664	4.79664	4.79664	4.79664
4.45	0.176859	0.255582	0.503609	0.891689	0.937517	0.948197	4.7939	4.77628	4.57681	3.24334	2.32662	1.84983													0.176859	0.176859	0.176859	0.176859	0.176859	0.176859	4.7939	4.7939	4.7939	4.7939	4.7939	4.7939
4.46	0.176122	0.254559	0.502336	0.891584	0.937504	0.948192	4.79115	4.7742	4.57627	3.24174	2.32283	1.84485													0.176122	0.176122	0.176122	0.176122	0.176122	0.176122	4.79115	4.79115	4.79115	4.79115	4.79115	4.79115
4.47	0.175392	0.253545	0.501067	0.89148	0.93749	0.948188	4.78839	4.77211	4.57572	3.24015	2.31904	1.83987													0.175392	0.175392	0.175392	0.175392	0.175392	0.175392	4.78839	4.78839	4.78839	4.78839	4.78839	4.78839
4.48	0.17467	0.252539	0.499803	0.891376	0.937477	0.948183	4.78562	4.77001	4.57516	3.23855	2.31525	1.83489													0.17467	0.17467	0.17467	0.17467	0.17467	0.17467	4.78562	4.78562	4.78562	4.78562	4.78562	4.78562
4.49	0.173956	0.251543	0.498544	0.891272	0.937464	0.948179	4.78285	4.76789	4.57459	3.23695	2.31146	1.82991													0.173956	0.173956	0.173956	0.173956	0.173956	0.173956	4.78285	4.78285	4.78285	4.78285	4.78285	4.78285
4.5	0.173249	0.250555	0.49729	0.891169	0.937451	0.948175	4.78006	4.76577	4.57401	3.23535	2.30767	1.82494													0.173249	0.173249	0.173249	0.173249	0.173249	0.173249	4.78006	4.78006	4.78006	4.78006	4.78006	4.78006
4.51	0.17255	0.249576	0.496041	0.891067	0.937439	0.948171	4.77727	4.76363	4.57342	3.23375	2.30388	1.81996													0.17255	0.17255	0.17255	0.17255	0.17255	0.17255	4.77727	4.77727	4.77727	4.77727	4.77727	4.77727
4.52	0.171857	0.248606	0.494796	0.890965	0.937426	0.948166	4.77447	4.76148	4.57281	3.23215	2.30009	1.81498													0.171857	0.171857	0.171857	0.171857	0.171857	0.171857	4.77447	4.77447	4.77447	4.77447	4.77447	4.77447
4.53	0.171172	0.247644	0.493557	0.890863	0.937414	0.948162	4.77165	4.75932	4.5722	3.23055	2.29629	1.81													0.171172	0.171172	0.171172	0.171172	0.171172	0.171172	4.77165	4.77165	4.77165	4.77165	4.77165	4.77165
4.54	0.170494	0.246691	0.492322	0.890761	0.937401	0.948158	4.76883	4.75716	4.57157	3.22895	2.2925	1.80502													0.170494	0.170494	0.170494	0.170494	0.170494	0.170494	4.76883	4.76883	4.76883	4.76883	4.76883	4.76883
4.55	0.169824	0.245746	0.491092	0.89066	0.937389	0.948154	4.766	4.75497	4.57093	3.22735	2.28871	1.80004													0.169824	0.169824	0.169824	0.169824	0.169824	0.169824	4.766	4.766	4.766	4.766	4.766	4.766
4.56	0.16916	0.24481	0.489867	0.890559	0.937377	0.94815	4.76317	4.75278	4.57029	3.22575	2.28492	1.79506													0.16916	0.16916	0.16916	0.16916	0.16916	0.16916	4.76317	4.76317	4.76317	4.76317	4.76317	4.76317
4.57	0.168503	0.243881	0.488646	0.890459	0.937364	0.948146	4.76032	4.75058	4.56963	3.22415	2.28113	1.79008													0.168503	0.168503	0.168503	0.168503	0.168503	0.168503	4.76032	4.76032	4.76032	4.76032	4.76032	4.76032
4.58	0.167853	0.242961	0.487431	0.890359	0.937353	0.948142	4.75747	4.74837	4.56896	3.22255	2.27734	1.7851													0.167853	0.167853	0.167853	0.167853	0.167853	0.167853	4.75747	4.75747	4.75747	4.75747	4.75747	4.75747
4.59	0.167209	0.242049	0.486221	0.890259	0.937341	0.948138	4.75461	4.74615	4.56828	3.22095	2.27355	1.78012													0.167209	0.167209	0.167209	0.167209	0.167209	0.167209	4.75461	4.75461	4.75461	4.75461	4.75461	4.75461
4.6	0.166572	0.241145	0.485015	0.89016	0.937329	0.948134	4.75174	4.74391	4.56759	3.21935	2.26976	1.77514													0.166572	0.166572	0.166572	0.166572	0.166572	0.166572	4.75174	4.75174	4.75174	4.75174	4.75174	4.75174
4.61	0.165942	0.240249	0.483814	0.890061	0.937317	0.948131	4.74886	4.74167	4.56689	3.21775	2.26597	1.77016													0.165942	0.165942	0.165942	0.165942	0.165942	0.165942	4.74886	4.74886	4.74886	4.74886	4.74886	4.74886
4.62	0.165319	0.239361	0.482619	0.889963	0.937306	0.948127	4.74597	4.73942	4.56618	3.21614	2.26218	1.76518													0.165319	0.165319	0.165319	0.165319	0.165319	0.165319	4.74597	4.74597	4.74597	4.74597	4.74597	4.74597
4.63	0.164702	0.238481	0.481428	0.889865	0.937294	0.948123	4.74308	4.73716	4.56546	3.21454	2.25838	1.7602													0.164702	0.164702	0.164702	0.164702	0.164702	0.164702	4.74308	4.74308	4.74308	4.74308	4.74308	4.74308
4.64	0.164091	0.237609	0.480242	0.889767	0.937283	0.94812	4.74018	4.73488	4.56472	3.21294	2.25459	1.75522													0.164091	0.164091	0.164091	0.164091	0.164091	0.164091	4.74018	4.74018	4.74018	4.74018	4.74018	4.74018
4.65	0.163487	0.236744	0.479061	0.88967	0.937271	0.948116	4.73727	4.7326	4.56398	3.21133	2.2508	1.75024													0.163487	0.163487	0.163487	0.163487	0.163487	0.163487	4.73727	4.73727	4.73727	4.73727	4.73727	4.73727
4.66	0.162888	0.235887	0.477885	0.889573	0.93726	0.948112	4.73435	4.73031	4.56323	3.20973	2.24701	1.74526													0.162888	0.162888	0.162888	0.162888	0.162888	0.162888	4.73435	4.73435	4.73435	4.73435	4.73435	4.73435
4.67	0.162296	0.235038	0.476714	0.889476	0.937249	0.948109	4.73143	4.72801	4.56246	3.20812	2.24322	1.74029													0.162296	0.162296	0.162296	0.162296	0.162296	0.162296	4.73143	4.73143	4.73143	4.73143	4.73143	4.73143
4.68	0.16171	0.234196	0.475547	0.88938	0.937238	0.948105	4.7285	4.72569	4.56169	3.20652	2.23943	1.73531													0.16171	0.16171	0.16171	0.16171	0.16171	0.16171	4.7285	4.7285	4.7285	4.7285	4.7285	4.7285
4.69	0.161131	0.233362	0.474386	0.889284	0.937227	0.948102	4.72556	4.72337	4.56091	3.20491	2.23564	1.73033													0.161131	0.161131	0.161131	0.161131	0.161131	0.161131	4.72556	4.72556	4.72556	4.72556	4.72556	4.72556
4.7	0.160557	0.232535	0.47323	0.889189	0.937216	0.948098	4.72262	4.72104	4.56011	3.20331	2.23185	1.72535													0.160557	0.160557	0.160557	0.160557	0.160557	0.160557	4.72262	4.72262	4.72262	4.72262	4.72262	4.72262
4.71	0.159989	0.231715	0.472078	0.889093	0.937206	0.948095	4.71966	4.7187	4.55931	3.2017	2.22806	1.72037													0.159989	0.159989	0.159989	0.159989	0.159989	0.159989	4.71966	4.71966	4.71966	4.71966	4.71966	4.71966
4.72	0.159427	0.230903	0.470932	0.888999	0.937195	0.948092	4.7167	4.71635	4.55849	3.20009	2.22426	1.71539													0.159427	0.159427	0.159427	0.159427	0.159427	0.159427	4.7167	4.7167	4.7167	4.7167	4.7167	4.7167
4.73	0.15887	0.230098	0.46979	0.888904	0.937185	0.948088	4.71374	4.714	4.55767	3.19849	2.22047	1.71041													0.15887	0.15887	0.15887	0.15887	0.15887	0.15887	4.71374	4.71374	4.71374	4.71374	4.71374	4.71374
4.74	0.15832	0.2293	0.468653	0.88881	0.937174	0.948085	4.71076	4.71163	4.55684	3.19688	2.21668	1.70543													0.15832	0.15832	0.15832	0.15832	0.15832	0.15832	4.71076	4.71076	4.71076	4.71076	4.71076	4.71076
4.75	0.157775	0.228509	0.467521	0.888717	0.937164	0.948082	4.70778	4.70925	4.55599	3.19527	2.21289	1.70045													0.157775	0.157775	0.157775	0.157775	0.157775	0.157775	4.70778	4.70778	4.70778	4.70778	4.70778	4.70778
4.76	0.157235	0.227725	0.466395	0.888623	0.937154	0.948079	4.70479	4.70687	4.55514	3.19366	2.2091	1.69547													0.157235	0.157235	0.157235	0.157235	0.157235	0.157235	4.70479	4.70479	4.70479	4.70479	4.70479	4.70479
4.77	0.156702	0.226948	0.465273	0.88853	0.937143	0.948076	4.7018	4.70447	4.55427	3.19205	2.20531	1.69049													0.156702	0.156702	0.156702	0.156702	0.156702	0.156702	4.7018	4.7018	4.7018	4.7018	4.7018	4.7018
4.78	0.156173	0.226178	0.464156	0.888438	0.937133	0.948073	4.6988	4.70207	4.5534	3.19045	2.20152	1.68551													0.156173	0.156173	0.156173	0.156173	0.156173	0.156173	4.6988	4.6988	4.6988	4.6988	4.6988	4.6988
4.79	0.15565	0.225415	0.463044	0.888345	0.937123	0.948069	4.69579	4.69966	4.55252	3.18884	2.19773	1.68053													0.15565	0.15565	0.15565	0.15565	0.15565	0.15565	4.69579	4.69579	4.69579	4.69579	4.69579	4.69579
4.8	0.155133	0.224659	0.461936	0.888253	0.937113	0.948066	4.69277	4.69724	4.55162	3.18723	2.19393	1.67555													0.155133	0.155133	0.155133	0.155133	0.155133	0.155133	4.69277	4.69277	4.69277	4.69277	4.69277	4.69277
4.81	0.15462	0.223909	0.460834	0.888162	0.937104	0.948063	4.68975	4.69481	4.55072	3.18562	2.19014	1.67057													0.15462	0.15462	0.15462	0.15462	0.15462	0.15462	4.68975	4.68975	4.68975	4.68975	4.68975	4.68975
4.82	0.154113	0.223166	0.459737	0.88807	0.937094	0.94806	4.68673	4.69237	4.54981	3.18401	2.18635	1.66559													0.154113	0.154113	0.154113	0.154113	0.154113	0.154113	4.68673	4.68673	4.68673	4.68673	4.68673	4.68673
4.83	0.153611	0.22243	0.458644	0.88798	0.937084	0.948057	4.68369	4.68993	4.54888	3.1824	2.18256	1.66062													0.153611	0.153611	0.153611	0.153611	0.153611	0.153611	4.68369	4.68369	4.68369	4.68369	4.68369	4.68369
4.84	0.153114	0.2217	0.457557	0.887889	0.937075	0.948055	4.68065	4.68747	4.54795	3.18079	2.17877	1.65564													0.153114	0.153114	0.153114	0.153114	0.153114	0.153114	4.68065	4.68065	4.68065	4.68065	4.68065	4.68065
4.85	0.152623	0.220977	0.456474	0.887799	0.937065	0.948052	4.67761	4.68501	4.54701	3.17918	2.17498	1.65066													0.152623	0.152623	0.152623	0.152623	0.152623	0.152623	4.67761	4.67761	4.67761	4.67761	4.67761	4.67761
4.86	0.152136	0.22026	0.455397	0.887709	0.937056	0.948049	4.67456	4.68254	4.54606	3.17756	2.17119	1.64568													0.152136	0.152136	0.152136	0.152136	0.152136	0.152136	4.67456	4.67456	4.67456	4.67456	4.67456	4.67456
4.87	0.151654	0.21955	0.454324	0.887619	0.937046	0.948046	4.6715	4.68007	4.5451	3.17595	2.1674	1.6407													0.151654	0.151654	0.151654	0.151654	0.151654	0.151654	4.6715	4.6715	4.6715	4.6715	4.6715	4.6715
4.88	0.151177	0.218845	0.453256	0.88753	0.937037	0.948043	4.66843	4.67758	4.54413	3.17434	2.1636	1.63572													0.151177	0.151177	0.151177	0.151177	0.151177	0.151177	4.66843	4.66843	4.66843	4.66843	4.66843	4.66843
4.89	0.150705	0.218148	0.452193	0.887441	0.937028	0.948041	4.66536	4.67509	4.54315	3.17273	2.15981	1.63074													0.150705	0.150705	0.150705	0.150705	0.150705	0.150705	4.66536	4.66536	4.66536	4.66536	4.66536	4.66536
4.9	0.150238	0.217456	0.451135	0.887353	0.937019	0.948038	4.66229	4.67258	4.54216	3.17112	2.15602	1.62576													0.150238	0.150238	0.150238	0.150238	0.150238	0.150238	4.66229	4.66229	4.66229	4.66229	4.66229	4.66229
4.91	0.149775	0.21677	0.450081	0.887265	0.93701	0.948035	4.6592	4.67007	4.54116	3.1695	2.15223	1.62078													0.149775	0.149775	0.149775	0.149775	0.149775	0.149775	4.6592	4.6592	4.6592	4.6592	4.6592	4.6592
4.92	0.149317	0.216091	0.449033	0.887177	0.937001	0.948032	4.65612	4.66756	4.54016	3.16789	2.14844	1.6158													0.149317	0.149317	0.149317	0.149317	0.149317	0.149317	4.65612	4.65612	4.65612	4.65612	4.65612	4.65612
4.93	0.148864	0.215417	0.447989	0.887089	0.936992	0.94803	4.65302	4.66503	4.53914	3.16628	2.14465	1.61082													0.148864	0.148864	0.148864	0.148864	0.148864	0.148864	4.65302	4.65302	4.65302	4.65302	4.65302	4.65302
4.94	0.148416	0.21475	0.446951	0.887002	0.936984	0.948027	4.64992	4.6625	4.53812	3.16466	2.14086	1.60584													0.148416	0.148416	0.148416	0.148416	0.148416	0.148416	4.64992	4.64992	4.64992	4.64992	4.64992	4.64992
4.95	0.147972	0.214089	0.445917	0.886915	0.936975	0.948025	4.64682	4.65996	4.53708	3.16305	2.13706	1.60086													0.147972	0.147972	0.147972	0.147972	0.147972	0.147972	4.64682	4.64682	4.64682	4.64682	4.64682	4.64682
4.96	0.147532	0.213433	0.444888	0.886829	0.936966	0.948022	4.64371	4.65741	4.53604	3.16143	2.13327	1.59588													0.147532	0.147532	0.147532	0.147532	0.147532	0.147532	4.64371	4.64371	4.64371	4.64371	4.64371	4.64371
4.97	0.147097	0.212783	0.443864	0.886743	0.936958	0.94802	4.64059	4.65486	4.53499	3.15982	2.12948	1.5909													0.147097	0.147097	0.147097	0.147097	0.147097	0.147097	4.64059	4.64059	4.64059	4.64059	4.64059	4.64059
4.98	0.146666	0.212139	0.442844	0.886657	0.936949	0.948017	4.63747	4.65229	4.53392	3.1582	2.12569	1.58592													0.146666	0.146666	0.146666	0.146666	0.146666	0.146666	4.63747	4.63747	4.63747	4.63747	4.63747	4.63747
4.99	0.146239	0.211501	0.44183	0.886571	0.936941	0.948015	4.63434	4.64973	4.53285	3.15659	2.1219	1.58094													0.146239	0.146239	0.146239	0.146239	0.146239	0.146239	4.63434	4.63434	4.63434	4.63434	4.63434	4.63434
5	0.145817	0.210868	0.44082	0.886486	0.936933	0.948012	4.63121	4.64715	4.53177	3.15497	2.11811	1.57597													0.145817	0.145817	0.145817	0.145817	0.145817	0.145817	4.63121	4.63103	4.63066	4.62992	4.62955	4.62937
5.01	0.145399	0.210241	0.439815	0.886401	0.936924	0.94801	4.62808	4.64457	4.53069	3.15335	2.11432	1.57099													0.145399	0.1454	0.1454	0.145401	0.145401	0.145401	4.62808	4.62771	4.62697	4.62549	4.62476	4.62439
5.02	0.144986	0.20962	0.438815	0.886317	0.936916	0.948008	4.62493	4.64197	4.52959	3.15174	2.11052	1.56601													0.144986	0.144986	0.144987	0.144989	0.14499	0.144991	4.62493	4.62438	4.62328	4.62107	4.61996	4.61941
5.03	0.144576	0.209004	0.43782	0.886233	0.936908	0.948005	4.62179	4.63938	4.52848	3.15012	2.10673	1.56103													0.144576	0.144577	0.144579	0.144583	0.144585	0.144587	4.62179	4.62105	4.61958	4.61664	4.61516	4.61443
5.04	0.144171	0.208394	0.43683	0.886149	0.9369	0.948003	4.61863	4.63677	4.52737	3.1485	2.10294	1.55605													0.144171	0.144172	0.144176	0.144183	0.144186	0.144188	4.61863	4.61772	4.61588	4.61221	4.61037	4.60945
5.05	0.143769	0.207789	0.435844	0.886065	0.936892	0.948001	4.61547	4.63416	4.52625	3.14688	2.09915	1.55107													0.143769	0.143772	0.143777	0.143787	0.143792	0.143795	4.61547	4.61438	4.61218	4.60778	4.60557	4.60447
5.06	0.143372	0.207189	0.434863	0.885982	0.936884	0.947998	4.61231	4.63154	4.52511	3.14527	2.09536	1.54609													0.143372	0.143375	0.143383	0.143397	0.143404	0.143407	4.61231	4.61103	4.60847	4.60334	4.60077	4.59949
5.07	0.142978	0.206595	0.433887	0.885899	0.936876	0.947996	4.60914	4.62892	4.52397	3.14365	2.09157	1.54111													0.142978	0.142983	0.142993	0.143011	0.143021	0.143025	4.60914	4.60768	4.60476	4.59891	4.59598	4.59451
5.08	0.142589	0.206006	0.432915	0.885816	0.936869	0.947994	4.60597	4.62628	4.52282	3.14203	2.08777	1.53613													0.142589	0.142595	0.142607	0.142631	0.142643	0.142649	4.60597	4.60433	4.60105	4.59447	4.59118	4.58953
5.09	0.142203	0.205422	0.431948	0.885734	0.936861	0.947992	4.60279	4.62365	4.52167	3.14041	2.08398	1.53115													0.142203	0.142211	0.142226	0.142255	0.14227	0.142277	4.60279	4.60097	4.59733	4.59003	4.58638	4.58455
5.1	0.141822	0.204844	0.430986	0.885652	0.936853	0.94799	4.59961	4.621	4.5205	3.13879	2.08019	1.52617													0.141822	0.141831	0.141849	0.141884	0.141902	0.141911	4.59961	4.59761	4.59361	4.58559	4.58158	4.57957
5.11	0.141444	0.20427	0.430029	0.88557	0.936846	0.947987	4.59642	4.61835	4.51933	3.13717	2.0764	1.52119													0.141444	0.141454	0.141476	0.141518	0.141539	0.14155	4.59642	4.59424	4.58988	4.58115	4.57678	4.57459
5.12	0.141069	0.203702	0.429077	0.885489	0.936838	0.947985	4.59323	4.61569	4.51814	3.13555	2.07261	1.51621													0.141069	0.141082	0.141107	0.141157	0.141181	0.141194	4.59323	4.59087	4.58616	4.57671	4.57198	4.56961
5.13	0.140699	0.203139	0.428129	0.885408	0.936831	0.947983	4.59003	4.61303	4.51695	3.13393	2.06882	1.51123													0.140699	0.140714	0.140743	0.1408	0.140828	0.140842	4.59003	4.5875	4.58243	4.57227	4.56718	4.56463
5.14	0.140332	0.20258	0.427186	0.885327	0.936824	0.947981	4.58683	4.61036	4.51575	3.13231	2.06502	1.50625													0.140332	0.140349	0.140382	0.140448	0.14048	0.140496	4.58683	4.58412	4.57869	4.56782	4.56238	4.55965
5.15	0.139969	0.202027	0.426247	0.885247	0.936816	0.947979	4.58363	4.60768	4.51454	3.13069	2.06123	1.50127													0.139969	0.139988	0.140026	0.1401	0.140136	0.140155	4.58363	4.58074	4.57496	4.56338	4.55758	4.55467
5.16	0.13961	0.201478	0.425313	0.885167	0.936809	0.947977	4.58042	4.605	4.51333	3.12907	2.05744	1.4963													0.13961	0.139631	0.139673	0.139756	0.139797	0.139818	4.58042	4.57735	4.57122	4.55893	4.55277	4.5497
5.17	0.139254	0.200935	0.424384	0.885087	0.936802	0.947975	4.5772	4.60231	4.5121	3.12745	2.05365	1.49132													0.139254	0.139277	0.139324	0.139417	0.139463	0.139486	4.5772	4.57396	4.56747	4.55448	4.54797	4.54472
5.18	0.138901	0.200396	0.423459	0.885007	0.936795	0.947973	4.57398	4.59961	4.51087	3.12583	2.04986	1.48634													0.138901	0.138927	0.138979	0.139082	0.139133	0.139158	4.57398	4.57057	4.56373	4.55003	4.54317	4.53974
5.19	0.138552	0.199862	0.422539	0.884928	0.936788	0.947971	4.57076	4.59691	4.50963	3.12421	2.04607	1.48136													0.138552	0.138581	0.138638	0.138752	0.138807	0.138835	4.57076	4.56717	4.55998	4.54558	4.53837	4.53476
5.2	0.138207	0.199333	0.421624	0.884849	0.936781	0.947969	4.56753	4.5942	4.50838	3.12258	2.04227	1.47638													0.138207	0.138238	0.138301	0.138425	0.138486	0.138516	4.56753	4.56376	4.55623	4.54113	4.53356	4.52978
5.21	0.137865	0.198808	0.420713	0.88477	0.936774	0.947967	4.5643	4.59149	4.50713	3.12096	2.03848	1.4714													0.137865	0.137899	0.137968	0.138103	0.138169	0.138202	4.5643	4.56036	4.55247	4.53667	4.52876	4.5248
5.22	0.137526	0.198288	0.419807	0.884692	0.936767	0.947966	4.56106	4.58877	4.50586	3.11934	2.03469	1.46642													0.137526	0.137563	0.137638	0.137784	0.137856	0.137892	4.56106	4.55695	4.54871	4.53222	4.52395	4.51982
5.23	0.137191	0.197773	0.418906	0.884614	0.93676	0.947964	4.55782	4.58604	4.50459	3.11771	2.0309	1.46144													0.137191	0.137231	0.137312	0.13747	0.137548	0.137586	4.55782	4.55353	4.54495	4.52776	4.51915	4.51484
5.24	0.136859	0.197262	0.418009	0.884536	0.936753	0.947962	4.55457	4.58331	4.50331	3.11609	2.02711	1.45646													0.136859	0.136902	0.136989	0.137159	0.137243	0.137285	4.55457	4.55011	4.54119	4.5233	4.51434	4.50986
5.25	0.13653	0.196755	0.417116	0.884459	0.936747	0.94796	4.55132	4.58057	4.50202	3.11447	2.02332	1.45148													0.13653	0.136577	0.13667	0.136853	0.136943	0.136987	4.55132	4.54669	4.53742	4.51885	4.50954	4.50488
5.26	0.136204	0.196254	0.416228	0.884382	0.93674	0.947958	4.54807	4.57783	4.50073	3.11284	2.01952	1.4465													0.136204	0.136255	0.136354	0.13655	0.136646	0.136694	4.54807	4.54327	4.53365	4.51439	4.50473	4.4999
5.27	0.135882	0.195756	0.415345	0.884305	0.936734	0.947956	4.54481	4.57508	4.49942	3.11122	2.01573	1.44152													0.135882	0.135936	0.136042	0.136251	0.136353	0.136404	4.54481	4.53984	4.52988	4.50992	4.49993	4.49492
5.28	0.135563	0.195263	0.414466	0.884228	0.936727	0.947955	4.54155	4.57233	4.49811	3.10959	2.01194	1.43654													0.135563	0.13562	0.135733	0.135956	0.136064	0.136118	4.54155	4.53641	4.52611	4.50546	4.49512	4.48994
5.29	0.135247	0.194774	0.413592	0.884152	0.936721	0.947953	4.53829	4.56957	4.49679	3.10797	2.00815	1.43156													0.135247	0.135307	0.135428	0.135664	0.135779	0.135837	4.53829	4.53297	4.52233	4.501	4.49031	4.48496
5.3	0.134934	0.19429	0.412722	0.884076	0.936714	0.947951	4.53502	4.5668	4.49546	3.10634	2.00436	1.42658													0.134934	0.134998	0.135126	0.135376	0.135498	0.135559	4.53502	4.52953	4.51855	4.49654	4.48551	4.47998
5.31	0.134624	0.19381	0.411857	0.884001	0.936708	0.94795	4.53174	4.56403	4.49413	3.10472	2.00057	1.4216													0.134624	0.134692	0.134827	0.135091	0.13522	0.135284	4.53174	4.52609	4.51477	4.49207	4.4807	4.475
5.32	0.134317	0.193334	0.410996	0.883925	0.936702	0.947948	4.52846	4.56126	4.49279	3.10309	1.99677	1.41662													0.134317	0.134389	0.134531	0.13481	0.134946	0.135014	4.52846	4.52264	4.51098	4.4876	4.47589	4.47002
5.33	0.134013	0.192862	0.410139	0.88385	0.936695	0.947946	4.52518	4.55848	4.49144	3.10147	1.99298	1.41165													0.134013	0.134089	0.134239	0.134533	0.134676	0.134747	4.52518	4.51919	4.50719	4.48314	4.47108	4.46505
5.34	0.133712	0.192395	0.409287	0.883775	0.936689	0.947945	4.5219	4.55569	4.49008	3.09984	1.98919	1.40667													0.133712	0.133792	0.13395	0.134258	0.134409	0.134483	4.5219	4.51574	4.5034	4.47867	4.46627	4.46007
5.35	0.133414	0.191931	0.40844	0.883701	0.936683	0.947943	4.51861	4.5529	4.48872	3.09821	1.9854	1.40169													0.133414	0.133498	0.133664	0.133988	0.134145	0.134223	4.51861	4.51228	4.49961	4.4742	4.46146	4.45509
5.36	0.133119	0.191472	0.407597	0.883627	0.936677	0.947941	4.51532	4.5501	4.48734	3.09659	1.98161	1.39671													0.133119	0.133207	0.133381	0.13372	0.133885	0.133967	4.51532	4.50882	4.49581	4.46973	4.45665	4.45011
5.37	0.132827	0.191017	0.406758	0.883553	0.936671	0.94794	4.51202	4.5473	4.48596	3.09496	1.97781	1.39173													0.132827	0.132919	0.133101	0.133456	0.133629	0.133714	4.51202	4.50536	4.49202	4.46526	4.45184	4.44513
5.38	0.132538	0.190566	0.405923	0.883479	0.936665	0.947938	4.50872	4.54449	4.48458	3.09333	1.97402	1.38675													0.132538	0.132634	0.132824	0.133195	0.133375	0.133464	4.50872	4.50189	4.48821	4.46079	4.44703	4.44015
5.39	0.132251	0.190118	0.405093	0.883406	0.936659	0.947937	4.50542	4.54168	4.48318	3.09171	1.97023	1.38177													0.132251	0.132352	0.13255	0.132937	0.133125	0.133218	4.50542	4.49842	4.48441	4.45631	4.44222	4.43517
5.4	0.131967	0.189675	0.404268	0.883332	0.936653	0.947935	4.50211	4.53886	4.48178	3.09008	1.96644	1.37679													0.131967	0.132072	0.132279	0.132682	0.132878	0.132975	4.50211	4.49495	4.48061	4.45184	4.43741	4.43019
5.41	0.131686	0.189235	0.403446	0.88326	0.936647	0.947934	4.4988	4.53604	4.48037	3.08845	1.96265	1.37181													0.131686	0.131796	0.132011	0.132431	0.132634	0.132735	4.4988	4.49147	4.4768	4.44736	4.4326	4.42521
5.42	0.131408	0.1888	0.402629	0.883187	0.936642	0.947932	4.49548	4.53321	4.47896	3.08682	1.95886	1.36683													0.131408	0.131522	0.131746	0.132182	0.132394	0.132498	4.49548	4.48799	4.47299	4.44289	4.42779	4.42023
5.43	0.131133	0.188368	0.401817	0.883115	0.936636	0.947931	4.49217	4.53038	4.47753	3.08519	1.95506	1.36185													0.131133	0.131251	0.131484	0.131937	0.132156	0.132265	4.49217	4.48451	4.46918	4.43841	4.42298	4.41525
5.44	0.13086	0.18794	0.401008	0.883043	0.93663	0.947929	4.48885	4.52754	4.4761	3.08356	1.95127	1.35687													0.13086	0.130983	0.131224	0.131694	0.131922	0.132034	4.48885	4.48103	4.46536	4.43393	4.41817	4.41027
5.45	0.13059	0.187516	0.400204	0.882971	0.936625	0.947928	4.48552	4.5247	4.47467	3.08193	1.94748	1.35189													0.13059	0.130717	0.130968	0.131454	0.13169	0.131806	4.48552	4.47754	4.46154	4.42945	4.41335	4.40529
5.46	0.130322	0.187095	0.399404	0.8829	0.936619	0.947926	4.48219	4.52185	4.47322	3.0803	1.94369	1.34691													0.130322	0.130454	0.130714	0.131218	0.131462	0.131582	4.48219	4.47405	4.45772	4.42497	4.40854	4.40031
5.47	0.130057	0.186678	0.398609	0.882829	0.936614	0.947925	4.47886	4.519	4.47177	3.07867	1.9399	1.34193													0.130057	0.130194	0.130463	0.130984	0.131236	0.13136	4.47886	4.47055	4.4539	4.42049	4.40373	4.39533
5.48	0.129794	0.186265	0.397817	0.882758	0.936608	0.947923	4.47553	4.51615	4.47031	3.07704	1.9361	1.33695													0.129794	0.129936	0.130214	0.130753	0.131013	0.131142	4.47553	4.46705	4.45008	4.41601	4.39892	4.39035
5.49	0.129535	0.185855	0.39703	0.882687	0.936603	0.947922	4.47219	4.51328	4.46885	3.07541	1.93231	1.33198													0.129535	0.129681	0.129968	0.130524	0.130793	0.130926	4.47219	4.46355	4.44625	4.41153	4.3941	4.38538
5.5	0.129277	0.185449	0.396247	0.882617	0.936597	0.947921	4.46885	4.51042	4.46738	3.07378	1.92852	1.327													0.129277	0.129428	0.129725	0.130299	0.130576	0.130713	4.46885	4.46005	4.44243	4.40704	4.38929	4.3804
5.51	0.129022	0.185047	0.395468	0.882547	0.936592	0.947919	4.4655	4.50755	4.4659	3.07215	1.92473	1.32202													0.129022	0.129178	0.129484	0.130076	0.130362	0.130502	4.4655	4.45655	4.4386	4.40256	4.38447	4.37542
5.52	0.12877	0.184648	0.394694	0.882477	0.936587	0.947918	4.46216	4.50467	4.46441	3.07052	1.92094	1.31704													0.12877	0.12893	0.129246	0.129856	0.13015	0.130295	4.46216	4.45304	4.43476	4.39807	4.37966	4.37044
5.53	0.12852	0.184253	0.393923	0.882407	0.936582	0.947917	4.4588	4.50179	4.46292	3.06889	1.91714	1.31206													0.12852	0.128685	0.12901	0.129638	0.129941	0.13009	4.4588	4.44953	4.43093	4.39359	4.37485	4.36546
5.54	0.128272	0.183861	0.393157	0.882338	0.936576	0.947915	4.45545	4.49891	4.46142	3.06726	1.91335	1.30708													0.128272	0.128442	0.128777	0.129423	0.129735	0.129888	4.45545	4.44601	4.42709	4.3891	4.37003	4.36048
5.55	0.128027	0.183472	0.392395	0.882269	0.936571	0.947914	4.45209	4.49602	4.45991	3.06563	1.90956	1.3021													0.128027	0.128202	0.128546	0.129211	0.129531	0.129688	4.45209	4.44249	4.42325	4.38461	4.36522	4.3555
5.56	0.127784	0.183087	0.391637	0.8822	0.936566	0.947913	4.44873	4.49313	4.4584	3.06399	1.90577	1.29712													0.127784	0.127964	0.128318	0.129001	0.12933	0.129491	4.44873	4.43897	4.41941	4.38013	4.3604	4.35052
5.57	0.127543	0.182705	0.390883	0.882132	0.936561	0.947912	4.44537	4.49023	4.45688	3.06236	1.90198	1.29214													0.127543	0.127728	0.128092	0.128793	0.129131	0.129297	4.44537	4.43545	4.41557	4.37564	4.35559	4.34554
5.58	0.127305	0.182327	0.390133	0.882063	0.936556	0.94791	4.442	4.48733	4.45536	3.06073	1.89818	1.28716													0.127305	0.127495	0.127869	0.128588	0.128935	0.129105	4.442	4.43193	4.41173	4.37115	4.35077	4.34056
5.59	0.127069	0.181951	0.389387	0.881995	0.936551	0.947909	4.43864	4.48443	4.45382	3.0591	1.89439	1.28218													0.127069	0.127264	0.127648	0.128386	0.128741	0.128915	4.43864	4.4284	4.40788	4.36666	4.34595	4.33558
5.6	0.126835	0.181579	0.388645	0.881928	0.936546	0.947908	4.43526	4.48152	4.45228	3.05746	1.8906	1.2772													0.126835	0.127036	0.127429	0.128186	0.12855	0.128728	4.43526	4.42487	4.40403	4.36216	4.34114	4.3306
5.61	0.126604	0.181211	0.387907	0.88186	0.936541	0.947907	4.43189	4.4786	4.45074	3.05583	1.88681	1.27222													0.126604	0.126809	0.127213	0.127988	0.128361	0.128544	4.43189	4.42134	4.40018	4.35767	4.33632	4.32562
5.62	0.126374	0.180845	0.387174	0.881793	0.936536	0.947906	4.42851	4.47569	4.44919	3.05419	1.88302	1.26724													0.126374	0.126585	0.126998	0.127793	0.128174	0.128361	4.42851	4.4178	4.39633	4.35318	4.3315	4.32064
5.63	0.126147	0.180483	0.386444	0.881726	0.936532	0.947904	4.42513	4.47276	4.44763	3.05256	1.87922	1.26226													0.126147	0.126363	0.126786	0.1276	0.12799	0.128181	4.42513	4.41426	4.39247	4.34869	4.32669	4.31566
5.64	0.125922	0.180124	0.385718	0.881659	0.936527	0.947903	4.42175	4.46984	4.44606	3.05093	1.87543	1.25728													0.125922	0.126143	0.126577	0.127409	0.127808	0.128004	4.42175	4.41072	4.38862	4.34419	4.32187	4.31068
5.65	0.125699	0.179768	0.384996	0.881593	0.936522	0.947902	4.41836	4.46691	4.44449	3.04929	1.87164	1.2523													0.125699	0.125926	0.126369	0.12722	0.127628	0.127828	4.41836	4.40718	4.38476	4.3397	4.31705	4.3057
5.66	0.125479	0.179415	0.384279	0.881527	0.936518	0.947901	4.41497	4.46397	4.44291	3.04766	1.86785	1.24733													0.125479	0.12571	0.126164	0.127034	0.127451	0.127655	4.41497	4.40363	4.3809	4.3352	4.31224	4.30073
5.67	0.12526	0.179065	0.383565	0.881461	0.936513	0.9479	4.41158	4.46104	4.44133	3.04602	1.86406	1.24235													0.12526	0.125497	0.125961	0.12685	0.127276	0.127484	4.41158	4.40009	4.37704	4.3307	4.30742	4.29575
5.68	0.125044	0.178718	0.382855	0.881395	0.936508	0.947899	4.40818	4.45809	4.43974	3.04439	1.86026	1.23737													0.125044	0.125286	0.12576	0.126668	0.127103	0.127316	4.40818	4.39654	4.37318	4.32621	4.3026	4.29077
5.69	0.124829	0.178374	0.382149	0.88133	0.936504	0.947898	4.40479	4.45515	4.43814	3.04275	1.85647	1.23239													0.124829	0.125077	0.125561	0.126488	0.126932	0.127149	4.40479	4.39298	4.36931	4.32171	4.29778	4.28579
5.7	0.124617	0.178033	0.381446	0.881265	0.936499	0.947897	4.40139	4.4522	4.43654	3.04112	1.85268	1.22741													0.124617	0.124869	0.125364	0.12631	0.126763	0.126984	4.40139	4.38943	4.36545	4.31721	4.29296	4.28081
5.71	0.124406	0.177696	0.380748	0.8812	0.936495	0.947895	4.39798	4.44924	4.43493	3.03948	1.84889	1.22243													0.124406	0.124664	0.125169	0.126134	0.126596	0.126822	4.39798	4.38587	4.36158	4.31271	4.28814	4.27583
5.72	0.124198	0.177361	0.380054	0.881135	0.93649	0.947894	4.39458	4.44629	4.43332	3.03784	1.8451	1.21745													0.124198	0.124461	0.124976	0.125961	0.126431	0.126662	4.39458	4.38231	4.35771	4.30821	4.28333	4.27085
5.73	0.123992	0.177029	0.379363	0.881071	0.936486	0.947893	4.39117	4.44333	4.4317	3.03621	1.8413	1.21247													0.123992	0.12426	0.124785	0.125789	0.126269	0.126503	4.39117	4.37875	4.35383	4.30371	4.27851	4.26587
5.74	0.123787	0.176699	0.378676	0.881007	0.936482	0.947892	4.38776	4.44036	4.43007	3.03457	1.83751	1.20749													0.123787	0.124061	0.124596	0.12562	0.126108	0.126347	4.38776	4.37519	4.34996	4.29921	4.27369	4.26089
5.75	0.123585	0.176373	0.377993	0.880943	0.936477	0.947891	4.38435	4.43739	4.42844	3.03293	1.83372	1.20251													0.123585	0.123864	0.12441	0.125452	0.12595	0.126193	4.38435	4.37162	4.34609	4.29471	4.26887	4.25591
5.76	0.123384	0.17605	0.377314	0.880879	0.936473	0.94789	4.38093	4.43442	4.4268	3.0313	1.82993	1.19753													0.123384	0.123669	0.124225	0.125286	0.125793	0.12604	4.38093	4.36805	4.34221	4.2902	4.26405	4.25093
5.77	0.123185	0.175729	0.376639	0.880816	0.936469	0.947889	4.37751	4.43144	4.42515	3.02966	1.82614	1.19255													0.123185	0.123475	0.124042	0.125123	0.125638	0.12589	4.37751	4.36448	4.33833	4.2857	4.25923	4.24595
5.78	0.122988	0.175411	0.375967	0.880752	0.936465	0.947888	4.37409	4.42846	4.4235	3.02802	1.82234	1.18757													0.122988	0.123284	0.12386	0.124961	0.125485	0.125741	4.37409	4.36091	4.33445	4.2812	4.25441	4.24097
5.79	0.122793	0.175096	0.375299	0.880689	0.93646	0.947887	4.37067	4.42548	4.42184	3.02638	1.81855	1.18259													0.122793	0.123094	0.123681	0.124801	0.125334	0.125594	4.37067	4.35733	4.33057	4.27669	4.24959	4.23599
5.8	0.1226	0.174783	0.374635	0.880627	0.936456	0.947886	4.36724	4.42249	4.42018	3.02474	1.81476	1.17761													0.1226	0.122906	0.123504	0.124643	0.125185	0.125449	4.36724	4.35375	4.32669	4.27219	4.24477	4.23101
5.81	0.122409	0.174473	0.373974	0.880564	0.936452	0.947885	4.36381	4.4195	4.41851	3.02311	1.81097	1.17263													0.122409	0.12272	0.123328	0.124486	0.125038	0.125306	4.36381	4.35017	4.3228	4.26768	4.23995	4.22603
5.82	0.122219	0.174166	0.373318	0.880502	0.936448	0.947884	4.36038	4.41651	4.41684	3.02147	1.80717	1.16766													0.122219	0.122536	0.123154	0.124332	0.124892	0.125165	4.36038	4.34659	4.31891	4.26318	4.23513	4.22106
5.83	0.122032	0.173862	0.372664	0.88044	0.936444	0.947883	4.35695	4.41351	4.41516	3.01983	1.80338	1.16268													0.122032	0.122354	0.122983	0.124179	0.124748	0.125026	4.35695	4.34301	4.31503	4.25867	4.2303	4.21608
5.84	0.121846	0.17356	0.372015	0.880378	0.93644	0.947883	4.35352	4.41051	4.41347	3.01819	1.79959	1.1577													0.121846	0.122173	0.122812	0.124028	0.124606	0.124888	4.35352	4.33942	4.31114	4.25416	4.22548	4.2111
5.85	0.121661	0.173261	0.371369	0.880317	0.936436	0.947882	4.35008	4.40751	4.41178	3.01655	1.7958	1.15272													0.121661	0.121994	0.122644	0.123879	0.124466	0.124752	4.35008	4.33584	4.30725	4.24966	4.22066	4.20612
5.86	0.121479	0.172964	0.370727	0.880256	0.936432	0.947881	4.34664	4.4045	4.41008	3.01491	1.79201	1.14774													0.121479	0.121817	0.122477	0.123732	0.124327	0.124617	4.34664	4.33225	4.30335	4.24515	4.21584	4.20114
5.87	0.121298	0.17267	0.370088	0.880195	0.936428	0.94788	4.3432	4.40149	4.40838	3.01327	1.78821	1.14276													0.121298	0.121642	0.122312	0.123586	0.12419	0.124485	4.3432	4.32866	4.29946	4.24064	4.21102	4.19616
5.88	0.121119	0.172378	0.369453	0.880134	0.936424	0.947879	4.33975	4.39847	4.40667	3.01163	1.78442	1.13778													0.121119	0.121468	0.122149	0.123442	0.124055	0.124354	4.33975	4.32506	4.29557	4.23613	4.2062	4.19118
5.89	0.120941	0.172089	0.368822	0.880073	0.936421	0.947878	4.3363	4.39546	4.40496	3.00999	1.78063	1.1328													0.120941	0.121296	0.121987	0.123299	0.123921	0.124224	4.3363	4.32147	4.29167	4.23162	4.20137	4.1862
5.9	0.120766	0.171803	0.368194	0.880013	0.936417	0.947877	4.33286	4.39244	4.40324	3.00835	1.77684	1.12782													0.120766	0.121126	0.121827	0.123158	0.123789	0.124097	4.33286	4.31787	4.28777	4.22711	4.19655	4.18122
5.91	0.120592	0.171518	0.36757	0.879953	0.936413	0.947876	4.3294	4.38941	4.40151	3.00671	1.77305	1.12284													0.120592	0.120957	0.121669	0.123019	0.123659	0.12397	4.3294	4.31427	4.28387	4.2226	4.19173	4.17624
5.92	0.120419	0.171237	0.366949	0.879893	0.936409	0.947876	4.32595	4.38638	4.39978	3.00507	1.76925	1.11786													0.120419	0.12079	0.121512	0.122882	0.12353	0.123846	4.32595	4.31067	4.27997	4.21809	4.18691	4.17126
5.93	0.120248	0.170957	0.366332	0.879833	0.936406	0.947875	4.3225	4.38335	4.39805	3.00343	1.76546	1.11288													0.120248	0.120624	0.121357	0.122746	0.123403	0.123723	4.3225	4.30706	4.27607	4.21357	4.18208	4.16628
5.94	0.120079	0.170681	0.365718	0.879774	0.936402	0.947874	4.31904	4.38032	4.39631	3.00178	1.76167	1.1079													0.120079	0.120461	0.121204	0.122611	0.123277	0.123601	4.31904	4.30346	4.27217	4.20906	4.17726	4.1613
5.95	0.119911	0.170406	0.365108	0.879715	0.936398	0.947873	4.31558	4.37728	4.39456	3.00014	1.75788	1.10292													0.119911	0.120298	0.121052	0.122478	0.123153	0.123481	4.31558	4.29985	4.26826	4.20455	4.17244	4.15632
5.96	0.119745	0.170134	0.364501	0.879656	0.936395	0.947872	4.31212	4.37424	4.39281	2.9985	1.75408	1.09794													0.119745	0.120137	0.120901	0.122347	0.12303	0.123362	4.31212	4.29624	4.26435	4.20003	4.16762	4.15134
5.97	0.11958	0.169864	0.363898	0.879597	0.936391	0.947871	4.30865	4.3712	4.39105	2.99686	1.75029	1.09296													0.11958	0.119978	0.120752	0.122217	0.122909	0.123245	4.30865	4.29263	4.26045	4.19552	4.16279	4.14636
5.98	0.119417	0.169596	0.363298	0.879538	0.936388	0.947871	4.30519	4.36816	4.38929	2.99522	1.7465	1.08798													0.119417	0.119821	0.120605	0.122088	0.122789	0.12313	4.30519	4.28902	4.25654	4.19101	4.15797	4.14138
5.99	0.119256	0.169331	0.362701	0.87948	0.936384	0.94787	4.30172	4.36511	4.38752	2.99357	1.74271	1.08301													0.119256	0.119664	0.120459	0.121961	0.122671	0.123015	4.30172	4.28541	4.25263	4.18649	4.15314	4.13641
6	0.119096	0.169068	0.362108	0.879422	0.936381	0.947869	4.29825	4.36205	4.38575	2.99193	1.73892	1.07803													0.119096	0.11951	0.120315	0.121836	0.122554	0.122903	4.29825	4.28179	4.24872	4.18197	4.14832	4.13143
6.01	0.118937	0.168808	0.361518	0.879364	0.936377	0.947868	4.29478	4.359	4.38397	2.99029	1.73512	1.07305													0.118937	0.119356	0.120172	0.121712	0.122438	0.122791	4.29478	4.27817	4.2448	4.17746	4.1435	4.12645
6.02	0.11878	0.168549	0.360932	0.879307	0.936374	0.947868	4.2913	4.35594	4.38218	2.98865	1.73133	1.06807													0.11878	0.119205	0.12003	0.121589	0.122324	0.122681	4.2913	4.27455	4.24089	4.17294	4.13867	4.12147
6.03	0.118624	0.168293	0.360349	0.879249	0.936371	0.947867	4.28783	4.35288	4.3804	2.987	1.72754	1.06309													0.118624	0.119054	0.11989	0.121468	0.122211	0.122572	4.28783	4.27093	4.23697	4.16842	4.13385	4.11649
6.04	0.11847	0.168039	0.359769	0.879192	0.936367	0.947866	4.28435	4.34982	4.3786	2.98536	1.72375	1.05811													0.11847	0.118906	0.119752	0.121348	0.1221	0.122465	4.28435	4.26731	4.23306	4.16391	4.12902	4.11151
6.05	0.118317	0.167787	0.359193	0.879135	0.936364	0.947865	4.28087	4.34675	4.3768	2.98371	1.71995	1.05313													0.118317	0.118758	0.119614	0.121229	0.12199	0.122359	4.28087	4.26368	4.22914	4.15939	4.1242	4.10653
6.06	0.118166	0.167537	0.35862	0.879078	0.936361	0.947865	4.27739	4.34368	4.375	2.98207	1.71616	1.04815													0.118166	0.118612	0.119479	0.121112	0.121881	0.122254	4.27739	4.26006	4.22522	4.15487	4.11937	4.10155
6.07	0.118016	0.167289	0.35805	0.879022	0.936357	0.947864	4.2739	4.34061	4.37319	2.98043	1.71237	1.04317													0.118016	0.118468	0.119344	0.120996	0.121773	0.122151	4.2739	4.25643	4.2213	4.15035	4.11455	4.09657
6.08	0.117868	0.167044	0.357484	0.878966	0.936354	0.947863	4.27042	4.33754	4.37138	2.97878	1.70858	1.03819													0.117868	0.118324	0.119211	0.120881	0.121667	0.122048	4.27042	4.2528	4.21738	4.14583	4.10972	4.09159
6.09	0.11772	0.1668	0.35692	0.878909	0.936351	0.947863	4.26693	4.33446	4.36956	2.97714	1.70479	1.03321													0.11772	0.118182	0.119079	0.120768	0.121562	0.121947	4.26693	4.24917	4.21346	4.14131	4.1049	4.08661
6.1	0.117575	0.166559	0.35636	0.878854	0.936348	0.947862	4.26344	4.33138	4.36773	2.97549	1.70099	1.02823													0.117575	0.118042	0.118949	0.120656	0.121459	0.121848	4.26344	4.24554	4.20953	4.13679	4.10007	4.08163
6.11	0.11743	0.166319	0.355803	0.878798	0.936345	0.947861	4.25995	4.32829	4.3659	2.97385	1.6972	1.02325													0.11743	0.117903	0.11882	0.120545	0.121356	0.121749	4.25995	4.2419	4.20561	4.13227	4.09525	4.07665
6.12	0.117287	0.166082	0.35525	0.878743	0.936341	0.947861	4.25646	4.32521	4.36407	2.9722	1.69341	1.01827													0.117287	0.117765	0.118692	0.120436	0.121255	0.121652	4.25646	4.23827	4.20168	4.12775	4.09042	4.07167
6.13	0.117145	0.165847	0.354699	0.878687	0.936338	0.94786	4.25296	4.32212	4.36223	2.97056	1.68962	1.01329													0.117145	0.117628	0.118565	0.120327	0.121155	0.121556	4.25296	4.23463	4.19776	4.12323	4.0856	4.06669
6.14	0.117005	0.165614	0.354152	0.878632	0.936335	0.947859	4.24947	4.31903	4.36039	2.96891	1.68582	1.00831													0.117005	0.117493	0.11844	0.12022	0.121056	0.121461	4.24947	4.23099	4.19383	4.11871	4.08077	4.06171
6.15	0.116865	0.165382	0.353608	0.878577	0.936332	0.947859	4.24597	4.31593	4.35854	2.96726	1.68203	1.00334													0.116865	0.117359	0.118316	0.120114	0.120958	0.121367	4.24597	4.22735	4.1899	4.11419	4.07595	4.05674
6.16	0.116727	0.165153	0.353067	0.878523	0.936329	0.947858	4.24247	4.31284	4.35669	2.96562	1.67824	0.998356													0.116727	0.117226	0.118193	0.12001	0.120862	0.121274	4.24247	4.22371	4.18597	4.10966	4.07112	4.05176
6.17	0.116591	0.164925	0.352529	0.878468	0.936326	0.947857	4.23897	4.30974	4.35483	2.96397	1.67445	0.993376													0.116591	0.117095	0.118072	0.119906	0.120766	0.121183	4.23897	4.22006	4.18204	4.10514	4.06629	4.04678
6.18	0.116455	0.1647	0.351995	0.878414	0.936323	0.947857	4.23546	4.30664	4.35297	2.96233	1.67066	0.988397													0.116455	0.116965	0.117952	0.119804	0.120672	0.121092	4.23546	4.21642	4.1781	4.10062	4.06147	4.0418
6.19	0.116321	0.164476	0.351463	0.87836	0.93632	0.947856	4.23196	4.30353	4.3511	2.96068	1.66686	0.983418													0.116321	0.116836	0.117832	0.119703	0.120579	0.121003	4.23196	4.21277	4.17417	4.09609	4.05664	4.03682
6.2	0.116188	0.164255	0.350935	0.878307	0.936317	0.947855	4.22845	4.30043	4.34923	2.95903	1.66307	0.978438													0.116188	0.116708	0.117715	0.119603	0.120487	0.120915	4.22845	4.20912	4.17024	4.09157	4.05182	4.03184
6.21	0.116056	0.164035	0.350409	0.878253	0.936315	0.947855	4.22494	4.29732	4.34735	2.95739	1.65928	0.973459													0.116056	0.116581	0.117598	0.119504	0.120396	0.120828	4.22494	4.20548	4.1663	4.08705	4.04699	4.02686
6.22	0.115926	0.163817	0.349887	0.8782	0.936312	0.947854	4.22143	4.29421	4.34547	2.95574	1.65549	0.968479													0.115926	0.116456	0.117482	0.119406	0.120306	0.120741	4.22143	4.20182	4.16236	4.08252	4.04216	4.02188
6.23	0.115797	0.163601	0.349367	0.878147	0.936309	0.947854	4.21792	4.29109	4.34359	2.95409	1.65169	0.9635													0.115797	0.116332	0.117368	0.119309	0.120217	0.120656	4.21792	4.19817	4.15843	4.078	4.03734	4.0169
6.24	0.115668	0.163387	0.348851	0.878094	0.936306	0.947853	4.21441	4.28798	4.3417	2.95244	1.6479	0.958521													0.115668	0.116209	0.117255	0.119214	0.12013	0.120572	4.21441	4.19452	4.15449	4.07347	4.03251	4.01192
6.25	0.115541	0.163174	0.348338	0.878041	0.936303	0.947853	4.21089	4.28486	4.3398	2.95079	1.64411	0.953541													0.115541	0.116087	0.117142	0.119119	0.120043	0.120489	4.21089	4.19086	4.15055	4.06894	4.02768	4.00694
6.26	0.115416	0.162964	0.347827	0.877988	0.9363	0.947852	4.20738	4.28174	4.3379	2.94915	1.64032	0.948562													0.115416	0.115966	0.117031	0.119025	0.119957	0.120407	4.20738	4.18721	4.14661	4.06442	4.02285	4.00196
6.27	0.115291	0.162755	0.34732	0.877936	0.936298	0.947851	4.20386	4.27861	4.336	2.9475	1.63652	0.943582													0.115291	0.115847	0.116922	0.118933	0.119872	0.120326	4.20386	4.18355	4.14267	4.05989	4.01803	3.99698
6.28	0.115167	0.162548	0.346816	0.877884	0.936295	0.947851	4.20034	4.27549	4.33409	2.94585	1.63273	0.938603													0.115167	0.115728	0.116813	0.118841	0.119789	0.120246	4.20034	4.17989	4.13872	4.05536	4.0132	3.992
6.29	0.115045	0.162342	0.346314	0.877832	0.936292	0.94785	4.19682	4.27236	4.33218	2.9442	1.62894	0.933624													0.115045	0.115611	0.116705	0.118751	0.119706	0.120167	4.19682	4.17623	4.13478	4.05084	4.00837	3.98702
6.3	0.114924	0.162139	0.345815	0.87778	0.93629	0.94785	4.19329	4.26923	4.33026	2.94255	1.62515	0.928644													0.114924	0.115495	0.116598	0.118662	0.119624	0.120089	4.19329	4.17257	4.13084	4.04631	4.00354	3.98204
6.31	0.114804	0.161937	0.34532	0.877729	0.936287	0.947849	4.18977	4.26609	4.32834	2.9409	1.62136	0.923665													0.114804	0.115379	0.116493	0.118573	0.119543	0.120012	4.18977	4.16891	4.12689	4.04178	3.99872	3.97706
6.32	0.114685	0.161736	0.344827	0.877677	0.936284	0.947849	4.18624	4.26296	4.32641	2.93925	1.61756	0.918685													0.114685	0.115265	0.116388	0.118486	0.119463	0.119935	4.18624	4.16524	4.12294	4.03725	3.99389	3.97209
6.33	0.114567	0.161538	0.344337	0.877626	0.936282	0.947848	4.18272	4.25982	4.32448	2.9376	1.61377	0.913706													0.114567	0.115152	0.116285	0.118399	0.119385	0.11986	4.18272	4.16158	4.119	4.03272	3.98906	3.96711
6.34	0.11445	0.161341	0.34385	0.877575	0.936279	0.947848	4.17919	4.25668	4.32255	2.93595	1.60998	0.908727													0.11445	0.11504	0.116182	0.118314	0.119307	0.119786	4.17919	4.15791	4.11505	4.02819	3.98423	3.96213
6.35	0.114334	0.161146	0.343366	0.877525	0.936277	0.947847	4.17566	4.25354	4.32061	2.9343	1.60619	0.903747													0.114334	0.11493	0.116081	0.118229	0.119229	0.119712	4.17566	4.15424	4.1111	4.02367	3.97941	3.95715
6.36	0.114219	0.160952	0.342885	0.877474	0.936274	0.947847	4.17213	4.25039	4.31867	2.93265	1.60239	0.898768													0.114219	0.11482	0.11598	0.118145	0.119153	0.119639	4.17213	4.15057	4.10715	4.01914	3.97458	3.95217
6.37	0.114105	0.16076	0.342406	0.877424	0.936272	0.947846	4.16859	4.24725	4.31672	2.931	1.5986	0.893789													0.114105	0.114711	0.115881	0.118063	0.119078	0.119568	4.16859	4.1469	4.1032	4.01461	3.96975	3.94719
6.38	0.113993	0.16057	0.34193	0.877374	0.936269	0.947846	4.16506	4.2441	4.31477	2.92935	1.59481	0.888809													0.113993	0.114603	0.115783	0.117981	0.119004	0.119497	4.16506	4.14323	4.09925	4.01008	3.96492	3.94221
6.39	0.113881	0.160381	0.341458	0.877324	0.936267	0.947845	4.16152	4.24095	4.31282	2.9277	1.59102	0.88383													0.113881	0.114496	0.115685	0.1179	0.11893	0.119427	4.16152	4.13956	4.0953	4.00555	3.96009	3.93723
6.4	0.11377	0.160194	0.340987	0.877274	0.936264	0.947845	4.15799	4.2378	4.31086	2.92605	1.58722	0.87885													0.11377	0.114391	0.115588	0.11782	0.118857	0.119357	4.15799	4.13588	4.09134	4.00101	3.95526	3.93225
6.41	0.11366	0.160009	0.34052	0.877224	0.936262	0.947844	4.15445	4.23464	4.30889	2.9244	1.58343	0.873871													0.11366	0.114286	0.115493	0.117741	0.118785	0.119289	4.15445	4.13221	4.08739	3.99648	3.95044	3.92727
6.42	0.113552	0.159824	0.340055	0.877175	0.936259	0.947844	4.15091	4.23148	4.30692	2.92275	1.57964	0.868892													0.113552	0.114182	0.115398	0.117663	0.118714	0.119221	4.15091	4.12853	4.08343	3.99195	3.94561	3.92229
6.43	0.113444	0.159642	0.339593	0.877126	0.936257	0.947843	4.14737	4.22833	4.30495	2.9211	1.57585	0.863912													0.113444	0.114079	0.115305	0.117585	0.118644	0.119155	4.14737	4.12485	4.07948	3.98742	3.94078	3.91731
6.44	0.113337	0.159461	0.339134	0.877077	0.936255	0.947843	4.14382	4.22516	4.30298	2.91945	1.57206	0.858933													0.113337	0.113977	0.115212	0.117509	0.118575	0.119089	4.14382	4.12117	4.07552	3.98289	3.93595	3.91233
6.45	0.113232	0.159282	0.338678	0.877028	0.936252	0.947842	4.14028	4.222	4.301	2.91779	1.56826	0.853953													0.113232	0.113876	0.11512	0.117433	0.118506	0.119023	4.14028	4.11749	4.07156	3.97836	3.93112	3.90735
6.46	0.113127	0.159104	0.338224	0.876979	0.93625	0.947842	4.13673	4.21884	4.29901	2.91614	1.56447	0.848974													0.113127	0.113776	0.115029	0.117358	0.118439	0.118959	4.13673	4.11381	4.0676	3.97382	3.92629	3.90237
6.47	0.113023	0.158927	0.337773	0.876931	0.936248	0.947841	4.13319	4.21567	4.29702	2.91449	1.56068	0.843995													0.113023	0.113677	0.114939	0.117284	0.118372	0.118895	4.13319	4.11013	4.06365	3.96929	3.92146	3.89739
6.48	0.11292	0.158752	0.337324	0.876883	0.936245	0.947841	4.12964	4.2125	4.29503	2.91284	1.55689	0.839015													0.11292	0.113579	0.11485	0.117211	0.118305	0.118832	4.12964	4.10644	4.05969	3.96476	3.91663	3.89242
6.49	0.112818	0.158579	0.336879	0.876835	0.936243	0.94784	4.12609	4.20933	4.29304	2.91119	1.55309	0.834036													0.112818	0.113482	0.114762	0.117138	0.11824	0.11877	4.12609	4.10276	4.05572	3.96022	3.9118	3.88744
6.5	0.112717	0.158407	0.336435	0.876787	0.936241	0.94784	4.12254	4.20616	4.29104	2.90953	1.5493	0.829056													0.112717	0.113385	0.114674	0.117067	0.118175	0.118709	4.12254	4.09907	4.05176	3.95569	3.90697	3.88246
6.51	0.112617	0.158236	0.335995	0.876739	0.936239	0.94784	4.11899	4.20298	4.28903	2.90788	1.54551	0.824077													0.112617	0.11329	0.114588	0.116996	0.118112	0.118648	4.11899	4.09539	4.0478	3.95116	3.90214	3.87748
6.52	0.112518	0.158067	0.335557	0.876691	0.936236	0.947839	4.11543	4.1998	4.28703	2.90623	1.54172	0.819098													0.112518	0.113195	0.114502	0.116926	0.118048	0.118588	4.11543	4.0917	4.04384	3.94662	3.89731	3.8725
6.53	0.112419	0.157899	0.335122	0.876644	0.936234	0.947839	4.11188	4.19662	4.28501	2.90457	1.53792	0.814118													0.112419	0.113102	0.114417	0.116857	0.117986	0.118529	4.11188	4.08801	4.03987	3.94209	3.89249	3.86752
6.54	0.112322	0.157733	0.334689	0.876597	0.936232	0.947838	4.10832	4.19344	4.283	2.90292	1.53413	0.809139													0.112322	0.113009	0.114333	0.116788	0.117924	0.11847	4.10832	4.08432	4.03591	3.93755	3.88766	3.86254
6.55	0.112225	0.157568	0.334258	0.87655	0.93623	0.947838	4.10477	4.19026	4.28098	2.90127	1.53034	0.804159													0.112225	0.112917	0.11425	0.11672	0.117863	0.118413	4.10477	4.08063	4.03194	3.93302	3.88283	3.85756
6.56	0.11213	0.157404	0.333831	0.876503	0.936228	0.947838	4.10121	4.18708	4.27896	2.89961	1.52655	0.79918													0.11213	0.112826	0.114167	0.116653	0.117803	0.118355	4.10121	4.07694	4.02798	3.92848	3.878	3.85258
6.57	0.112035	0.157242	0.333406	0.876457	0.936226	0.947837	4.09765	4.18389	4.27693	2.89796	1.52275	0.794201													0.112035	0.112736	0.114086	0.116587	0.117743	0.118299	4.09765	4.07324	4.02401	3.92395	3.87317	3.8476
6.58	0.111941	0.157081	0.332983	0.87641	0.936224	0.947837	4.09409	4.1807	4.2749	2.8963	1.51896	0.789221													0.111941	0.112646	0.114005	0.116521	0.117684	0.118243	4.09409	4.06955	4.02004	3.91941	3.86834	3.84262
6.59	0.111848	0.156922	0.332563	0.876364	0.936222	0.947836	4.09053	4.17751	4.27287	2.89465	1.51517	0.784242													0.111848	0.112558	0.113925	0.116457	0.117626	0.118188	4.09053	4.06585	4.01608	3.91487	3.86351	3.83764
6.6	0.111755	0.156763	0.332145	0.876318	0.936219	0.947836	4.08696	4.17432	4.27083	2.893	1.51138	0.779262													0.111755	0.11247	0.113846	0.116392	0.117569	0.118134	4.08696	4.06216	4.01211	3.91034	3.85868	3.83266
6.61	0.111664	0.156606	0.33173	0.876272	0.936217	0.947836	4.0834	4.17113	4.26879	2.89134	1.50758	0.774283													0.111664	0.112383	0.113767	0.116329	0.117512	0.11808	4.0834	4.05846	4.00814	3.9058	3.85385	3.82768
6.62	0.111573	0.156451	0.331317	0.876226	0.936215	0.947835	4.07983	4.16793	4.26674	2.88969	1.50379	0.769304													0.111573	0.112297	0.11369	0.116266	0.117455	0.118026	4.07983	4.05476	4.00417	3.90126	3.84902	3.8227
6.63	0.111483	0.156297	0.330907	0.876181	0.936213	0.947835	4.07627	4.16473	4.2647	2.88803	1.5	0.764324													0.111483	0.112212	0.113613	0.116204	0.1174	0.117974	4.07627	4.05106	4.0002	3.89673	3.84418	3.81772
6.64	0.111394	0.156143	0.330499	0.876135	0.936211	0.947834	4.0727	4.16153	4.26264	2.88638	1.49621	0.759345													0.111394	0.112127	0.113537	0.116143	0.117345	0.117922	4.0727	4.04736	3.99623	3.89219	3.83935	3.81274
6.65	0.111306	0.155992	0.330094	0.87609	0.936209	0.947834	4.06913	4.15833	4.26059	2.88472	1.49241	0.754365													0.111306	0.112043	0.113461	0.116082	0.117291	0.117871	4.06913	4.04366	3.99225	3.88765	3.83452	3.80777
6.66	0.111219	0.155841	0.329691	0.876045	0.936208	0.947834	4.06556	4.15513	4.25853	2.88307	1.48862	0.749386													0.111219	0.11196	0.113387	0.116022	0.117237	0.11782	4.06556	4.03996	3.98828	3.88311	3.82969	3.80279
6.67	0.111132	0.155692	0.32929	0.876	0.936206	0.947833	4.06199	4.15193	4.25647	2.88141	1.48483	0.744407													0.111132	0.111878	0.113313	0.115963	0.117184	0.11777	4.06199	4.03626	3.98431	3.87858	3.82486	3.79781
6.68	0.111046	0.155544	0.328892	0.875956	0.936204	0.947833	4.05842	4.14872	4.2544	2.87975	1.48104	0.739427													0.111046	0.111796	0.113239	0.115904	0.117131	0.11772	4.05842	4.03255	3.98033	3.87404	3.82003	3.79283
6.69	0.110961	0.155397	0.328496	0.875911	0.936202	0.947833	4.05485	4.14551	4.25233	2.8781	1.47725	0.734448													0.110961	0.111716	0.113167	0.115846	0.11708	0.117671	4.05485	4.02885	3.97636	3.8695	3.8152	3.78785
6.7	0.110877	0.155252	0.328103	0.875867	0.9362	0.947832	4.05127	4.1423	4.25026	2.87644	1.47345	0.729469													0.110877	0.111636	0.113095	0.115788	0.117028	0.117623	4.05127	4.02514	3.97238	3.86496	3.81037	3.78287
6.71	0.110793	0.155107	0.327711	0.875823	0.936198	0.947832	4.0477	4.13909	4.24818	2.87479	1.46966	0.724489													0.110793	0.111556	0.113024	0.115732	0.116978	0.117575	4.0477	4.02144	3.96841	3.86042	3.80554	3.77789
6.72	0.11071	0.154964	0.327323	0.875779	0.936196	0.947832	4.04412	4.13588	4.2461	2.87313	1.46587	0.71951													0.11071	0.111478	0.112954	0.115675	0.116928	0.117528	4.04412	4.01773	3.96443	3.85588	3.80071	3.77291
6.73	0.110628	0.154822	0.326936	0.875735	0.936194	0.947831	4.04054	4.13267	4.24402	2.87147	1.46208	0.71453													0.110628	0.1114	0.112884	0.11562	0.116878	0.117481	4.04054	4.01402	3.96045	3.85134	3.79588	3.76793
6.74	0.110547	0.154681	0.326552	0.875691	0.936193	0.947831	4.03697	4.12945	4.24193	2.86982	1.45828	0.709551													0.110547	0.111323	0.112815	0.115565	0.116829	0.117435	4.03697	4.01031	3.95647	3.84681	3.79105	3.76295
6.75	0.110466	0.154542	0.32617	0.875648	0.936191	0.947831	4.03339	4.12624	4.23984	2.86816	1.45449	0.704572													0.110466	0.111247	0.112746	0.11551	0.116781	0.117389	4.03339	4.0066	3.9525	3.84227	3.78622	3.75797
6.76	0.110386	0.154403	0.32579	0.875604	0.936189	0.94783	4.02981	4.12302	4.23774	2.8665	1.4507	0.699592													0.110386	0.111171	0.112679	0.115456	0.116733	0.117344	4.02981	4.00289	3.94852	3.83773	3.78138	3.75299
6.77	0.110307	0.154266	0.325413	0.875561	0.936187	0.94783	4.02622	4.1198	4.23565	2.86484	1.44691	0.694613													0.110307	0.111096	0.112612	0.115403	0.116686	0.1173	4.02622	3.99918	3.94454	3.83319	3.77655	3.74801
6.78	0.110228	0.15413	0.325038	0.875518	0.936185	0.94783	4.02264	4.11657	4.23355	2.86319	1.44311	0.689633													0.110228	0.111022	0.112545	0.115351	0.116639	0.117256	4.02264	3.99547	3.94056	3.82865	3.77172	3.74303
6.79	0.110151	0.153995	0.324665	0.875476	0.936184	0.947829	4.01906	4.11335	4.23144	2.86153	1.43932	0.684654													0.110151	0.110948	0.112479	0.115298	0.116593	0.117212	4.01906	3.99175	3.93658	3.8241	3.76689	3.73805
6.8	0.110074	0.153861	0.324294	0.875433	0.936182	0.947829	4.01548	4.11013	4.22934	2.85987	1.43553	0.679675													0.110074	0.110875	0.112414	0.115247	0.116547	0.117169	4.01548	3.98804	3.93259	3.81956	3.76206	3.73307
6.81	0.109997	0.153728	0.323926	0.87539	0.93618	0.947829	4.01189	4.1069	4.22723	2.85821	1.43174	0.674695													0.109997	0.110803	0.11235	0.115196	0.116502	0.117127	4.01189	3.98432	3.92861	3.81502	3.75723	3.7281
6.82	0.109921	0.153596	0.32356	0.875348	0.936179	0.947828	4.0083	4.10367	4.22511	2.85655	1.42794	0.669716													0.109921	0.110731	0.112286	0.115146	0.116457	0.117085	4.0083	3.98061	3.92463	3.81048	3.7524	3.72312
6.83	0.109846	0.153466	0.323196	0.875306	0.936177	0.947828	4.00472	4.10044	4.223	2.8549	1.42415	0.664736													0.109846	0.11066	0.112223	0.115096	0.116413	0.117044	4.00472	3.97689	3.92065	3.80594	3.74756	3.71814
6.84	0.109772	0.153336	0.322834	0.875264	0.936175	0.947828	4.00113	4.09721	4.22088	2.85324	1.42036	0.659757													0.109772	0.11059	0.11216	0.115046	0.116369	0.117003	4.00113	3.97317	3.91666	3.8014	3.74273	3.71316
6.85	0.109698	0.153207	0.322474	0.875222	0.936174	0.947828	3.99754	4.09398	4.21875	2.85158	1.41657	0.654778													0.109698	0.11052	0.112098	0.114998	0.116326	0.116962	3.99754	3.96945	3.91268	3.79686	3.7379	3.70818
6.86	0.109625	0.15308	0.322117	0.87518	0.936172	0.947827	3.99395	4.09075	4.21663	2.84992	1.41277	0.649798													0.109625	0.110451	0.112037	0.114949	0.116284	0.116922	3.99395	3.96574	3.90869	3.79232	3.73307	3.7032
6.87	0.109553	0.152954	0.321761	0.875139	0.93617	0.947827	3.99036	4.08751	4.2145	2.84826	1.40898	0.644819													0.109553	0.110383	0.111976	0.114902	0.116242	0.116883	3.99036	3.96202	3.90471	3.78777	3.72824	3.69822
6.88	0.109481	0.152828	0.321408	0.875098	0.936169	0.947827	3.98677	4.08427	4.21237	2.8466	1.40519	0.639839													0.109481	0.110315	0.111916	0.114854	0.1162	0.116843	3.98677	3.95829	3.90072	3.78323	3.7234	3.69324
6.89	0.10941	0.152704	0.321057	0.875056	0.936167	0.947826	3.98318	4.08104	4.21023	2.84494	1.4014	0.63486													0.10941	0.110248	0.111856	0.114808	0.116159	0.116805	3.98318	3.95457	3.89674	3.77869	3.71857	3.68826
6.9	0.109339	0.152581	0.320708	0.875015	0.936165	0.947826	3.97958	4.0778	4.20809	2.84328	1.3976	0.629881													0.109339	0.110182	0.111797	0.114761	0.116118	0.116767	3.97958	3.95085	3.89275	3.77415	3.71374	3.68328
6.91	0.109269	0.152458	0.320361	0.874975	0.936164	0.947826	3.97599	4.07456	4.20595	2.84162	1.39381	0.624901													0.109269	0.110116	0.111738	0.114716	0.116078	0.116729	3.97599	3.94713	3.88876	3.7696	3.70891	3.6783
6.92	0.1092	0.152337	0.320016	0.874934	0.936162	0.947826	3.97239	4.07131	4.20381	2.83996	1.39002	0.619922													0.1092	0.11005	0.11168	0.114671	0.116038	0.116692	3.97239	3.9434	3.88477	3.76506	3.70408	3.67332
6.93	0.109131	0.152217	0.319673	0.874893	0.936161	0.947825	3.9688	4.06807	4.20166	2.8383	1.38623	0.614942													0.109131	0.109986	0.111623	0.114626	0.115999	0.116655	3.9688	3.93968	3.88078	3.76052	3.69924	3.66834
6.94	0.109063	0.152098	0.319332	0.874853	0.936159	0.947825	3.9652	4.06482	4.19951	2.83664	1.38243	0.609963													0.109063	0.109921	0.111566	0.114582	0.11596	0.116618	3.9652	3.93595	3.8768	3.75598	3.69441	3.66336
6.95	0.108996	0.151979	0.318994	0.874813	0.936158	0.947825	3.9616	4.06158	4.19735	2.83498	1.37864	0.604984													0.108996	0.109858	0.11151	0.114538	0.115921	0.116582	3.9616	3.93223	3.87281	3.75143	3.68958	3.65838
6.96	0.108929	0.151862	0.318657	0.874773	0.936156	0.947825	3.958	4.05833	4.1952	2.83332	1.37485	0.600004													0.108929	0.109795	0.111454	0.114494	0.115883	0.116547	3.958	3.9285	3.86882	3.74689	3.68475	3.6534
6.97	0.108863	0.151745	0.318322	0.874733	0.936155	0.947824	3.9544	4.05508	4.19304	2.83166	1.37106	0.595025													0.108863	0.109733	0.111399	0.114452	0.115846	0.116512	3.9544	3.92477	3.86483	3.74234	3.67992	3.64842
6.98	0.108797	0.15163	0.31799	0.874693	0.936153	0.947824	3.9508	4.05183	4.19088	2.83	1.36726	0.590045													0.108797	0.109671	0.111344	0.114409	0.115809	0.116477	3.9508	3.92105	3.86083	3.7378	3.67508	3.64345
6.99	0.108732	0.151516	0.317659	0.874653	0.936152	0.947824	3.9472	4.04858	4.18871	2.82834	1.36347	0.585066													0.108732	0.109609	0.11129	0.114367	0.115772	0.116443	3.9472	3.91732	3.85684	3.73326	3.67025	3.63847
7	0.108668	0.151402	0.31733	0.874614	0.93615	0.947824	3.9436	4.04533	4.18654	2.82668	1.35968	0.580087													0.108668	0.109549	0.111236	0.114326	0.115736	0.116409	3.9436	3.91359	3.85285	3.72871	3.66542	3.63349
7.01	0.108604	0.151289	0.317004	0.874574	0.936149	0.947823	3.94	4.04207	4.18437	2.82502	1.35589	0.575107													0.108604	0.109489	0.111183	0.114285	0.1157	0.116375	3.94	3.90986	3.84886	3.72417	3.66059	3.62851
7.02	0.10854	0.151178	0.316679	0.874535	0.936148	0.947823	3.93639	4.03882	4.1822	2.82336	1.35209	0.570128													0.10854	0.109429	0.111131	0.114244	0.115664	0.116342	3.93639	3.90613	3.84487	3.71962	3.65575	3.62353
7.03	0.108477	0.151067	0.316356	0.874496	0.936146	0.947823	3.93279	4.03556	4.18002	2.8217	1.3483	0.565149													0.108477	0.10937	0.111079	0.114204	0.115629	0.116309	3.93279	3.9024	3.84087	3.71508	3.65092	3.61855
7.04	0.108415	0.150957	0.316035	0.874457	0.936145	0.947823	3.92918	4.0323	4.17784	2.82004	1.34451	0.560169													0.108415	0.109311	0.111027	0.114164	0.115595	0.116277	3.92918	3.89866	3.83688	3.71053	3.64609	3.61357
7.05	0.108353	0.150848	0.315717	0.874419	0.936143	0.947822	3.92558	4.02904	4.17566	2.81837	1.34072	0.55519													0.108353	0.109253	0.110976	0.114125	0.11556	0.116245	3.92558	3.89493	3.83288	3.70599	3.64126	3.60859
7.06	0.108292	0.15074	0.3154	0.87438	0.936142	0.947822	3.92197	4.02578	4.17347	2.81671	1.33692	0.55021													0.108292	0.109196	0.110925	0.114086	0.115526	0.116213	3.92197	3.8912	3.82889	3.70144	3.63642	3.60361
7.07	0.108232	0.150633	0.315084	0.874342	0.936141	0.947822	3.91836	4.02252	4.17128	2.81505	1.33313	0.545231													0.108232	0.109139	0.110875	0.114048	0.115493	0.116182	3.91836	3.88746	3.82489	3.6969	3.63159	3.59863
7.08	0.108172	0.150527	0.314771	0.874303	0.936139	0.947822	3.91476	4.01926	4.16909	2.81339	1.32934	0.540252													0.108172	0.109083	0.110826	0.11401	0.11546	0.116151	3.91476	3.88373	3.8209	3.69235	3.62676	3.59365
7.09	0.108112	0.150421	0.31446	0.874265	0.936138	0.947822	3.91115	4.01599	4.1669	2.81173	1.32555	0.535272													0.108112	0.109027	0.110776	0.113972	0.115427	0.116121	3.91115	3.87999	3.8169	3.68781	3.62192	3.58867
7.1	0.108053	0.150317	0.314151	0.874227	0.936137	0.947821	3.90754	4.01273	4.1647	2.81006	1.32175	0.530293													0.108053	0.108971	0.110728	0.113935	0.115395	0.11609	3.90754	3.87626	3.81291	3.68326	3.61709	3.58369
7.11	0.107994	0.150213	0.313843	0.87419	0.936135	0.947821	3.90393	4.00946	4.1625	2.8084	1.31796	0.525313													0.107994	0.108916	0.11068	0.113898	0.115363	0.116061	3.90393	3.87252	3.80891	3.67872	3.61226	3.57871
7.12	0.107936	0.15011	0.313537	0.874152	0.936134	0.947821	3.90032	4.0062	4.1603	2.80674	1.31417	0.520334													0.107936	0.108862	0.110632	0.113862	0.115331	0.116031	3.90032	3.86878	3.80491	3.67417	3.60742	3.57373
7.13	0.107879	0.150008	0.313233	0.874114	0.936133	0.947821	3.8967	4.00293	4.1581	2.80508	1.31038	0.515355													0.107879	0.108808	0.110584	0.113826	0.1153	0.116002	3.8967	3.86505	3.80091	3.66962	3.60259	3.56875
7.14	0.107822	0.149907	0.312931	0.874077	0.936131	0.947821	3.89309	3.99966	4.15589	2.80341	1.30658	0.510375													0.107822	0.108755	0.110538	0.11379	0.115269	0.115973	3.89309	3.86131	3.79692	3.66508	3.59776	3.56378
7.15	0.107766	0.149807	0.312631	0.87404	0.93613	0.94782	3.88948	3.99639	4.15368	2.80175	1.30279	0.505396													0.107766	0.108702	0.110491	0.113755	0.115238	0.115945	3.88948	3.85757	3.79292	3.66053	3.59293	3.5588
7.16	0.10771	0.149707	0.312333	0.874003	0.936129	0.94782	3.88586	3.99311	4.15147	2.80009	1.299	0.500416													0.10771	0.108649	0.110445	0.11372	0.115208	0.115917	3.88586	3.85383	3.78892	3.65599	3.58809	3.55382
7.17	0.107654	0.149608	0.312036	0.873966	0.936128	0.94782	3.88225	3.98984	4.14925	2.79842	1.29521	0.495437													0.107654	0.108597	0.1104	0.113686	0.115178	0.115889	3.88225	3.85009	3.78492	3.65144	3.58326	3.54884
7.18	0.107599	0.14951	0.311741	0.873929	0.936126	0.94782	3.87863	3.98657	4.14703	2.79676	1.29141	0.490458													0.107599	0.108546	0.110355	0.113651	0.115148	0.115861	3.87863	3.84635	3.78092	3.64689	3.57843	3.54386
7.19	0.107545	0.149413	0.311448	0.873892	0.936125	0.947819	3.87502	3.98329	4.14481	2.7951	1.28762	0.485478													0.107545	0.108495	0.11031	0.113618	0.115119	0.115834	3.87502	3.84261	3.77692	3.64235	3.57359	3.53888
7.2	0.10749	0.149317	0.311157	0.873856	0.936124	0.947819	3.8714	3.98001	4.14259	2.79343	1.28383	0.480499													0.10749	0.108444	0.110266	0.113584	0.11509	0.115807	3.8714	3.83886	3.77292	3.6378	3.56876	3.5339
7.21	0.107437	0.149221	0.310868	0.873819	0.936123	0.947819	3.86778	3.97674	4.14037	2.79177	1.28004	0.475519													0.107437	0.108394	0.110222	0.113551	0.115062	0.115781	3.86778	3.83512	3.76892	3.63325	3.56393	3.52892
7.22	0.107384	0.149127	0.31058	0.873783	0.936122	0.947819	3.86416	3.97346	4.13814	2.7901	1.27624	0.47054													0.107384	0.108344	0.110179	0.113518	0.115033	0.115754	3.86416	3.83138	3.76492	3.6287	3.55909	3.52394
7.23	0.107331	0.149033	0.310294	0.873747	0.93612	0.947819	3.86055	3.97018	4.13591	2.78844	1.27245	0.465561													0.107331	0.108295	0.110136	0.113486	0.115006	0.115729	3.86055	3.82763	3.76091	3.62416	3.55426	3.51896
7.24	0.107279	0.148939	0.31001	0.873711	0.936119	0.947819	3.85693	3.9669	4.13367	2.78678	1.26866	0.460581													0.107279	0.108246	0.110093	0.113454	0.114978	0.115703	3.85693	3.82389	3.75691	3.61961	3.54943	3.51398
7.25	0.107227	0.148847	0.309727	0.873675	0.936118	0.947818	3.85331	3.96361	4.13144	2.78511	1.26487	0.455602													0.107227	0.108198	0.110051	0.113422	0.114951	0.115678	3.85331	3.82014	3.75291	3.61506	3.54459	3.509
7.26	0.107176	0.148755	0.309446	0.873639	0.936117	0.947818	3.84968	3.96033	4.1292	2.78345	1.26107	0.450622													0.107176	0.10815	0.110009	0.113391	0.114924	0.115653	3.84968	3.8164	3.74891	3.61051	3.53976	3.50402
7.27	0.107125	0.148664	0.309167	0.873604	0.936116	0.947818	3.84606	3.95705	4.12696	2.78178	1.25728	0.445643													0.107125	0.108102	0.109968	0.11336	0.114897	0.115628	3.84606	3.81265	3.7449	3.60597	3.53493	3.49904
7.28	0.107075	0.148574	0.30889	0.873568	0.936115	0.947818	3.84244	3.95376	4.12472	2.78012	1.25349	0.440664													0.107075	0.108055	0.109927	0.113329	0.114871	0.115603	3.84244	3.80891	3.7409	3.60142	3.53009	3.49406
7.29	0.107025	0.148485	0.308614	0.873533	0.936113	0.947818	3.83882	3.95048	4.12247	2.77845	1.2497	0.435684													0.107025	0.108009	0.109886	0.113299	0.114844	0.115579	3.83882	3.80516	3.7369	3.59687	3.52526	3.48908
7.3	0.106976	0.148396	0.30834	0.873498	0.936112	0.947817	3.8352	3.94719	4.12022	2.77679	1.2459	0.430705													0.106976	0.107963	0.109846	0.113269	0.114819	0.115555	3.8352	3.80141	3.73289	3.59232	3.52042	3.4841
7.31	0.106927	0.148308	0.308067	0.873463	0.936111	0.947817	3.83157	3.9439	4.11797	2.77512	1.24211	0.425726													0.106927	0.107917	0.109806	0.113239	0.114793	0.115532	3.83157	3.79766	3.72889	3.58777	3.51559	3.47913
7.32	0.106878	0.14822	0.307796	0.873428	0.93611	0.947817	3.82795	3.94061	4.11572	2.77346	1.23832	0.420746													0.106878	0.107871	0.109767	0.11321	0.114768	0.115508	3.82795	3.79392	3.72488	3.58323	3.51076	3.47415
7.33	0.10683	0.148134	0.307527	0.873393	0.936109	0.947817	3.82432	3.93732	4.11347	2.77179	1.23453	0.415767													0.10683	0.107826	0.109728	0.113181	0.114743	0.115485	3.82432	3.79017	3.72088	3.57868	3.50592	3.46917
7.34	0.106782	0.148048	0.30726	0.873359	0.936108	0.947817	3.8207	3.93403	4.11121	2.77013	1.23073	0.410787													0.106782	0.107782	0.109689	0.113152	0.114718	0.115463	3.8207	3.78642	3.71687	3.57413	3.50109	3.46419
7.35	0.106735	0.147963	0.306994	0.873324	0.936107	0.947817	3.81707	3.93074	4.10895	2.76846	1.22694	0.405808													0.106735	0.107738	0.109651	0.113124	0.114694	0.11544	3.81707	3.78267	3.71287	3.56958	3.49626	3.45921
7.36	0.106688	0.147878	0.306729	0.87329	0.936106	0.947816	3.81344	3.92745	4.10669	2.76679	1.22315	0.400829													0.106688	0.107694	0.109613	0.113096	0.11467	0.115418	3.81344	3.77892	3.70886	3.56503	3.49142	3.45423
7.37	0.106641	0.147794	0.306467	0.873256	0.936105	0.947816	3.80981	3.92415	4.10442	2.76513	1.21936	0.395849													0.106641	0.107651	0.109576	0.113068	0.114646	0.115396	3.80981	3.77517	3.70485	3.56048	3.48659	3.44925
7.38	0.106595	0.147711	0.306205	0.873222	0.936104	0.947816	3.80619	3.92086	4.10216	2.76346	1.21556	0.39087													0.106595	0.107608	0.109538	0.11304	0.114623	0.115374	3.80619	3.77141	3.70085	3.55593	3.48175	3.44427
7.39	0.106549	0.147629	0.305946	0.873188	0.936103	0.947816	3.80256	3.91756	4.09989	2.7618	1.21177	0.38589													0.106549	0.107565	0.109501	0.113013	0.114599	0.115353	3.80256	3.76766	3.69684	3.55138	3.47692	3.43929
7.4	0.106504	0.147547	0.305688	0.873154	0.936102	0.947816	3.79893	3.91426	4.09762	2.76013	1.20798	0.380911													0.106504	0.107523	0.109465	0.112986	0.114576	0.115331	3.79893	3.76391	3.69283	3.54683	3.47209	3.43431
7.41	0.106459	0.147466	0.305431	0.87312	0.936101	0.947816	3.7953	3.91097	4.09534	2.75846	1.20419	0.375932													0.106459	0.107481	0.109429	0.11296	0.114554	0.11531	3.7953	3.76016	3.68882	3.54228	3.46725	3.42933
7.42	0.106415	0.147385	0.305177	0.873087	0.9361	0.947816	3.79167	3.90767	4.09307	2.7568	1.20039	0.370952													0.106415	0.107439	0.109393	0.112933	0.114531	0.11529	3.79167	3.7564	3.68481	3.53774	3.46242	3.42435
7.43	0.10637	0.147305	0.304923	0.873053	0.936099	0.947815	3.78804	3.90437	4.09079	2.75513	1.1966	0.365973													0.10637	0.107398	0.109358	0.112907	0.114509	0.115269	3.78804	3.75265	3.68081	3.53319	3.45758	3.41937
7.44	0.106327	0.147226	0.304671	0.87302	0.936098	0.947815	3.78441	3.90107	4.08851	2.75346	1.19281	0.360993													0.106327	0.107358	0.109322	0.112881	0.114487	0.115249	3.78441	3.74889	3.6768	3.52864	3.45275	3.41439
7.45	0.106283	0.147148	0.304421	0.872987	0.936097	0.947815	3.78077	3.89777	4.08623	2.75179	1.18901	0.356014													0.106283	0.107317	0.109288	0.112856	0.114465	0.115229	3.78077	3.74514	3.67279	3.52409	3.44792	3.40941
7.46	0.10624	0.14707	0.304172	0.872954	0.936096	0.947815	3.77714	3.89447	4.08394	2.75013	1.18522	0.351035													0.10624	0.107277	0.109253	0.11283	0.114443	0.115209	3.77714	3.74138	3.66878	3.51954	3.44308	3.40443
7.47	0.106198	0.146993	0.303925	0.872921	0.936095	0.947815	3.77351	3.89116	4.08166	2.74846	1.18143	0.346055													0.106198	0.107238	0.109219	0.112805	0.114422	0.115189	3.77351	3.73763	3.66477	3.51499	3.43825	3.39946
7.48	0.106156	0.146916	0.303679	0.872888	0.936094	0.947815	3.76987	3.88786	4.07937	2.74679	1.17764	0.341076													0.106156	0.107198	0.109185	0.112781	0.114401	0.11517	3.76987	3.73387	3.66076	3.51044	3.43341	3.39448
7.49	0.106114	0.14684	0.303435	0.872856	0.936093	0.947815	3.76624	3.88455	4.07708	2.74513	1.17384	0.336096													0.106114	0.10716	0.109152	0.112756	0.11438	0.115151	3.76624	3.73011	3.65675	3.50589	3.42858	3.3895
7.5	0.106072	0.146764	0.303192	0.872823	0.936092	0.947814	3.7626	3.88125	4.07478	2.74346	1.17005	0.331117													0.106072	0.107121	0.109119	0.112732	0.11436	0.115132	3.7626	3.72636	3.65274	3.50134	3.42375	3.38452
7.51	0.106031	0.14669	0.302951	0.872791	0.936091	0.947814	3.75897	3.87794	4.07249	2.74179	1.16626	0.326138													0.106031	0.107083	0.109086	0.112708	0.114339	0.115113	3.75897	3.7226	3.64873	3.49679	3.41891	3.37954
7.52	0.10599	0.146615	0.302711	0.872758	0.93609	0.947814	3.75533	3.87463	4.07019	2.74012	1.16247	0.321158													0.10599	0.107045	0.109053	0.112684	0.114319	0.115095	3.75533	3.71884	3.64471	3.49224	3.41408	3.37456
7.53	0.10595	0.146542	0.302473	0.872726	0.936089	0.947814	3.7517	3.87133	4.06789	2.73845	1.15867	0.316179													0.10595	0.107007	0.109021	0.112661	0.1143	0.115076	3.7517	3.71508	3.6407	3.48768	3.40924	3.36958
7.54	0.10591	0.146469	0.302236	0.872694	0.936088	0.947814	3.74806	3.86802	4.06559	2.73679	1.15488	0.311199													0.10591	0.10697	0.108989	0.112638	0.11428	0.115058	3.74806	3.71133	3.63669	3.48313	3.40441	3.3646
7.55	0.10587	0.146396	0.302	0.872662	0.936087	0.947814	3.74442	3.86471	4.06328	2.73512	1.15109	0.30622													0.10587	0.106933	0.108957	0.112615	0.11426	0.115041	3.74442	3.70757	3.63268	3.47858	3.39957	3.35962
7.56	0.105831	0.146325	0.301766	0.872631	0.936087	0.947814	3.74078	3.8614	4.06098	2.73345	1.1473	0.301241													0.105831	0.106897	0.108926	0.112592	0.114241	0.115023	3.74078	3.70381	3.62867	3.47403	3.39474	3.35464
7.57	0.105792	0.146253	0.301534	0.872599	0.936086	0.947813	3.73715	3.85808	4.05867	2.73178	1.1435	0.296261													0.105792	0.10686	0.108895	0.112569	0.114222	0.115005	3.73715	3.70005	3.62465	3.46948	3.38991	3.34966
7.58	0.105753	0.146183	0.301302	0.872567	0.936085	0.947813	3.73351	3.85477	4.05636	2.73011	1.13971	0.291282													0.105753	0.106825	0.108864	0.112547	0.114203	0.114988	3.73351	3.69629	3.62064	3.46493	3.38507	3.34468
7.59	0.105715	0.146113	0.301073	0.872536	0.936084	0.947813	3.72987	3.85146	4.05405	2.72844	1.13592	0.286302													0.105715	0.106789	0.108834	0.112525	0.114185	0.114971	3.72987	3.69252	3.61663	3.46038	3.38024	3.3397
7.6	0.105677	0.146043	0.300844	0.872505	0.936083	0.947813	3.72623	3.84815	4.05174	2.72677	1.13213	0.281323													0.105677	0.106754	0.108804	0.112504	0.114167	0.114954	3.72623	3.68876	3.61261	3.45583	3.3754	3.33472
7.61	0.105639	0.145974	0.300617	0.872474	0.936082	0.947813	3.72259	3.84483	4.04942	2.72511	1.12833	0.276344													0.105639	0.106719	0.108774	0.112482	0.114148	0.114938	3.72259	3.685	3.6086	3.45128	3.37057	3.32974
7.62	0.105601	0.145906	0.300391	0.872443	0.936081	0.947813	3.71895	3.84152	4.0471	2.72344	1.12454	0.271364													0.105601	0.106684	0.108744	0.112461	0.11413	0.114921	3.71895	3.68124	3.60459	3.44673	3.36573	3.32476
7.63	0.105564	0.145838	0.300167	0.872412	0.936081	0.947813	3.71531	3.8382	4.04478	2.72177	1.12075	0.266385													0.105564	0.10665	0.108715	0.11244	0.114113	0.114905	3.71531	3.67748	3.60057	3.44217	3.3609	3.31978
7.64	0.105528	0.14577	0.299944	0.872381	0.93608	0.947813	3.71166	3.83488	4.04246	2.7201	1.11696	0.261406													0.105528	0.106616	0.108686	0.112419	0.114095	0.114889	3.71166	3.67371	3.59656	3.43762	3.35606	3.31481
7.65	0.105491	0.145704	0.299722	0.87235	0.936079	0.947813	3.70802	3.83156	4.04014	2.71843	1.11316	0.256426													0.105491	0.106582	0.108657	0.112398	0.114078	0.114873	3.70802	3.66995	3.59254	3.43307	3.35123	3.30983
7.66	0.105455	0.145637	0.299502	0.87232	0.936078	0.947812	3.70438	3.82825	4.03781	2.71676	1.10937	0.251447													0.105455	0.106549	0.108628	0.112378	0.114061	0.114857	3.70438	3.66619	3.58853	3.42852	3.34639	3.30485
7.67	0.105419	0.145572	0.299283	0.872289	0.936077	0.947812	3.70074	3.82493	4.03548	2.71509	1.10558	0.246467													0.105419	0.106516	0.1086	0.112358	0.114044	0.114842	3.70074	3.66242	3.58451	3.42397	3.34156	3.29987
7.68	0.105384	0.145506	0.299066	0.872259	0.936076	0.947812	3.69709	3.82161	4.03315	2.71342	1.10179	0.241488													0.105384	0.106483	0.108572	0.112338	0.114027	0.114826	3.69709	3.65866	3.5805	3.41942	3.33673	3.29489
7.69	0.105349	0.145442	0.298849	0.872229	0.936076	0.947812	3.69345	3.81829	4.03082	2.71175	1.09799	0.236509													0.105349	0.10645	0.108545	0.112318	0.11401	0.114811	3.69345	3.65489	3.57648	3.41487	3.33189	3.28991
7.7	0.105314	0.145378	0.298634	0.872198	0.936075	0.947812	3.6898	3.81496	4.02849	2.71008	1.0942	0.231529													0.105314	0.106418	0.108517	0.112298	0.113994	0.114796	3.6898	3.65113	3.57246	3.41031	3.32706	3.28493
7.71	0.105279	0.145314	0.298421	0.872168	0.936074	0.947812	3.68616	3.81164	4.02615	2.70841	1.09041	0.22655													0.105279	0.106386	0.10849	0.112279	0.113978	0.114781	3.68616	3.64736	3.56845	3.40576	3.32222	3.27995
7.72	0.105245	0.145251	0.298208	0.872139	0.936073	0.947812	3.68251	3.80832	4.02381	2.70674	1.08662	0.22157													0.105245	0.106355	0.108463	0.11226	0.113962	0.114767	3.68251	3.6436	3.56443	3.40121	3.31739	3.27497
7.73	0.105211	0.145188	0.297997	0.872109	0.936073	0.947812	3.67887	3.805	4.02148	2.70507	1.08282	0.216591													0.105211	0.106323	0.108436	0.112241	0.113946	0.114752	3.67887	3.63983	3.56042	3.39666	3.31255	3.26999
7.74	0.105178	0.145126	0.297788	0.872079	0.936072	0.947812	3.67522	3.80167	4.01913	2.7034	1.07903	0.211612													0.105178	0.106292	0.10841	0.112222	0.11393	0.114738	3.67522	3.63606	3.5564	3.3921	3.30772	3.26501
7.75	0.105144	0.145065	0.297579	0.87205	0.936071	0.947811	3.67158	3.79835	4.01679	2.70173	1.07524	0.206632													0.105144	0.106261	0.108384	0.112203	0.113915	0.114724	3.67158	3.6323	3.55238	3.38755	3.30288	3.26003
7.76	0.105111	0.145004	0.297372	0.87202	0.93607	0.947811	3.66793	3.79502	4.01445	2.70006	1.07144	0.201653													0.105111	0.106231	0.108358	0.112185	0.113899	0.11471	3.66793	3.62853	3.54836	3.383	3.29805	3.25505
7.77	0.105078	0.144943	0.297166	0.871991	0.93607	0.947811	3.66428	3.79169	4.0121	2.69839	1.06765	0.196673													0.105078	0.106201	0.108332	0.112167	0.113884	0.114696	3.66428	3.62476	3.54435	3.37845	3.29321	3.25007
7.78	0.105046	0.144883	0.296961	0.871962	0.936069	0.947811	3.66063	3.78837	4.00975	2.69671	1.06386	0.191694													0.105046	0.106171	0.108307	0.112149	0.113869	0.114682	3.66063	3.621	3.54033	3.3739	3.28838	3.24509
7.79	0.105014	0.144823	0.296758	0.871933	0.936068	0.947811	3.65699	3.78504	4.0074	2.69504	1.06007	0.186715													0.105014	0.106141	0.108282	0.112131	0.113854	0.114669	3.65699	3.61723	3.53631	3.36934	3.28354	3.24011
7.8	0.104982	0.144764	0.296555	0.871904	0.936067	0.947811	3.65334	3.78171	4.00505	2.69337	1.05627	0.181735													0.104982	0.106111	0.108257	0.112114	0.11384	0.114655	3.65334	3.61346	3.53229	3.36479	3.27871	3.23514
7.81	0.10495	0.144705	0.296354	0.871875	0.936067	0.947811	3.64969	3.77838	4.0027	2.6917	1.05248	0.176756													0.10495	0.106082	0.108232	0.112096	0.113825	0.114642	3.64969	3.60969	3.52827	3.36024	3.27387	3.23016
7.82	0.104919	0.144647	0.296155	0.871846	0.936066	0.947811	3.64604	3.77505	4.00034	2.69003	1.04869	0.171776													0.104919	0.106053	0.108208	0.112079	0.113811	0.114629	3.64604	3.60592	3.52425	3.35568	3.26904	3.22518
7.83	0.104888	0.14459	0.295956	0.871818	0.936065	0.947811	3.64239	3.77172	3.99798	2.68836	1.0449	0.166797													0.104888	0.106025	0.108183	0.112062	0.113797	0.114616	3.64239	3.60215	3.52024	3.35113	3.2642	3.2202
7.84	0.104857	0.144532	0.295759	0.871789	0.936065	0.947811	3.63874	3.76839	3.99563	2.68669	1.0411	0.161818													0.104857	0.105996	0.108159	0.112045	0.113783	0.114604	3.63874	3.59838	3.51622	3.34658	3.25937	3.21522
7.85	0.104826	0.144475	0.295562	0.871761	0.936064	0.94781	3.63509	3.76506	3.99326	2.68501	1.03731	0.156838													0.104826	0.105968	0.108136	0.112028	0.113769	0.114591	3.63509	3.59461	3.5122	3.34203	3.25453	3.21024
7.86	0.104796	0.144419	0.295368	0.871733	0.936063	0.94781	3.63144	3.76173	3.9909	2.68334	1.03352	0.151859													0.104796	0.10594	0.108112	0.112012	0.113755	0.114579	3.63144	3.59084	3.50818	3.33747	3.2497	3.20526
7.87	0.104766	0.144363	0.295174	0.871704	0.936063	0.94781	3.62779	3.75839	3.98854	2.68167	1.02973	0.146879													0.104766	0.105912	0.108089	0.111996	0.113742	0.114566	3.62779	3.58707	3.50416	3.33292	3.24486	3.20028
7.88	0.104736	0.144308	0.294981	0.871676	0.936062	0.94781	3.62413	3.75506	3.98617	2.68	1.02593	0.1419													0.104736	0.105885	0.108066	0.111979	0.113728	0.114554	3.62413	3.5833	3.50014	3.32837	3.24003	3.1953
7.89	0.104706	0.144253	0.29479	0.871648	0.936061	0.94781	3.62048	3.75173	3.98381	2.67833	1.02214	0.136921													0.104706	0.105858	0.108043	0.111963	0.113715	0.114542	3.62048	3.57953	3.49612	3.32381	3.23519	3.19032
7.9	0.104677	0.144198	0.294599	0.871621	0.936061	0.94781	3.61683	3.74839	3.98144	2.67665	1.01835	0.131941													0.104677	0.105831	0.10802	0.111948	0.113702	0.11453	3.61683	3.57575	3.4921	3.31926	3.23036	3.18534
7.91	0.104648	0.144144	0.29441	0.871593	0.93606	0.94781	3.61318	3.74506	3.97907	2.67498	1.01456	0.126962													0.104648	0.105804	0.107997	0.111932	0.113689	0.114518	3.61318	3.57198	3.48808	3.31471	3.22552	3.18036
7.92	0.104619	0.14409	0.294222	0.871565	0.936059	0.94781	3.60952	3.74172	3.97669	2.67331	1.01076	0.121982													0.104619	0.105778	0.107975	0.111917	0.113676	0.114507	3.60952	3.56821	3.48405	3.31015	3.22069	3.17538
7.93	0.104591	0.144037	0.294035	0.871538	0.936059	0.94781	3.60587	3.73838	3.97432	2.67164	1.00697	0.117003													0.104591	0.105752	0.107953	0.111901	0.113663	0.114495	3.60587	3.56444	3.48003	3.3056	3.21585	3.1704
7.94	0.104563	0.143984	0.29385	0.87151	0.936058	0.94781	3.60222	3.73505	3.97194	2.66996	1.00318	0.112024													0.104563	0.105726	0.107931	0.111886	0.113651	0.114484	3.60222	3.56066	3.47601	3.30105	3.21102	3.16542
7.95	0.104535	0.143932	0.293665	0.871483	0.936057	0.94781	3.59856	3.73171	3.96957	2.66829	0.999385	0.107044													0.104535	0.1057	0.10791	0.111871	0.113638	0.114473	3.59856	3.55689	3.47199	3.29649	3.20618	3.16044
7.96	0.104507	0.14388	0.293482	0.871456	0.936057	0.94781	3.59491	3.72837	3.96719	2.66662	0.995593	0.102065													0.104507	0.105674	0.107888	0.111856	0.113626	0.114462	3.59491	3.55312	3.46797	3.29194	3.20135	3.15546
7.97	0.104479	0.143828	0.293299	0.871429	0.936056	0.947809	3.59125	3.72503	3.96481	2.66495	0.9918	0.0970855													0.104479	0.105649	0.107867	0.111842	0.113614	0.114451	3.59125	3.54934	3.46395	3.28739	3.19651	3.15049
7.98	0.104452	0.143777	0.293118	0.871402	0.936055	0.947809	3.5876	3.72169	3.96242	2.66327	0.988007	0.0921061													0.104452	0.105624	0.107846	0.111827	0.113602	0.11444	3.5876	3.54557	3.45993	3.28283	3.19168	3.14551
7.99	0.104425	0.143726	0.292938	0.871375	0.936055	0.947809	3.58394	3.71835	3.96004	2.6616	0.984215	0.0871267													0.104425	0.105599	0.107825	0.111813	0.11359	0.114429	3.58394	3.54179	3.4559	3.27828	3.18684	3.14053
8	0.104398	0.143676	0.292759	0.871348	0.936054	0.947809	3.58029	3.71501	3.95765	2.65993	0.980422	0.0821473													0.104398	0.105574	0.107805	0.111798	0.113579	0.114418	3.58029	3.53802	3.45188	3.27373	3.18201	3.13555
8.01	0.104371	0.143626	0.292581	0.871321	0.936054	0.947809	3.57663	3.71167	3.95527	2.65825	0.97663	0.0771679													0.104371	0.10555	0.107784	0.111784	0.113567	0.114408	3.57663	3.53424	3.44786	3.26917	3.17717	3.13057
8.02	0.104345	0.143577	0.292404	0.871295	0.936053	0.947809	3.57297	3.70833	3.95288	2.65658	0.972837	0.0721885													0.104345	0.105526	0.107764	0.11177	0.113556	0.114398	3.57297	3.53047	3.44384	3.26462	3.17234	3.12559
8.03	0.104319	0.143527	0.292229	0.871268	0.936052	0.947809	3.56932	3.70498	3.95049	2.65491	0.969044	0.0672091													0.104319	0.105502	0.107744	0.111757	0.113544	0.114387	3.56932	3.52669	3.43981	3.26006	3.1675	3.12061
8.04	0.104293	0.143479	0.292054	0.871242	0.936052	0.947809	3.56566	3.70164	3.9481	2.65323	0.965252	0.0622297													0.104293	0.105478	0.107724	0.111743	0.113533	0.114377	3.56566	3.52292	3.43579	3.25551	3.16267	3.11563
8.05	0.104267	0.14343	0.29188	0.871216	0.936051	0.947809	3.562	3.6983	3.9457	2.65156	0.961459	0.0572504													0.104267	0.105454	0.107704	0.11173	0.113522	0.114367	3.562	3.51914	3.43177	3.25096	3.15783	3.11065
8.06	0.104242	0.143382	0.291708	0.871189	0.936051	0.947809	3.55834	3.69495	3.94331	2.64988	0.957666	0.052271													0.104242	0.105431	0.107685	0.111716	0.113511	0.114357	3.55834	3.51537	3.42774	3.2464	3.15299	3.10567
8.07	0.104216	0.143335	0.291536	0.871163	0.93605	0.947809	3.55468	3.69161	3.94091	2.64821	0.953874	0.0472916													0.104216	0.105408	0.107665	0.111703	0.1135	0.114348	3.55468	3.51159	3.42372	3.24185	3.14816	3.10069
8.08	0.104191	0.143288	0.291366	0.871137	0.93605	0.947809	3.55103	3.68826	3.93852	2.64654	0.950081	0.0423122													0.104191	0.105385	0.107646	0.11169	0.11349	0.114338	3.55103	3.50781	3.4197	3.23729	3.14332	3.09571
8.09	0.104167	0.143241	0.291196	0.871111	0.936049	0.947809	3.54737	3.68492	3.93612	2.64486	0.946289	0.0373328													0.104167	0.105362	0.107627	0.111677	0.113479	0.114328	3.54737	3.50403	3.41567	3.23274	3.13849	3.09073
8.1	0.104142	0.143194	0.291028	0.871086	0.936048	0.947808	3.54371	3.68157	3.93372	2.64319	0.942496	0.0323534													0.104142	0.10534	0.107608	0.111664	0.113469	0.114319	3.54371	3.50026	3.41165	3.22818	3.13365	3.08575
8.11	0.104118	0.143148	0.29086	0.87106	0.936048	0.947808	3.54005	3.67822	3.93131	2.64151	0.938703	0.027374													0.104118	0.105317	0.10759	0.111652	0.113458	0.11431	3.54005	3.49648	3.40762	3.22363	3.12882	3.08077
8.12	0.104093	0.143102	0.290694	0.871034	0.936047	0.947808	3.53639	3.67488	3.92891	2.63984	0.934911	0.0223946													0.104093	0.105295	0.107571	0.111639	0.113448	0.1143	3.53639	3.4927	3.4036	3.21908	3.12398	3.07579
8.13	0.104069	0.143057	0.290529	0.871009	0.936047	0.947808	3.53273	3.67153	3.92651	2.63817	0.931118	0.0174152													0.104069	0.105273	0.107553	0.111627	0.113438	0.114291	3.53273	3.48892	3.39957	3.21452	3.11915	3.07082
8.14	0.104046	0.143012	0.290364	0.870984	0.936046	0.947808	3.52907	3.66818	3.9241	2.63649	0.927325	0.0124358													0.104046	0.105252	0.107535	0.111614	0.113428	0.114282	3.52907	3.48514	3.39555	3.20997	3.11431	3.06584
8.15	0.104022	0.142967	0.290201	0.870958	0.936046	0.947808	3.52541	3.66483	3.92169	2.63482	0.923533	0.00745642													0.104022	0.10523	0.107517	0.111602	0.113418	0.114273	3.52541	3.48137	3.39152	3.20541	3.10948	3.06086
8.16	0.103999	0.142923	0.290039	0.870933	0.936045	0.947808	3.52175	3.66148	3.91928	2.63314	0.91974	0.00247702													0.103999	0.105209	0.107499	0.11159	0.113408	0.114265	3.52175	3.47759	3.3875	3.20086	3.10464	3.05588
8.17	0.103976	0.142879	0.289877	0.870908	0.936045	0.947808	3.51808	3.65813	3.91687	2.63147	0.915948	-0.00250237													0.103976	0.105188	0.107482	0.111578	0.113399	0.114256	3.51808	3.47381	3.38347	3.1963	3.09981	3.0509
8.18	0.103953	0.142836	0.289717	0.870883	0.936044	0.947808	3.51442	3.65478	3.91446	2.62979	0.912155	-0.00748177													0.103953	0.105167	0.107464	0.111567	0.113389	0.114247	3.51442	3.47003	3.37945	3.19175	3.09497	3.04592
8.19	0.10393	0.142792	0.289557	0.870858	0.936044	0.947808	3.51076	3.65143	3.91204	2.62812	0.908362	-0.0124612													0.10393	0.105146	0.107447	0.111555	0.11338	0.114239	3.51076	3.46625	3.37542	3.18719	3.09013	3.04094
8.2	0.103907	0.14275	0.289399	0.870834	0.936043	0.947808	3.5071	3.64808	3.90963	2.62644	0.90457	-0.0174406													0.103907	0.105125	0.10743	0.111544	0.11337	0.11423	3.5071	3.46247	3.3714	3.18264	3.0853	3.03596
8.21	0.103885	0.142707	0.289242	0.870809	0.936043	0.947808	3.50344	3.64473	3.90721	2.62477	0.900777	-0.0224199													0.103885	0.105105	0.107413	0.111532	0.113361	0.114222	3.50344	3.45869	3.36737	3.17808	3.08046	3.03098
8.22	0.103863	0.142665	0.289085	0.870784	0.936042	0.947808	3.49977	3.64138	3.9048	2.62309	0.896984	-0.0273993													0.103863	0.105084	0.107396	0.111521	0.113352	0.114214	3.49977	3.45491	3.36335	3.17353	3.07563	3.026
8.23	0.103841	0.142623	0.288929	0.87076	0.936042	0.947808	3.49611	3.63802	3.90238	2.62141	0.893192	-0.0323787													0.103841	0.105064	0.10738	0.11151	0.113343	0.114206	3.49611	3.45113	3.35932	3.16897	3.07079	3.02102
8.24	0.103819	0.142581	0.288775	0.870735	0.936041	0.947808	3.49245	3.63467	3.89996	2.61974	0.889399	-0.0373581													0.103819	0.105045	0.107363	0.111499	0.113334	0.114198	3.49245	3.44735	3.35529	3.16442	3.06596	3.01604
8.25	0.103797	0.14254	0.288621	0.870711	0.936041	0.947808	3.48878	3.63132	3.89753	2.61806	0.885607	-0.0423375													0.103797	0.105025	0.107347	0.111488	0.113325	0.11419	3.48878	3.44357	3.35127	3.15986	3.06112	3.01106
8.26	0.103776	0.142499	0.288468	0.870687	0.93604	0.947807	3.48512	3.62796	3.89511	2.61639	0.881814	-0.0473169													0.103776	0.105005	0.107331	0.111477	0.113316	0.114182	3.48512	3.43979	3.34724	3.15531	3.05629	3.00608
8.27	0.103755	0.142459	0.288317	0.870663	0.93604	0.947807	3.48146	3.62461	3.89269	2.61471	0.878021	-0.0522963													0.103755	0.104986	0.107315	0.111466	0.113308	0.114174	3.48146	3.436	3.34321	3.15075	3.05145	3.0011
8.28	0.103734	0.142419	0.288166	0.870639	0.936039	0.947807	3.47779	3.62125	3.89026	2.61304	0.874229	-0.0572757													0.103734	0.104967	0.107299	0.111456	0.113299	0.114166	3.47779	3.43222	3.33919	3.1462	3.04661	2.99612
8.29	0.103713	0.142379	0.288016	0.870615	0.936039	0.947807	3.47413	3.6179	3.88783	2.61136	0.870436	-0.0622551													0.103713	0.104948	0.107283	0.111445	0.113291	0.114159	3.47413	3.42844	3.33516	3.14164	3.04178	2.99114
8.3	0.103692	0.142339	0.287867	0.870591	0.936038	0.947807	3.47046	3.61454	3.8854	2.60968	0.866643	-0.0672345													0.103692	0.104929	0.107268	0.111435	0.113282	0.114151	3.47046	3.42466	3.33113	3.13709	3.03694	2.98617
8.31	0.103671	0.1423	0.287719	0.870567	0.936038	0.947807	3.4668	3.61118	3.88297	2.60801	0.862851	-0.0722139													0.103671	0.10491	0.107252	0.111425	0.113274	0.114144	3.4668	3.42088	3.3271	3.13253	3.03211	2.98119
8.32	0.103651	0.142261	0.287571	0.870544	0.936037	0.947807	3.46313	3.60783	3.88054	2.60633	0.859058	-0.0771933													0.103651	0.104892	0.107237	0.111415	0.113266	0.114137	3.46313	3.41709	3.32308	3.12798	3.02727	2.97621
8.33	0.103631	0.142222	0.287425	0.87052	0.936037	0.947807	3.45947	3.60447	3.87811	2.60465	0.855265	-0.0821727													0.103631	0.104873	0.107222	0.111405	0.113258	0.114129	3.45947	3.41331	3.31905	3.12342	3.02244	2.97123
8.34	0.103611	0.142184	0.28728	0.870496	0.936037	0.947807	3.4558	3.60111	3.87568	2.60298	0.851473	-0.0871521													0.103611	0.104855	0.107207	0.111395	0.11325	0.114122	3.4558	3.40953	3.31502	3.11887	3.0176	2.96625
8.35	0.103591	0.142146	0.287135	0.870473	0.936036	0.947807	3.45213	3.59775	3.87324	2.6013	0.84768	-0.0921315													0.103591	0.104837	0.107192	0.111385	0.113242	0.114115	3.45213	3.40574	3.31099	3.11431	3.01277	2.96127
8.36	0.103571	0.142108	0.286991	0.87045	0.936036	0.947807	3.44847	3.59439	3.8708	2.59962	0.843888	-0.0971109													0.103571	0.104819	0.107178	0.111375	0.113234	0.114108	3.44847	3.40196	3.30697	3.10976	3.00793	2.95629
8.37	0.103552	0.142071	0.286849	0.870427	0.936035	0.947807	3.4448	3.59104	3.86837	2.59795	0.840095	-0.10209													0.103552	0.104801	0.107163	0.111366	0.113226	0.114101	3.4448	3.39818	3.30294	3.1052	3.00309	2.95131
8.38	0.103533	0.142034	0.286707	0.870404	0.936035	0.947807	3.44113	3.58768	3.86593	2.59627	0.836302	-0.10707													0.103533	0.104784	0.107149	0.111356	0.113219	0.114094	3.44113	3.39439	3.29891	3.10065	2.99826	2.94633
8.39	0.103513	0.141997	0.286566	0.870381	0.936034	0.947807	3.43747	3.58432	3.86349	2.59459	0.83251	-0.112049													0.103513	0.104766	0.107134	0.111347	0.113211	0.114088	3.43747	3.39061	3.29488	3.09609	2.99342	2.94135
8.4	0.103494	0.14196	0.286425	0.870358	0.936034	0.947807	3.4338	3.58096	3.86105	2.59292	0.828717	-0.117028													0.103494	0.104749	0.10712	0.111337	0.113204	0.114081	3.4338	3.38683	3.29085	3.09154	2.98859	2.93637
8.41	0.103476	0.141924	0.286286	0.870335	0.936034	0.947807	3.43013	3.5776	3.8586	2.59124	0.824924	-0.122008													0.103476	0.104732	0.107106	0.111328	0.113196	0.114074	3.43013	3.38304	3.28682	3.08698	2.98375	2.93139
8.42	0.103457	0.141888	0.286147	0.870312	0.936033	0.947807	3.42646	3.57423	3.85616	2.58956	0.821132	-0.126987													0.103457	0.104715	0.107092	0.111319	0.113189	0.114068	3.42646	3.37926	3.2828	3.08242	2.97892	2.92641
8.43	0.103438	0.141853	0.28601	0.870289	0.936033	0.947807	3.42279	3.57087	3.85372	2.58789	0.817339	-0.131967													0.103438	0.104698	0.107078	0.11131	0.113182	0.114061	3.42279	3.37547	3.27877	3.07787	2.97408	2.92143
8.44	0.10342	0.141817	0.285873	0.870267	0.936032	0.947807	3.41913	3.56751	3.85127	2.58621	0.813546	-0.136946													0.10342	0.104682	0.107065	0.111301	0.113175	0.114055	3.41913	3.37169	3.27474	3.07331	2.96924	2.91645
8.45	0.103402	0.141782	0.285737	0.870244	0.936032	0.947806	3.41546	3.56415	3.84882	2.58453	0.809754	-0.141925													0.103402	0.104665	0.107051	0.111292	0.113168	0.114049	3.41546	3.3679	3.27071	3.06876	2.96441	2.91147
8.46	0.103384	0.141747	0.285602	0.870222	0.936031	0.947806	3.41179	3.56079	3.84637	2.58285	0.805961	-0.146905													0.103384	0.104649	0.107038	0.111284	0.113161	0.114042	3.41179	3.36412	3.26668	3.0642	2.95957	2.9065
8.47	0.103366	0.141713	0.285467	0.8702	0.936031	0.947806	3.40812	3.55742	3.84392	2.58118	0.802168	-0.151884													0.103366	0.104633	0.107025	0.111275	0.113154	0.114036	3.40812	3.36033	3.26265	3.05965	2.95474	2.90152
8.48	0.103348	0.141678	0.285334	0.870177	0.936031	0.947806	3.40445	3.55406	3.84147	2.5795	0.798376	-0.156864													0.103348	0.104617	0.107012	0.111266	0.113147	0.11403	3.40445	3.35655	3.25862	3.05509	2.9499	2.89654
8.49	0.103331	0.141644	0.285201	0.870155	0.93603	0.947806	3.40078	3.55069	3.83902	2.57782	0.794583	-0.161843													0.103331	0.104601	0.106999	0.111258	0.11314	0.114024	3.40078	3.35276	3.25459	3.05053	2.94507	2.89156
8.5	0.103313	0.141611	0.285069	0.870133	0.93603	0.947806	3.39711	3.54733	3.83657	2.57614	0.790791	-0.166822													0.103313	0.104585	0.106986	0.11125	0.113133	0.114018	3.39711	3.34897	3.25056	3.04598	2.94023	2.88658
8.51	0.103296	0.141577	0.284938	0.870111	0.936029	0.947806	3.39344	3.54397	3.83411	2.57446	0.786998	-0.171802													0.103296	0.104569	0.106973	0.111241	0.113127	0.114012	3.39344	3.34519	3.24653	3.04142	2.93539	2.8816
8.52	0.103279	0.141544	0.284808	0.870089	0.936029	0.947806	3.38977	3.5406	3.83166	2.57279	0.783205	-0.176781													0.103279	0.104554	0.10696	0.111233	0.11312	0.114007	3.38977	3.3414	3.2425	3.03687	2.93056	2.87662
8.53	0.103262	0.141511	0.284678	0.870067	0.936029	0.947806	3.3861	3.53724	3.8292	2.57111	0.779413	-0.181761													0.103262	0.104538	0.106948	0.111225	0.113114	0.114001	3.3861	3.33761	3.23847	3.03231	2.92572	2.87164
8.54	0.103245	0.141478	0.28455	0.870046	0.936028	0.947806	3.38243	3.53387	3.82674	2.56943	0.77562	-0.18674													0.103245	0.104523	0.106935	0.111217	0.113107	0.113995	3.38243	3.33383	3.23444	3.02775	2.92089	2.86666
8.55	0.103228	0.141446	0.284422	0.870024	0.936028	0.947806	3.37876	3.5305	3.82428	2.56775	0.771827	-0.191719													0.103228	0.104508	0.106923	0.111209	0.113101	0.113989	3.37876	3.33004	3.23041	3.0232	2.91605	2.86168
8.56	0.103212	0.141414	0.284295	0.870003	0.936028	0.947806	3.37509	3.52714	3.82182	2.56607	0.768035	-0.196699													0.103212	0.104493	0.106911	0.111201	0.113095	0.113984	3.37509	3.32625	3.22638	3.01864	2.91121	2.8567
8.57	0.103195	0.141382	0.284168	0.869981	0.936027	0.947806	3.37142	3.52377	3.81936	2.5644	0.764242	-0.201678													0.103195	0.104478	0.106899	0.111193	0.113089	0.113978	3.37142	3.32247	3.22235	3.01409	2.90638	2.85172
8.58	0.103179	0.14135	0.284043	0.86996	0.936027	0.947806	3.36775	3.5204	3.8169	2.56272	0.760449	-0.206658													0.103179	0.104463	0.106887	0.111186	0.113083	0.113973	3.36775	3.31868	3.21832	3.00953	2.90154	2.84674
8.59	0.103163	0.141319	0.283918	0.869938	0.936026	0.947806	3.36407	3.51703	3.81444	2.56104	0.756657	-0.211637													0.103163	0.104449	0.106875	0.111178	0.113076	0.113968	3.36407	3.31489	3.21429	3.00497	2.89671	2.84176
8.6	0.103147	0.141288	0.283794	0.869917	0.936026	0.947806	3.3604	3.51367	3.81197	2.55936	0.752864	-0.216616													0.103147	0.104434	0.106863	0.11117	0.113071	0.113962	3.3604	3.3111	3.21026	3.00042	2.89187	2.83678
8.61	0.103131	0.141257	0.28367	0.869896	0.936026	0.947806	3.35673	3.5103	3.80951	2.55768	0.749071	-0.221596													0.103131	0.10442	0.106852	0.111163	0.113065	0.113957	3.35673	3.30732	3.20623	2.99586	2.88704	2.8318
8.62	0.103116	0.141226	0.283548	0.869875	0.936025	0.947806	3.35306	3.50693	3.80704	2.556	0.745279	-0.226575													0.103116	0.104406	0.10684	0.111156	0.113059	0.113952	3.35306	3.30353	3.2022	2.99131	2.8822	2.82682
8.63	0.1031	0.141196	0.283426	0.869854	0.936025	0.947806	3.34939	3.50356	3.80457	2.55432	0.741486	-0.231554													0.1031	0.104392	0.106829	0.111148	0.113053	0.113947	3.34939	3.29974	3.19817	2.98675	2.87736	2.82185
8.64	0.103084	0.141166	0.283305	0.869833	0.936025	0.947806	3.34571	3.50019	3.8021	2.55264	0.737693	-0.236534													0.103084	0.104378	0.106817	0.111141	0.113047	0.113942	3.34571	3.29595	3.19414	2.98219	2.87253	2.81687
8.65	0.103069	0.141136	0.283185	0.869812	0.936024	0.947806	3.34204	3.49682	3.79963	2.55097	0.733901	-0.241513													0.103069	0.104364	0.106806	0.111134	0.113042	0.113937	3.34204	3.29216	3.1901	2.97764	2.86769	2.81189
8.66	0.103054	0.141106	0.283065	0.869792	0.936024	0.947806	3.33837	3.49345	3.79716	2.54929	0.730108	-0.246493													0.103054	0.10435	0.106795	0.111127	0.113036	0.113932	3.33837	3.28837	3.18607	2.97308	2.86286	2.80691
8.67	0.103039	0.141077	0.282946	0.869771	0.936024	0.947806	3.33469	3.49008	3.79469	2.54761	0.726315	-0.251472													0.103039	0.104337	0.106784	0.11112	0.113031	0.113927	3.33469	3.28459	3.18204	2.96852	2.85802	2.80193
8.68	0.103024	0.141047	0.282828	0.86975	0.936023	0.947806	3.33102	3.48671	3.79222	2.54593	0.722523	-0.256451													0.103024	0.104323	0.106773	0.111113	0.113025	0.113922	3.33102	3.2808	3.17801	2.96397	2.85318	2.79695
8.69	0.103009	0.141018	0.28271	0.86973	0.936023	0.947806	3.32735	3.48334	3.78974	2.54425	0.71873	-0.261431													0.103009	0.10431	0.106763	0.111106	0.11302	0.113917	3.32735	3.27701	3.17398	2.95941	2.84835	2.79197
8.7	0.102995	0.14099	0.282594	0.86971	0.936023	0.947805	3.32367	3.47997	3.78727	2.54257	0.714937	-0.26641													0.102995	0.104297	0.106752	0.111099	0.113014	0.113913	3.32367	3.27322	3.16995	2.95485	2.84351	2.78699
8.71	0.10298	0.140961	0.282478	0.869689	0.936022	0.947805	3.32	3.4766	3.78479	2.54089	0.711145	-0.27139													0.10298	0.104284	0.106741	0.111093	0.113009	0.113908	3.32	3.26943	3.16592	2.9503	2.83868	2.78201
8.72	0.102966	0.140933	0.282362	0.869669	0.936022	0.947805	3.31633	3.47322	3.78231	2.53921	0.707352	-0.276369													0.102966	0.104271	0.106731	0.111086	0.113004	0.113903	3.31633	3.26564	3.16188	2.94574	2.83384	2.77703
8.73	0.102951	0.140905	0.282248	0.869649	0.936022	0.947805	3.31265	3.46985	3.77983	2.53753	0.703559	-0.281348													0.102951	0.104258	0.10672	0.111079	0.112999	0.113899	3.31265	3.26185	3.15785	2.94118	2.829	2.77205
8.74	0.102937	0.140877	0.282134	0.869629	0.936021	0.947805	3.30898	3.46648	3.77736	2.53585	0.699767	-0.286328													0.102937	0.104245	0.10671	0.111073	0.112994	0.113894	3.30898	3.25806	3.15382	2.93663	2.82417	2.76707
8.75	0.102923	0.140849	0.282021	0.869609	0.936021	0.947805	3.3053	3.46311	3.77488	2.53417	0.695974	-0.291307													0.102923	0.104232	0.1067	0.111066	0.112989	0.11389	3.3053	3.25427	3.14979	2.93207	2.81933	2.76209
8.76	0.102909	0.140822	0.281908	0.869589	0.936021	0.947805	3.30163	3.45973	3.77239	2.53249	0.692181	-0.296287													0.102909	0.10422	0.10669	0.11106	0.112984	0.113885	3.30163	3.25048	3.14575	2.92752	2.8145	2.75711
8.77	0.102895	0.140795	0.281796	0.869569	0.93602	0.947805	3.29795	3.45636	3.76991	2.53081	0.688389	-0.301266													0.102895	0.104207	0.10668	0.111054	0.112979	0.113881	3.29795	3.24669	3.14172	2.92296	2.80966	2.75213
8.78	0.102882	0.140768	0.281685	0.869549	0.93602	0.947805	3.29428	3.45299	3.76743	2.52913	0.684596	-0.306245													0.102882	0.104195	0.10667	0.111048	0.112974	0.113877	3.29428	3.2429	3.13769	2.9184	2.80482	2.74715
8.79	0.102868	0.140741	0.281575	0.869529	0.93602	0.947805	3.2906	3.44961	3.76494	2.52745	0.680804	-0.311225													0.102868	0.104183	0.10666	0.111041	0.112969	0.113872	3.2906	3.23911	3.13366	2.91385	2.79999	2.74218
8.8	0.102855	0.140714	0.281465	0.86951	0.93602	0.947805	3.28693	3.44624	3.76246	2.52577	0.677011	-0.316204													0.102855	0.104171	0.10665	0.111035	0.112964	0.113868	3.28693	3.23532	3.12962	2.90929	2.79515	2.7372
8.81	0.102841	0.140688	0.281356	0.86949	0.936019	0.947805	3.28325	3.44286	3.75997	2.52409	0.673218	-0.321184													0.102841	0.104159	0.106641	0.111029	0.112959	0.113864	3.28325	3.23153	3.12559	2.90473	2.79032	2.73222
8.82	0.102828	0.140662	0.281247	0.869471	0.936019	0.947805	3.27957	3.43949	3.75749	2.52241	0.669426	-0.326163													0.102828	0.104147	0.106631	0.111023	0.112955	0.11386	3.27957	3.22774	3.12156	2.90018	2.78548	2.72724
8.83	0.102815	0.140636	0.28114	0.869451	0.936019	0.947805	3.2759	3.43611	3.755	2.52073	0.665633	-0.331142													0.102815	0.104135	0.106622	0.111017	0.11295	0.113856	3.2759	3.22394	3.11753	2.89562	2.78064	2.72226
8.84	0.102802	0.14061	0.281032	0.869432	0.936018	0.947805	3.27222	3.43274	3.75251	2.51905	0.66184	-0.336122													0.102802	0.104123	0.106612	0.111012	0.112946	0.113852	3.27222	3.22015	3.11349	2.89106	2.77581	2.71728
8.85	0.102789	0.140585	0.280926	0.869413	0.936018	0.947805	3.26855	3.42936	3.75002	2.51737	0.658048	-0.341101													0.102789	0.104112	0.106603	0.111006	0.112941	0.113848	3.26855	3.21636	3.10946	2.8865	2.77097	2.7123
8.86	0.102776	0.140559	0.28082	0.869394	0.936018	0.947805	3.26487	3.42598	3.74753	2.51569	0.654255	-0.346081													0.102776	0.1041	0.106594	0.111	0.112937	0.113844	3.26487	3.21257	3.10543	2.88195	2.76614	2.70732
8.87	0.102764	0.140534	0.280715	0.869375	0.936018	0.947805	3.26119	3.42261	3.74504	2.51401	0.650462	-0.35106													0.102764	0.104089	0.106585	0.110994	0.112932	0.11384	3.26119	3.20878	3.10139	2.87739	2.7613	2.70234
8.88	0.102751	0.140509	0.28061	0.869356	0.936017	0.947805	3.25752	3.41923	3.74254	2.51233	0.64667	-0.356039													0.102751	0.104078	0.106576	0.110989	0.112928	0.113836	3.25752	3.20499	3.09736	2.87283	2.75646	2.69736
8.89	0.102739	0.140485	0.280506	0.869337	0.936017	0.947805	3.25384	3.41585	3.74005	2.51064	0.642877	-0.361019													0.102739	0.104066	0.106567	0.110983	0.112923	0.113832	3.25384	3.20119	3.09333	2.86828	2.75163	2.69238
8.9	0.102726	0.14046	0.280403	0.869318	0.936017	0.947805	3.25016	3.41248	3.73756	2.50896	0.639084	-0.365998													0.102726	0.104055	0.106558	0.110978	0.112919	0.113829	3.25016	3.1974	3.08929	2.86372	2.74679	2.6874
8.91	0.102714	0.140436	0.2803	0.869299	0.936016	0.947805	3.24648	3.4091	3.73506	2.50728	0.635292	-0.370978													0.102714	0.104044	0.106549	0.110972	0.112915	0.113825	3.24648	3.19361	3.08526	2.85916	2.74196	2.68242
8.92	0.102702	0.140412	0.280198	0.86928	0.936016	0.947805	3.24281	3.40572	3.73256	2.5056	0.631499	-0.375957													0.102702	0.104033	0.106541	0.110967	0.112911	0.113821	3.24281	3.18982	3.08123	2.85461	2.73712	2.67744
8.93	0.10269	0.140388	0.280097	0.869262	0.936016	0.947805	3.23913	3.40234	3.73007	2.50392	0.627706	-0.380936													0.10269	0.104023	0.106532	0.110962	0.112907	0.113818	3.23913	3.18603	3.07719	2.85005	2.73228	2.67246
8.94	0.102678	0.140364	0.279996	0.869243	0.936016	0.947805	3.23545	3.39896	3.72757	2.50224	0.623914	-0.385916													0.102678	0.104012	0.106523	0.110956	0.112903	0.113814	3.23545	3.18223	3.07316	2.84549	2.72745	2.66748
8.95	0.102666	0.14034	0.279896	0.869224	0.936015	0.947805	3.23177	3.39558	3.72507	2.50056	0.620121	-0.390895													0.102666	0.104001	0.106515	0.110951	0.112899	0.11381	3.23177	3.17844	3.06913	2.84094	2.72261	2.6625
8.96	0.102654	0.140317	0.279796	0.869206	0.936015	0.947805	3.2281	3.3922	3.72257	2.49888	0.616328	-0.395874													0.102654	0.103991	0.106507	0.110946	0.112895	0.113807	3.2281	3.17465	3.06509	2.83638	2.71778	2.65753
8.97	0.102643	0.140294	0.279697	0.869188	0.936015	0.947805	3.22442	3.38883	3.72007	2.4972	0.612536	-0.400854													0.102643	0.10398	0.106498	0.110941	0.112891	0.113803	3.22442	3.17085	3.06106	2.83182	2.71294	2.65255
8.98	0.102631	0.140271	0.279599	0.869169	0.936015	0.947805	3.22074	3.38545	3.71757	2.49551	0.608743	-0.405833													0.102631	0.10397	0.10649	0.110936	0.112887	0.1138	3.22074	3.16706	3.05702	2.82726	2.7081	2.64757
8.99	0.10262	0.140248	0.279501	0.869151	0.936014	0.947805	3.21706	3.38207	3.71506	2.49383	0.60495	-0.410813													0.10262	0.10396	0.106482	0.110931	0.112883	0.113797	3.21706	3.16327	3.05299	2.82271	2.70327	2.64259
9	0.102608	0.140225	0.279404	0.869133	0.936014	0.947805	3.21338	3.37869	3.71256	2.49215	0.601158	-0.415792													0.102608	0.10395	0.106474	0.110926	0.112879	0.113793	3.21338	3.15947	3.04896	2.81815	2.69843	2.63761
9.01	0.102597	0.140203	0.279308	0.869115	0.936014	0.947805	3.2097	3.37531	3.71006	2.49047	0.597365	-0.420771													0.102597	0.10394	0.106466	0.110921	0.112875	0.11379	3.2097	3.15568	3.04492	2.81359	2.6936	2.63263
9.02	0.102586	0.140181	0.279212	0.869097	0.936014	0.947805	3.20602	3.37193	3.70755	2.48879	0.593572	-0.425751													0.102586	0.10393	0.106458	0.110916	0.112871	0.113787	3.20602	3.15189	3.04089	2.80904	2.68876	2.62765
9.03	0.102575	0.140159	0.279116	0.869079	0.936013	0.947805	3.20234	3.36854	3.70505	2.48711	0.58978	-0.43073													0.102575	0.10392	0.10645	0.110911	0.112868	0.113783	3.20234	3.14809	3.03685	2.80448	2.68392	2.62267
9.04	0.102564	0.140137	0.279021	0.869061	0.936013	0.947805	3.19867	3.36516	3.70254	2.48542	0.585987	-0.43571													0.102564	0.10391	0.106442	0.110907	0.112864	0.11378	3.19867	3.1443	3.03282	2.79992	2.67909	2.61769
9.05	0.102553	0.140115	0.278927	0.869043	0.936013	0.947804	3.19499	3.36178	3.70003	2.48374	0.582194	-0.440689													0.102553	0.1039	0.106435	0.110902	0.112861	0.113777	3.19499	3.14051	3.02878	2.79536	2.67425	2.61271
9.06	0.102542	0.140093	0.278833	0.869026	0.936013	0.947804	3.19131	3.3584	3.69752	2.48206	0.578402	-0.445668													0.102542	0.103891	0.106427	0.110897	0.112857	0.113774	3.19131	3.13671	3.02475	2.79081	2.66941	2.60773
9.07	0.102532	0.140072	0.27874	0.869008	0.936012	0.947804	3.18763	3.35502	3.69501	2.48038	0.574609	-0.450648													0.102532	0.103881	0.10642	0.110893	0.112853	0.113771	3.18763	3.13292	3.02071	2.78625	2.66458	2.60275
9.08	0.102521	0.140051	0.278648	0.86899	0.936012	0.947804	3.18395	3.35164	3.6925	2.4787	0.570816	-0.455627													0.102521	0.103872	0.106412	0.110888	0.11285	0.113768	3.18395	3.12912	3.01668	2.78169	2.65974	2.59777
9.09	0.102511	0.140029	0.278556	0.868973	0.936012	0.947804	3.18027	3.34825	3.68999	2.47701	0.567024	-0.460607													0.102511	0.103862	0.106405	0.110884	0.112846	0.113765	3.18027	3.12533	3.01264	2.77714	2.65491	2.59279
9.1	0.1025	0.140009	0.278464	0.868955	0.936012	0.947804	3.17659	3.34487	3.68748	2.47533	0.563231	-0.465586													0.1025	0.103853	0.106397	0.110879	0.112843	0.113762	3.17659	3.12154	3.00861	2.77258	2.65007	2.58781
9.11	0.10249	0.139988	0.278374	0.868938	0.936011	0.947804	3.17291	3.34149	3.68497	2.47365	0.559438	-0.470565													0.10249	0.103844	0.10639	0.110875	0.11284	0.113759	3.17291	3.11774	3.00458	2.76802	2.64523	2.58283
9.12	0.10248	0.139967	0.278283	0.868921	0.936011	0.947804	3.16923	3.33811	3.68246	2.47197	0.555646	-0.475545													0.10248	0.103835	0.106383	0.11087	0.112836	0.113756	3.16923	3.11395	3.00054	2.76346	2.6404	2.57786
9.13	0.10247	0.139947	0.278194	0.868903	0.936011	0.947804	3.16555	3.33472	3.67994	2.47028	0.551853	-0.480524													0.10247	0.103826	0.106376	0.110866	0.112833	0.113753	3.16555	3.11015	2.99651	2.75891	2.63556	2.57288
9.14	0.10246	0.139927	0.278104	0.868886	0.936011	0.947804	3.16187	3.33134	3.67743	2.4686	0.54806	-0.485504													0.10246	0.103817	0.106369	0.110862	0.11283	0.11375	3.16187	3.10636	2.99247	2.75435	2.63073	2.5679
9.15	0.10245	0.139906	0.278016	0.868869	0.936011	0.947804	3.15819	3.32796	3.67491	2.46692	0.544268	-0.490483													0.10245	0.103808	0.106362	0.110858	0.112827	0.113747	3.15819	3.10256	2.98843	2.74979	2.62589	2.56292
9.16	0.10244	0.139886	0.277928	0.868852	0.93601	0.947804	3.1545	3.32457	3.67239	2.46524	0.540475	-0.495462													0.10244	0.103799	0.106355	0.110854	0.112823	0.113745	3.1545	3.09877	2.9844	2.74523	2.62105	2.55794
9.17	0.10243	0.139867	0.27784	0.868835	0.93601	0.947804	3.15082	3.32119	3.66988	2.46355	0.536682	-0.500442													0.10243	0.10379	0.106348	0.110849	0.11282	0.113742	3.15082	3.09497	2.98036	2.74068	2.61622	2.55296
9.18	0.10242	0.139847	0.277753	0.868818	0.93601	0.947804	3.14714	3.3178	3.66736	2.46187	0.532889	-0.505421													0.10242	0.103782	0.106341	0.110845	0.112817	0.113739	3.14714	3.09118	2.97633	2.73612	2.61138	2.54798
9.19	0.102411	0.139828	0.277666	0.868801	0.93601	0.947804	3.14346	3.31442	3.66484	2.46019	0.529097	-0.510401													0.102411	0.103773	0.106334	0.110841	0.112814	0.113736	3.14346	3.08738	2.97229	2.73156	2.60654	2.543
9.2	0.102401	0.139808	0.27758	0.868784	0.936009	0.947804	3.13978	3.31103	3.66232	2.4585	0.525304	-0.51538													0.102401	0.103765	0.106328	0.110837	0.112811	0.113734	3.13978	3.08359	2.96826	2.727	2.60171	2.53802
9.21	0.102392	0.139789	0.277495	0.868768	0.936009	0.947804	3.1361	3.30765	3.6598	2.45682	0.521511	-0.520359													0.102392	0.103756	0.106321	0.110833	0.112808	0.113731	3.1361	3.07979	2.96422	2.72245	2.59687	2.53304
9.22	0.102382	0.13977	0.27741	0.868751	0.936009	0.947804	3.13242	3.30426	3.65728	2.45514	0.517719	-0.525339													0.102382	0.103748	0.106314	0.110829	0.112805	0.113729	3.13242	3.076	2.96019	2.71789	2.59204	2.52806
9.23	0.102373	0.139751	0.277326	0.868734	0.936009	0.947804	3.12874	3.30088	3.65476	2.45345	0.513926	-0.530318													0.102373	0.10374	0.106308	0.110826	0.112802	0.113726	3.12874	3.0722	2.95615	2.71333	2.5872	2.52308
9.24	0.102364	0.139732	0.277242	0.868718	0.936009	0.947804	3.12505	3.29749	3.65224	2.45177	0.510133	-0.535298													0.102364	0.103731	0.106301	0.110822	0.112799	0.113723	3.12505	3.0684	2.95212	2.70877	2.58236	2.5181
9.25	0.102354	0.139714	0.277158	0.868701	0.936008	0.947804	3.12137	3.29411	3.64971	2.45009	0.506341	-0.540277													0.102354	0.103723	0.106295	0.110818	0.112796	0.113721	3.12137	3.06461	2.94808	2.70422	2.57753	2.51312
9.26	0.102345	0.139695	0.277075	0.868685	0.936008	0.947804	3.11769	3.29072	3.64719	2.4484	0.502548	-0.545256													0.102345	0.103715	0.106289	0.110814	0.112793	0.113718	3.11769	3.06081	2.94404	2.69966	2.57269	2.50814
9.27	0.102336	0.139677	0.276993	0.868669	0.936008	0.947804	3.11401	3.28733	3.64466	2.44672	0.498755	-0.550236													0.102336	0.103707	0.106283	0.11081	0.11279	0.113716	3.11401	3.05702	2.94001	2.6951	2.56785	2.50316
9.28	0.102328	0.139659	0.276911	0.868652	0.936008	0.947804	3.11033	3.28395	3.64214	2.44504	0.494963	-0.555215													0.102328	0.103699	0.106276	0.110807	0.112788	0.113714	3.11033	3.05322	2.93597	2.69054	2.56302	2.49818
9.29	0.102319	0.139641	0.27683	0.868636	0.936008	0.947804	3.10664	3.28056	3.63961	2.44335	0.49117	-0.560194													0.102319	0.103691	0.10627	0.110803	0.112785	0.113711	3.10664	3.04942	2.93194	2.68599	2.55818	2.49321
9.3	0.10231	0.139623	0.276749	0.86862	0.936007	0.947804	3.10296	3.27717	3.63709	2.44167	0.487377	-0.565174													0.10231	0.103684	0.106264	0.110799	0.112782	0.113709	3.10296	3.04563	2.9279	2.68143	2.55335	2.48823
9.31	0.102301	0.139606	0.276668	0.868604	0.936007	0.947804	3.09928	3.27379	3.63456	2.43999	0.483585	-0.570153													0.102301	0.103676	0.106258	0.110796	0.112779	0.113706	3.09928	3.04183	2.92386	2.67687	2.54851	2.48325
9.32	0.102293	0.139588	0.276589	0.868588	0.936007	0.947804	3.0956	3.2704	3.63203	2.4383	0.479792	-0.575133													0.102293	0.103668	0.106252	0.110792	0.112777	0.113704	3.0956	3.03804	2.91983	2.67231	2.54367	2.47827
9.33	0.102284	0.139571	0.276509	0.868572	0.936007	0.947804	3.09191	3.26701	3.6295	2.43662	0.475999	-0.580112													0.102284	0.103661	0.106246	0.110789	0.112774	0.113702	3.09191	3.03424	2.91579	2.66776	2.53884	2.47329
9.34	0.102276	0.139553	0.27643	0.868556	0.936007	0.947804	3.08823	3.26362	3.62697	2.43494	0.472207	-0.585091													0.102276	0.103653	0.10624	0.110785	0.112772	0.1137	3.08823	3.03044	2.91176	2.6632	2.534	2.46831
9.35	0.102267	0.139536	0.276352	0.86854	0.936007	0.947804	3.08455	3.26024	3.62444	2.43325	0.468414	-0.590071													0.102267	0.103646	0.106235	0.110782	0.112769	0.113697	3.08455	3.02665	2.90772	2.65864	2.52916	2.46333
9.36	0.102259	0.139519	0.276274	0.868524	0.936006	0.947804	3.08086	3.25685	3.62191	2.43157	0.464621	-0.59505													0.102259	0.103638	0.106229	0.110779	0.112766	0.113695	3.08086	3.02285	2.90368	2.65408	2.52433	2.45835
9.37	0.102251	0.139502	0.276196	0.868509	0.936006	0.947804	3.07718	3.25346	3.61938	2.42988	0.460829	-0.60003													0.102251	0.103631	0.106223	0.110775	0.112764	0.113693	3.07718	3.01905	2.89965	2.64953	2.51949	2.45337
9.38	0.102242	0.139485	0.276119	0.868493	0.936006	0.947804	3.0735	3.25007	3.61685	2.4282	0.457036	-0.605009													0.102242	0.103624	0.106217	0.110772	0.112761	0.113691	3.0735	3.01525	2.89561	2.64497	2.51466	2.44839
9.39	0.102234	0.139469	0.276043	0.868477	0.936006	0.947804	3.06981	3.24668	3.61431	2.42652	0.453243	-0.609988													0.102234	0.103617	0.106212	0.110769	0.112759	0.113689	3.06981	3.01146	2.89157	2.64041	2.50982	2.44341
9.4	0.102226	0.139452	0.275967	0.868462	0.936006	0.947804	3.06613	3.24329	3.61178	2.42483	0.449451	-0.614968													0.102226	0.103609	0.106206	0.110765	0.112756	0.113687	3.06613	3.00766	2.88754	2.63585	2.50498	2.43843
9.41	0.102218	0.139436	0.275891	0.868446	0.936005	0.947804	3.06245	3.2399	3.60924	2.42315	0.445658	-0.619947													0.102218	0.103602	0.106201	0.110762	0.112754	0.113684	3.06245	3.00386	2.8835	2.63129	2.50015	2.43345
9.42	0.10221	0.13942	0.275816	0.868431	0.936005	0.947804	3.05876	3.23651	3.60671	2.42146	0.441865	-0.624927													0.10221	0.103595	0.106195	0.110759	0.112752	0.113682	3.05876	3.00007	2.87946	2.62674	2.49531	2.42847
9.43	0.102203	0.139404	0.275741	0.868416	0.936005	0.947804	3.05508	3.23313	3.60417	2.41978	0.438073	-0.629906													0.102203	0.103588	0.10619	0.110756	0.112749	0.11368	3.05508	2.99627	2.87543	2.62218	2.49047	2.42349
9.44	0.102195	0.139388	0.275667	0.8684	0.936005	0.947804	3.0514	3.22974	3.60164	2.41809	0.43428	-0.634885													0.102195	0.103581	0.106185	0.110753	0.112747	0.113678	3.0514	2.99247	2.87139	2.61762	2.48564	2.41851
9.45	0.102187	0.139372	0.275593	0.868385	0.936005	0.947804	3.04771	3.22635	3.5991	2.41641	0.430487	-0.639865													0.102187	0.103575	0.106179	0.11075	0.112745	0.113676	3.04771	2.98867	2.86735	2.61306	2.4808	2.41354
9.46	0.102179	0.139356	0.27552	0.86837	0.936005	0.947804	3.04403	3.22296	3.59656	2.41473	0.426695	-0.644844													0.102179	0.103568	0.106174	0.110747	0.112742	0.113674	3.04403	2.98488	2.86332	2.60851	2.47597	2.40856
9.47	0.102172	0.13934	0.275447	0.868355	0.936004	0.947804	3.04034	3.21957	3.59402	2.41304	0.422902	-0.649824													0.102172	0.103561	0.106169	0.110744	0.11274	0.113672	3.04034	2.98108	2.85928	2.60395	2.47113	2.40358
9.48	0.102164	0.139325	0.275374	0.86834	0.936004	0.947804	3.03666	3.21618	3.59148	2.41136	0.419109	-0.654803													0.102164	0.103555	0.106164	0.110741	0.112738	0.11367	3.03666	2.97728	2.85524	2.59939	2.46629	2.3986
9.49	0.102157	0.13931	0.275302	0.868325	0.936004	0.947804	3.03298	3.21278	3.58895	2.40967	0.415316	-0.659782													0.102157	0.103548	0.106159	0.110738	0.112736	0.113669	3.03298	2.97348	2.85121	2.59483	2.46146	2.39362
9.5	0.10215	0.139294	0.275231	0.86831	0.936004	0.947804	3.02929	3.20939	3.5864	2.40799	0.411524	-0.664762													0.10215	0.103541	0.106154	0.110735	0.112733	0.113667	3.02929	2.96968	2.84717	2.59027	2.45662	2.38864
9.51	0.102142	0.139279	0.275159	0.868295	0.936004	0.947804	3.02561	3.206	3.58386	2.4063	0.407731	-0.669741													0.102142	0.103535	0.106149	0.110732	0.112731	0.113665	3.02561	2.96589	2.84313	2.58572	2.45178	2.38366
9.52	0.102135	0.139264	0.275089	0.86828	0.936004	0.947804	3.02192	3.20261	3.58132	2.40462	0.403938	-0.674721													0.102135	0.103529	0.106144	0.110729	0.112729	0.113663	3.02192	2.96209	2.83909	2.58116	2.44695	2.37868
9.53	0.102128	0.139249	0.275018	0.868265	0.936003	0.947804	3.01824	3.19922	3.57878	2.40293	0.400146	-0.6797													0.102128	0.103522	0.106139	0.110726	0.112727	0.113661	3.01824	2.95829	2.83506	2.5766	2.44211	2.3737
9.54	0.102121	0.139235	0.274949	0.868251	0.936003	0.947804	3.01455	3.19583	3.57624	2.40125	0.396353	-0.684679													0.102121	0.103516	0.106134	0.110723	0.112725	0.113659	3.01455	2.95449	2.83102	2.57204	2.43728	2.36872
9.55	0.102114	0.13922	0.274879	0.868236	0.936003	0.947804	3.01087	3.19244	3.57369	2.39956	0.39256	-0.689659													0.102114	0.10351	0.106129	0.110721	0.112723	0.113658	3.01087	2.95069	2.82698	2.56749	2.43244	2.36374
9.56	0.102107	0.139205	0.27481	0.868221	0.936003	0.947804	3.00718	3.18905	3.57115	2.39788	0.388768	-0.694638													0.102107	0.103503	0.106124	0.110718	0.112721	0.113656	3.00718	2.9469	2.82295	2.56293	2.4276	2.35876
9.57	0.1021	0.139191	0.274742	0.868207	0.936003	0.947804	3.0035	3.18565	3.56861	2.39619	0.384975	-0.699618													0.1021	0.103497	0.10612	0.110715	0.112719	0.113654	3.0035	2.9431	2.81891	2.55837	2.42277	2.35378
9.58	0.102093	0.139177	0.274673	0.868192	0.936003	0.947804	2.99981	3.18226	3.56606	2.39451	0.381182	-0.704597													0.102093	0.103491	0.106115	0.110713	0.112717	0.113652	2.99981	2.9393	2.81487	2.55381	2.41793	2.3488
9.59	0.102086	0.139163	0.274606	0.868178	0.936003	0.947804	2.99613	3.17887	3.56351	2.39282	0.37739	-0.709576													0.102086	0.103485	0.10611	0.11071	0.112715	0.113651	2.99613	2.9355	2.81083	2.54925	2.41309	2.34382
9.6	0.102079	0.139148	0.274538	0.868163	0.936002	0.947804	2.99244	3.17548	3.56097	2.39114	0.373597	-0.714556													0.102079	0.103479	0.106106	0.110707	0.112713	0.113649	2.99244	2.9317	2.8068	2.5447	2.40826	2.33884
9.61	0.102072	0.139135	0.274471	0.868149	0.936002	0.947804	2.98876	3.17209	3.55842	2.38945	0.369804	-0.719535													0.102072	0.103473	0.106101	0.110705	0.112711	0.113647	2.98876	2.9279	2.80276	2.54014	2.40342	2.33386
9.62	0.102066	0.139121	0.274405	0.868135	0.936002	0.947804	2.98507	3.16869	3.55587	2.38777	0.366012	-0.724514													0.102066	0.103467	0.106097	0.110702	0.112709	0.113646	2.98507	2.9241	2.79872	2.53558	2.39859	2.32889
9.63	0.102059	0.139107	0.274339	0.868121	0.936002	0.947804	2.98139	3.1653	3.55333	2.38608	0.362219	-0.729494													0.102059	0.103462	0.106092	0.1107	0.112707	0.113644	2.98139	2.92031	2.79468	2.53102	2.39375	2.32391
9.64	0.102052	0.139093	0.274273	0.868107	0.936002	0.947803	2.9777	3.16191	3.55078	2.38439	0.358426	-0.734473													0.102052	0.103456	0.106088	0.110697	0.112705	0.113642	2.9777	2.91651	2.79065	2.52646	2.38891	2.31893
9.65	0.102046	0.13908	0.274208	0.868092	0.936002	0.947803	2.97401	3.15851	3.54823	2.38271	0.354634	-0.739453													0.102046	0.10345	0.106083	0.110695	0.112703	0.113641	2.97401	2.91271	2.78661	2.52191	2.38408	2.31395
9.66	0.10204	0.139066	0.274143	0.868078	0.936001	0.947803	2.97033	3.15512	3.54568	2.38102	0.350841	-0.744432													0.10204	0.103444	0.106079	0.110692	0.112702	0.113639	2.97033	2.90891	2.78257	2.51735	2.37924	2.30897
9.67	0.102033	0.139053	0.274078	0.868064	0.936001	0.947803	2.96664	3.15173	3.54313	2.37934	0.347048	-0.749411													0.102033	0.103439	0.106075	0.11069	0.1127	0.113638	2.96664	2.90511	2.77853	2.51279	2.3744	2.30399
9.68	0.102027	0.13904	0.274014	0.86805	0.936001	0.947803	2.96296	3.14833	3.54058	2.37765	0.343256	-0.754391													0.102027	0.103433	0.10607	0.110687	0.112698	0.113636	2.96296	2.90131	2.7745	2.50823	2.36957	2.29901
9.69	0.102021	0.139027	0.27395	0.868037	0.936001	0.947803	2.95927	3.14494	3.53802	2.37597	0.339463	-0.75937													0.102021	0.103428	0.106066	0.110685	0.112696	0.113635	2.95927	2.89751	2.77046	2.50367	2.36473	2.29403
9.7	0.102014	0.139014	0.273887	0.868023	0.936001	0.947803	2.95558	3.14155	3.53547	2.37428	0.33567	-0.76435													0.102014	0.103422	0.106062	0.110682	0.112694	0.113633	2.95558	2.89371	2.76642	2.49912	2.35989	2.28905
9.71	0.102008	0.139001	0.273824	0.868009	0.936001	0.947803	2.9519	3.13815	3.53292	2.37259	0.331877	-0.769329													0.102008	0.103417	0.106058	0.11068	0.112693	0.113632	2.9519	2.88991	2.76238	2.49456	2.35506	2.28407
9.72	0.102002	0.138988	0.273761	0.867995	0.936001	0.947803	2.94821	3.13476	3.53037	2.37091	0.328085	-0.774308													0.102002	0.103411	0.106054	0.110678	0.112691	0.11363	2.94821	2.88611	2.75834	2.49	2.35022	2.27909
9.73	0.101996	0.138975	0.273699	0.867982	0.936001	0.947803	2.94452	3.13136	3.52781	2.36922	0.324292	-0.779288													0.101996	0.103406	0.10605	0.110676	0.112689	0.113629	2.94452	2.88231	2.75431	2.48544	2.34539	2.27411
9.74	0.10199	0.138963	0.273637	0.867968	0.936	0.947803	2.94084	3.12797	3.52526	2.36754	0.320499	-0.784267													0.10199	0.103401	0.106046	0.110673	0.112688	0.113627	2.94084	2.87851	2.75027	2.48088	2.34055	2.26913
9.75	0.101984	0.13895	0.273576	0.867954	0.936	0.947803	2.93715	3.12457	3.5227	2.36585	0.316707	-0.789247													0.101984	0.103396	0.106042	0.110671	0.112686	0.113626	2.93715	2.87471	2.74623	2.47633	2.33571	2.26415
9.76	0.101978	0.138938	0.273515	0.867941	0.936	0.947803	2.93346	3.12118	3.52015	2.36416	0.312914	-0.794226													0.101978	0.10339	0.106038	0.110669	0.112684	0.113625	2.93346	2.87092	2.74219	2.47177	2.33088	2.25917
9.77	0.101972	0.138925	0.273454	0.867928	0.936	0.947803	2.92978	3.11778	3.51759	2.36248	0.309121	-0.799205													0.101972	0.103385	0.106034	0.110667	0.112683	0.113623	2.92978	2.86712	2.73815	2.46721	2.32604	2.25419
9.78	0.101966	0.138913	0.273394	0.867914	0.936	0.947803	2.92609	3.11439	3.51504	2.36079	0.305329	-0.804185													0.101966	0.10338	0.10603	0.110664	0.112681	0.113622	2.92609	2.86332	2.73412	2.46265	2.3212	2.24922
9.79	0.101961	0.138901	0.273334	0.867901	0.936	0.947803	2.9224	3.11099	3.51248	2.35911	0.301536	-0.809164													0.101961	0.103375	0.106026	0.110662	0.11268	0.11362	2.9224	2.85952	2.73008	2.45809	2.31637	2.24424
9.8	0.101955	0.138889	0.273274	0.867887	0.936	0.947803	2.91872	3.1076	3.50992	2.35742	0.297743	-0.814144													0.101955	0.10337	0.106022	0.11066	0.112678	0.113619	2.91872	2.85572	2.72604	2.45353	2.31153	2.23926
9.81	0.101949	0.138877	0.273215	0.867874	0.935999	0.947803	2.91503	3.1042	3.50736	2.35573	0.293951	-0.819123													0.101949	0.103365	0.106018	0.110658	0.112676	0.113618	2.91503	2.85192	2.722	2.44898	2.30669	2.23428
9.82	0.101944	0.138865	0.273156	0.867861	0.935999	0.947803	2.91134	3.10081	3.5048	2.35405	0.290158	-0.824102													0.101944	0.10336	0.106015	0.110656	0.112675	0.113616	2.91134	2.84812	2.71796	2.44442	2.30186	2.2293
9.83	0.101938	0.138854	0.273098	0.867848	0.935999	0.947803	2.90766	3.09741	3.50225	2.35236	0.286365	-0.829082													0.101938	0.103355	0.106011	0.110654	0.112673	0.113615	2.90766	2.84432	2.71392	2.43986	2.29702	2.22432
9.84	0.101933	0.138842	0.27304	0.867835	0.935999	0.947803	2.90397	3.09402	3.49969	2.35067	0.282573	-0.834061													0.101933	0.103351	0.106007	0.110652	0.112672	0.113614	2.90397	2.84052	2.70989	2.4353	2.29219	2.21934
9.85	0.101927	0.13883	0.272982	0.867822	0.935999	0.947803	2.90028	3.09062	3.49713	2.34899	0.27878	-0.839041													0.101927	0.103346	0.106004	0.11065	0.11267	0.113613	2.90028	2.83672	2.70585	2.43074	2.28735	2.21436
9.86	0.101922	0.138819	0.272924	0.867809	0.935999	0.947803	2.89659	3.08722	3.49457	2.3473	0.274987	-0.84402													0.101922	0.103341	0.106	0.110648	0.112669	0.113611	2.89659	2.83292	2.70181	2.42619	2.28251	2.20938
9.87	0.101916	0.138808	0.272867	0.867796	0.935999	0.947803	2.89291	3.08383	3.492	2.34561	0.271194	-0.848999													0.101916	0.103336	0.105996	0.110646	0.112668	0.11361	2.89291	2.82912	2.69777	2.42163	2.27768	2.2044
9.88	0.101911	0.138796	0.27281	0.867783	0.935999	0.947803	2.88922	3.08043	3.48944	2.34393	0.267402	-0.853979													0.101911	0.103332	0.105993	0.110644	0.112666	0.113609	2.88922	2.82532	2.69373	2.41707	2.27284	2.19942
9.89	0.101906	0.138785	0.272754	0.86777	0.935999	0.947803	2.88553	3.07704	3.48688	2.34224	0.263609	-0.858958													0.101906	0.103327	0.105989	0.110642	0.112665	0.113608	2.88553	2.82151	2.68969	2.41251	2.268	2.19444
9.9	0.1019	0.138774	0.272698	0.867757	0.935998	0.947803	2.88184	3.07364	3.48432	2.34055	0.259816	-0.863938													0.1019	0.103322	0.105986	0.11064	0.112663	0.113607	2.88184	2.81771	2.68566	2.40795	2.26317	2.18946
9.91	0.101895	0.138763	0.272642	0.867745	0.935998	0.947803	2.87816	3.07024	3.48175	2.33887	0.256024	-0.868917													0.101895	0.103318	0.105982	0.110638	0.112662	0.113605	2.87816	2.81391	2.68162	2.40339	2.25833	2.18448
9.92	0.10189	0.138752	0.272587	0.867732	0.935998	0.947803	2.87447	3.06685	3.47919	2.33718	0.252231	-0.873896													0.10189	0.103313	0.105979	0.110636	0.112661	0.113604	2.87447	2.81011	2.67758	2.39884	2.25349	2.1795
9.93	0.101885	0.138741	0.272532	0.867719	0.935998	0.947803	2.87078	3.06345	3.47663	2.33549	0.248438	-0.878876													0.101885	0.103309	0.105976	0.110634	0.112659	0.113603	2.87078	2.80631	2.67354	2.39428	2.24866	2.17452
9.94	0.10188	0.13873	0.272477	0.867707	0.935998	0.947803	2.86709	3.06005	3.47406	2.33381	0.244646	-0.883855													0.10188	0.103304	0.105972	0.110633	0.112658	0.113602	2.86709	2.80251	2.6695	2.38972	2.24382	2.16954
9.95	0.101875	0.13872	0.272423	0.867694	0.935998	0.947803	2.86341	3.05665	3.4715	2.33212	0.240853	-0.888834													0.101875	0.1033	0.105969	0.110631	0.112657	0.113601	2.86341	2.79871	2.66546	2.38516	2.23899	2.16457
9.96	0.10187	0.138709	0.272369	0.867682	0.935998	0.947803	2.85972	3.05326	3.46893	2.33043	0.23706	-0.893814													0.10187	0.103296	0.105966	0.110629	0.112655	0.1136	2.85972	2.79491	2.66142	2.3806	2.23415	2.15959
9.97	0.101865	0.138699	0.272315	0.867669	0.935998	0.947803	2.85603	3.04986	3.46637	2.32874	0.233268	-0.898793													0.101865	0.103291	0.105962	0.110627	0.112654	0.113599	2.85603	2.79111	2.65739	2.37605	2.22931	2.15461
9.98	0.10186	0.138688	0.272261	0.867657	0.935998	0.947803	2.85234	3.04646	3.4638	2.32706	0.229475	-0.903773													0.10186	0.103287	0.105959	0.110625	0.112653	0.113597	2.85234	2.78731	2.65335	2.37149	2.22448	2.14963
9.99	0.101855	0.138678	0.272208	0.867645	0.935997	0.947803	2.84865	3.04306	3.46123	2.32537	0.225682	-0.908752													0.101855	0.103283	0.105956	0.110624	0.112651	0.113596	2.84865	2.78351	2.64931	2.36693	2.21964	2.14465
10	0.10185	0.138668	0.272156	0.867632	0.935997	0.947803	2.84497	3.03967	3.45866	2.32368	0.22189	-0.913731													0.10185	0.103279	0.105953	0.110622	0.11265	0.113595	2.84497	2.77971	2.64527	2.36237	2.2148	2.13967
10.01	0.101846	0.138658	0.272103	0.86762	0.935997	0.947803	2.84128	3.03627	3.4561	2.322	0.218097	-0.918711													0.101846	0.103274	0.10595	0.11062	0.112649	0.113594	2.84128	2.77591	2.64123	2.35781	2.20997	2.13469
10.02	0.101841	0.138647	0.272051	0.867608	0.935997	0.947803	2.83759	3.03287	3.45353	2.32031	0.214304	-0.92369													0.101841	0.10327	0.105947	0.110619	0.112648	0.113593	2.83759	2.77211	2.63719	2.35325	2.20513	2.12971
10.03	0.101836	0.138637	0.271999	0.867596	0.935997	0.947803	2.8339	3.02947	3.45096	2.31862	0.210511	-0.92867													0.101836	0.103266	0.105943	0.110617	0.112646	0.113592	2.8339	2.7683	2.63315	2.3487	2.20029	2.12473
10.04	0.101831	0.138627	0.271948	0.867583	0.935997	0.947803	2.83021	3.02607	3.44839	2.31693	0.206719	-0.933649													0.101831	0.103262	0.10594	0.110615	0.112645	0.113591	2.83021	2.7645	2.62911	2.34414	2.19546	2.11975
10.05	0.101827	0.138618	0.271897	0.867571	0.935997	0.947803	2.82652	3.02267	3.44582	2.31525	0.202926	-0.938628													0.101827	0.103258	0.105937	0.110614	0.112644	0.11359	2.82652	2.7607	2.62507	2.33958	2.19062	2.11477
10.06	0.101822	0.138608	0.271846	0.867559	0.935997	0.947803	2.82283	3.01928	3.44325	2.31356	0.199133	-0.943608													0.101822	0.103254	0.105934	0.110612	0.112643	0.113589	2.82283	2.7569	2.62104	2.33502	2.18578	2.10979
10.07	0.101818	0.138598	0.271795	0.867547	0.935997	0.947803	2.81915	3.01588	3.44068	2.31187	0.195341	-0.948587													0.101818	0.10325	0.105931	0.11061	0.112642	0.113588	2.81915	2.7531	2.617	2.33046	2.18095	2.10481
10.08	0.101813	0.138588	0.271745	0.867536	0.935997	0.947803	2.81546	3.01248	3.43811	2.31018	0.191548	-0.953567													0.101813	0.103246	0.105929	0.110609	0.112641	0.113587	2.81546	2.7493	2.61296	2.3259	2.17611	2.09983
10.09	0.101809	0.138579	0.271695	0.867524	0.935996	0.947803	2.81177	3.00908	3.43554	2.30849	0.187755	-0.958546													0.101809	0.103242	0.105926	0.110607	0.112639	0.113586	2.81177	2.7455	2.60892	2.32135	2.17128	2.09485
10.1	0.101804	0.138569	0.271646	0.867512	0.935996	0.947803	2.80808	3.00568	3.43297	2.30681	0.183963	-0.963525													0.101804	0.103239	0.105923	0.110606	0.112638	0.113585	2.80808	2.7417	2.60488	2.31679	2.16644	2.08987
10.11	0.1018	0.13856	0.271596	0.8675	0.935996	0.947803	2.80439	3.00228	3.43039	2.30512	0.18017	-0.968505													0.1018	0.103235	0.10592	0.110604	0.112637	0.113584	2.80439	2.73789	2.60084	2.31223	2.1616	2.0849
10.12	0.101796	0.138551	0.271547	0.867488	0.935996	0.947803	2.8007	2.99888	3.42782	2.30343	0.176377	-0.973484													0.101796	0.103231	0.105917	0.110603	0.112636	0.113584	2.8007	2.73409	2.5968	2.30767	2.15677	2.07992
10.13	0.101791	0.138541	0.271498	0.867477	0.935996	0.947803	2.79701	2.99548	3.42525	2.30174	0.172585	-0.978464													0.101791	0.103227	0.105914	0.110601	0.112635	0.113583	2.79701	2.73029	2.59276	2.30311	2.15193	2.07494
10.14	0.101787	0.138532	0.27145	0.867465	0.935996	0.947803	2.79332	2.99208	3.42267	2.30006	0.168792	-0.983443													0.101787	0.103223	0.105911	0.1106	0.112634	0.113582	2.79332	2.72649	2.58872	2.29855	2.14709	2.06996
10.15	0.101783	0.138523	0.271402	0.867453	0.935996	0.947803	2.78963	2.98868	3.4201	2.29837	0.164999	-0.988422													0.101783	0.10322	0.105909	0.110598	0.112633	0.113581	2.78963	2.72269	2.58468	2.294	2.14226	2.06498
10.16	0.101779	0.138514	0.271354	0.867442	0.935996	0.947803	2.78595	2.98529	3.41752	2.29668	0.161207	-0.993402													0.101779	0.103216	0.105906	0.110597	0.112632	0.11358	2.78595	2.71889	2.58064	2.28944	2.13742	2.06
10.17	0.101774	0.138505	0.271306	0.86743	0.935996	0.947803	2.78226	2.98189	3.41495	2.29499	0.157414	-0.998381													0.101774	0.103213	0.105903	0.110595	0.112631	0.113579	2.78226	2.71509	2.57661	2.28488	2.13258	2.05502
10.18	0.10177	0.138496	0.271259	0.867419	0.935996	0.947803	2.77857	2.97849	3.41237	2.2933	0.153621	-1.00336													0.10177	0.103209	0.105901	0.110594	0.11263	0.113578	2.77857	2.71128	2.57257	2.28032	2.12775	2.05004
10.19	0.101766	0.138487	0.271212	0.867407	0.935995	0.947803	2.77488	2.97509	3.4098	2.29162	0.149828	-1.00834													0.101766	0.103205	0.105898	0.110592	0.112629	0.113577	2.77488	2.70748	2.56853	2.27576	2.12291	2.04506
10.2	0.101762	0.138479	0.271166	0.867396	0.935995	0.947803	2.77119	2.97169	3.40722	2.28993	0.146036	-1.01332													0.101762	0.103202	0.105895	0.110591	0.112628	0.113576	2.77119	2.70368	2.56449	2.2712	2.11807	2.04008
10.21	0.101758	0.13847	0.271119	0.867385	0.935995	0.947803	2.7675	2.96829	3.40465	2.28824	0.142243	-1.0183													0.101758	0.103198	0.105893	0.11059	0.112627	0.113576	2.7675	2.69988	2.56045	2.26665	2.11324	2.0351
10.22	0.101754	0.138461	0.271073	0.867373	0.935995	0.947803	2.76381	2.96489	3.40207	2.28655	0.13845	-1.02328													0.101754	0.103195	0.10589	0.110588	0.112626	0.113575	2.76381	2.69608	2.55641	2.26209	2.1084	2.03012
10.23	0.10175	0.138453	0.271027	0.867362	0.935995	0.947803	2.76012	2.96149	3.39949	2.28486	0.134658	-1.02826													0.10175	0.103191	0.105888	0.110587	0.112625	0.113574	2.76012	2.69227	2.55237	2.25753	2.10357	2.02514
10.24	0.101746	0.138444	0.270982	0.867351	0.935995	0.947803	2.75643	2.95809	3.39691	2.28317	0.130865	-1.03324													0.101746	0.103188	0.105885	0.110586	0.112624	0.113573	2.75643	2.68847	2.54833	2.25297	2.09873	2.02016
10.25	0.101742	0.138436	0.270936	0.86734	0.935995	0.947803	2.75274	2.95468	3.39434	2.28149	0.127072	-1.03822													0.101742	0.103185	0.105883	0.110584	0.112623	0.113572	2.75274	2.68467	2.54429	2.24841	2.09389	2.01518
10.26	0.101739	0.138427	0.270891	0.867329	0.935995	0.947803	2.74905	2.95128	3.39176	2.2798	0.12328	-1.0432													0.101739	0.103181	0.10588	0.110583	0.112622	0.113572	2.74905	2.68087	2.54025	2.24385	2.08906	2.0102
10.27	0.101735	0.138419	0.270847	0.867318	0.935995	0.947803	2.74536	2.94788	3.38918	2.27811	0.119487	-1.04818													0.101735	0.103178	0.105878	0.110582	0.112621	0.113571	2.74536	2.67707	2.53621	2.2393	2.08422	2.00522
10.28	0.101731	0.138411	0.270802	0.867307	0.935995	0.947803	2.74167	2.94448	3.3866	2.27642	0.115694	-1.05315													0.101731	0.103175	0.105875	0.11058	0.11262	0.11357	2.74167	2.67326	2.53217	2.23474	2.07938	2.00025
10.29	0.101727	0.138403	0.270758	0.867296	0.935995	0.947803	2.73798	2.94108	3.38402	2.27473	0.111902	-1.05813													0.101727	0.103171	0.105873	0.110579	0.112619	0.113569	2.73798	2.66946	2.52813	2.23018	2.07455	1.99527
10.3	0.101723	0.138395	0.270714	0.867285	0.935995	0.947803	2.73429	2.93768	3.38144	2.27304	0.108109	-1.06311													0.101723	0.103168	0.10587	0.110578	0.112618	0.113569	2.73429	2.66566	2.52409	2.22562	2.06971	1.99029
10.31	0.10172	0.138387	0.27067	0.867274	0.935994	0.947803	2.7306	2.93428	3.37886	2.27135	0.104316	-1.06809													0.10172	0.103165	0.105868	0.110577	0.112618	0.113568	2.7306	2.66186	2.52005	2.22106	2.06487	1.98531
10.32	0.101716	0.138379	0.270627	0.867263	0.935994	0.947803	2.72691	2.93088	3.37628	2.26967	0.100523	-1.07307													0.101716	0.103162	0.105866	0.110575	0.112617	0.113567	2.72691	2.65806	2.51601	2.2165	2.06004	1.98033
10.33	0.101712	0.138371	0.270584	0.867252	0.935994	0.947803	2.72322	2.92748	3.3737	2.26798	0.0967307	-1.07805													0.101712	0.103159	0.105863	0.110574	0.112616	0.113566	2.72322	2.65425	2.51197	2.21194	2.0552	1.97535
10.34	0.101709	0.138363	0.270541	0.867241	0.935994	0.947803	2.71953	2.92408	3.37111	2.26629	0.092938	-1.08303													0.101709	0.103156	0.105861	0.110573	0.112615	0.113566	2.71953	2.65045	2.50793	2.20739	2.05036	1.97037
10.35	0.101705	0.138355	0.270498	0.867231	0.935994	0.947803	2.71584	2.92067	3.36853	2.2646	0.0891453	-1.08801													0.101705	0.103153	0.105859	0.110572	0.112614	0.113565	2.71584	2.64665	2.50389	2.20283	2.04553	1.96539
10.36	0.101702	0.138347	0.270456	0.86722	0.935994	0.947803	2.71215	2.91727	3.36595	2.26291	0.0853527	-1.09299													0.101702	0.103149	0.105856	0.110571	0.112613	0.113564	2.71215	2.64285	2.49986	2.19827	2.04069	1.96041
10.37	0.101698	0.13834	0.270414	0.867209	0.935994	0.947803	2.70846	2.91387	3.36337	2.26122	0.08156	-1.09797													0.101698	0.103146	0.105854	0.110569	0.112612	0.113564	2.70846	2.63904	2.49582	2.19371	2.03586	1.95543
10.38	0.101695	0.138332	0.270372	0.867199	0.935994	0.947803	2.70477	2.91047	3.36078	2.25953	0.0777673	-1.10295													0.101695	0.103143	0.105852	0.110568	0.112612	0.113563	2.70477	2.63524	2.49178	2.18915	2.03102	1.95045
10.39	0.101691	0.138325	0.270331	0.867188	0.935994	0.947803	2.70108	2.90707	3.3582	2.25784	0.0739746	-1.10793													0.101691	0.10314	0.10585	0.110567	0.112611	0.113562	2.70108	2.63144	2.48774	2.18459	2.02618	1.94547
10.4	0.101688	0.138317	0.270289	0.867178	0.935994	0.947803	2.69739	2.90367	3.35562	2.25615	0.0701819	-1.11291													0.101688	0.103137	0.105848	0.110566	0.11261	0.113561	2.69739	2.62764	2.4837	2.18004	2.02135	1.94049
10.41	0.101684	0.13831	0.270248	0.867167	0.935994	0.947803	2.6937	2.90026	3.35303	2.25447	0.0663892	-1.11789													0.101684	0.103135	0.105845	0.110565	0.112609	0.113561	2.6937	2.62383	2.47966	2.17548	2.01651	1.93551
10.42	0.101681	0.138302	0.270207	0.867157	0.935994	0.947803	2.69001	2.89686	3.35045	2.25278	0.0625965	-1.12287													0.101681	0.103132	0.105843	0.110564	0.112608	0.11356	2.69001	2.62003	2.47562	2.17092	2.01167	1.93053
10.43	0.101678	0.138295	0.270167	0.867146	0.935994	0.947803	2.68632	2.89346	3.34786	2.25109	0.0588038	-1.12785													0.101678	0.103129	0.105841	0.110563	0.112608	0.11356	2.68632	2.61623	2.47158	2.16636	2.00684	1.92555
10.44	0.101674	0.138288	0.270126	0.867136	0.935993	0.947803	2.68263	2.89006	3.34528	2.2494	0.0550111	-1.13282													0.101674	0.103126	0.105839	0.110561	0.112607	0.113559	2.68263	2.61243	2.46754	2.1618	2.002	1.92058
10.45	0.101671	0.138281	0.270086	0.867126	0.935993	0.947803	2.67894	2.88666	3.34269	2.24771	0.0512184	-1.1378													0.101671	0.103123	0.105837	0.11056	0.112606	0.113558	2.67894	2.60862	2.4635	2.15724	1.99716	1.9156
10.46	0.101668	0.138273	0.270047	0.867115	0.935993	0.947803	2.67525	2.88325	3.3401	2.24602	0.0474257	-1.14278													0.101668	0.10312	0.105835	0.110559	0.112605	0.113558	2.67525	2.60482	2.45946	2.15268	1.99233	1.91062
10.47	0.101665	0.138266	0.270007	0.867105	0.935993	0.947803	2.67156	2.87985	3.33752	2.24433	0.043633	-1.14776													0.101665	0.103117	0.105833	0.110558	0.112605	0.113557	2.67156	2.60102	2.45542	2.14813	1.98749	1.90564
10.48	0.101661	0.138259	0.269968	0.867095	0.935993	0.947803	2.66787	2.87645	3.33493	2.24264	0.0398403	-1.15274													0.101661	0.103115	0.105831	0.110557	0.112604	0.113556	2.66787	2.59722	2.45138	2.14357	1.98265	1.90066
10.49	0.101658	0.138252	0.269929	0.867085	0.935993	0.947803	2.66418	2.87305	3.33234	2.24095	0.0360476	-1.15772													0.101658	0.103112	0.105829	0.110556	0.112603	0.113556	2.66418	2.59341	2.44734	2.13901	1.97782	1.89568
10.5	0.101655	0.138245	0.26989	0.867075	0.935993	0.947803	2.66049	2.86964	3.32976	2.23926	0.0322549	-1.1627													0.101655	0.103109	0.105827	0.110555	0.112602	0.113555	2.66049	2.58961	2.4433	2.13445	1.97298	1.8907
10.51	0.101652	0.138239	0.269851	0.867065	0.935993	0.947803	2.6568	2.86624	3.32717	2.23757	0.0284622	-1.16768													0.101652	0.103107	0.105825	0.110554	0.112602	0.113555	2.6568	2.58581	2.43926	2.12989	1.96815	1.88572
10.52	0.101649	0.138232	0.269813	0.867055	0.935993	0.947803	2.6531	2.86284	3.32458	2.23588	0.0246695	-1.17266													0.101649	0.103104	0.105823	0.110553	0.112601	0.113554	2.6531	2.582	2.43522	2.12533	1.96331	1.88074
10.53	0.101646	0.138225	0.269774	0.867045	0.935993	0.947803	2.64941	2.85944	3.32199	2.23419	0.0208769	-1.17764													0.101646	0.103101	0.105821	0.110552	0.1126	0.113553	2.64941	2.5782	2.43118	2.12077	1.95847	1.87576
10.54	0.101643	0.138218	0.269736	0.867035	0.935993	0.947803	2.64572	2.85603	3.3194	2.2325	0.0170842	-1.18262													0.101643	0.103099	0.105819	0.110551	0.1126	0.113553	2.64572	2.5744	2.42714	2.11622	1.95364	1.87078
10.55	0.10164	0.138212	0.269699	0.867025	0.935993	0.947803	2.64203	2.85263	3.31681	2.23081	0.0132915	-1.1876													0.10164	0.103096	0.105817	0.11055	0.112599	0.113552	2.64203	2.57059	2.4231	2.11166	1.9488	1.8658
10.56	0.101637	0.138205	0.269661	0.867015	0.935993	0.947803	2.63834	2.84923	3.31423	2.22912	0.00949877	-1.19258													0.101637	0.103094	0.105815	0.110549	0.112598	0.113552	2.63834	2.56679	2.41906	2.1071	1.94396	1.86082
10.57	0.101634	0.138199	0.269624	0.867005	0.935993	0.947803	2.63465	2.84582	3.31164	2.22743	0.00570607	-1.19756													0.101634	0.103091	0.105813	0.110548	0.112598	0.113551	2.63465	2.56299	2.41502	2.10254	1.93913	1.85584
10.58	0.101631	0.138192	0.269587	0.866995	0.935993	0.947803	2.63096	2.84242	3.30905	2.22575	0.00191338	-1.20254													0.101631	0.103088	0.105812	0.110547	0.112597	0.113551	2.63096	2.55919	2.41098	2.09798	1.93429	1.85086
10.59	0.101628	0.138186	0.26955	0.866985	0.935992	0.947803	2.62727	2.83902	3.30645	2.22406	-0.00187932	-1.20752													0.101628	0.103086	0.10581	0.110546	0.112596	0.11355	2.62727	2.55538	2.40694	2.09342	1.92945	1.84588
10.6	0.101625	0.138179	0.269514	0.866976	0.935992	0.947803	2.62358	2.83561	3.30386	2.22237	-0.00567201	-1.2125													0.101625	0.103083	0.105808	0.110546	0.112596	0.11355	2.62358	2.55158	2.4029	2.08887	1.92462	1.8409
10.61	0.101622	0.138173	0.269477	0.866966	0.935992	0.947803	2.61989	2.83221	3.30127	2.22068	-0.00946471	-1.21747													0.101622	0.103081	0.105806	0.110545	0.112595	0.113549	2.61989	2.54778	2.39886	2.08431	1.91978	1.83593
10.62	0.101619	0.138167	0.269441	0.866956	0.935992	0.947803	2.61619	2.82881	3.29868	2.21899	-0.0132574	-1.22245													0.101619	0.103079	0.105804	0.110544	0.112594	0.113549	2.61619	2.54397	2.39482	2.07975	1.91494	1.83095
10.63	0.101617	0.13816	0.269405	0.866947	0.935992	0.947803	2.6125	2.8254	3.29609	2.2173	-0.0170501	-1.22743													0.101617	0.103076	0.105803	0.110543	0.112594	0.113548	2.6125	2.54017	2.39078	2.07519	1.91011	1.82597
10.64	0.101614	0.138154	0.26937	0.866937	0.935992	0.947803	2.60881	2.822	3.2935	2.21561	-0.0208428	-1.23241													0.101614	0.103074	0.105801	0.110542	0.112593	0.113547	2.60881	2.53637	2.38674	2.07063	1.90527	1.82099
10.65	0.101611	0.138148	0.269334	0.866928	0.935992	0.947803	2.60512	2.8186	3.29091	2.21392	-0.0246355	-1.23739													0.101611	0.103071	0.105799	0.110541	0.112593	0.113547	2.60512	2.53256	2.3827	2.06607	1.90043	1.81601
10.66	0.101608	0.138142	0.269299	0.866918	0.935992	0.947803	2.60143	2.81519	3.28831	2.21223	-0.0284282	-1.24237													0.101608	0.103069	0.105797	0.11054	0.112592	0.113546	2.60143	2.52876	2.37866	2.06151	1.8956	1.81103
10.67	0.101606	0.138136	0.269264	0.866909	0.935992	0.947803	2.59774	2.81179	3.28572	2.21054	-0.0322209	-1.24735													0.101606	0.103067	0.105796	0.110539	0.112591	0.113546	2.59774	2.52496	2.37462	2.05696	1.89076	1.80605
10.68	0.101603	0.13813	0.269229	0.866899	0.935992	0.947803	2.59405	2.80838	3.28313	2.20885	-0.0360136	-1.25233													0.101603	0.103064	0.105794	0.110539	0.112591	0.113545	2.59405	2.52115	2.37058	2.0524	1.88593	1.80107
10.69	0.1016	0.138124	0.269194	0.86689	0.935992	0.947803	2.59036	2.80498	3.28053	2.20716	-0.0398063	-1.25731													0.1016	0.103062	0.105792	0.110538	0.11259	0.113545	2.59036	2.51735	2.36654	2.04784	1.88109	1.79609
10.7	0.101598	0.138118	0.26916	0.86688	0.935992	0.947803	2.58666	2.80158	3.27794	2.20547	-0.043599	-1.26229													0.101598	0.10306	0.105791	0.110537	0.11259	0.113545	2.58666	2.51355	2.3625	2.04328	1.87625	1.79111
10.71	0.101595	0.138112	0.269126	0.866871	0.935992	0.947803	2.58297	2.79817	3.27534	2.20378	-0.0473917	-1.26727													0.101595	0.103058	0.105789	0.110536	0.112589	0.113544	2.58297	2.50974	2.35846	2.03872	1.87142	1.78613
10.72	0.101592	0.138106	0.269092	0.866862	0.935992	0.947803	2.57928	2.79477	3.27275	2.20209	-0.0511844	-1.27225													0.101592	0.103055	0.105788	0.110535	0.112589	0.113544	2.57928	2.50594	2.35442	2.03416	1.86658	1.78115
10.73	0.10159	0.138101	0.269058	0.866853	0.935992	0.947803	2.57559	2.79136	3.27016	2.20039	-0.0549771	-1.27723													0.10159	0.103053	0.105786	0.110534	0.112588	0.113543	2.57559	2.50214	2.35038	2.0296	1.86174	1.77617
10.74	0.101587	0.138095	0.269024	0.866843	0.935992	0.947803	2.5719	2.78796	3.26756	2.1987	-0.0587698	-1.28221													0.101587	0.103051	0.105784	0.110534	0.112587	0.113543	2.5719	2.49833	2.34634	2.02504	1.85691	1.77119
10.75	0.101585	0.138089	0.268991	0.866834	0.935992	0.947803	2.56821	2.78455	3.26496	2.19701	-0.0625625	-1.28719													0.101585	0.103049	0.105783	0.110533	0.112587	0.113542	2.56821	2.49453	2.34229	2.02049	1.85207	1.76621
10.76	0.101582	0.138084	0.268958	0.866825	0.935991	0.947803	2.56451	2.78115	3.26237	2.19532	-0.0663551	-1.29217													0.101582	0.103047	0.105781	0.110532	0.112586	0.113542	2.56451	2.49073	2.33825	2.01593	1.84723	1.76123
10.77	0.10158	0.138078	0.268925	0.866816	0.935991	0.947803	2.56082	2.77775	3.25977	2.19363	-0.0701478	-1.29714													0.10158	0.103044	0.10578	0.110531	0.112586	0.113541	2.56082	2.48692	2.33421	2.01137	1.8424	1.75626
10.78	0.101577	0.138072	0.268892	0.866807	0.935991	0.947803	2.55713	2.77434	3.25718	2.19194	-0.0739405	-1.30212													0.101577	0.103042	0.105778	0.110531	0.112585	0.113541	2.55713	2.48312	2.33017	2.00681	1.83756	1.75128
10.79	0.101575	0.138067	0.26886	0.866798	0.935991	0.947803	2.55344	2.77094	3.25458	2.19025	-0.0777332	-1.3071													0.101575	0.10304	0.105777	0.11053	0.112585	0.11354	2.55344	2.47931	2.32613	2.00225	1.83272	1.7463
10.8	0.101572	0.138061	0.268827	0.866789	0.935991	0.947803	2.54975	2.76753	3.25198	2.18856	-0.0815259	-1.31208													0.101572	0.103038	0.105775	0.110529	0.112584	0.11354	2.54975	2.47551	2.32209	1.99769	1.82789	1.74132
10.81	0.10157	0.138056	0.268795	0.86678	0.935991	0.947803	2.54606	2.76413	3.24939	2.18687	-0.0853186	-1.31706													0.10157	0.103036	0.105774	0.110528	0.112584	0.11354	2.54606	2.47171	2.31805	1.99313	1.82305	1.73634
10.82	0.101568	0.138051	0.268763	0.866771	0.935991	0.947803	2.54236	2.76072	3.24679	2.18518	-0.0891113	-1.32204													0.101568	0.103034	0.105772	0.110528	0.112583	0.113539	2.54236	2.4679	2.31401	1.98858	1.81821	1.73136
10.83	0.101565	0.138045	0.268731	0.866762	0.935991	0.947803	2.53867	2.75732	3.24419	2.18349	-0.092904	-1.32702													0.101565	0.103032	0.105771	0.110527	0.112583	0.113539	2.53867	2.4641	2.30997	1.98402	1.81338	1.72638
10.84	0.101563	0.13804	0.2687	0.866753	0.935991	0.947803	2.53498	2.75391	3.24159	2.1818	-0.0966967	-1.332													0.101563	0.10303	0.105769	0.110526	0.112582	0.113538	2.53498	2.4603	2.30593	1.97946	1.80854	1.7214
10.85	0.10156	0.138035	0.268668	0.866744	0.935991	0.947803	2.53129	2.75051	3.23899	2.18011	-0.100489	-1.33698													0.10156	0.103028	0.105768	0.110525	0.112582	0.113538	2.53129	2.45649	2.30189	1.9749	1.80371	1.71642
10.86	0.101558	0.13803	0.268637	0.866736	0.935991	0.947803	2.5276	2.7471	3.2364	2.17842	-0.104282	-1.34196													0.101558	0.103026	0.105766	0.110525	0.112581	0.113538	2.5276	2.45269	2.29785	1.97034	1.79887	1.71144
10.87	0.101556	0.138024	0.268606	0.866727	0.935991	0.947803	2.5239	2.7437	3.2338	2.17673	-0.108075	-1.34694													0.101556	0.103024	0.105765	0.110524	0.112581	0.113537	2.5239	2.44889	2.29381	1.96578	1.79403	1.70646
10.88	0.101554	0.138019	0.268575	0.866718	0.935991	0.947803	2.52021	2.74029	3.2312	2.17504	-0.111868	-1.35192													0.101554	0.103022	0.105764	0.110523	0.11258	0.113537	2.52021	2.44508	2.28977	1.96122	1.7892	1.70148
10.89	0.101551	0.138014	0.268545	0.866709	0.935991	0.947803	2.51652	2.73689	3.2286	2.17335	-0.11566	-1.3569													0.101551	0.10302	0.105762	0.110523	0.11258	0.113536	2.51652	2.44128	2.28573	1.95667	1.78436	1.6965
10.9	0.101549	0.138009	0.268514	0.866701	0.935991	0.947803	2.51283	2.73348	3.226	2.17166	-0.119453	-1.36188													0.101549	0.103018	0.105761	0.110522	0.112579	0.113536	2.51283	2.43747	2.28169	1.95211	1.77952	1.69152
10.91	0.101547	0.138004	0.268484	0.866692	0.935991	0.947803	2.50914	2.73008	3.2234	2.16996	-0.123246	-1.36686													0.101547	0.103016	0.10576	0.110521	0.112579	0.113536	2.50914	2.43367	2.27765	1.94755	1.77469	1.68654
10.92	0.101545	0.137999	0.268454	0.866684	0.935991	0.947803	2.50544	2.72667	3.2208	2.16827	-0.127038	-1.37184													0.101545	0.103015	0.105758	0.110521	0.112579	0.113535	2.50544	2.42987	2.27361	1.94299	1.76985	1.68156
10.93	0.101542	0.137994	0.268424	0.866675	0.935991	0.947803	2.50175	2.72326	3.2182	2.16658	-0.130831	-1.37682													0.101542	0.103013	0.105757	0.11052	0.112578	0.113535	2.50175	2.42606	2.26957	1.93843	1.76501	1.67658
10.94	0.10154	0.137989	0.268394	0.866666	0.935991	0.947803	2.49806	2.71986	3.2156	2.16489	-0.134624	-1.38179													0.10154	0.103011	0.105756	0.110519	0.112578	0.113535	2.49806	2.42226	2.26553	1.93387	1.76018	1.67161
10.95	0.101538	0.137985	0.268365	0.866658	0.935991	0.947803	2.49437	2.71645	3.213	2.1632	-0.138416	-1.38677													0.101538	0.103009	0.105754	0.110519	0.112577	0.113534	2.49437	2.41845	2.26149	1.92931	1.75534	1.66663
10.96	0.101536	0.13798	0.268335	0.866649	0.935991	0.947803	2.49068	2.71305	3.2104	2.16151	-0.142209	-1.39175													0.101536	0.103007	0.105753	0.110518	0.112577	0.113534	2.49068	2.41465	2.25745	1.92475	1.7505	1.66165
10.97	0.101534	0.137975	0.268306	0.866641	0.93599	0.947803	2.48698	2.70964	3.20779	2.15982	-0.146002	-1.39673													0.101534	0.103005	0.105752	0.110518	0.112576	0.113534	2.48698	2.41085	2.2534	1.9202	1.74567	1.65667
10.98	0.101532	0.13797	0.268277	0.866633	0.93599	0.947803	2.48329	2.70624	3.20519	2.15813	-0.149794	-1.40171													0.101532	0.103004	0.10575	0.110517	0.112576	0.113533	2.48329	2.40704	2.24936	1.91564	1.74083	1.65169
10.99	0.10153	0.137966	0.268248	0.866624	0.93599	0.947803	2.4796	2.70283	3.20259	2.15644	-0.153587	-1.40669													0.10153	0.103002	0.105749	0.110516	0.112576	0.113533	2.4796	2.40324	2.24532	1.91108	1.73599	1.64671
11	0.101528	0.137961	0.268219	0.866616	0.93599	0.947803	2.47591	2.69942	3.19999	2.15475	-0.15738	-1.41167													0.101528	0.103	0.105748	0.110516	0.112575	0.113533	2.47591	2.39943	2.24128	1.90652	1.73116	1.64173
11.01	0.101526	0.137956	0.268191	0.866608	0.93599	0.947803	2.47221	2.69602	3.19739	2.15305	-0.161173	-1.41665													0.101526	0.102998	0.105747	0.110515	0.112575	0.113532	2.47221	2.39563	2.23724	1.90196	1.72632	1.63675
11.02	0.101524	0.137952	0.268163	0.866599	0.93599	0.947803	2.46852	2.69261	3.19478	2.15136	-0.164965	-1.42163													0.101524	0.102997	0.105745	0.110515	0.112574	0.113532	2.46852	2.39183	2.2332	1.8974	1.72148	1.63177
11.03	0.101522	0.137947	0.268135	0.866591	0.93599	0.947803	2.46483	2.68921	3.19218	2.14967	-0.168758	-1.42661													0.101522	0.102995	0.105744	0.110514	0.112574	0.113532	2.46483	2.38802	2.22916	1.89284	1.71665	1.62679
11.04	0.10152	0.137943	0.268107	0.866583	0.93599	0.947803	2.46114	2.6858	3.18958	2.14798	-0.172551	-1.43159													0.10152	0.102993	0.105743	0.110513	0.112574	0.113531	2.46114	2.38422	2.22512	1.88829	1.71181	1.62181
11.05	0.101518	0.137938	0.268079	0.866575	0.93599	0.947803	2.45744	2.68239	3.18697	2.14629	-0.176343	-1.43657													0.101518	0.102992	0.105742	0.110513	0.112573	0.113531	2.45744	2.38041	2.22108	1.88373	1.70698	1.61683
11.06	0.101516	0.137934	0.268051	0.866567	0.93599	0.947803	2.45375	2.67899	3.18437	2.1446	-0.180136	-1.44155													0.101516	0.10299	0.105741	0.110512	0.112573	0.113531	2.45375	2.37661	2.21704	1.87917	1.70214	1.61185
11.07	0.101514	0.137929	0.268024	0.866559	0.93599	0.947803	2.45006	2.67558	3.18177	2.14291	-0.183929	-1.44653													0.101514	0.102988	0.105739	0.110512	0.112572	0.11353	2.45006	2.3728	2.213	1.87461	1.6973	1.60687
11.08	0.101512	0.137925	0.267996	0.866551	0.93599	0.947803	2.44637	2.67218	3.17916	2.14122	-0.187721	-1.45151													0.101512	0.102987	0.105738	0.110511	0.112572	0.11353	2.44637	2.369	2.20896	1.87005	1.69247	1.60189
11.09	0.10151	0.137921	0.267969	0.866543	0.93599	0.947803	2.44267	2.66877	3.17656	2.13952	-0.191514	-1.45649													0.10151	0.102985	0.105737	0.110511	0.112572	0.11353	2.44267	2.3652	2.20492	1.86549	1.68763	1.59691
11.1	0.101508	0.137916	0.267942	0.866535	0.93599	0.947803	2.43898	2.66536	3.17395	2.13783	-0.195307	-1.46146													0.101508	0.102983	0.105736	0.11051	0.112571	0.113529	2.43898	2.36139	2.20088	1.86093	1.68279	1.59194
11.11	0.101506	0.137912	0.267916	0.866527	0.93599	0.947803	2.43529	2.66196	3.17135	2.13614	-0.1991	-1.46644													0.101506	0.102982	0.105735	0.110509	0.112571	0.113529	2.43529	2.35759	2.19684	1.85637	1.67796	1.58696
11.12	0.101504	0.137908	0.267889	0.866519	0.93599	0.947803	2.4316	2.65855	3.16874	2.13445	-0.202892	-1.47142													0.101504	0.10298	0.105734	0.110509	0.112571	0.113529	2.4316	2.35378	2.19279	1.85182	1.67312	1.58198
11.13	0.101503	0.137903	0.267862	0.866511	0.93599	0.947803	2.4279	2.65514	3.16614	2.13276	-0.206685	-1.4764													0.101503	0.102979	0.105733	0.110508	0.11257	0.113528	2.4279	2.34998	2.18875	1.84726	1.66828	1.577
11.14	0.101501	0.137899	0.267836	0.866503	0.93599	0.947803	2.42421	2.65174	3.16353	2.13107	-0.210478	-1.48138													0.101501	0.102977	0.105732	0.110508	0.11257	0.113528	2.42421	2.34617	2.18471	1.8427	1.66345	1.57202
11.15	0.101499	0.137895	0.26781	0.866495	0.93599	0.947803	2.42052	2.64833	3.16093	2.12937	-0.21427	-1.48636													0.101499	0.102976	0.10573	0.110507	0.112569	0.113528	2.42052	2.34237	2.18067	1.83814	1.65861	1.56704
11.16	0.101497	0.137891	0.267784	0.866487	0.93599	0.947803	2.41683	2.64492	3.15832	2.12768	-0.218063	-1.49134													0.101497	0.102974	0.105729	0.110507	0.112569	0.113528	2.41683	2.33857	2.17663	1.83358	1.65377	1.56206
11.17	0.101495	0.137887	0.267758	0.866479	0.93599	0.947803	2.41313	2.64152	3.15571	2.12599	-0.221856	-1.49632													0.101495	0.102973	0.105728	0.110506	0.112569	0.113527	2.41313	2.33476	2.17259	1.82902	1.64894	1.55708
11.18	0.101494	0.137883	0.267732	0.866472	0.93599	0.947803	2.40944	2.63811	3.15311	2.1243	-0.225648	-1.5013													0.101494	0.102971	0.105727	0.110506	0.112568	0.113527	2.40944	2.33096	2.16855	1.82446	1.6441	1.5521
11.19	0.101492	0.137879	0.267707	0.866464	0.93599	0.947803	2.40575	2.6347	3.1505	2.12261	-0.229441	-1.50628													0.101492	0.10297	0.105726	0.110505	0.112568	0.113527	2.40575	2.32715	2.16451	1.81991	1.63926	1.54712
11.2	0.10149	0.137875	0.267682	0.866456	0.93599	0.947803	2.40205	2.6313	3.14789	2.12092	-0.233234	-1.51126													0.10149	0.102968	0.105725	0.110505	0.112568	0.113527	2.40205	2.32335	2.16047	1.81535	1.63443	1.54214
11.21	0.101488	0.137871	0.267656	0.866448	0.935989	0.947803	2.39836	2.62789	3.14529	2.11922	-0.237027	-1.51624													0.101488	0.102967	0.105724	0.110504	0.112567	0.113526	2.39836	2.31954	2.15643	1.81079	1.62959	1.53716
11.22	0.101487	0.137867	0.267631	0.866441	0.935989	0.947803	2.39467	2.62448	3.14268	2.11753	-0.240819	-1.52122													0.101487	0.102965	0.105723	0.110504	0.112567	0.113526	2.39467	2.31574	2.15239	1.80623	1.62475	1.53218
11.23	0.101485	0.137863	0.267606	0.866433	0.935989	0.947803	2.39098	2.62108	3.14007	2.11584	-0.244612	-1.5262													0.101485	0.102964	0.105722	0.110503	0.112567	0.113526	2.39098	2.31193	2.14835	1.80167	1.61992	1.5272
11.24	0.101483	0.137859	0.267582	0.866426	0.935989	0.947803	2.38728	2.61767	3.13746	2.11415	-0.248405	-1.53118													0.101483	0.102963	0.105721	0.110503	0.112567	0.113526	2.38728	2.30813	2.14431	1.79711	1.61508	1.52222
11.25	0.101482	0.137855	0.267557	0.866418	0.935989	0.947803	2.38359	2.61426	3.13486	2.11246	-0.252197	-1.53616													0.101482	0.102961	0.10572	0.110503	0.112566	0.113525	2.38359	2.30433	2.14026	1.79255	1.61025	1.51724
11.26	0.10148	0.137852	0.267533	0.866411	0.935989	0.947803	2.3799	2.61085	3.13225	2.11076	-0.25599	-1.54114													0.10148	0.10296	0.105719	0.110502	0.112566	0.113525	2.3799	2.30052	2.13622	1.78799	1.60541	1.51226
11.27	0.101478	0.137848	0.267508	0.866403	0.935989	0.947803	2.3762	2.60745	3.12964	2.10907	-0.259783	-1.54611													0.101478	0.102958	0.105718	0.110502	0.112566	0.113525	2.3762	2.29672	2.13218	1.78344	1.60057	1.50729
11.28	0.101477	0.137844	0.267484	0.866396	0.935989	0.947803	2.37251	2.60404	3.12703	2.10738	-0.263575	-1.55109													0.101477	0.102957	0.105717	0.110501	0.112565	0.113525	2.37251	2.29291	2.12814	1.77888	1.59574	1.50231
11.29	0.101475	0.13784	0.26746	0.866388	0.935989	0.947803	2.36882	2.60063	3.12442	2.10569	-0.267368	-1.55607													0.101475	0.102956	0.105716	0.110501	0.112565	0.113524	2.36882	2.28911	2.1241	1.77432	1.5909	1.49733
11.3	0.101474	0.137837	0.267436	0.866381	0.935989	0.947803	2.36513	2.59723	3.12181	2.104	-0.271161	-1.56105													0.101474	0.102954	0.105715	0.1105	0.112565	0.113524	2.36513	2.2853	2.12006	1.76976	1.58606	1.49235
11.31	0.101472	0.137833	0.267413	0.866373	0.935989	0.947803	2.36143	2.59382	3.1192	2.1023	-0.274954	-1.56603													0.101472	0.102953	0.105714	0.1105	0.112564	0.113524	2.36143	2.2815	2.11602	1.7652	1.58123	1.48737
11.32	0.101471	0.137829	0.267389	0.866366	0.935989	0.947803	2.35774	2.59041	3.11659	2.10061	-0.278746	-1.57101													0.101471	0.102952	0.105714	0.110499	0.112564	0.113524	2.35774	2.27769	2.11198	1.76064	1.57639	1.48239
11.33	0.101469	0.137826	0.267366	0.866359	0.935989	0.947803	2.35405	2.587	3.11398	2.09892	-0.282539	-1.57599													0.101469	0.10295	0.105713	0.110499	0.112564	0.113523	2.35405	2.27389	2.10794	1.75608	1.57155	1.47741
11.34	0.101467	0.137822	0.267342	0.866351	0.935989	0.947803	2.35035	2.5836	3.11137	2.09723	-0.286332	-1.58097													0.101467	0.102949	0.105712	0.110499	0.112564	0.113523	2.35035	2.27008	2.1039	1.75152	1.56672	1.47243
11.35	0.101466	0.137819	0.267319	0.866344	0.935989	0.947803	2.34666	2.58019	3.10876	2.09554	-0.290124	-1.58595													0.101466	0.102948	0.105711	0.110498	0.112563	0.113523	2.34666	2.26628	2.09986	1.74697	1.56188	1.46745
11.36	0.101464	0.137815	0.267296	0.866337	0.935989	0.947803	2.34297	2.57678	3.10615	2.09384	-0.293917	-1.59093													0.101464	0.102946	0.10571	0.110498	0.112563	0.113523	2.34297	2.26247	2.09581	1.74241	1.55704	1.46247
11.37	0.101463	0.137812	0.267273	0.86633	0.935989	0.947803	2.33927	2.57337	3.10354	2.09215	-0.29771	-1.59591													0.101463	0.102945	0.105709	0.110497	0.112563	0.113522	2.33927	2.25867	2.09177	1.73785	1.55221	1.45749
11.38	0.101461	0.137808	0.267251	0.866323	0.935989	0.947803	2.33558	2.56997	3.10093	2.09046	-0.301502	-1.60089													0.101461	0.102944	0.105708	0.110497	0.112562	0.113522	2.33558	2.25487	2.08773	1.73329	1.54737	1.45251
11.39	0.10146	0.137805	0.267228	0.866315	0.935989	0.947803	2.33189	2.56656	3.09832	2.08877	-0.305295	-1.60587													0.10146	0.102943	0.105707	0.110497	0.112562	0.113522	2.33189	2.25106	2.08369	1.72873	1.54253	1.44753
11.4	0.101458	0.137801	0.267205	0.866308	0.935989	0.947803	2.32819	2.56315	3.09571	2.08708	-0.309088	-1.61085													0.101458	0.102941	0.105706	0.110496	0.112562	0.113522	2.32819	2.24726	2.07965	1.72417	1.5377	1.44255
11.41	0.101457	0.137798	0.267183	0.866301	0.935989	0.947803	2.3245	2.55974	3.0931	2.08538	-0.312881	-1.61583													0.101457	0.10294	0.105706	0.110496	0.112562	0.113522	2.3245	2.24345	2.07561	1.71961	1.53286	1.43757
11.42	0.101456	0.137795	0.267161	0.866294	0.935989	0.947803	2.32081	2.55634	3.09049	2.08369	-0.316673	-1.62081													0.101456	0.102939	0.105705	0.110495	0.112561	0.113521	2.32081	2.23965	2.07157	1.71505	1.52802	1.43259
11.43	0.101454	0.137791	0.267139	0.866287	0.935989	0.947803	2.31711	2.55293	3.08787	2.082	-0.320466	-1.62578													0.101454	0.102938	0.105704	0.110495	0.112561	0.113521	2.31711	2.23584	2.06753	1.7105	1.52319	1.42762
11.44	0.101453	0.137788	0.267117	0.86628	0.935989	0.947803	2.31342	2.54952	3.08526	2.08031	-0.324259	-1.63076													0.101453	0.102937	0.105703	0.110495	0.112561	0.113521	2.31342	2.23204	2.06349	1.70594	1.51835	1.42264
11.45	0.101451	0.137785	0.267095	0.866273	0.935989	0.947803	2.30973	2.54611	3.08265	2.07861	-0.328051	-1.63574													0.101451	0.102935	0.105702	0.110494	0.112561	0.113521	2.30973	2.22823	2.05945	1.70138	1.51352	1.41766
11.46	0.10145	0.137782	0.267074	0.866266	0.935989	0.947803	2.30603	2.5427	3.08004	2.07692	-0.331844	-1.64072													0.10145	0.102934	0.105701	0.110494	0.11256	0.113521	2.30603	2.22443	2.0554	1.69682	1.50868	1.41268
11.47	0.101449	0.137778	0.267052	0.866259	0.935989	0.947803	2.30234	2.5393	3.07743	2.07523	-0.335637	-1.6457													0.101449	0.102933	0.105701	0.110493	0.11256	0.11352	2.30234	2.22062	2.05136	1.69226	1.50384	1.4077
11.48	0.101447	0.137775	0.267031	0.866252	0.935989	0.947803	2.29865	2.53589	3.07481	2.07354	-0.339429	-1.65068													0.101447	0.102932	0.1057	0.110493	0.11256	0.11352	2.29865	2.21682	2.04732	1.6877	1.49901	1.40272
11.49	0.101446	0.137772	0.267009	0.866245	0.935989	0.947803	2.29495	2.53248	3.0722	2.07184	-0.343222	-1.65566													0.101446	0.102931	0.105699	0.110493	0.11256	0.11352	2.29495	2.21301	2.04328	1.68314	1.49417	1.39774
11.5	0.101445	0.137769	0.266988	0.866239	0.935989	0.947803	2.29126	2.52907	3.06959	2.07015	-0.347015	-1.66064													0.101445	0.10293	0.105698	0.110492	0.112559	0.11352	2.29126	2.20921	2.03924	1.67858	1.48933	1.39276
11.51	0.101443	0.137766	0.266967	0.866232	0.935989	0.947803	2.28757	2.52566	3.06697	2.06846	-0.350808	-1.66562													0.101443	0.102929	0.105697	0.110492	0.112559	0.11352	2.28757	2.2054	2.0352	1.67403	1.4845	1.38778
11.52	0.101442	0.137763	0.266946	0.866225	0.935988	0.947803	2.28387	2.52226	3.06436	2.06677	-0.3546	-1.6706													0.101442	0.102928	0.105697	0.110492	0.112559	0.113519	2.28387	2.2016	2.03116	1.66947	1.47966	1.3828
11.53	0.101441	0.13776	0.266926	0.866218	0.935988	0.947803	2.28018	2.51885	3.06175	2.06507	-0.358393	-1.67558													0.101441	0.102926	0.105696	0.110491	0.112559	0.113519	2.28018	2.19779	2.02712	1.66491	1.47482	1.37782
11.54	0.101439	0.137757	0.266905	0.866212	0.935988	0.947803	2.27649	2.51544	3.05913	2.06338	-0.362186	-1.68056													0.101439	0.102925	0.105695	0.110491	0.112559	0.113519	2.27649	2.19399	2.02308	1.66035	1.46999	1.37284
11.55	0.101438	0.137754	0.266885	0.866205	0.935988	0.947803	2.27279	2.51203	3.05652	2.06169	-0.365978	-1.68554													0.101438	0.102924	0.105694	0.110491	0.112558	0.113519	2.27279	2.19018	2.01903	1.65579	1.46515	1.36786
11.56	0.101437	0.137751	0.266864	0.866198	0.935988	0.947803	2.2691	2.50862	3.0539	2.05999	-0.369771	-1.69052													0.101437	0.102923	0.105694	0.11049	0.112558	0.113519	2.2691	2.18638	2.01499	1.65123	1.46031	1.36288
11.57	0.101435	0.137748	0.266844	0.866191	0.935988	0.947803	2.26541	2.50521	3.05129	2.0583	-0.373564	-1.6955													0.101435	0.102922	0.105693	0.11049	0.112558	0.113519	2.26541	2.18257	2.01095	1.64667	1.45548	1.3579
11.58	0.101434	0.137745	0.266824	0.866185	0.935988	0.947803	2.26171	2.50181	3.04868	2.05661	-0.377356	-1.70048													0.101434	0.102921	0.105692	0.11049	0.112558	0.113518	2.26171	2.17877	2.00691	1.64211	1.45064	1.35292
11.59	0.101433	0.137742	0.266804	0.866178	0.935988	0.947803	2.25802	2.4984	3.04606	2.05492	-0.381149	-1.70546													0.101433	0.10292	0.105692	0.110489	0.112557	0.113518	2.25802	2.17496	2.00287	1.63756	1.4458	1.34794
11.6	0.101432	0.137739	0.266784	0.866172	0.935988	0.947803	2.25433	2.49499	3.04345	2.05322	-0.384942	-1.71043													0.101432	0.102919	0.105691	0.110489	0.112557	0.113518	2.25433	2.17116	1.99883	1.633	1.44097	1.34297
11.61	0.101431	0.137736	0.266764	0.866165	0.935988	0.947803	2.25063	2.49158	3.04083	2.05153	-0.388735	-1.71541													0.101431	0.102918	0.10569	0.110489	0.112557	0.113518	2.25063	2.16735	1.99479	1.62844	1.43613	1.33799
11.62	0.101429	0.137733	0.266745	0.866159	0.935988	0.947803	2.24694	2.48817	3.03822	2.04984	-0.392527	-1.72039													0.101429	0.102917	0.105689	0.110488	0.112557	0.113518	2.24694	2.16355	1.99075	1.62388	1.43129	1.33301
11.63	0.101428	0.13773	0.266725	0.866152	0.935988	0.947803	2.24325	2.48476	3.0356	2.04814	-0.39632	-1.72537													0.101428	0.102916	0.105689	0.110488	0.112557	0.113517	2.24325	2.15974	1.98671	1.61932	1.42646	1.32803
11.64	0.101427	0.137727	0.266706	0.866146	0.935988	0.947803	2.23955	2.48136	3.03298	2.04645	-0.400113	-1.73035													0.101427	0.102915	0.105688	0.110488	0.112556	0.113517	2.23955	2.15594	1.98266	1.61476	1.42162	1.32305
11.65	0.101426	0.137725	0.266686	0.866139	0.935988	0.947803	2.23586	2.47795	3.03037	2.04476	-0.403905	-1.73533													0.101426	0.102914	0.105687	0.110487	0.112556	0.113517	2.23586	2.15213	1.97862	1.6102	1.41678	1.31807
11.66	0.101425	0.137722	0.266667	0.866133	0.935988	0.947803	2.23217	2.47454	3.02775	2.04307	-0.407698	-1.74031													0.101425	0.102913	0.105687	0.110487	0.112556	0.113517	2.23217	2.14833	1.97458	1.60564	1.41195	1.31309
11.67	0.101423	0.137719	0.266648	0.866126	0.935988	0.947803	2.22847	2.47113	3.02514	2.04137	-0.411491	-1.74529													0.101423	0.102912	0.105686	0.110487	0.112556	0.113517	2.22847	2.14452	1.97054	1.60109	1.40711	1.30811
11.68	0.101422	0.137716	0.266629	0.86612	0.935988	0.947803	2.22478	2.46772	3.02252	2.03968	-0.415283	-1.75027													0.101422	0.102911	0.105685	0.110487	0.112556	0.113517	2.22478	2.14072	1.9665	1.59653	1.40228	1.30313
11.69	0.101421	0.137714	0.26661	0.866113	0.935988	0.947803	2.22108	2.46431	3.0199	2.03799	-0.419076	-1.75525													0.101421	0.10291	0.105685	0.110486	0.112555	0.113517	2.22108	2.13691	1.96246	1.59197	1.39744	1.29815
11.7	0.10142	0.137711	0.266592	0.866107	0.935988	0.947803	2.21739	2.4609	3.01729	2.03629	-0.422869	-1.76023													0.10142	0.102909	0.105684	0.110486	0.112555	0.113516	2.21739	2.13311	1.95842	1.58741	1.3926	1.29317
11.71	0.101419	0.137708	0.266573	0.866101	0.935988	0.947803	2.2137	2.45749	3.01467	2.0346	-0.426662	-1.76521													0.101419	0.102908	0.105683	0.110486	0.112555	0.113516	2.2137	2.1293	1.95438	1.58285	1.38777	1.28819
11.72	0.101418	0.137706	0.266555	0.866095	0.935988	0.947803	2.21	2.45409	3.01205	2.03291	-0.430454	-1.77019													0.101418	0.102907	0.105683	0.110485	0.112555	0.113516	2.21	2.1255	1.95034	1.57829	1.38293	1.28321
11.73	0.101417	0.137703	0.266536	0.866088	0.935988	0.947803	2.20631	2.45068	3.00944	2.03121	-0.434247	-1.77517													0.101417	0.102906	0.105682	0.110485	0.112555	0.113516	2.20631	2.12169	1.94629	1.57373	1.37809	1.27823
11.74	0.101416	0.1377	0.266518	0.866082	0.935988	0.947803	2.20262	2.44727	3.00682	2.02952	-0.43804	-1.78015													0.101416	0.102905	0.105682	0.110485	0.112555	0.113516	2.20262	2.11789	1.94225	1.56917	1.37326	1.27325
11.75	0.101414	0.137698	0.2665	0.866076	0.935988	0.947803	2.19892	2.44386	3.0042	2.02783	-0.441832	-1.78513													0.101414	0.102905	0.105681	0.110485	0.112554	0.113516	2.19892	2.11408	1.93821	1.56461	1.36842	1.26827
11.76	0.101413	0.137695	0.266482	0.86607	0.935988	0.947803	2.19523	2.44045	3.00158	2.02613	-0.445625	-1.7901													0.101413	0.102904	0.10568	0.110484	0.112554	0.113516	2.19523	2.11028	1.93417	1.56006	1.36358	1.2633
11.77	0.101412	0.137693	0.266464	0.866063	0.935988	0.947803	2.19153	2.43704	2.99897	2.02444	-0.449418	-1.79508													0.101412	0.102903	0.10568	0.110484	0.112554	0.113515	2.19153	2.10647	1.93013	1.5555	1.35875	1.25832
11.78	0.101411	0.13769	0.266446	0.866057	0.935988	0.947803	2.18784	2.43363	2.99635	2.02275	-0.45321	-1.80006													0.101411	0.102902	0.105679	0.110484	0.112554	0.113515	2.18784	2.10267	1.92609	1.55094	1.35391	1.25334
11.79	0.10141	0.137688	0.266428	0.866051	0.935988	0.947803	2.18415	2.43022	2.99373	2.02105	-0.457003	-1.80504													0.10141	0.102901	0.105678	0.110484	0.112554	0.113515	2.18415	2.09886	1.92205	1.54638	1.34907	1.24836
11.8	0.101409	0.137685	0.266411	0.866045	0.935988	0.947803	2.18045	2.42681	2.99111	2.01936	-0.460796	-1.81002													0.101409	0.1029	0.105678	0.110483	0.112553	0.113515	2.18045	2.09506	1.91801	1.54182	1.34424	1.24338
11.81	0.101408	0.137683	0.266393	0.866039	0.935988	0.947803	2.17676	2.42341	2.98849	2.01767	-0.464589	-1.815													0.101408	0.102899	0.105677	0.110483	0.112553	0.113515	2.17676	2.09125	1.91396	1.53726	1.3394	1.2384
11.82	0.101407	0.13768	0.266376	0.866033	0.935988	0.947803	2.17307	2.42	2.98588	2.01598	-0.468381	-1.81998													0.101407	0.102898	0.105677	0.110483	0.112553	0.113515	2.17307	2.08745	1.90992	1.5327	1.33456	1.23342
11.83	0.101406	0.137678	0.266359	0.866027	0.935988	0.947803	2.16937	2.41659	2.98326	2.01428	-0.472174	-1.82496													0.101406	0.102898	0.105676	0.110482	0.112553	0.113515	2.16937	2.08364	1.90588	1.52814	1.32973	1.22844
11.84	0.101405	0.137675	0.266342	0.866021	0.935988	0.947803	2.16568	2.41318	2.98064	2.01259	-0.475967	-1.82994													0.101405	0.102897	0.105676	0.110482	0.112553	0.113514	2.16568	2.07983	1.90184	1.52359	1.32489	1.22346
11.85	0.101404	0.137673	0.266325	0.866015	0.935988	0.947803	2.16198	2.40977	2.97802	2.01089	-0.479759	-1.83492													0.101404	0.102896	0.105675	0.110482	0.112553	0.113514	2.16198	2.07603	1.8978	1.51903	1.32005	1.21848
11.86	0.101403	0.137671	0.266308	0.866009	0.935988	0.947803	2.15829	2.40636	2.9754	2.0092	-0.483552	-1.8399													0.101403	0.102895	0.105674	0.110482	0.112553	0.113514	2.15829	2.07222	1.89376	1.51447	1.31522	1.2135
11.87	0.101402	0.137668	0.266291	0.866003	0.935988	0.947803	2.1546	2.40295	2.97278	2.00751	-0.487345	-1.84488													0.101402	0.102894	0.105674	0.110481	0.112552	0.113514	2.1546	2.06842	1.88972	1.50991	1.31038	1.20852
11.88	0.101401	0.137666	0.266274	0.865997	0.935988	0.947803	2.1509	2.39954	2.97016	2.00581	-0.491137	-1.84986													0.101401	0.102894	0.105673	0.110481	0.112552	0.113514	2.1509	2.06461	1.88568	1.50535	1.30554	1.20354
11.89	0.1014	0.137664	0.266257	0.865991	0.935988	0.947803	2.14721	2.39613	2.96754	2.00412	-0.49493	-1.85484													0.1014	0.102893	0.105673	0.110481	0.112552	0.113514	2.14721	2.06081	1.88163	1.50079	1.30071	1.19856
11.9	0.101399	0.137661	0.266241	0.865986	0.935988	0.947803	2.14351	2.39272	2.96492	2.00243	-0.498723	-1.85982													0.101399	0.102892	0.105672	0.110481	0.112552	0.113514	2.14351	2.057	1.87759	1.49623	1.29587	1.19358
11.91	0.101398	0.137659	0.266224	0.86598	0.935988	0.947803	2.13982	2.38931	2.9623	2.00073	-0.502516	-1.8648													0.101398	0.102891	0.105672	0.110481	0.112552	0.113514	2.13982	2.0532	1.87355	1.49167	1.29104	1.1886
11.92	0.101397	0.137657	0.266208	0.865974	0.935988	0.947803	2.13613	2.3859	2.95968	1.99904	-0.506308	-1.86978													0.101397	0.10289	0.105671	0.11048	0.112552	0.113513	2.13613	2.04939	1.86951	1.48712	1.2862	1.18362
11.93	0.101396	0.137655	0.266192	0.865968	0.935988	0.947803	2.13243	2.3825	2.95706	1.99735	-0.510101	-1.87475													0.101396	0.10289	0.105671	0.11048	0.112551	0.113513	2.13243	2.04559	1.86547	1.48256	1.28136	1.17865
11.94	0.101396	0.137652	0.266175	0.865962	0.935988	0.947803	2.12874	2.37909	2.95444	1.99565	-0.513894	-1.87973													0.101396	0.102889	0.10567	0.11048	0.112551	0.113513	2.12874	2.04178	1.86143	1.478	1.27653	1.17367
11.95	0.101395	0.13765	0.266159	0.865957	0.935987	0.947803	2.12504	2.37568	2.95182	1.99396	-0.517686	-1.88471													0.101395	0.102888	0.10567	0.11048	0.112551	0.113513	2.12504	2.03798	1.85739	1.47344	1.27169	1.16869
11.96	0.101394	0.137648	0.266143	0.865951	0.935987	0.947803	2.12135	2.37227	2.9492	1.99227	-0.521479	-1.88969													0.101394	0.102887	0.105669	0.110479	0.112551	0.113513	2.12135	2.03417	1.85334	1.46888	1.26685	1.16371
11.97	0.101393	0.137646	0.266128	0.865945	0.935987	0.947803	2.11766	2.36886	2.94658	1.99057	-0.525272	-1.89467													0.101393	0.102887	0.105669	0.110479	0.112551	0.113513	2.11766	2.03037	1.8493	1.46432	1.26202	1.15873
11.98	0.101392	0.137644	0.266112	0.865939	0.935987	0.947803	2.11396	2.36545	2.94396	1.98888	-0.529064	-1.89965													0.101392	0.102886	0.105668	0.110479	0.112551	0.113513	2.11396	2.02656	1.84526	1.45976	1.25718	1.15375
11.99	0.101391	0.137641	0.266096	0.865934	0.935987	0.947803	2.11027	2.36204	2.94134	1.98718	-0.532857	-1.90463													0.101391	0.102885	0.105668	0.110479	0.112551	0.113513	2.11027	2.02275	1.84122	1.4552	1.25234	1.14877
12	0.10139	0.137639	0.266081	0.865928	0.935987	0.947803	2.10657	2.35863	2.93872	1.98549	-0.53665	-1.90961													0.10139	0.102884	0.105667	0.110479	0.11255	0.113513	2.10657	2.01895	1.83718	1.45064	1.24751	1.14379
12.01	0.101389	0.137637	0.266065	0.865923	0.935987	0.947803	2.10288	2.35522	2.9361	1.9838	-0.540443	-1.91459													0.101389	0.102884	0.105667	0.110478	0.11255	0.113512	2.10288	2.01514	1.83314	1.44609	1.24267	1.13881
12.02	0.101388	0.137635	0.26605	0.865917	0.935987	0.947803	2.09919	2.35181	2.93347	1.9821	-0.544235	-1.91957													0.101388	0.102883	0.105666	0.110478	0.11255	0.113512	2.09919	2.01134	1.8291	1.44153	1.23783	1.13383
12.03	0.101388	0.137633	0.266034	0.865911	0.935987	0.947803	2.09549	2.3484	2.93085	1.98041	-0.548028	-1.92455													0.101388	0.102882	0.105666	0.110478	0.11255	0.113512	2.09549	2.00753	1.82506	1.43697	1.233	1.12885
12.04	0.101387	0.137631	0.266019	0.865906	0.935987	0.947803	2.0918	2.34499	2.92823	1.97872	-0.551821	-1.92953													0.101387	0.102882	0.105665	0.110478	0.11255	0.113512	2.0918	2.00373	1.82101	1.43241	1.22816	1.12387
12.05	0.101386	0.137629	0.266004	0.8659	0.935987	0.947803	2.0881	2.34158	2.92561	1.97702	-0.555613	-1.93451													0.101386	0.102881	0.105665	0.110478	0.11255	0.113512	2.0881	1.99992	1.81697	1.42785	1.22332	1.11889
12.06	0.101385	0.137627	0.265989	0.865895	0.935987	0.947803	2.08441	2.33817	2.92299	1.97533	-0.559406	-1.93949													0.101385	0.10288	0.105664	0.110477	0.11255	0.113512	2.08441	1.99612	1.81293	1.42329	1.21849	1.11391
12.07	0.101384	0.137625	0.265974	0.865889	0.935987	0.947803	2.08072	2.33476	2.92036	1.97363	-0.563199	-1.94447													0.101384	0.102879	0.105664	0.110477	0.11255	0.113512	2.08072	1.99231	1.80889	1.41873	1.21365	1.10893
12.08	0.101383	0.137623	0.265959	0.865884	0.935987	0.947803	2.07702	2.33135	2.91774	1.97194	-0.566992	-1.94945													0.101383	0.102879	0.105663	0.110477	0.112549	0.113512	2.07702	1.98851	1.80485	1.41417	1.20881	1.10395
12.09	0.101383	0.137621	0.265945	0.865878	0.935987	0.947803	2.07333	2.32794	2.91512	1.97025	-0.570784	-1.95442													0.101383	0.102878	0.105663	0.110477	0.112549	0.113512	2.07333	1.9847	1.80081	1.40962	1.20398	1.09898
12.1	0.101382	0.137619	0.26593	0.865873	0.935987	0.947803	2.06963	2.32453	2.9125	1.96855	-0.574577	-1.9594													0.101382	0.102877	0.105662	0.110477	0.112549	0.113512	2.06963	1.9809	1.79677	1.40506	1.19914	1.094
12.11	0.101381	0.137617	0.265915	0.865868	0.935987	0.947803	2.06594	2.32112	2.90988	1.96686	-0.57837	-1.96438													0.101381	0.102877	0.105662	0.110476	0.112549	0.113511	2.06594	1.97709	1.79272	1.4005	1.1943	1.08902
12.12	0.10138	0.137615	0.265901	0.865862	0.935987	0.947803	2.06224	2.31771	2.90725	1.96516	-0.582162	-1.96936													0.10138	0.102876	0.105662	0.110476	0.112549	0.113511	2.06224	1.97328	1.78868	1.39594	1.18947	1.08404
12.13	0.101379	0.137613	0.265887	0.865857	0.935987	0.947803	2.05855	2.3143	2.90463	1.96347	-0.585955	-1.97434													0.101379	0.102875	0.105661	0.110476	0.112549	0.113511	2.05855	1.96948	1.78464	1.39138	1.18463	1.07906
12.14	0.101379	0.137611	0.265872	0.865852	0.935987	0.947803	2.05486	2.31089	2.90201	1.96178	-0.589748	-1.97932													0.101379	0.102875	0.105661	0.110476	0.112549	0.113511	2.05486	1.96567	1.7806	1.38682	1.1798	1.07408
12.15	0.101378	0.137609	0.265858	0.865846	0.935987	0.947803	2.05116	2.30748	2.89938	1.96008	-0.59354	-1.9843													0.101378	0.102874	0.10566	0.110476	0.112549	0.113511	2.05116	1.96187	1.77656	1.38226	1.17496	1.0691
12.16	0.101377	0.137608	0.265844	0.865841	0.935987	0.947803	2.04747	2.30407	2.89676	1.95839	-0.597333	-1.98928													0.101377	0.102874	0.10566	0.110475	0.112549	0.113511	2.04747	1.95806	1.77252	1.3777	1.17012	1.06412
12.17	0.101376	0.137606	0.26583	0.865836	0.935987	0.947803	2.04377	2.30066	2.89414	1.95669	-0.601126	-1.99426													0.101376	0.102873	0.105659	0.110475	0.112548	0.113511	2.04377	1.95426	1.76848	1.37314	1.16529	1.05914
12.18	0.101376	0.137604	0.265816	0.86583	0.935987	0.947803	2.04008	2.29725	2.89151	1.955	-0.604919	-1.99924													0.101376	0.102872	0.105659	0.110475	0.112548	0.113511	2.04008	1.95045	1.76443	1.36859	1.16045	1.05416
12.19	0.101375	0.137602	0.265802	0.865825	0.935987	0.947803	2.03638	2.29384	2.88889	1.95331	-0.608711	-2.00422													0.101375	0.102872	0.105659	0.110475	0.112548	0.113511	2.03638	1.94665	1.76039	1.36403	1.15561	1.04918
12.2	0.101374	0.1376	0.265788	0.86582	0.935987	0.947803	2.03269	2.29043	2.88627	1.95161	-0.612504	-2.0092													0.101374	0.102871	0.105658	0.110475	0.112548	0.113511	2.03269	1.94284	1.75635	1.35947	1.15078	1.0442
12.21	0.101373	0.137598	0.265775	0.865815	0.935987	0.947803	2.029	2.28702	2.88364	1.94992	-0.616297	-2.01418													0.101373	0.10287	0.105658	0.110475	0.112548	0.113511	2.029	1.93903	1.75231	1.35491	1.14594	1.03922
12.22	0.101373	0.137597	0.265761	0.86581	0.935987	0.947803	2.0253	2.28361	2.88102	1.94822	-0.620089	-2.01916													0.101373	0.10287	0.105657	0.110474	0.112548	0.113511	2.0253	1.93523	1.74827	1.35035	1.1411	1.03424
12.23	0.101372	0.137595	0.265747	0.865805	0.935987	0.947803	2.02161	2.2802	2.87839	1.94653	-0.623882	-2.02414													0.101372	0.102869	0.105657	0.110474	0.112548	0.11351	2.02161	1.93142	1.74423	1.34579	1.13627	1.02926
12.24	0.101371	0.137593	0.265734	0.865799	0.935987	0.947803	2.01791	2.27679	2.87577	1.94483	-0.627675	-2.02912													0.101371	0.102869	0.105657	0.110474	0.112548	0.11351	2.01791	1.92762	1.74019	1.34123	1.13143	1.02428
12.25	0.101371	0.137591	0.265721	0.865794	0.935987	0.947803	2.01422	2.27338	2.87315	1.94314	-0.631467	-2.0341													0.101371	0.102868	0.105656	0.110474	0.112548	0.11351	2.01422	1.92381	1.73614	1.33667	1.12659	1.0193
12.26	0.10137	0.13759	0.265707	0.865789	0.935987	0.947803	2.01052	2.26997	2.87052	1.94145	-0.63526	-2.03907													0.10137	0.102868	0.105656	0.110474	0.112547	0.11351	2.01052	1.92001	1.7321	1.33212	1.12176	1.01433
12.27	0.101369	0.137588	0.265694	0.865784	0.935987	0.947803	2.00683	2.26656	2.8679	1.93975	-0.639053	-2.04405													0.101369	0.102867	0.105655	0.110474	0.112547	0.11351	2.00683	1.9162	1.72806	1.32756	1.11692	1.00935
12.28	0.101368	0.137586	0.265681	0.865779	0.935987	0.947803	2.00314	2.26315	2.86527	1.93806	-0.642846	-2.04903													0.101368	0.102866	0.105655	0.110473	0.112547	0.11351	2.00314	1.9124	1.72402	1.323	1.11208	1.00437
12.29	0.101368	0.137585	0.265668	0.865774	0.935987	0.947803	1.99944	2.25974	2.86265	1.93636	-0.646638	-2.05401													0.101368	0.102866	0.105655	0.110473	0.112547	0.11351	1.99944	1.90859	1.71998	1.31844	1.10725	0.999387
12.3	0.101367	0.137583	0.265655	0.865769	0.935987	0.947803	1.99575	2.25633	2.86002	1.93467	-0.650431	-2.05899													0.101367	0.102865	0.105654	0.110473	0.112547	0.11351	1.99575	1.90478	1.71594	1.31388	1.10241	0.994408
12.31	0.101366	0.137581	0.265642	0.865764	0.935987	0.947803	1.99205	2.25292	2.8574	1.93297	-0.654224	-2.06397													0.101366	0.102865	0.105654	0.110473	0.112547	0.11351	1.99205	1.90098	1.7119	1.30932	1.09757	0.989428
12.32	0.101366	0.13758	0.265629	0.865759	0.935987	0.947803	1.98836	2.24951	2.85477	1.93128	-0.658016	-2.06895													0.101366	0.102864	0.105654	0.110473	0.112547	0.11351	1.98836	1.89717	1.70785	1.30476	1.09274	0.984449
12.33	0.101365	0.137578	0.265616	0.865754	0.935987	0.947803	1.98466	2.2461	2.85215	1.92959	-0.661809	-2.07393													0.101365	0.102864	0.105653	0.110473	0.112547	0.11351	1.98466	1.89337	1.70381	1.3002	1.0879	0.97947
12.34	0.101364	0.137576	0.265604	0.865749	0.935987	0.947803	1.98097	2.24269	2.84952	1.92789	-0.665602	-2.07891													0.101364	0.102863	0.105653	0.110473	0.112547	0.11351	1.98097	1.88956	1.69977	1.29564	1.08306	0.97449
12.35	0.101364	0.137575	0.265591	0.865744	0.935987	0.947803	1.97728	2.23928	2.8469	1.9262	-0.669394	-2.08389													0.101364	0.102863	0.105653	0.110472	0.112547	0.11351	1.97728	1.88576	1.69573	1.29109	1.07823	0.969511
12.36	0.101363	0.137573	0.265579	0.865739	0.935987	0.947803	1.97358	2.23587	2.84427	1.9245	-0.673187	-2.08887													0.101363	0.102862	0.105652	0.110472	0.112547	0.113509	1.97358	1.88195	1.69169	1.28653	1.07339	0.964531
12.37	0.101363	0.137572	0.265566	0.865735	0.935987	0.947803	1.96989	2.23246	2.84165	1.92281	-0.67698	-2.09385													0.101363	0.102862	0.105652	0.110472	0.112546	0.113509	1.96989	1.87814	1.68765	1.28197	1.06855	0.959552
12.38	0.101362	0.13757	0.265554	0.86573	0.935987	0.947803	1.96619	2.22905	2.83902	1.92111	-0.680773	-2.09883													0.101362	0.102861	0.105651	0.110472	0.112546	0.113509	1.96619	1.87434	1.68361	1.27741	1.06372	0.954573
12.39	0.101361	0.137568	0.265542	0.865725	0.935987	0.947803	1.9625	2.22564	2.83639	1.91942	-0.684565	-2.10381													0.101361	0.10286	0.105651	0.110472	0.112546	0.113509	1.9625	1.87053	1.67956	1.27285	1.05888	0.949593
12.4	0.101361	0.137567	0.265529	0.86572	0.935987	0.947803	1.9588	2.22223	2.83377	1.91772	-0.688358	-2.10879													0.101361	0.10286	0.105651	0.110472	0.112546	0.113509	1.9588	1.86673	1.67552	1.26829	1.05405	0.944614
12.41	0.10136	0.137565	0.265517	0.865715	0.935987	0.947803	1.95511	2.21882	2.83114	1.91603	-0.692151	-2.11377													0.10136	0.102859	0.10565	0.110472	0.112546	0.113509	1.95511	1.86292	1.67148	1.26373	1.04921	0.939634
12.42	0.101359	0.137564	0.265505	0.86571	0.935987	0.947803	1.95141	2.21541	2.82852	1.91434	-0.695943	-2.11874													0.101359	0.102859	0.10565	0.110471	0.112546	0.113509	1.95141	1.85912	1.66744	1.25917	1.04437	0.934655
12.43	0.101359	0.137562	0.265493	0.865706	0.935987	0.947803	1.94772	2.212	2.82589	1.91264	-0.699736	-2.12372													0.101359	0.102858	0.10565	0.110471	0.112546	0.113509	1.94772	1.85531	1.6634	1.25462	1.03954	0.929676
12.44	0.101358	0.137561	0.265481	0.865701	0.935987	0.947803	1.94403	2.20859	2.82326	1.91095	-0.703529	-2.1287													0.101358	0.102858	0.105649	0.110471	0.112546	0.113509	1.94403	1.8515	1.65936	1.25006	1.0347	0.924696
12.45	0.101358	0.137559	0.265469	0.865696	0.935987	0.947803	1.94033	2.20518	2.82064	1.90925	-0.707321	-2.13368													0.101358	0.102857	0.105649	0.110471	0.112546	0.113509	1.94033	1.8477	1.65532	1.2455	1.02986	0.919717
12.46	0.101357	0.137558	0.265458	0.865691	0.935987	0.947803	1.93664	2.20177	2.81801	1.90756	-0.711114	-2.13866													0.101357	0.102857	0.105649	0.110471	0.112546	0.113509	1.93664	1.84389	1.65127	1.24094	1.02503	0.914738
12.47	0.101356	0.137556	0.265446	0.865687	0.935987	0.947803	1.93294	2.19836	2.81538	1.90586	-0.714907	-2.14364													0.101356	0.102857	0.105649	0.110471	0.112546	0.113509	1.93294	1.84009	1.64723	1.23638	1.02019	0.909758
12.48	0.101356	0.137555	0.265434	0.865682	0.935987	0.947803	1.92925	2.19495	2.81276	1.90417	-0.7187	-2.14862													0.101356	0.102856	0.105648	0.110471	0.112545	0.113509	1.92925	1.83628	1.64319	1.23182	1.01535	0.904779
12.49	0.101355	0.137553	0.265423	0.865677	0.935987	0.947802	1.92555	2.19154	2.81013	1.90247	-0.722492	-2.1536													0.101355	0.102856	0.105648	0.110471	0.112545	0.113509	1.92555	1.83248	1.63915	1.22726	1.01052	0.899799
12.5	0.101355	0.137552	0.265411	0.865673	0.935987	0.947802	1.92186	2.18813	2.8075	1.90078	-0.726285	-2.15858													0.101355	0.102855	0.105648	0.11047	0.112545	0.113509	1.92186	1.82867	1.63511	1.2227	1.00568	0.89482
12.51	0.101354	0.137551	0.2654	0.865668	0.935987	0.947802	1.91816	2.18471	2.80487	1.89908	-0.730078	-2.16356													0.101354	0.102855	0.105647	0.11047	0.112545	0.113508	1.91816	1.82486	1.63107	1.21814	1.00084	0.889841
12.52	0.101354	0.137549	0.265389	0.865664	0.935987	0.947802	1.91447	2.1813	2.80225	1.89739	-0.73387	-2.16854													0.101354	0.102854	0.105647	0.11047	0.112545	0.113508	1.91447	1.82106	1.62703	1.21359	0.996007	0.884861
12.53	0.101353	0.137548	0.265377	0.865659	0.935987	0.947802	1.91077	2.17789	2.79962	1.89569	-0.737663	-2.17352													0.101353	0.102854	0.105647	0.11047	0.112545	0.113508	1.91077	1.81725	1.62298	1.20903	0.99117	0.879882
12.54	0.101352	0.137546	0.265366	0.865654	0.935987	0.947802	1.90708	2.17448	2.79699	1.894	-0.741456	-2.1785													0.101352	0.102853	0.105646	0.11047	0.112545	0.113508	1.90708	1.81345	1.61894	1.20447	0.986334	0.874902
12.55	0.101352	0.137545	0.265355	0.86565	0.935987	0.947802	1.90339	2.17107	2.79437	1.8923	-0.745249	-2.18348													0.101352	0.102853	0.105646	0.11047	0.112545	0.113508	1.90339	1.80964	1.6149	1.19991	0.981497	0.869923
12.56	0.101351	0.137544	0.265344	0.865645	0.935987	0.947802	1.89969	2.16766	2.79174	1.89061	-0.749041	-2.18846													0.101351	0.102852	0.105646	0.11047	0.112545	0.113508	1.89969	1.80584	1.61086	1.19535	0.976661	0.864944
12.57	0.101351	0.137542	0.265333	0.865641	0.935987	0.947802	1.896	2.16425	2.78911	1.88891	-0.752834	-2.19344													0.101351	0.102852	0.105646	0.11047	0.112545	0.113508	1.896	1.80203	1.60682	1.19079	0.971824	0.859964
12.58	0.10135	0.137541	0.265322	0.865636	0.935987	0.947802	1.8923	2.16084	2.78648	1.88722	-0.756627	-2.19842													0.10135	0.102851	0.105645	0.110469	0.112545	0.113508	1.8923	1.79822	1.60278	1.18623	0.966988	0.854985
12.59	0.10135	0.13754	0.265311	0.865632	0.935987	0.947802	1.88861	2.15743	2.78385	1.88552	-0.760419	-2.20339													0.10135	0.102851	0.105645	0.110469	0.112545	0.113508	1.88861	1.79442	1.59873	1.18167	0.962151	0.850005
12.6	0.101349	0.137538	0.2653	0.865627	0.935987	0.947802	1.88491	2.15402	2.78123	1.88383	-0.764212	-2.20837													0.101349	0.102851	0.105645	0.110469	0.112545	0.113508	1.88491	1.79061	1.59469	1.17711	0.957315	0.845026
12.61	0.101349	0.137537	0.265289	0.865623	0.935987	0.947802	1.88122	2.15061	2.7786	1.88214	-0.768005	-2.21335													0.101349	0.10285	0.105644	0.110469	0.112545	0.113508	1.88122	1.78681	1.59065	1.17256	0.952478	0.840047
12.62	0.101348	0.137536	0.265279	0.865619	0.935987	0.947802	1.87752	2.1472	2.77597	1.88044	-0.771797	-2.21833													0.101348	0.10285	0.105644	0.110469	0.112544	0.113508	1.87752	1.783	1.58661	1.168	0.947642	0.835067
12.63	0.101348	0.137534	0.265268	0.865614	0.935987	0.947802	1.87383	2.14379	2.77334	1.87875	-0.77559	-2.22331													0.101348	0.102849	0.105644	0.110469	0.112544	0.113508	1.87383	1.7792	1.58257	1.16344	0.942805	0.830088
12.64	0.101347	0.137533	0.265258	0.86561	0.935987	0.947802	1.87013	2.14038	2.77071	1.87705	-0.779383	-2.22829													0.101347	0.102849	0.105644	0.110469	0.112544	0.113508	1.87013	1.77539	1.57853	1.15888	0.937969	0.825108
12.65	0.101347	0.137532	0.265247	0.865605	0.935986	0.947802	1.86644	2.13697	2.76808	1.87536	-0.783176	-2.23327													0.101347	0.102849	0.105643	0.110469	0.112544	0.113508	1.86644	1.77158	1.57449	1.15432	0.933132	0.820129
12.66	0.101346	0.137531	0.265237	0.865601	0.935986	0.947802	1.86275	2.13355	2.76546	1.87366	-0.786968	-2.23825													0.101346	0.102848	0.105643	0.110469	0.112544	0.113508	1.86275	1.76778	1.57044	1.14976	0.928296	0.81515
12.67	0.101346	0.137529	0.265226	0.865597	0.935986	0.947802	1.85905	2.13014	2.76283	1.87197	-0.790761	-2.24323													0.101346	0.102848	0.105643	0.110468	0.112544	0.113508	1.85905	1.76397	1.5664	1.1452	0.923459	0.81017
12.68	0.101345	0.137528	0.265216	0.865592	0.935986	0.947802	1.85536	2.12673	2.7602	1.87027	-0.794554	-2.24821													0.101345	0.102847	0.105643	0.110468	0.112544	0.113508	1.85536	1.76017	1.56236	1.14064	0.918622	0.805191
12.69	0.101345	0.137527	0.265206	0.865588	0.935986	0.947802	1.85166	2.12332	2.75757	1.86858	-0.798346	-2.25319													0.101345	0.102847	0.105642	0.110468	0.112544	0.113508	1.85166	1.75636	1.55832	1.13609	0.913786	0.800211
12.7	0.101344	0.137526	0.265196	0.865584	0.935986	0.947802	1.84797	2.11991	2.75494	1.86688	-0.802139	-2.25817													0.101344	0.102847	0.105642	0.110468	0.112544	0.113507	1.84797	1.75255	1.55428	1.13153	0.908949	0.795232
12.71	0.101344	0.137524	0.265186	0.86558	0.935986	0.947802	1.84427	2.1165	2.75231	1.86519	-0.805932	-2.26315													0.101344	0.102846	0.105642	0.110468	0.112544	0.113507	1.84427	1.74875	1.55024	1.12697	0.904113	0.790253
12.72	0.101343	0.137523	0.265176	0.865575	0.935986	0.947802	1.84058	2.11309	2.74968	1.86349	-0.809724	-2.26813													0.101343	0.102846	0.105641	0.110468	0.112544	0.113507	1.84058	1.74494	1.54619	1.12241	0.899276	0.785273
12.73	0.101343	0.137522	0.265166	0.865571	0.935986	0.947802	1.83688	2.10968	2.74705	1.8618	-0.813517	-2.27311													0.101343	0.102845	0.105641	0.110468	0.112544	0.113507	1.83688	1.74114	1.54215	1.11785	0.89444	0.780294
12.74	0.101342	0.137521	0.265156	0.865567	0.935986	0.947802	1.83319	2.10627	2.74442	1.8601	-0.81731	-2.27809													0.101342	0.102845	0.105641	0.110468	0.112544	0.113507	1.83319	1.73733	1.53811	1.11329	0.889603	0.775314
12.75	0.101342	0.13752	0.265146	0.865563	0.935986	0.947802	1.82949	2.10286	2.74179	1.8584	-0.821103	-2.28306													0.101342	0.102845	0.105641	0.110468	0.112544	0.113507	1.82949	1.73353	1.53407	1.10873	0.884767	0.770335
12.76	0.101341	0.137518	0.265136	0.865559	0.935986	0.947802	1.8258	2.09945	2.73917	1.85671	-0.824895	-2.28804													0.101341	0.102844	0.10564	0.110468	0.112544	0.113507	1.8258	1.72972	1.53003	1.10417	0.87993	0.765356
12.77	0.101341	0.137517	0.265126	0.865554	0.935986	0.947802	1.8221	2.09604	2.73654	1.85501	-0.828688	-2.29302													0.101341	0.102844	0.10564	0.110467	0.112544	0.113507	1.8221	1.72591	1.52599	1.09961	0.875094	0.760376
12.78	0.101341	0.137516	0.265117	0.86555	0.935986	0.947802	1.81841	2.09262	2.73391	1.85332	-0.832481	-2.298													0.101341	0.102844	0.10564	0.110467	0.112543	0.113507	1.81841	1.72211	1.52194	1.09506	0.870257	0.755397
12.79	0.10134	0.137515	0.265107	0.865546	0.935986	0.947802	1.81471	2.08921	2.73128	1.85162	-0.836273	-2.30298													0.10134	0.102843	0.10564	0.110467	0.112543	0.113507	1.81471	1.7183	1.5179	1.0905	0.865421	0.750418
12.8	0.10134	0.137514	0.265097	0.865542	0.935986	0.947802	1.81102	2.0858	2.72865	1.84993	-0.840066	-2.30796													0.10134	0.102843	0.10564	0.110467	0.112543	0.113507	1.81102	1.7145	1.51386	1.08594	0.860584	0.745438
12.81	0.101339	0.137513	0.265088	0.865538	0.935986	0.947802	1.80733	2.08239	2.72602	1.84823	-0.843859	-2.31294													0.101339	0.102842	0.105639	0.110467	0.112543	0.113507	1.80733	1.71069	1.50982	1.08138	0.855748	0.740459
12.82	0.101339	0.137512	0.265078	0.865534	0.935986	0.947802	1.80363	2.07898	2.72339	1.84654	-0.847652	-2.31792													0.101339	0.102842	0.105639	0.110467	0.112543	0.113507	1.80363	1.70688	1.50578	1.07682	0.850911	0.735479
12.83	0.101338	0.13751	0.265069	0.86553	0.935986	0.947802	1.79994	2.07557	2.72076	1.84484	-0.851444	-2.3229													0.101338	0.102842	0.105639	0.110467	0.112543	0.113507	1.79994	1.70308	1.50174	1.07226	0.846074	0.7305
12.84	0.101338	0.137509	0.26506	0.865526	0.935986	0.947802	1.79624	2.07216	2.71813	1.84315	-0.855237	-2.32788													0.101338	0.102841	0.105639	0.110467	0.112543	0.113507	1.79624	1.69927	1.4977	1.0677	0.841238	0.725521
12.85	0.101337	0.137508	0.26505	0.865522	0.935986	0.947802	1.79255	2.06875	2.7155	1.84145	-0.85903	-2.33286													0.101337	0.102841	0.105638	0.110467	0.112543	0.113507	1.79255	1.69547	1.49365	1.06314	0.836401	0.720541
12.86	0.101337	0.137507	0.265041	0.865518	0.935986	0.947802	1.78885	2.06534	2.71287	1.83976	-0.862822	-2.33784													0.101337	0.102841	0.105638	0.110467	0.112543	0.113507	1.78885	1.69166	1.48961	1.05858	0.831565	0.715562
12.87	0.101337	0.137506	0.265032	0.865514	0.935986	0.947802	1.78516	2.06193	2.71024	1.83806	-0.866615	-2.34282													0.101337	0.10284	0.105638	0.110467	0.112543	0.113507	1.78516	1.68786	1.48557	1.05403	0.826728	0.710582
12.88	0.101336	0.137505	0.265023	0.86551	0.935986	0.947802	1.78146	2.05851	2.7076	1.83637	-0.870408	-2.3478													0.101336	0.10284	0.105638	0.110467	0.112543	0.113507	1.78146	1.68405	1.48153	1.04947	0.821892	0.705603
12.89	0.101336	0.137504	0.265014	0.865506	0.935986	0.947802	1.77777	2.0551	2.70497	1.83467	-0.8742	-2.35278													0.101336	0.10284	0.105638	0.110466	0.112543	0.113507	1.77777	1.68024	1.47749	1.04491	0.817055	0.700624
12.9	0.101335	0.137503	0.265005	0.865502	0.935986	0.947802	1.77407	2.05169	2.70234	1.83298	-0.877993	-2.35776													0.101335	0.102839	0.105637	0.110466	0.112543	0.113507	1.77407	1.67644	1.47345	1.04035	0.812219	0.695644
12.91	0.101335	0.137502	0.264996	0.865498	0.935986	0.947802	1.77038	2.04828	2.69971	1.83128	-0.881786	-2.36274													0.101335	0.102839	0.105637	0.110466	0.112543	0.113507	1.77038	1.67263	1.4694	1.03579	0.807382	0.690665
12.92	0.101335	0.137501	0.264987	0.865494	0.935986	0.947802	1.76668	2.04487	2.69708	1.82959	-0.885579	-2.36771													0.101335	0.102839	0.105637	0.110466	0.112543	0.113507	1.76668	1.66883	1.46536	1.03123	0.802546	0.685685
12.93	0.101334	0.1375	0.264978	0.86549	0.935986	0.947802	1.76299	2.04146	2.69445	1.82789	-0.889371	-2.37269													0.101334	0.102838	0.105637	0.110466	0.112543	0.113506	1.76299	1.66502	1.46132	1.02667	0.797709	0.680706
12.94	0.101334	0.137499	0.264969	0.865486	0.935986	0.947802	1.75929	2.03805	2.69182	1.82619	-0.893164	-2.37767													0.101334	0.102838	0.105637	0.110466	0.112543	0.113506	1.75929	1.66121	1.45728	1.02211	0.792873	0.675727
12.95	0.101333	0.137498	0.264961	0.865482	0.935986	0.947802	1.7556	2.03464	2.68919	1.8245	-0.896957	-2.38265													0.101333	0.102838	0.105636	0.110466	0.112543	0.113506	1.7556	1.65741	1.45324	1.01756	0.788036	0.670747
12.96	0.101333	0.137497	0.264952	0.865478	0.935986	0.947802	1.7519	2.03123	2.68656	1.8228	-0.900749	-2.38763													0.101333	0.102837	0.105636	0.110466	0.112543	0.113506	1.7519	1.6536	1.4492	1.013	0.7832	0.665768
12.97	0.101333	0.137496	0.264943	0.865474	0.935986	0.947802	1.74821	2.02781	2.68393	1.82111	-0.904542	-2.39261													0.101333	0.102837	0.105636	0.110466	0.112543	0.113506	1.74821	1.6498	1.44515	1.00844	0.778363	0.660788
12.98	0.101332	0.137495	0.264935	0.86547	0.935986	0.947802	1.74451	2.0244	2.6813	1.81941	-0.908335	-2.39759													0.101332	0.102837	0.105636	0.110466	0.112542	0.113506	1.74451	1.64599	1.44111	1.00388	0.773526	0.655809
12.99	0.101332	0.137494	0.264926	0.865467	0.935986	0.947802	1.74082	2.02099	2.67866	1.81772	-0.912127	-2.40257													0.101332	0.102837	0.105636	0.110466	0.112542	0.113506	1.74082	1.64218	1.43707	0.99932	0.76869	0.65083
13	0.101331	0.137493	0.264918	0.865463	0.935986	0.947802	1.73712	2.01758	2.67603	1.81602	-0.91592	-2.40755													0.101331	0.102836	0.105635	0.110466	0.112542	0.113506	1.73712	1.63838	1.43303	0.994761	0.763853	0.64585
13.01	0.101331	0.137492	0.264909	0.865459	0.935986	0.947802	1.73343	2.01417	2.6734	1.81433	-0.919713	-2.41253													0.101331	0.102836	0.105635	0.110465	0.112542	0.113506	1.73343	1.63457	1.42899	0.990202	0.759017	0.640871
13.02	0.101331	0.137491	0.264901	0.865455	0.935986	0.947802	1.72974	2.01076	2.67077	1.81263	-0.923506	-2.41751													0.101331	0.102836	0.105635	0.110465	0.112542	0.113506	1.72974	1.63077	1.42495	0.985643	0.75418	0.635891
13.03	0.10133	0.13749	0.264893	0.865451	0.935986	0.947802	1.72604	2.00735	2.66814	1.81093	-0.927298	-2.42249													0.10133	0.102835	0.105635	0.110465	0.112542	0.113506	1.72604	1.62696	1.4209	0.981084	0.749344	0.630912
13.04	0.10133	0.137489	0.264884	0.865448	0.935986	0.947802	1.72235	2.00394	2.66551	1.80924	-0.931091	-2.42747													0.10133	0.102835	0.105635	0.110465	0.112542	0.113506	1.72235	1.62315	1.41686	0.976525	0.744507	0.625933
13.05	0.10133	0.137488	0.264876	0.865444	0.935986	0.947802	1.71865	2.00052	2.66287	1.80754	-0.934884	-2.43245													0.10133	0.102835	0.105634	0.110465	0.112542	0.113506	1.71865	1.61935	1.41282	0.971966	0.739671	0.620953
13.06	0.101329	0.137487	0.264868	0.86544	0.935986	0.947802	1.71496	1.99711	2.66024	1.80585	-0.938676	-2.43743													0.101329	0.102834	0.105634	0.110465	0.112542	0.113506	1.71496	1.61554	1.40878	0.967408	0.734834	0.615974
13.07	0.101329	0.137486	0.26486	0.865437	0.935986	0.947802	1.71126	1.9937	2.65761	1.80415	-0.942469	-2.44241													0.101329	0.102834	0.105634	0.110465	0.112542	0.113506	1.71126	1.61174	1.40474	0.962849	0.729998	0.610994
13.08	0.101329	0.137486	0.264852	0.865433	0.935986	0.947802	1.70757	1.99029	2.65498	1.80246	-0.946262	-2.44738													0.101329	0.102834	0.105634	0.110465	0.112542	0.113506	1.70757	1.60793	1.4007	0.95829	0.725161	0.606015
13.09	0.101328	0.137485	0.264844	0.865429	0.935986	0.947802	1.70387	1.98688	2.65235	1.80076	-0.950054	-2.45236													0.101328	0.102834	0.105634	0.110465	0.112542	0.113506	1.70387	1.60412	1.39666	0.953731	0.720325	0.601036
13.1	0.101328	0.137484	0.264836	0.865426	0.935986	0.947802	1.70018	1.98347	2.64971	1.79907	-0.953847	-2.45734													0.101328	0.102833	0.105633	0.110465	0.112542	0.113506	1.70018	1.60032	1.39261	0.949172	0.715488	0.596056
13.11	0.101328	0.137483	0.264828	0.865422	0.935986	0.947802	1.69648	1.98006	2.64708	1.79737	-0.95764	-2.46232													0.101328	0.102833	0.105633	0.110465	0.112542	0.113506	1.69648	1.59651	1.38857	0.944613	0.710651	0.591077
13.12	0.101327	0.137482	0.26482	0.865418	0.935986	0.947802	1.69279	1.97665	2.64445	1.79567	-0.961433	-2.4673													0.101327	0.102833	0.105633	0.110465	0.112542	0.113506	1.69279	1.59271	1.38453	0.940054	0.705815	0.586098
13.13	0.101327	0.137481	0.264812	0.865415	0.935986	0.947802	1.68909	1.97323	2.64182	1.79398	-0.965225	-2.47228													0.101327	0.102833	0.105633	0.110465	0.112542	0.113506	1.68909	1.5889	1.38049	0.935496	0.700978	0.581118
13.14	0.101327	0.13748	0.264804	0.865411	0.935986	0.947802	1.6854	1.96982	2.63919	1.79228	-0.969018	-2.47726													0.101327	0.102832	0.105633	0.110465	0.112542	0.113506	1.6854	1.58509	1.37645	0.930937	0.696142	0.576139
13.15	0.101326	0.137479	0.264797	0.865407	0.935986	0.947802	1.6817	1.96641	2.63655	1.79059	-0.972811	-2.48224													0.101326	0.102832	0.105633	0.110465	0.112542	0.113506	1.6817	1.58129	1.37241	0.926378	0.691305	0.571159
13.16	0.101326	0.137479	0.264789	0.865404	0.935986	0.947802	1.67801	1.963	2.63392	1.78889	-0.976603	-2.48722													0.101326	0.102832	0.105632	0.110464	0.112542	0.113506	1.67801	1.57748	1.36836	0.921819	0.686469	0.56618
13.17	0.101326	0.137478	0.264781	0.8654	0.935986	0.947802	1.67431	1.95959	2.63129	1.7872	-0.980396	-2.4922													0.101326	0.102831	0.105632	0.110464	0.112542	0.113506	1.67431	1.57368	1.36432	0.91726	0.681632	0.561201
13.18	0.101325	0.137477	0.264774	0.865397	0.935986	0.947802	1.67062	1.95618	2.62866	1.7855	-0.984189	-2.49718													0.101325	0.102831	0.105632	0.110464	0.112542	0.113506	1.67062	1.56987	1.36028	0.912701	0.676796	0.556221
13.19	0.101325	0.137476	0.264766	0.865393	0.935986	0.947802	1.66692	1.95277	2.62602	1.7838	-0.987982	-2.50216													0.101325	0.102831	0.105632	0.110464	0.112542	0.113506	1.66692	1.56606	1.35624	0.908142	0.671959	0.551242
13.2	0.101325	0.137475	0.264759	0.86539	0.935986	0.947802	1.66323	1.94935	2.62339	1.78211	-0.991774	-2.50714													0.101325	0.102831	0.105632	0.110464	0.112542	0.113506	1.66323	1.56226	1.3522	0.903583	0.667123	0.546262
13.21	0.101324	0.137474	0.264751	0.865386	0.935986	0.947802	1.65953	1.94594	2.62076	1.78041	-0.995567	-2.51212													0.101324	0.10283	0.105632	0.110464	0.112542	0.113506	1.65953	1.55845	1.34816	0.899025	0.662286	0.541283
13.22	0.101324	0.137474	0.264744	0.865383	0.935986	0.947802	1.65584	1.94253	2.61812	1.77872	-0.99936	-2.5171													0.101324	0.10283	0.105631	0.110464	0.112542	0.113506	1.65584	1.55465	1.34411	0.894466	0.65745	0.536304
13.23	0.101324	0.137473	0.264737	0.865379	0.935986	0.947802	1.65214	1.93912	2.61549	1.77702	-1.00315	-2.52208													0.101324	0.10283	0.105631	0.110464	0.112542	0.113506	1.65214	1.55084	1.34007	0.889907	0.652613	0.531324
13.24	0.101323	0.137472	0.264729	0.865376	0.935986	0.947802	1.64845	1.93571	2.61286	1.77533	-1.00695	-2.52706													0.101323	0.10283	0.105631	0.110464	0.112541	0.113506	1.64845	1.54703	1.33603	0.885348	0.647777	0.526345
13.25	0.101323	0.137471	0.264722	0.865372	0.935986	0.947802	1.64475	1.9323	2.61022	1.77363	-1.01074	-2.53203													0.101323	0.102829	0.105631	0.110464	0.112541	0.113506	1.64475	1.54323	1.33199	0.880789	0.64294	0.521365
13.26	0.101323	0.13747	0.264715	0.865369	0.935986	0.947802	1.64106	1.92889	2.60759	1.77193	-1.01453	-2.53701													0.101323	0.102829	0.105631	0.110464	0.112541	0.113505	1.64106	1.53942	1.32795	0.87623	0.638103	0.516386
13.27	0.101323	0.13747	0.264708	0.865365	0.935986	0.947802	1.63736	1.92547	2.60496	1.77024	-1.01832	-2.54199													0.101323	0.102829	0.105631	0.110464	0.112541	0.113505	1.63736	1.53562	1.32391	0.871671	0.633267	0.511407
13.28	0.101322	0.137469	0.2647	0.865362	0.935986	0.947802	1.63367	1.92206	2.60233	1.76854	-1.02212	-2.54697													0.101322	0.102829	0.105631	0.110464	0.112541	0.113505	1.63367	1.53181	1.31986	0.867113	0.62843	0.506427
13.29	0.101322	0.137468	0.264693	0.865359	0.935986	0.947802	1.62997	1.91865	2.59969	1.76685	-1.02591	-2.55195													0.101322	0.102829	0.10563	0.110464	0.112541	0.113505	1.62997	1.528	1.31582	0.862554	0.623594	0.501448
13.3	0.101322	0.137467	0.264686	0.865355	0.935986	0.947802	1.62628	1.91524	2.59706	1.76515	-1.0297	-2.55693													0.101322	0.102828	0.10563	0.110464	0.112541	0.113505	1.62628	1.5242	1.31178	0.857995	0.618757	0.496468
13.31	0.101321	0.137466	0.264679	0.865352	0.935986	0.947802	1.62258	1.91183	2.59442	1.76345	-1.03349	-2.56191													0.101321	0.102828	0.10563	0.110464	0.112541	0.113505	1.62258	1.52039	1.30774	0.853436	0.613921	0.491489
13.32	0.101321	0.137466	0.264672	0.865348	0.935986	0.947802	1.61889	1.90842	2.59179	1.76176	-1.03729	-2.56689													0.101321	0.102828	0.10563	0.110464	0.112541	0.113505	1.61889	1.51659	1.3037	0.848877	0.609084	0.48651
13.33	0.101321	0.137465	0.264665	0.865345	0.935986	0.947802	1.61519	1.90501	2.58916	1.76006	-1.04108	-2.57187													0.101321	0.102828	0.10563	0.110464	0.112541	0.113505	1.61519	1.51278	1.29966	0.844318	0.604248	0.48153
13.34	0.101321	0.137464	0.264658	0.865342	0.935986	0.947802	1.6115	1.90159	2.58652	1.75837	-1.04487	-2.57685													0.101321	0.102827	0.10563	0.110463	0.112541	0.113505	1.6115	1.50897	1.29561	0.839759	0.599411	0.476551
13.35	0.10132	0.137464	0.264652	0.865338	0.935986	0.947802	1.6078	1.89818	2.58389	1.75667	-1.04866	-2.58183													0.10132	0.102827	0.10563	0.110463	0.112541	0.113505	1.6078	1.50517	1.29157	0.8352	0.594575	0.471571
13.36	0.10132	0.137463	0.264645	0.865335	0.935986	0.947802	1.60411	1.89477	2.58126	1.75497	-1.05246	-2.58681													0.10132	0.102827	0.105629	0.110463	0.112541	0.113505	1.60411	1.50136	1.28753	0.830642	0.589738	0.466592
13.37	0.10132	0.137462	0.264638	0.865332	0.935986	0.947802	1.60041	1.89136	2.57862	1.75328	-1.05625	-2.59179													0.10132	0.102827	0.105629	0.110463	0.112541	0.113505	1.60041	1.49756	1.28349	0.826083	0.584902	0.461613
13.38	0.101319	0.137461	0.264631	0.865328	0.935986	0.947802	1.59672	1.88795	2.57599	1.75158	-1.06004	-2.59677													0.101319	0.102826	0.105629	0.110463	0.112541	0.113505	1.59672	1.49375	1.27945	0.821524	0.580065	0.456633
13.39	0.101319	0.137461	0.264625	0.865325	0.935986	0.947802	1.59302	1.88454	2.57335	1.74989	-1.06384	-2.60175													0.101319	0.102826	0.105629	0.110463	0.112541	0.113505	1.59302	1.48994	1.27541	0.816965	0.575228	0.451654
13.4	0.101319	0.13746	0.264618	0.865322	0.935986	0.947802	1.58933	1.88112	2.57072	1.74819	-1.06763	-2.60673													0.101319	0.102826	0.105629	0.110463	0.112541	0.113505	1.58933	1.48614	1.27136	0.812406	0.570392	0.446674
13.41	0.101319	0.137459	0.264611	0.865319	0.935986	0.947802	1.58563	1.87771	2.56809	1.74649	-1.07142	-2.6117													0.101319	0.102826	0.105629	0.110463	0.112541	0.113505	1.58563	1.48233	1.26732	0.807847	0.565555	0.441695
13.42	0.101318	0.137459	0.264605	0.865315	0.935986	0.947802	1.58194	1.8743	2.56545	1.7448	-1.07521	-2.61668													0.101318	0.102826	0.105629	0.110463	0.112541	0.113505	1.58194	1.47853	1.26328	0.803288	0.560719	0.436716
13.43	0.101318	0.137458	0.264598	0.865312	0.935986	0.947802	1.57824	1.87089	2.56282	1.7431	-1.07901	-2.62166													0.101318	0.102825	0.105628	0.110463	0.112541	0.113505	1.57824	1.47472	1.25924	0.798729	0.555882	0.431736
13.44	0.101318	0.137457	0.264592	0.865309	0.935986	0.947802	1.57455	1.86748	2.56018	1.74141	-1.0828	-2.62664													0.101318	0.102825	0.105628	0.110463	0.112541	0.113505	1.57455	1.47091	1.2552	0.794171	0.551046	0.426757
13.45	0.101318	0.137456	0.264585	0.865306	0.935986	0.947802	1.57085	1.86407	2.55755	1.73971	-1.08659	-2.63162													0.101318	0.102825	0.105628	0.110463	0.112541	0.113505	1.57085	1.46711	1.25116	0.789612	0.546209	0.421778
13.46	0.101317	0.137456	0.264579	0.865303	0.935986	0.947802	1.56716	1.86066	2.55491	1.73801	-1.09038	-2.6366													0.101317	0.102825	0.105628	0.110463	0.112541	0.113505	1.56716	1.4633	1.24711	0.785053	0.541373	0.416798
13.47	0.101317	0.137455	0.264573	0.8653	0.935986	0.947802	1.56346	1.85724	2.55228	1.73632	-1.09418	-2.64158													0.101317	0.102825	0.105628	0.110463	0.112541	0.113505	1.56346	1.4595	1.24307	0.780494	0.536536	0.411819
13.48	0.101317	0.137454	0.264566	0.865296	0.935986	0.947802	1.55977	1.85383	2.54965	1.73462	-1.09797	-2.64656													0.101317	0.102824	0.105628	0.110463	0.112541	0.113505	1.55977	1.45569	1.23903	0.775935	0.5317	0.406839
13.49	0.101317	0.137454	0.26456	0.865293	0.935986	0.947802	1.55607	1.85042	2.54701	1.73293	-1.10176	-2.65154													0.101317	0.102824	0.105628	0.110463	0.112541	0.113505	1.55607	1.45188	1.23499	0.771376	0.526863	0.40186
13.5	0.101316	0.137453	0.264554	0.86529	0.935986	0.947802	1.55238	1.84701	2.54438	1.73123	-1.10556	-2.65652													0.101316	0.102824	0.105628	0.110463	0.112541	0.113505	1.55238	1.44808	1.23095	0.766817	0.522027	0.396881
13.51	0.101316	0.137453	0.264548	0.865287	0.935986	0.947802	1.54868	1.8436	2.54174	1.72953	-1.10935	-2.6615													0.101316	0.102824	0.105627	0.110463	0.112541	0.113505	1.54868	1.44427	1.22691	0.762259	0.51719	0.391901
13.52	0.101316	0.137452	0.264541	0.865284	0.935986	0.947802	1.54499	1.84019	2.53911	1.72784	-1.11314	-2.66648													0.101316	0.102824	0.105627	0.110463	0.112541	0.113505	1.54499	1.44046	1.22286	0.7577	0.512353	0.386922
13.53	0.101316	0.137451	0.264535	0.865281	0.935986	0.947802	1.54129	1.83677	2.53647	1.72614	-1.11693	-2.67146													0.101316	0.102823	0.105627	0.110463	0.112541	0.113505	1.54129	1.43666	1.21882	0.753141	0.507517	0.381942
13.54	0.101315	0.137451	0.264529	0.865278	0.935986	0.947802	1.5376	1.83336	2.53384	1.72444	-1.12073	-2.67644													0.101315	0.102823	0.105627	0.110463	0.112541	0.113505	1.5376	1.43285	1.21478	0.748582	0.50268	0.376963
13.55	0.101315	0.13745	0.264523	0.865275	0.935986	0.947802	1.5339	1.82995	2.5312	1.72275	-1.12452	-2.68142													0.101315	0.102823	0.105627	0.110462	0.112541	0.113505	1.5339	1.42905	1.21074	0.744023	0.497844	0.371984
13.56	0.101315	0.137449	0.264517	0.865272	0.935986	0.947802	1.53021	1.82654	2.52857	1.72105	-1.12831	-2.6864													0.101315	0.102823	0.105627	0.110462	0.112541	0.113505	1.53021	1.42524	1.2067	0.739464	0.493007	0.367004
13.57	0.101315	0.137449	0.264511	0.865268	0.935986	0.947802	1.52651	1.82313	2.52593	1.71936	-1.1321	-2.69138													0.101315	0.102823	0.105627	0.110462	0.112541	0.113505	1.52651	1.42143	1.20266	0.734905	0.488171	0.362025
13.58	0.101314	0.137448	0.264505	0.865265	0.935986	0.947802	1.52282	1.81972	2.5233	1.71766	-1.1359	-2.69635													0.101314	0.102823	0.105627	0.110462	0.112541	0.113505	1.52282	1.41763	1.19861	0.730346	0.483334	0.357045
13.59	0.101314	0.137448	0.264499	0.865262	0.935986	0.947802	1.51912	1.8163	2.52066	1.71596	-1.13969	-2.70133													0.101314	0.102822	0.105627	0.110462	0.11254	0.113505	1.51912	1.41382	1.19457	0.725788	0.478498	0.352066
13.6	0.101314	0.137447	0.264493	0.865259	0.935986	0.947802	1.51543	1.81289	2.51803	1.71427	-1.14348	-2.70631													0.101314	0.102822	0.105626	0.110462	0.11254	0.113505	1.51543	1.41002	1.19053	0.721229	0.473661	0.347087
13.61	0.101314	0.137446	0.264488	0.865256	0.935986	0.947802	1.51173	1.80948	2.51539	1.71257	-1.14728	-2.71129													0.101314	0.102822	0.105626	0.110462	0.11254	0.113505	1.51173	1.40621	1.18649	0.71667	0.468825	0.342107
13.62	0.101314	0.137446	0.264482	0.865253	0.935986	0.947802	1.50804	1.80607	2.51276	1.71087	-1.15107	-2.71627													0.101314	0.102822	0.105626	0.110462	0.11254	0.113505	1.50804	1.4024	1.18245	0.712111	0.463988	0.337128
13.63	0.101313	0.137445	0.264476	0.86525	0.935986	0.947802	1.50434	1.80266	2.51012	1.70918	-1.15486	-2.72125													0.101313	0.102822	0.105626	0.110462	0.11254	0.113505	1.50434	1.3986	1.17841	0.707552	0.459152	0.332148
13.64	0.101313	0.137445	0.26447	0.865247	0.935986	0.947802	1.50065	1.79924	2.50749	1.70748	-1.15865	-2.72623													0.101313	0.102821	0.105626	0.110462	0.11254	0.113505	1.50065	1.39479	1.17436	0.702993	0.454315	0.327169
13.65	0.101313	0.137444	0.264465	0.865244	0.935986	0.947802	1.49695	1.79583	2.50485	1.70579	-1.16245	-2.73121													0.101313	0.102821	0.105626	0.110462	0.11254	0.113505	1.49695	1.39099	1.17032	0.698434	0.449478	0.32219
13.66	0.101313	0.137443	0.264459	0.865242	0.935986	0.947802	1.49326	1.79242	2.50222	1.70409	-1.16624	-2.73619													0.101313	0.102821	0.105626	0.110462	0.11254	0.113505	1.49326	1.38718	1.16628	0.693875	0.444642	0.31721
13.67	0.101312	0.137443	0.264453	0.865239	0.935986	0.947802	1.48956	1.78901	2.49958	1.70239	-1.17003	-2.74117													0.101312	0.102821	0.105626	0.110462	0.11254	0.113505	1.48956	1.38337	1.16224	0.689317	0.439805	0.312231
13.68	0.101312	0.137442	0.264448	0.865236	0.935986	0.947802	1.48587	1.7856	2.49694	1.7007	-1.17382	-2.74615													0.101312	0.102821	0.105626	0.110462	0.11254	0.113505	1.48587	1.37957	1.1582	0.684758	0.434969	0.307251
13.69	0.101312	0.137442	0.264442	0.865233	0.935986	0.947802	1.48217	1.78219	2.49431	1.699	-1.17762	-2.75113													0.101312	0.102821	0.105626	0.110462	0.11254	0.113505	1.48217	1.37576	1.15415	0.680199	0.430132	0.302272
13.7	0.101312	0.137441	0.264437	0.86523	0.935986	0.947802	1.47848	1.77877	2.49167	1.6973	-1.18141	-2.75611													0.101312	0.10282	0.105625	0.110462	0.11254	0.113505	1.47848	1.37195	1.15011	0.67564	0.425296	0.297293
13.71	0.101312	0.137441	0.264431	0.865227	0.935986	0.947802	1.47478	1.77536	2.48904	1.69561	-1.1852	-2.76109													0.101312	0.10282	0.105625	0.110462	0.11254	0.113505	1.47478	1.36815	1.14607	0.671081	0.420459	0.292313
13.72	0.101311	0.13744	0.264426	0.865224	0.935986	0.947802	1.47109	1.77195	2.4864	1.69391	-1.18899	-2.76607													0.101311	0.10282	0.105625	0.110462	0.11254	0.113505	1.47109	1.36434	1.14203	0.666522	0.415623	0.287334
13.73	0.101311	0.137439	0.26442	0.865221	0.935986	0.947802	1.46739	1.76854	2.48377	1.69221	-1.19279	-2.77105													0.101311	0.10282	0.105625	0.110462	0.11254	0.113505	1.46739	1.36054	1.13799	0.661963	0.410786	0.282354
13.74	0.101311	0.137439	0.264415	0.865218	0.935986	0.947802	1.4637	1.76513	2.48113	1.69052	-1.19658	-2.77602													0.101311	0.10282	0.105625	0.110462	0.11254	0.113505	1.4637	1.35673	1.13395	0.657404	0.40595	0.277375
13.75	0.101311	0.137438	0.264409	0.865216	0.935986	0.947802	1.46	1.76171	2.47849	1.68882	-1.20037	-2.781													0.101311	0.10282	0.105625	0.110462	0.11254	0.113505	1.46	1.35292	1.1299	0.652846	0.401113	0.272396
13.76	0.101311	0.137438	0.264404	0.865213	0.935986	0.947802	1.45631	1.7583	2.47586	1.68712	-1.20417	-2.78598													0.101311	0.10282	0.105625	0.110462	0.11254	0.113505	1.45631	1.34912	1.12586	0.648287	0.396277	0.267416
13.77	0.10131	0.137437	0.264399	0.86521	0.935986	0.947802	1.45261	1.75489	2.47322	1.68543	-1.20796	-2.79096													0.10131	0.102819	0.105625	0.110462	0.11254	0.113505	1.45261	1.34531	1.12182	0.643728	0.39144	0.262437
13.78	0.10131	0.137437	0.264393	0.865207	0.935986	0.947802	1.44892	1.75148	2.47059	1.68373	-1.21175	-2.79594													0.10131	0.102819	0.105625	0.110462	0.11254	0.113505	1.44892	1.34151	1.11778	0.639169	0.386603	0.257458
13.79	0.10131	0.137436	0.264388	0.865204	0.935986	0.947802	1.44522	1.74807	2.46795	1.68204	-1.21554	-2.80092													0.10131	0.102819	0.105625	0.110462	0.11254	0.113504	1.44522	1.3377	1.11374	0.63461	0.381767	0.252478
13.8	0.10131	0.137436	0.264383	0.865202	0.935986	0.947802	1.44153	1.74466	2.46531	1.68034	-1.21934	-2.8059													0.10131	0.102819	0.105624	0.110462	0.11254	0.113504	1.44153	1.33389	1.1097	0.630051	0.37693	0.247499
13.81	0.10131	0.137435	0.264378	0.865199	0.935986	0.947802	1.43783	1.74124	2.46268	1.67864	-1.22313	-2.81088													0.10131	0.102819	0.105624	0.110462	0.11254	0.113504	1.43783	1.33009	1.10565	0.625492	0.372094	0.242519
13.82	0.10131	0.137435	0.264373	0.865196	0.935986	0.947802	1.43414	1.73783	2.46004	1.67695	-1.22692	-2.81586													0.10131	0.102819	0.105624	0.110462	0.11254	0.113504	1.43414	1.32628	1.10161	0.620933	0.367257	0.23754
13.83	0.101309	0.137434	0.264368	0.865193	0.935986	0.947802	1.43044	1.73442	2.45741	1.67525	-1.23071	-2.82084													0.101309	0.102818	0.105624	0.110461	0.11254	0.113504	1.43044	1.32247	1.09757	0.616375	0.362421	0.232561
13.84	0.101309	0.137434	0.264363	0.86519	0.935986	0.947802	1.42675	1.73101	2.45477	1.67355	-1.23451	-2.82582													0.101309	0.102818	0.105624	0.110461	0.11254	0.113504	1.42675	1.31867	1.09353	0.611816	0.357584	0.227581
13.85	0.101309	0.137433	0.264358	0.865188	0.935986	0.947802	1.42305	1.7276	2.45213	1.67186	-1.2383	-2.8308													0.101309	0.102818	0.105624	0.110461	0.11254	0.113504	1.42305	1.31486	1.08949	0.607257	0.352748	0.222602
13.86	0.101309	0.137433	0.264352	0.865185	0.935986	0.947802	1.41936	1.72418	2.4495	1.67016	-1.24209	-2.83578													0.101309	0.102818	0.105624	0.110461	0.11254	0.113504	1.41936	1.31106	1.08545	0.602698	0.347911	0.217622
13.87	0.101309	0.137432	0.264348	0.865182	0.935986	0.947802	1.41566	1.72077	2.44686	1.66846	-1.24589	-2.84076													0.101309	0.102818	0.105624	0.110461	0.11254	0.113504	1.41566	1.30725	1.0814	0.598139	0.343075	0.212643
13.88	0.101308	0.137432	0.264343	0.86518	0.935986	0.947802	1.41197	1.71736	2.44422	1.66677	-1.24968	-2.84574													0.101308	0.102818	0.105624	0.110461	0.11254	0.113504	1.41197	1.30344	1.07736	0.59358	0.338238	0.207664
13.89	0.101308	0.137431	0.264338	0.865177	0.935986	0.947802	1.40827	1.71395	2.44159	1.66507	-1.25347	-2.85072													0.101308	0.102818	0.105624	0.110461	0.11254	0.113504	1.40827	1.29964	1.07332	0.589021	0.333402	0.202684
13.9	0.101308	0.137431	0.264333	0.865174	0.935986	0.947802	1.40458	1.71054	2.43895	1.66337	-1.25726	-2.8557													0.101308	0.102817	0.105624	0.110461	0.11254	0.113504	1.40458	1.29583	1.06928	0.584462	0.328565	0.197705
13.91	0.101308	0.13743	0.264328	0.865172	0.935986	0.947802	1.40088	1.70713	2.43631	1.66168	-1.26106	-2.86067													0.101308	0.102817	0.105623	0.110461	0.11254	0.113504	1.40088	1.29203	1.06524	0.579903	0.323728	0.192725
13.92	0.101308	0.13743	0.264323	0.865169	0.935986	0.947802	1.39719	1.70371	2.43368	1.65998	-1.26485	-2.86565													0.101308	0.102817	0.105623	0.110461	0.11254	0.113504	1.39719	1.28822	1.0612	0.575345	0.318892	0.187746
13.93	0.101308	0.137429	0.264318	0.865166	0.935986	0.947802	1.39349	1.7003	2.43104	1.65828	-1.26864	-2.87063													0.101308	0.102817	0.105623	0.110461	0.11254	0.113504	1.39349	1.28441	1.05715	0.570786	0.314055	0.182767
13.94	0.101307	0.137429	0.264313	0.865164	0.935986	0.947802	1.3898	1.69689	2.4284	1.65659	-1.27243	-2.87561													0.101307	0.102817	0.105623	0.110461	0.11254	0.113504	1.3898	1.28061	1.05311	0.566227	0.309219	0.177787
13.95	0.101307	0.137429	0.264309	0.865161	0.935986	0.947802	1.3861	1.69348	2.42577	1.65489	-1.27623	-2.88059													0.101307	0.102817	0.105623	0.110461	0.11254	0.113504	1.3861	1.2768	1.04907	0.561668	0.304382	0.172808
13.96	0.101307	0.137428	0.264304	0.865158	0.935986	0.947802	1.38241	1.69007	2.42313	1.65319	-1.28002	-2.88557													0.101307	0.102817	0.105623	0.110461	0.11254	0.113504	1.38241	1.27299	1.04503	0.557109	0.299546	0.167828
13.97	0.101307	0.137428	0.264299	0.865156	0.935986	0.947802	1.37871	1.68665	2.42049	1.6515	-1.28381	-2.89055													0.101307	0.102817	0.105623	0.110461	0.11254	0.113504	1.37871	1.26919	1.04099	0.55255	0.294709	0.162849
13.98	0.101307	0.137427	0.264295	0.865153	0.935986	0.947802	1.37502	1.68324	2.41786	1.6498	-1.28761	-2.89553													0.101307	0.102816	0.105623	0.110461	0.11254	0.113504	1.37502	1.26538	1.03695	0.547991	0.289873	0.15787
13.99	0.101307	0.137427	0.26429	0.865151	0.935986	0.947802	1.37132	1.67983	2.41522	1.6481	-1.2914	-2.90051													0.101307	0.102816	0.105623	0.110461	0.11254	0.113504	1.37132	1.26158	1.0329	0.543432	0.285036	0.15289
14	0.101306	0.137426	0.264285	0.865148	0.935986	0.947802	1.36763	1.67642	2.41258	1.64641	-1.29519	-2.90549													0.101306	0.102816	0.105623	0.110461	0.11254	0.113504	1.36763	1.25777	1.02886	0.538874	0.2802	0.147911
14.01	0.101306	0.137426	0.264281	0.865145	0.935986	0.947802	1.36393	1.67301	2.40995	1.64471	-1.29898	-2.91047													0.101306	0.102816	0.105623	0.110461	0.11254	0.113504	1.36393	1.25396	1.02482	0.534315	0.275363	0.142931
14.02	0.101306	0.137425	0.264276	0.865143	0.935986	0.947802	1.36024	1.66959	2.40731	1.64301	-1.30278	-2.91545													0.101306	0.102816	0.105623	0.110461	0.11254	0.113504	1.36024	1.25016	1.02078	0.529756	0.270527	0.137952
14.03	0.101306	0.137425	0.264272	0.86514	0.935986	0.947802	1.35654	1.66618	2.40467	1.64132	-1.30657	-2.92043													0.101306	0.102816	0.105623	0.110461	0.11254	0.113504	1.35654	1.24635	1.01674	0.525197	0.26569	0.132973
14.04	0.101306	0.137425	0.264267	0.865138	0.935986	0.947802	1.35285	1.66277	2.40203	1.63962	-1.31036	-2.92541													0.101306	0.102816	0.105622	0.110461	0.11254	0.113504	1.35285	1.24255	1.01269	0.520638	0.260853	0.127993
14.05	0.101306	0.137424	0.264263	0.865135	0.935986	0.947802	1.34915	1.65936	2.3994	1.63792	-1.31415	-2.93039													0.101306	0.102816	0.105622	0.110461	0.11254	0.113504	1.34915	1.23874	1.00865	0.516079	0.256017	0.123014
14.06	0.101306	0.137424	0.264258	0.865133	0.935986	0.947802	1.34546	1.65595	2.39676	1.63623	-1.31795	-2.93537													0.101306	0.102815	0.105622	0.110461	0.11254	0.113504	1.34546	1.23493	1.00461	0.51152	0.25118	0.118034
14.07	0.101305	0.137423	0.264254	0.86513	0.935986	0.947802	1.34176	1.65253	2.39412	1.63453	-1.32174	-2.94034													0.101305	0.102815	0.105622	0.110461	0.11254	0.113504	1.34176	1.23113	1.00057	0.506961	0.246344	0.113055
14.08	0.101305	0.137423	0.26425	0.865128	0.935986	0.947802	1.33806	1.64912	2.39148	1.63283	-1.32553	-2.94532													0.101305	0.102815	0.105622	0.110461	0.11254	0.113504	1.33806	1.22732	0.996528	0.502403	0.241507	0.108076
14.09	0.101305	0.137422	0.264245	0.865125	0.935986	0.947802	1.33437	1.64571	2.38885	1.63114	-1.32932	-2.9503													0.101305	0.102815	0.105622	0.110461	0.11254	0.113504	1.33437	1.22351	0.992486	0.497844	0.236671	0.103096
14.1	0.101305	0.137422	0.264241	0.865123	0.935986	0.947802	1.33067	1.6423	2.38621	1.62944	-1.33312	-2.95528													0.101305	0.102815	0.105622	0.110461	0.11254	0.113504	1.33067	1.21971	0.988444	0.493285	0.231834	0.0981169
14.11	0.101305	0.137422	0.264237	0.86512	0.935986	0.947802	1.32698	1.63889	2.38357	1.62774	-1.33691	-2.96026													0.101305	0.102815	0.105622	0.110461	0.11254	0.113504	1.32698	1.2159	0.984403	0.488726	0.226998	0.0931375
14.12	0.101305	0.137421	0.264232	0.865118	0.935986	0.947802	1.32328	1.63547	2.38094	1.62605	-1.3407	-2.96524													0.101305	0.102815	0.105622	0.110461	0.11254	0.113504	1.32328	1.2121	0.980361	0.484167	0.222161	0.0881581
14.13	0.101304	0.137421	0.264228	0.865115	0.935986	0.947802	1.31959	1.63206	2.3783	1.62435	-1.3445	-2.97022													0.101304	0.102815	0.105622	0.110461	0.11254	0.113504	1.31959	1.20829	0.976319	0.479608	0.217325	0.0831787
14.14	0.101304	0.13742	0.264224	0.865113	0.935986	0.947802	1.31589	1.62865	2.37566	1.62265	-1.34829	-2.9752													0.101304	0.102815	0.105622	0.110461	0.11254	0.113504	1.31589	1.20448	0.972277	0.475049	0.212488	0.0781993
14.15	0.101304	0.13742	0.26422	0.865111	0.935986	0.947802	1.3122	1.62524	2.37302	1.62096	-1.35208	-2.98018													0.101304	0.102814	0.105622	0.110461	0.11254	0.113504	1.3122	1.20068	0.968236	0.47049	0.207652	0.07322
14.16	0.101304	0.13742	0.264215	0.865108	0.935986	0.947802	1.3085	1.62183	2.37038	1.61926	-1.35587	-2.98516													0.101304	0.102814	0.105622	0.110461	0.11254	0.113504	1.3085	1.19687	0.964194	0.465932	0.202815	0.0682406
14.17	0.101304	0.137419	0.264211	0.865106	0.935986	0.947802	1.30481	1.61841	2.36775	1.61756	-1.35967	-2.99014													0.101304	0.102814	0.105622	0.110461	0.11254	0.113504	1.30481	1.19306	0.960152	0.461373	0.197978	0.0632612
14.18	0.101304	0.137419	0.264207	0.865103	0.935986	0.947802	1.30111	1.615	2.36511	1.61586	-1.36346	-2.99512													0.101304	0.102814	0.105622	0.110461	0.11254	0.113504	1.30111	1.18926	0.95611	0.456814	0.193142	0.0582818
14.19	0.101304	0.137419	0.264203	0.865101	0.935986	0.947802	1.29742	1.61159	2.36247	1.61417	-1.36725	-3.0001													0.101304	0.102814	0.105621	0.110461	0.112539	0.113504	1.29742	1.18545	0.952069	0.452255	0.188305	0.0533024
14.2	0.101304	0.137418	0.264199	0.865098	0.935986	0.947802	1.29372	1.60818	2.35983	1.61247	-1.37104	-3.00508													0.101304	0.102814	0.105621	0.110461	0.112539	0.113504	1.29372	1.18165	0.948027	0.447696	0.183469	0.048323
14.21	0.101303	0.137418	0.264195	0.865096	0.935986	0.947802	1.29003	1.60477	2.3572	1.61077	-1.37484	-3.01006													0.101303	0.102814	0.105621	0.110461	0.112539	0.113504	1.29003	1.17784	0.943985	0.443137	0.178632	0.0433436
14.22	0.101303	0.137417	0.264191	0.865094	0.935986	0.947802	1.28633	1.60135	2.35456	1.60908	-1.37863	-3.01504													0.101303	0.102814	0.105621	0.110461	0.112539	0.113504	1.28633	1.17403	0.939943	0.438578	0.173796	0.0383642
14.23	0.101303	0.137417	0.264187	0.865091	0.935986	0.947802	1.28264	1.59794	2.35192	1.60738	-1.38242	-3.02002													0.101303	0.102814	0.105621	0.11046	0.112539	0.113504	1.28264	1.17023	0.935902	0.434019	0.168959	0.0333848
14.24	0.101303	0.137417	0.264183	0.865089	0.935986	0.947802	1.27894	1.59453	2.34928	1.60568	-1.38622	-3.02499													0.101303	0.102813	0.105621	0.11046	0.112539	0.113504	1.27894	1.16642	0.93186	0.42946	0.164123	0.0284054
14.25	0.101303	0.137416	0.264179	0.865087	0.935986	0.947802	1.27525	1.59112	2.34664	1.60399	-1.39001	-3.02997													0.101303	0.102813	0.105621	0.11046	0.112539	0.113504	1.27525	1.16262	0.927818	0.424902	0.159286	0.023426
14.26	0.101303	0.137416	0.264175	0.865084	0.935986	0.947802	1.27155	1.58771	2.34401	1.60229	-1.3938	-3.03495													0.101303	0.102813	0.105621	0.11046	0.112539	0.113504	1.27155	1.15881	0.923776	0.420343	0.15445	0.0184466
14.27	0.101303	0.137416	0.264171	0.865082	0.935986	0.947802	1.26786	1.58429	2.34137	1.60059	-1.39759	-3.03993													0.101303	0.102813	0.105621	0.11046	0.112539	0.113504	1.26786	1.155	0.919735	0.415784	0.149613	0.0134672
14.28	0.101302	0.137415	0.264167	0.86508	0.935986	0.947802	1.26416	1.58088	2.33873	1.5989	-1.40139	-3.04491													0.101302	0.102813	0.105621	0.11046	0.112539	0.113504	1.26416	1.1512	0.915693	0.411225	0.144777	0.00848783
14.29	0.101302	0.137415	0.264163	0.865077	0.935986	0.947802	1.26047	1.57747	2.33609	1.5972	-1.40518	-3.04989													0.101302	0.102813	0.105621	0.11046	0.112539	0.113504	1.26047	1.14739	0.911651	0.406666	0.13994	0.00350844
14.3	0.101302	0.137415	0.264159	0.865075	0.935986	0.947802	1.25677	1.57406	2.33345	1.5955	-1.40897	-3.05487													0.101302	0.102813	0.105621	0.11046	0.112539	0.113504	1.25677	1.14358	0.907609	0.402107	0.135103	-0.00147096
14.31	0.101302	0.137414	0.264156	0.865073	0.935986	0.947802	1.25308	1.57064	2.33082	1.5938	-1.41276	-3.05985													0.101302	0.102813	0.105621	0.11046	0.112539	0.113504	1.25308	1.13978	0.903568	0.397548	0.130267	-0.00645035
14.32	0.101302	0.137414	0.264152	0.865071	0.935986	0.947802	1.24938	1.56723	2.32818	1.59211	-1.41656	-3.06483													0.101302	0.102813	0.105621	0.11046	0.112539	0.113504	1.24938	1.13597	0.899526	0.392989	0.12543	-0.0114297
14.33	0.101302	0.137414	0.264148	0.865068	0.935986	0.947802	1.24569	1.56382	2.32554	1.59041	-1.42035	-3.06981													0.101302	0.102813	0.105621	0.11046	0.112539	0.113504	1.24569	1.13217	0.895484	0.388431	0.120594	-0.0164091
14.34	0.101302	0.137413	0.264144	0.865066	0.935986	0.947802	1.24199	1.56041	2.3229	1.58871	-1.42414	-3.07479													0.101302	0.102812	0.105621	0.11046	0.112539	0.113504	1.24199	1.12836	0.891442	0.383872	0.115757	-0.0213885
14.35	0.101302	0.137413	0.264141	0.865064	0.935986	0.947802	1.2383	1.557	2.32026	1.58702	-1.42794	-3.07977													0.101302	0.102812	0.105621	0.11046	0.112539	0.113504	1.2383	1.12455	0.887401	0.379313	0.110921	-0.0263679
14.36	0.101302	0.137413	0.264137	0.865062	0.935986	0.947802	1.2346	1.55358	2.31763	1.58532	-1.43173	-3.08475													0.101302	0.102812	0.10562	0.11046	0.112539	0.113504	1.2346	1.12075	0.883359	0.374754	0.106084	-0.0313473
14.37	0.101301	0.137412	0.264133	0.865059	0.935986	0.947802	1.23091	1.55017	2.31499	1.58362	-1.43552	-3.08973													0.101301	0.102812	0.10562	0.11046	0.112539	0.113504	1.23091	1.11694	0.879317	0.370195	0.101248	-0.0363267
14.38	0.101301	0.137412	0.26413	0.865057	0.935986	0.947802	1.22721	1.54676	2.31235	1.58193	-1.43931	-3.09471													0.101301	0.102812	0.10562	0.11046	0.112539	0.113504	1.22721	1.11313	0.875275	0.365636	0.0964112	-0.0413061
14.39	0.101301	0.137412	0.264126	0.865055	0.935986	0.947802	1.22351	1.54335	2.30971	1.58023	-1.44311	-3.09969													0.101301	0.102812	0.10562	0.11046	0.112539	0.113504	1.22351	1.10933	0.871234	0.361077	0.0915746	-0.0462855
14.4	0.101301	0.137411	0.264122	0.865053	0.935986	0.947802	1.21982	1.53994	2.30707	1.57853	-1.4469	-3.10466													0.101301	0.102812	0.10562	0.11046	0.112539	0.113504	1.21982	1.10552	0.867192	0.356518	0.0867381	-0.0512649
14.41	0.101301	0.137411	0.264119	0.865051	0.935986	0.947802	1.21612	1.53652	2.30443	1.57683	-1.45069	-3.10964													0.101301	0.102812	0.10562	0.11046	0.112539	0.113504	1.21612	1.10172	0.86315	0.351959	0.0819015	-0.0562443
14.42	0.101301	0.137411	0.264115	0.865048	0.935986	0.947802	1.21243	1.53311	2.30179	1.57514	-1.45448	-3.11462													0.101301	0.102812	0.10562	0.11046	0.112539	0.113504	1.21243	1.09791	0.859108	0.347401	0.077065	-0.0612237
14.43	0.101301	0.13741	0.264112	0.865046	0.935986	0.947802	1.20873	1.5297	2.29916	1.57344	-1.45828	-3.1196													0.101301	0.102812	0.10562	0.11046	0.112539	0.113504	1.20873	1.0941	0.855067	0.342842	0.0722285	-0.0662031
14.44	0.101301	0.13741	0.264108	0.865044	0.935986	0.947802	1.20504	1.52629	2.29652	1.57174	-1.46207	-3.12458													0.101301	0.102812	0.10562	0.11046	0.112539	0.113504	1.20504	1.0903	0.851025	0.338283	0.0673919	-0.0711825
14.45	0.1013	0.13741	0.264105	0.865042	0.935986	0.947802	1.20134	1.52287	2.29388	1.57005	-1.46586	-3.12956													0.1013	0.102812	0.10562	0.11046	0.112539	0.113504	1.20134	1.08649	0.846983	0.333724	0.0625554	-0.0761619
14.46	0.1013	0.137409	0.264101	0.86504	0.935986	0.947802	1.19765	1.51946	2.29124	1.56835	-1.46965	-3.13454													0.1013	0.102811	0.10562	0.11046	0.112539	0.113504	1.19765	1.08268	0.842941	0.329165	0.0577188	-0.0811413
14.47	0.1013	0.137409	0.264098	0.865038	0.935986	0.947802	1.19395	1.51605	2.2886	1.56665	-1.47345	-3.13952													0.1013	0.102811	0.10562	0.11046	0.112539	0.113504	1.19395	1.07888	0.8389	0.324606	0.0528823	-0.0861207
14.48	0.1013	0.137409	0.264094	0.865035	0.935986	0.947802	1.19026	1.51264	2.28596	1.56495	-1.47724	-3.1445													0.1013	0.102811	0.10562	0.11046	0.112539	0.113504	1.19026	1.07507	0.834858	0.320047	0.0480458	-0.0911
14.49	0.1013	0.137408	0.264091	0.865033	0.935986	0.947802	1.18656	1.50923	2.28332	1.56326	-1.48103	-3.14948													0.1013	0.102811	0.10562	0.11046	0.112539	0.113504	1.18656	1.07127	0.830816	0.315488	0.0432092	-0.0960794
14.5	0.1013	0.137408	0.264087	0.865031	0.935986	0.947802	1.18287	1.50581	2.28069	1.56156	-1.48483	-3.15446													0.1013	0.102811	0.10562	0.11046	0.112539	0.113504	1.18287	1.06746	0.826774	0.31093	0.0383727	-0.101059
14.51	0.1013	0.137408	0.264084	0.865029	0.935986	0.947802	1.17917	1.5024	2.27805	1.55986	-1.48862	-3.15944													0.1013	0.102811	0.10562	0.11046	0.112539	0.113504	1.17917	1.06365	0.822733	0.306371	0.0335361	-0.106038
14.52	0.1013	0.137408	0.264081	0.865027	0.935986	0.947802	1.17548	1.49899	2.27541	1.55817	-1.49241	-3.16442													0.1013	0.102811	0.10562	0.11046	0.112539	0.113504	1.17548	1.05985	0.818691	0.301812	0.0286996	-0.111018
14.53	0.1013	0.137407	0.264077	0.865025	0.935986	0.947802	1.17178	1.49558	2.27277	1.55647	-1.4962	-3.1694													0.1013	0.102811	0.10562	0.11046	0.112539	0.113504	1.17178	1.05604	0.814649	0.297253	0.0238631	-0.115997
14.54	0.1013	0.137407	0.264074	0.865023	0.935986	0.947802	1.16809	1.49217	2.27013	1.55477	-1.5	-3.17438													0.1013	0.102811	0.10562	0.11046	0.112539	0.113504	1.16809	1.05223	0.810607	0.292694	0.0190265	-0.120976
14.55	0.101299	0.137407	0.264071	0.865021	0.935986	0.947802	1.16439	1.48875	2.26749	1.55307	-1.50379	-3.17936													0.101299	0.102811	0.10562	0.11046	0.112539	0.113504	1.16439	1.04843	0.806566	0.288135	0.01419	-0.125956
14.56	0.101299	0.137406	0.264067	0.865019	0.935986	0.947802	1.1607	1.48534	2.26485	1.55138	-1.50758	-3.18434													0.101299	0.102811	0.105619	0.11046	0.112539	0.113504	1.1607	1.04462	0.802524	0.283576	0.00935345	-0.130935
14.57	0.101299	0.137406	0.264064	0.865017	0.935986	0.947802	1.157	1.48193	2.26221	1.54968	-1.51137	-3.18931													0.101299	0.102811	0.105619	0.11046	0.112539	0.113504	1.157	1.04082	0.798482	0.279017	0.00451691	-0.135915
14.58	0.101299	0.137406	0.264061	0.865014	0.935986	0.947802	1.15331	1.47852	2.25957	1.54798	-1.51517	-3.19429													0.101299	0.10281	0.105619	0.11046	0.112539	0.113504	1.15331	1.03701	0.79444	0.274458	-0.000319627	-0.140894
14.59	0.101299	0.137406	0.264058	0.865012	0.935986	0.947802	1.14961	1.4751	2.25694	1.54629	-1.51896	-3.19927													0.101299	0.10281	0.105619	0.11046	0.112539	0.113504	1.14961	1.0332	0.790399	0.2699	-0.00515617	-0.145873
14.6	0.101299	0.137405	0.264055	0.86501	0.935986	0.947802	1.14592	1.47169	2.2543	1.54459	-1.52275	-3.20425													0.101299	0.10281	0.105619	0.11046	0.112539	0.113504	1.14592	1.0294	0.786357	0.265341	-0.00999271	-0.150853
14.61	0.101299	0.137405	0.264051	0.865008	0.935986	0.947802	1.14222	1.46828	2.25166	1.54289	-1.52655	-3.20923													0.101299	0.10281	0.105619	0.11046	0.112539	0.113504	1.14222	1.02559	0.782315	0.260782	-0.0148292	-0.155832
14.62	0.101299	0.137405	0.264048	0.865006	0.935986	0.947802	1.13852	1.46487	2.24902	1.54119	-1.53034	-3.21421													0.101299	0.10281	0.105619	0.11046	0.112539	0.113504	1.13852	1.02178	0.778273	0.256223	-0.0196658	-0.160812
14.63	0.101299	0.137404	0.264045	0.865004	0.935986	0.947802	1.13483	1.46146	2.24638	1.5395	-1.53413	-3.21919													0.101299	0.10281	0.105619	0.11046	0.112539	0.113504	1.13483	1.01798	0.774232	0.251664	-0.0245023	-0.165791
14.64	0.101299	0.137404	0.264042	0.865002	0.935986	0.947802	1.13113	1.45804	2.24374	1.5378	-1.53792	-3.22417													0.101299	0.10281	0.105619	0.11046	0.112539	0.113504	1.13113	1.01417	0.77019	0.247105	-0.0293389	-0.17077
14.65	0.101299	0.137404	0.264039	0.865	0.935986	0.947802	1.12744	1.45463	2.2411	1.5361	-1.54172	-3.22915													0.101299	0.10281	0.105619	0.11046	0.112539	0.113504	1.12744	1.01037	0.766148	0.242546	-0.0341754	-0.17575
14.66	0.101298	0.137404	0.264036	0.864998	0.935986	0.947802	1.12374	1.45122	2.23846	1.53441	-1.54551	-3.23413													0.101298	0.10281	0.105619	0.11046	0.112539	0.113504	1.12374	1.00656	0.762106	0.237987	-0.0390119	-0.180729
14.67	0.101298	0.137403	0.264033	0.864996	0.935986	0.947802	1.12005	1.44781	2.23582	1.53271	-1.5493	-3.23911													0.101298	0.10281	0.105619	0.11046	0.112539	0.113504	1.12005	1.00275	0.758065	0.233429	-0.0438485	-0.185709
14.68	0.101298	0.137403	0.26403	0.864994	0.935986	0.947802	1.11635	1.44439	2.23318	1.53101	-1.55309	-3.24409													0.101298	0.10281	0.105619	0.11046	0.112539	0.113504	1.11635	0.998947	0.754023	0.22887	-0.048685	-0.190688
14.69	0.101298	0.137403	0.264027	0.864992	0.935986	0.947802	1.11266	1.44098	2.23054	1.52931	-1.55689	-3.24907													0.101298	0.10281	0.105619	0.11046	0.112539	0.113504	1.11266	0.995141	0.749981	0.224311	-0.0535216	-0.195667
14.7	0.101298	0.137403	0.264024	0.86499	0.935986	0.947802	1.10896	1.43757	2.2279	1.52762	-1.56068	-3.25405													0.101298	0.10281	0.105619	0.11046	0.112539	0.113504	1.10896	0.991335	0.745939	0.219752	-0.0583581	-0.200647
14.71	0.101298	0.137402	0.264021	0.864988	0.935986	0.947802	1.10527	1.43416	2.22527	1.52592	-1.56447	-3.25903													0.101298	0.10281	0.105619	0.11046	0.112539	0.113504	1.10527	0.987529	0.741898	0.215193	-0.0631946	-0.205626
14.72	0.101298	0.137402	0.264018	0.864987	0.935986	0.947802	1.10157	1.43075	2.22263	1.52422	-1.56827	-3.26401													0.101298	0.102809	0.105619	0.11046	0.112539	0.113504	1.10157	0.983722	0.737856	0.210634	-0.0680312	-0.210606
14.73	0.101298	0.137402	0.264015	0.864985	0.935985	0.947802	1.09788	1.42733	2.21999	1.52252	-1.57206	-3.26898													0.101298	0.102809	0.105619	0.11046	0.112539	0.113504	1.09788	0.979916	0.733814	0.206075	-0.0728677	-0.215585
14.74	0.101298	0.137402	0.264012	0.864983	0.935985	0.947802	1.09418	1.42392	2.21735	1.52083	-1.57585	-3.27396													0.101298	0.102809	0.105619	0.11046	0.112539	0.113504	1.09418	0.97611	0.729772	0.201516	-0.0777043	-0.220564
14.75	0.101298	0.137401	0.264009	0.864981	0.935985	0.947802	1.09049	1.42051	2.21471	1.51913	-1.57964	-3.27894													0.101298	0.102809	0.105619	0.11046	0.112539	0.113504	1.09049	0.972304	0.72573	0.196957	-0.0825408	-0.225544
14.76	0.101298	0.137401	0.264006	0.864979	0.935985	0.947802	1.08679	1.4171	2.21207	1.51743	-1.58344	-3.28392													0.101298	0.102809	0.105619	0.11046	0.112539	0.113504	1.08679	0.968497	0.721689	0.192399	-0.0873773	-0.230523
14.77	0.101297	0.137401	0.264003	0.864977	0.935985	0.947802	1.0831	1.41368	2.20943	1.51573	-1.58723	-3.2889													0.101297	0.102809	0.105619	0.11046	0.112539	0.113504	1.0831	0.964691	0.717647	0.18784	-0.0922139	-0.235502
14.78	0.101297	0.137401	0.264	0.864975	0.935985	0.947802	1.0794	1.41027	2.20679	1.51404	-1.59102	-3.29388													0.101297	0.102809	0.105619	0.11046	0.112539	0.113504	1.0794	0.960885	0.713605	0.183281	-0.0970504	-0.240482
14.79	0.101297	0.1374	0.263997	0.864973	0.935985	0.947802	1.07571	1.40686	2.20415	1.51234	-1.59481	-3.29886													0.101297	0.102809	0.105619	0.11046	0.112539	0.113504	1.07571	0.957079	0.709563	0.178722	-0.101887	-0.245461
14.8	0.101297	0.1374	0.263995	0.864971	0.935985	0.947802	1.07201	1.40345	2.20151	1.51064	-1.59861	-3.30384													0.101297	0.102809	0.105618	0.11046	0.112539	0.113504	1.07201	0.953272	0.705522	0.174163	-0.106723	-0.250441
14.81	0.101297	0.1374	0.263992	0.864969	0.935985	0.947802	1.06832	1.40004	2.19887	1.50895	-1.6024	-3.30882													0.101297	0.102809	0.105618	0.11046	0.112539	0.113504	1.06832	0.949466	0.70148	0.169604	-0.11156	-0.25542
14.82	0.101297	0.1374	0.263989	0.864967	0.935985	0.947802	1.06462	1.39662	2.19623	1.50725	-1.60619	-3.3138													0.101297	0.102809	0.105618	0.11046	0.112539	0.113504	1.06462	0.94566	0.697438	0.165045	-0.116397	-0.260399
14.83	0.101297	0.1374	0.263986	0.864966	0.935985	0.947802	1.06093	1.39321	2.19359	1.50555	-1.60998	-3.31878													0.101297	0.102809	0.105618	0.11046	0.112539	0.113504	1.06093	0.941854	0.693396	0.160486	-0.121233	-0.265379
14.84	0.101297	0.137399	0.263983	0.864964	0.935985	0.947802	1.05723	1.3898	2.19095	1.50385	-1.61378	-3.32376													0.101297	0.102809	0.105618	0.11046	0.112539	0.113504	1.05723	0.938047	0.689355	0.155928	-0.12607	-0.270358
14.85	0.101297	0.137399	0.263981	0.864962	0.935985	0.947802	1.05353	1.38639	2.18831	1.50216	-1.61757	-3.32874													0.101297	0.102809	0.105618	0.11046	0.112539	0.113504	1.05353	0.934241	0.685313	0.151369	-0.130906	-0.275338
14.86	0.101297	0.137399	0.263978	0.86496	0.935985	0.947802	1.04984	1.38297	2.18567	1.50046	-1.62136	-3.33372													0.101297	0.102809	0.105618	0.11046	0.112539	0.113504	1.04984	0.930435	0.681271	0.14681	-0.135743	-0.280317
14.87	0.101297	0.137399	0.263975	0.864958	0.935985	0.947802	1.04614	1.37956	2.18303	1.49876	-1.62516	-3.3387													0.101297	0.102809	0.105618	0.11046	0.112539	0.113504	1.04614	0.926628	0.677229	0.142251	-0.140579	-0.285296
14.88	0.101297	0.137398	0.263973	0.864956	0.935985	0.947802	1.04245	1.37615	2.18039	1.49706	-1.62895	-3.34368													0.101297	0.102808	0.105618	0.11046	0.112539	0.113504	1.04245	0.922822	0.673188	0.137692	-0.145416	-0.290276
14.89	0.101297	0.137398	0.26397	0.864955	0.935985	0.947802	1.03875	1.37274	2.17775	1.49537	-1.63274	-3.34866													0.101297	0.102808	0.105618	0.11046	0.112539	0.113504	1.03875	0.919016	0.669146	0.133133	-0.150252	-0.295255
14.9	0.101296	0.137398	0.263967	0.864953	0.935985	0.947802	1.03506	1.36933	2.17511	1.49367	-1.63653	-3.35363													0.101296	0.102808	0.105618	0.11046	0.112539	0.113504	1.03506	0.91521	0.665104	0.128574	-0.155089	-0.300235
14.91	0.101296	0.137398	0.263965	0.864951	0.935985	0.947802	1.03136	1.36591	2.17247	1.49197	-1.64033	-3.35861													0.101296	0.102808	0.105618	0.11046	0.112539	0.113504	1.03136	0.911403	0.661062	0.124015	-0.159925	-0.305214
14.92	0.101296	0.137398	0.263962	0.864949	0.935985	0.947802	1.02767	1.3625	2.16983	1.49027	-1.64412	-3.36359													0.101296	0.102808	0.105618	0.110459	0.112539	0.113504	1.02767	0.907597	0.65702	0.119456	-0.164762	-0.310193
14.93	0.101296	0.137397	0.263959	0.864947	0.935985	0.947802	1.02397	1.35909	2.16719	1.48858	-1.64791	-3.36857													0.101296	0.102808	0.105618	0.110459	0.112539	0.113504	1.02397	0.903791	0.652979	0.114898	-0.169599	-0.315173
14.94	0.101296	0.137397	0.263957	0.864946	0.935985	0.947802	1.02028	1.35568	2.16455	1.48688	-1.6517	-3.37355													0.101296	0.102808	0.105618	0.110459	0.112539	0.113504	1.02028	0.899985	0.648937	0.110339	-0.174435	-0.320152
14.95	0.101296	0.137397	0.263954	0.864944	0.935985	0.947802	1.01658	1.35226	2.16191	1.48518	-1.6555	-3.37853													0.101296	0.102808	0.105618	0.110459	0.112539	0.113504	1.01658	0.896178	0.644895	0.10578	-0.179272	-0.325132
14.96	0.101296	0.137397	0.263952	0.864942	0.935985	0.947802	1.01289	1.34885	2.15927	1.48348	-1.65929	-3.38351													0.101296	0.102808	0.105618	0.110459	0.112539	0.113504	1.01289	0.892372	0.640853	0.101221	-0.184108	-0.330111
14.97	0.101296	0.137397	0.263949	0.86494	0.935985	0.947802	1.00919	1.34544	2.15663	1.48179	-1.66308	-3.38849													0.101296	0.102808	0.105618	0.110459	0.112539	0.113504	1.00919	0.888566	0.636812	0.096662	-0.188945	-0.33509
14.98	0.101296	0.137396	0.263946	0.864939	0.935985	0.947802	1.0055	1.34203	2.15399	1.48009	-1.66688	-3.39347													0.101296	0.102808	0.105618	0.110459	0.112539	0.113504	1.0055	0.88476	0.63277	0.0921031	-0.193781	-0.34007
14.99	0.101296	0.137396	0.263944	0.864937	0.935985	0.947802	1.0018	1.33861	2.15135	1.47839	-1.67067	-3.39845													0.101296	0.102808	0.105618	0.110459	0.112539	0.113504	1.0018	0.880953	0.628728	0.0875442	-0.198618	-0.345049
15	0.101296	0.137396	0.263941	0.864935	0.935985	0.947802	0.998106	1.3352	2.14871	1.47669	-1.67446	-3.40343													0.101296	0.102808	0.105618	0.110459	0.112539	0.113504	0.998106	0.877147	0.624686	0.0829853	-0.203454	-0.350029
15.01	0.101296	0.137396	0.263939	0.864933	0.935985	0.947802	0.994411	1.33179	2.14607	1.475	-1.67825	-3.40841													0.101296	0.102808	0.105618	0.110459	0.112539	0.113504	0.994411	0.873341	0.620645	0.0784265	-0.208291	-0.355008
15.02	0.101296	0.137396	0.263936	0.864932	0.935985	0.947802	0.990715	1.32838	2.14343	1.4733	-1.68205	-3.41339													0.101296	0.102808	0.105618	0.110459	0.112539	0.113504	0.990715	0.869534	0.616603	0.0738676	-0.213127	-0.359987
15.03	0.101296	0.137395	0.263934	0.86493	0.935985	0.947802	0.98702	1.32497	2.14079	1.4716	-1.68584	-3.41837													0.101296	0.102808	0.105618	0.110459	0.112539	0.113504	0.98702	0.865728	0.612561	0.0693087	-0.217964	-0.364967
15.04	0.101295	0.137395	0.263932	0.864928	0.935985	0.947802	0.983325	1.32155	2.13815	1.4699	-1.68963	-3.42335													0.101295	0.102808	0.105618	0.110459	0.112539	0.113504	0.983325	0.861922	0.608519	0.0647498	-0.2228	-0.369946
15.05	0.101295	0.137395	0.263929	0.864926	0.935985	0.947802	0.979629	1.31814	2.13551	1.46821	-1.69342	-3.42833													0.101295	0.102808	0.105618	0.110459	0.112539	0.113504	0.979629	0.858116	0.604477	0.0601909	-0.227637	-0.374925
15.06	0.101295	0.137395	0.263927	0.864925	0.935985	0.947802	0.975934	1.31473	2.13287	1.46651	-1.69722	-3.4333													0.101295	0.102808	0.105618	0.110459	0.112539	0.113504	0.975934	0.854309	0.600436	0.055632	-0.232474	-0.379905
15.07	0.101295	0.137395	0.263924	0.864923	0.935985	0.947802	0.972239	1.31132	2.13023	1.46481	-1.70101	-3.43828													0.101295	0.102807	0.105618	0.110459	0.112539	0.113504	0.972239	0.850503	0.596394	0.0510732	-0.23731	-0.384884
15.08	0.101295	0.137394	0.263922	0.864921	0.935985	0.947802	0.968544	1.3079	2.12759	1.46311	-1.7048	-3.44326													0.101295	0.102807	0.105618	0.110459	0.112539	0.113504	0.968544	0.846697	0.592352	0.0465143	-0.242147	-0.389864
15.09	0.101295	0.137394	0.26392	0.86492	0.935985	0.947802	0.964848	1.30449	2.12495	1.46142	-1.7086	-3.44824													0.101295	0.102807	0.105618	0.110459	0.112539	0.113504	0.964848	0.842891	0.58831	0.0419554	-0.246983	-0.394843
15.1	0.101295	0.137394	0.263917	0.864918	0.935985	0.947802	0.961153	1.30108	2.12231	1.45972	-1.71239	-3.45322													0.101295	0.102807	0.105618	0.110459	0.112539	0.113504	0.961153	0.839084	0.584269	0.0373965	-0.25182	-0.399822
15.11	0.101295	0.137394	0.263915	0.864916	0.935985	0.947802	0.957458	1.29767	2.11967	1.45802	-1.71618	-3.4582													0.101295	0.102807	0.105618	0.110459	0.112539	0.113504	0.957458	0.835278	0.580227	0.0328376	-0.256656	-0.404802
15.12	0.101295	0.137394	0.263912	0.864915	0.935985	0.947802	0.953763	1.29425	2.11703	1.45632	-1.71997	-3.46318													0.101295	0.102807	0.105617	0.110459	0.112539	0.113504	0.953763	0.831472	0.576185	0.0282787	-0.261493	-0.409781
15.13	0.101295	0.137393	0.26391	0.864913	0.935985	0.947802	0.950067	1.29084	2.11439	1.45463	-1.72377	-3.46816													0.101295	0.102807	0.105617	0.110459	0.112539	0.113504	0.950067	0.827665	0.572143	0.0237198	-0.266329	-0.414761
15.14	0.101295	0.137393	0.263908	0.864911	0.935985	0.947802	0.946372	1.28743	2.11175	1.45293	-1.72756	-3.47314													0.101295	0.102807	0.105617	0.110459	0.112539	0.113504	0.946372	0.823859	0.568101	0.019161	-0.271166	-0.41974
15.15	0.101295	0.137393	0.263906	0.86491	0.935985	0.947802	0.942677	1.28402	2.10911	1.45123	-1.73135	-3.47812													0.101295	0.102807	0.105617	0.110459	0.112539	0.113504	0.942677	0.820053	0.56406	0.0146021	-0.276002	-0.424719
15.16	0.101295	0.137393	0.263903	0.864908	0.935985	0.947802	0.938982	1.28061	2.10647	1.44953	-1.73514	-3.4831													0.101295	0.102807	0.105617	0.110459	0.112539	0.113504	0.938982	0.816247	0.560018	0.0100432	-0.280839	-0.429699
15.17	0.101295	0.137393	0.263901	0.864906	0.935985	0.947802	0.935286	1.27719	2.10383	1.44784	-1.73894	-3.48808													0.101295	0.102807	0.105617	0.110459	0.112539	0.113504	0.935286	0.81244	0.555976	0.0054843	-0.285675	-0.434678
15.18	0.101295	0.137393	0.263899	0.864905	0.935985	0.947802	0.931591	1.27378	2.10119	1.44614	-1.74273	-3.49306													0.101295	0.102807	0.105617	0.110459	0.112539	0.113504	0.931591	0.808634	0.551934	0.000925417	-0.290512	-0.439658
15.19	0.101295	0.137392	0.263897	0.864903	0.935985	0.947802	0.927896	1.27037	2.09855	1.44444	-1.74652	-3.49804													0.101295	0.102807	0.105617	0.110459	0.112539	0.113504	0.927896	0.804828	0.547893	-0.00363347	-0.295349	-0.444637
15.2	0.101294	0.137392	0.263894	0.864902	0.935985	0.947802	0.9242	1.26696	2.09591	1.44274	-1.75032	-3.50302													0.101294	0.102807	0.105617	0.110459	0.112539	0.113504	0.9242	0.801021	0.543851	-0.00819235	-0.300185	-0.449616
15.21	0.101294	0.137392	0.263892	0.8649	0.935985	0.947802	0.920505	1.26354	2.09327	1.44105	-1.75411	-3.508													0.101294	0.102807	0.105617	0.110459	0.112539	0.113504	0.920505	0.797215	0.539809	-0.0127512	-0.305022	-0.454596
15.22	0.101294	0.137392	0.26389	0.864898	0.935985	0.947802	0.91681	1.26013	2.09063	1.43935	-1.7579	-3.51298													0.101294	0.102807	0.105617	0.110459	0.112539	0.113504	0.91681	0.793409	0.535767	-0.0173101	-0.309858	-0.459575
15.23	0.101294	0.137392	0.263888	0.864897	0.935985	0.947802	0.913115	1.25672	2.08799	1.43765	-1.76169	-3.51795													0.101294	0.102807	0.105617	0.110459	0.112539	0.113504	0.913115	0.789603	0.531725	-0.021869	-0.314695	-0.464555
15.24	0.101294	0.137392	0.263886	0.864895	0.935985	0.947802	0.909419	1.25331	2.08535	1.43595	-1.76549	-3.52293													0.101294	0.102807	0.105617	0.110459	0.112539	0.113504	0.909419	0.785796	0.527684	-0.0264279	-0.319531	-0.469534
15.25	0.101294	0.137391	0.263883	0.864894	0.935985	0.947802	0.905724	1.24989	2.08271	1.43425	-1.76928	-3.52791													0.101294	0.102807	0.105617	0.110459	0.112539	0.113504	0.905724	0.78199	0.523642	-0.0309868	-0.324368	-0.474513
15.26	0.101294	0.137391	0.263881	0.864892	0.935985	0.947802	0.902029	1.24648	2.08007	1.43256	-1.77307	-3.53289													0.101294	0.102807	0.105617	0.110459	0.112539	0.113504	0.902029	0.778184	0.5196	-0.0355457	-0.329204	-0.479493
15.27	0.101294	0.137391	0.263879	0.86489	0.935985	0.947802	0.898333	1.24307	2.07742	1.43086	-1.77686	-3.53787													0.101294	0.102807	0.105617	0.110459	0.112539	0.113504	0.898333	0.774377	0.515558	-0.0401046	-0.334041	-0.484472
15.28	0.101294	0.137391	0.263877	0.864889	0.935985	0.947802	0.894638	1.23966	2.07478	1.42916	-1.78066	-3.54285													0.101294	0.102807	0.105617	0.110459	0.112539	0.113504	0.894638	0.770571	0.511517	-0.0446634	-0.338877	-0.489452
15.29	0.101294	0.137391	0.263875	0.864887	0.935985	0.947802	0.890943	1.23624	2.07214	1.42746	-1.78445	-3.54783													0.101294	0.102806	0.105617	0.110459	0.112539	0.113504	0.890943	0.766765	0.507475	-0.0492223	-0.343714	-0.494431
15.3	0.101294	0.137391	0.263873	0.864886	0.935985	0.947802	0.887248	1.23283	2.0695	1.42577	-1.78824	-3.55281													0.101294	0.102806	0.105617	0.110459	0.112539	0.113504	0.887248	0.762959	0.503433	-0.0537812	-0.34855	-0.49941
15.31	0.101294	0.13739	0.263871	0.864884	0.935985	0.947802	0.883552	1.22942	2.06686	1.42407	-1.79203	-3.55779													0.101294	0.102806	0.105617	0.110459	0.112539	0.113504	0.883552	0.759152	0.499391	-0.0583401	-0.353387	-0.50439
15.32	0.101294	0.13739	0.263869	0.864883	0.935985	0.947802	0.879857	1.22601	2.06422	1.42237	-1.79583	-3.56277													0.101294	0.102806	0.105617	0.110459	0.112539	0.113504	0.879857	0.755346	0.495349	-0.062899	-0.358224	-0.509369
15.33	0.101294	0.13739	0.263867	0.864881	0.935985	0.947802	0.876162	1.2226	2.06158	1.42067	-1.79962	-3.56775													0.101294	0.102806	0.105617	0.110459	0.112539	0.113504	0.876162	0.75154	0.491308	-0.0674579	-0.36306	-0.514349
15.34	0.101294	0.13739	0.263865	0.86488	0.935985	0.947802	0.872466	1.21918	2.05894	1.41898	-1.80341	-3.57273													0.101294	0.102806	0.105617	0.110459	0.112539	0.113503	0.872466	0.747733	0.487266	-0.0720168	-0.367897	-0.519328
15.35	0.101294	0.13739	0.263863	0.864878	0.935985	0.947802	0.868771	1.21577	2.0563	1.41728	-1.80721	-3.57771													0.101294	0.102806	0.105617	0.110459	0.112539	0.113503	0.868771	0.743927	0.483224	-0.0765756	-0.372733	-0.524307
15.36	0.101294	0.13739	0.263861	0.864877	0.935985	0.947802	0.865076	1.21236	2.05366	1.41558	-1.811	-3.58269													0.101294	0.102806	0.105617	0.110459	0.112539	0.113503	0.865076	0.740121	0.479182	-0.0811345	-0.37757	-0.529287
15.37	0.101294	0.137389	0.263859	0.864875	0.935985	0.947802	0.861381	1.20895	2.05102	1.41388	-1.81479	-3.58767													0.101294	0.102806	0.105617	0.110459	0.112539	0.113503	0.861381	0.736315	0.475141	-0.0856934	-0.382406	-0.534266
15.38	0.101294	0.137389	0.263857	0.864874	0.935985	0.947802	0.857685	1.20553	2.04838	1.41218	-1.81858	-3.59265													0.101294	0.102806	0.105617	0.110459	0.112539	0.113503	0.857685	0.732508	0.471099	-0.0902523	-0.387243	-0.539245
15.39	0.101293	0.137389	0.263855	0.864872	0.935985	0.947802	0.85399	1.20212	2.04574	1.41049	-1.82238	-3.59762													0.101293	0.102806	0.105617	0.110459	0.112539	0.113503	0.85399	0.728702	0.467057	-0.0948112	-0.392079	-0.544225
15.4	0.101293	0.137389	0.263853	0.864871	0.935985	0.947802	0.850295	1.19871	2.0431	1.40879	-1.82617	-3.6026													0.101293	0.102806	0.105617	0.110459	0.112539	0.113503	0.850295	0.724896	0.463015	-0.0993701	-0.396916	-0.549204
15.41	0.101293	0.137389	0.263851	0.864869	0.935985	0.947802	0.846599	1.1953	2.04045	1.40709	-1.82996	-3.60758													0.101293	0.102806	0.105617	0.110459	0.112539	0.113503	0.846599	0.721089	0.458973	-0.103929	-0.401752	-0.554184
15.42	0.101293	0.137389	0.263849	0.864868	0.935985	0.947802	0.842904	1.19188	2.03781	1.40539	-1.83375	-3.61256													0.101293	0.102806	0.105617	0.110459	0.112539	0.113503	0.842904	0.717283	0.454932	-0.108488	-0.406589	-0.559163
15.43	0.101293	0.137389	0.263847	0.864866	0.935985	0.947802	0.839209	1.18847	2.03517	1.4037	-1.83755	-3.61754													0.101293	0.102806	0.105617	0.110459	0.112539	0.113503	0.839209	0.713477	0.45089	-0.113047	-0.411426	-0.564142
15.44	0.101293	0.137388	0.263845	0.864865	0.935985	0.947802	0.835514	1.18506	2.03253	1.402	-1.84134	-3.62252													0.101293	0.102806	0.105617	0.110459	0.112539	0.113503	0.835514	0.709671	0.446848	-0.117606	-0.416262	-0.569122
15.45	0.101293	0.137388	0.263843	0.864863	0.935985	0.947802	0.831818	1.18165	2.02989	1.4003	-1.84513	-3.6275													0.101293	0.102806	0.105617	0.110459	0.112539	0.113503	0.831818	0.705864	0.442806	-0.122164	-0.421099	-0.574101
15.46	0.101293	0.137388	0.263841	0.864862	0.935985	0.947802	0.828123	1.17823	2.02725	1.3986	-1.84893	-3.63248													0.101293	0.102806	0.105617	0.110459	0.112539	0.113503	0.828123	0.702058	0.438765	-0.126723	-0.425935	-0.579081
15.47	0.101293	0.137388	0.263839	0.86486	0.935985	0.947802	0.824428	1.17482	2.02461	1.3969	-1.85272	-3.63746													0.101293	0.102806	0.105617	0.110459	0.112539	0.113503	0.824428	0.698252	0.434723	-0.131282	-0.430772	-0.58406
15.48	0.101293	0.137388	0.263837	0.864859	0.935985	0.947802	0.820732	1.17141	2.02197	1.39521	-1.85651	-3.64244													0.101293	0.102806	0.105617	0.110459	0.112539	0.113503	0.820732	0.694445	0.430681	-0.135841	-0.435608	-0.589039
15.49	0.101293	0.137388	0.263836	0.864857	0.935985	0.947802	0.817037	1.168	2.01933	1.39351	-1.8603	-3.64742													0.101293	0.102806	0.105617	0.110459	0.112539	0.113503	0.817037	0.690639	0.426639	-0.1404	-0.440445	-0.594019
15.5	0.101293	0.137388	0.263834	0.864856	0.935985	0.947802	0.813342	1.16458	2.01669	1.39181	-1.8641	-3.6524													0.101293	0.102806	0.105617	0.110459	0.112539	0.113503	0.813342	0.686833	0.422597	-0.144959	-0.445281	-0.598998
15.51	0.101293	0.137387	0.263832	0.864855	0.935985	0.947802	0.809647	1.16117	2.01405	1.39011	-1.86789	-3.65738													0.101293	0.102806	0.105617	0.110459	0.112539	0.113503	0.809647	0.683027	0.418556	-0.149518	-0.450118	-0.603978
15.52	0.101293	0.137387	0.26383	0.864853	0.935985	0.947802	0.805951	1.15776	2.0114	1.38842	-1.87168	-3.66236													0.101293	0.102806	0.105617	0.110459	0.112539	0.113503	0.805951	0.67922	0.414514	-0.154077	-0.454954	-0.608957
15.53	0.101293	0.137387	0.263828	0.864852	0.935985	0.947802	0.802256	1.15435	2.00876	1.38672	-1.87547	-3.66734													0.101293	0.102806	0.105617	0.110459	0.112539	0.113503	0.802256	0.675414	0.410472	-0.158636	-0.459791	-0.613936
15.54	0.101293	0.137387	0.263826	0.86485	0.935985	0.947802	0.798561	1.15093	2.00612	1.38502	-1.87927	-3.67232													0.101293	0.102806	0.105617	0.110459	0.112539	0.113503	0.798561	0.671608	0.40643	-0.163194	-0.464627	-0.618916
15.55	0.101293	0.137387	0.263825	0.864849	0.935985	0.947802	0.794865	1.14752	2.00348	1.38332	-1.88306	-3.6773													0.101293	0.102806	0.105617	0.110459	0.112539	0.113503	0.794865	0.667801	0.402388	-0.167753	-0.469464	-0.623895
15.56	0.101293	0.137387	0.263823	0.864848	0.935985	0.947802	0.79117	1.14411	2.00084	1.38162	-1.88685	-3.68227													0.101293	0.102806	0.105617	0.110459	0.112539	0.113503	0.79117	0.663995	0.398347	-0.172312	-0.474301	-0.628875
15.57	0.101293	0.137387	0.263821	0.864846	0.935985	0.947802	0.787475	1.1407	1.9982	1.37993	-1.89065	-3.68725													0.101293	0.102805	0.105617	0.110459	0.112539	0.113503	0.787475	0.660189	0.394305	-0.176871	-0.479137	-0.633854
15.58	0.101293	0.137387	0.263819	0.864845	0.935985	0.947802	0.783779	1.13729	1.99556	1.37823	-1.89444	-3.69223													0.101293	0.102805	0.105616	0.110459	0.112539	0.113503	0.783779	0.656382	0.390263	-0.18143	-0.483974	-0.638833
15.59	0.101293	0.137386	0.263818	0.864843	0.935985	0.947802	0.780084	1.13387	1.99292	1.37653	-1.89823	-3.69721													0.101293	0.102805	0.105616	0.110459	0.112539	0.113503	0.780084	0.652576	0.386221	-0.185989	-0.48881	-0.643813
15.6	0.101293	0.137386	0.263816	0.864842	0.935985	0.947802	0.776389	1.13046	1.99028	1.37483	-1.90202	-3.70219													0.101293	0.102805	0.105616	0.110459	0.112539	0.113503	0.776389	0.64877	0.38218	-0.190548	-0.493647	-0.648792
15.61	0.101293	0.137386	0.263814	0.864841	0.935985	0.947802	0.772694	1.12705	1.98763	1.37313	-1.90582	-3.70717													0.101293	0.102805	0.105616	0.110459	0.112539	0.113503	0.772694	0.644964	0.378138	-0.195107	-0.498483	-0.653772
15.62	0.101292	0.137386	0.263812	0.864839	0.935985	0.947802	0.768998	1.12364	1.98499	1.37144	-1.90961	-3.71215													0.101292	0.102805	0.105616	0.110459	0.112539	0.113503	0.768998	0.641157	0.374096	-0.199666	-0.50332	-0.658751
15.63	0.101292	0.137386	0.263811	0.864838	0.935985	0.947802	0.765303	1.12022	1.98235	1.36974	-1.9134	-3.71713													0.101292	0.102805	0.105616	0.110459	0.112539	0.113503	0.765303	0.637351	0.370054	-0.204224	-0.508156	-0.66373
15.64	0.101292	0.137386	0.263809	0.864837	0.935985	0.947802	0.761608	1.11681	1.97971	1.36804	-1.91719	-3.72211													0.101292	0.102805	0.105616	0.110459	0.112539	0.113503	0.761608	0.633545	0.366012	-0.208783	-0.512993	-0.66871
15.65	0.101292	0.137386	0.263807	0.864835	0.935985	0.947802	0.757912	1.1134	1.97707	1.36634	-1.92099	-3.72709													0.101292	0.102805	0.105616	0.110459	0.112539	0.113503	0.757912	0.629738	0.361971	-0.213342	-0.517829	-0.673689
15.66	0.101292	0.137386	0.263806	0.864834	0.935985	0.947802	0.754217	1.10999	1.97443	1.36465	-1.92478	-3.73207													0.101292	0.102805	0.105616	0.110459	0.112539	0.113503	0.754217	0.625932	0.357929	-0.217901	-0.522666	-0.678669
15.67	0.101292	0.137385	0.263804	0.864832	0.935985	0.947802	0.750522	1.10657	1.97179	1.36295	-1.92857	-3.73705													0.101292	0.102805	0.105616	0.110459	0.112539	0.113503	0.750522	0.622126	0.353887	-0.22246	-0.527502	-0.683648
15.68	0.101292	0.137385	0.263802	0.864831	0.935985	0.947802	0.746826	1.10316	1.96915	1.36125	-1.93236	-3.74203													0.101292	0.102805	0.105616	0.110459	0.112539	0.113503	0.746826	0.618319	0.349845	-0.227019	-0.532339	-0.688627
15.69	0.101292	0.137385	0.263801	0.86483	0.935985	0.947802	0.743131	1.09975	1.9665	1.35955	-1.93616	-3.74701													0.101292	0.102805	0.105616	0.110459	0.112539	0.113503	0.743131	0.614513	0.345804	-0.231578	-0.537176	-0.693607
15.7	0.101292	0.137385	0.263799	0.864828	0.935985	0.947802	0.739436	1.09634	1.96386	1.35785	-1.93995	-3.75199													0.101292	0.102805	0.105616	0.110459	0.112539	0.113503	0.739436	0.610707	0.341762	-0.236137	-0.542012	-0.698586
15.71	0.101292	0.137385	0.263797	0.864827	0.935985	0.947802	0.735741	1.09292	1.96122	1.35616	-1.94374	-3.75697													0.101292	0.102805	0.105616	0.110459	0.112539	0.113503	0.735741	0.606901	0.33772	-0.240696	-0.546849	-0.703565
15.72	0.101292	0.137385	0.263796	0.864826	0.935985	0.947802	0.732045	1.08951	1.95858	1.35446	-1.94754	-3.76194													0.101292	0.102805	0.105616	0.110459	0.112539	0.113503	0.732045	0.603094	0.333678	-0.245254	-0.551685	-0.708545
15.73	0.101292	0.137385	0.263794	0.864825	0.935985	0.947802	0.72835	1.0861	1.95594	1.35276	-1.95133	-3.76692													0.101292	0.102805	0.105616	0.110459	0.112539	0.113503	0.72835	0.599288	0.329636	-0.249813	-0.556522	-0.713524
15.74	0.101292	0.137385	0.263793	0.864823	0.935985	0.947802	0.724655	1.08269	1.9533	1.35106	-1.95512	-3.7719													0.101292	0.102805	0.105616	0.110459	0.112539	0.113503	0.724655	0.595482	0.325595	-0.254372	-0.561358	-0.718504
15.75	0.101292	0.137385	0.263791	0.864822	0.935985	0.947802	0.720959	1.07927	1.95066	1.34936	-1.95891	-3.77688													0.101292	0.102805	0.105616	0.110459	0.112539	0.113503	0.720959	0.591675	0.321553	-0.258931	-0.566195	-0.723483
15.76	0.101292	0.137384	0.263789	0.864821	0.935985	0.947802	0.717264	1.07586	1.94802	1.34767	-1.96271	-3.78186													0.101292	0.102805	0.105616	0.110459	0.112539	0.113503	0.717264	0.587869	0.317511	-0.26349	-0.571031	-0.728462
15.77	0.101292	0.137384	0.263788	0.864819	0.935985	0.947802	0.713569	1.07245	1.94537	1.34597	-1.9665	-3.78684													0.101292	0.102805	0.105616	0.110459	0.112539	0.113503	0.713569	0.584063	0.313469	-0.268049	-0.575868	-0.733442
15.78	0.101292	0.137384	0.263786	0.864818	0.935985	0.947802	0.709873	1.06904	1.94273	1.34427	-1.97029	-3.79182													0.101292	0.102805	0.105616	0.110459	0.112539	0.113503	0.709873	0.580256	0.309427	-0.272608	-0.580704	-0.738421
15.79	0.101292	0.137384	0.263785	0.864817	0.935985	0.947802	0.706178	1.06562	1.94009	1.34257	-1.97408	-3.7968													0.101292	0.102805	0.105616	0.110459	0.112539	0.113503	0.706178	0.57645	0.305386	-0.277167	-0.585541	-0.743401
15.8	0.101292	0.137384	0.263783	0.864815	0.935985	0.947802	0.702483	1.06221	1.93745	1.34087	-1.97788	-3.80178													0.101292	0.102805	0.105616	0.110459	0.112539	0.113503	0.702483	0.572644	0.301344	-0.281726	-0.590377	-0.74838
15.81	0.101292	0.137384	0.263782	0.864814	0.935985	0.947802	0.698787	1.0588	1.93481	1.33918	-1.98167	-3.80676													0.101292	0.102805	0.105616	0.110459	0.112539	0.113503	0.698787	0.568837	0.297302	-0.286284	-0.595214	-0.753359
15.82	0.101292	0.137384	0.26378	0.864813	0.935985	0.947802	0.695092	1.05539	1.93217	1.33748	-1.98546	-3.81174													0.101292	0.102805	0.105616	0.110459	0.112539	0.113503	0.695092	0.565031	0.29326	-0.290843	-0.600051	-0.758339
15.83	0.101292	0.137384	0.263779	0.864812	0.935985	0.947802	0.691397	1.05197	1.92953	1.33578	-1.98926	-3.81672													0.101292	0.102805	0.105616	0.110459	0.112539	0.113503	0.691397	0.561225	0.289219	-0.295402	-0.604887	-0.763318
15.84	0.101292	0.137384	0.263777	0.86481	0.935985	0.947802	0.687702	1.04856	1.92688	1.33408	-1.99305	-3.8217													0.101292	0.102805	0.105616	0.110459	0.112539	0.113503	0.687702	0.557419	0.285177	-0.299961	-0.609724	-0.768298
15.85	0.101292	0.137384	0.263776	0.864809	0.935985	0.947802	0.684006	1.04515	1.92424	1.33238	-1.99684	-3.82668													0.101292	0.102805	0.105616	0.110459	0.112539	0.113503	0.684006	0.553612	0.281135	-0.30452	-0.61456	-0.773277
15.86	0.101292	0.137383	0.263774	0.864808	0.935985	0.947802	0.680311	1.04174	1.9216	1.33069	-2.00063	-3.83166													0.101292	0.102805	0.105616	0.110459	0.112539	0.113503	0.680311	0.549806	0.277093	-0.309079	-0.619397	-0.778256
15.87	0.101292	0.137383	0.263773	0.864807	0.935985	0.947802	0.676616	1.03832	1.91896	1.32899	-2.00443	-3.83664													0.101292	0.102805	0.105616	0.110459	0.112539	0.113503	0.676616	0.546	0.273051	-0.313638	-0.624233	-0.783236
15.88	0.101292	0.137383	0.263771	0.864805	0.935985	0.947802	0.67292	1.03491	1.91632	1.32729	-2.00822	-3.84162													0.101292	0.102805	0.105616	0.110459	0.112539	0.113503	0.67292	0.542193	0.26901	-0.318197	-0.62907	-0.788215
15.89	0.101292	0.137383	0.26377	0.864804	0.935985	0.947802	0.669225	1.0315	1.91368	1.32559	-2.01201	-3.84659													0.101292	0.102805	0.105616	0.110459	0.112539	0.113503	0.669225	0.538387	0.264968	-0.322756	-0.633906	-0.793195
15.9	0.101291	0.137383	0.263768	0.864803	0.935985	0.947802	0.66553	1.02809	1.91103	1.32389	-2.0158	-3.85157													0.101291	0.102805	0.105616	0.110459	0.112539	0.113503	0.66553	0.534581	0.260926	-0.327314	-0.638743	-0.798174
15.91	0.101291	0.137383	0.263767	0.864802	0.935985	0.947802	0.661834	1.02467	1.90839	1.3222	-2.0196	-3.85655													0.101291	0.102805	0.105616	0.110459	0.112539	0.113503	0.661834	0.530774	0.256884	-0.331873	-0.643579	-0.803153
15.92	0.101291	0.137383	0.263765	0.864801	0.935985	0.947802	0.658139	1.02126	1.90575	1.3205	-2.02339	-3.86153													0.101291	0.102805	0.105616	0.110459	0.112539	0.113503	0.658139	0.526968	0.252842	-0.336432	-0.648416	-0.808133
15.93	0.101291	0.137383	0.263764	0.864799	0.935985	0.947802	0.654444	1.01785	1.90311	1.3188	-2.02718	-3.86651													0.101291	0.102805	0.105616	0.110459	0.112539	0.113503	0.654444	0.523162	0.248801	-0.340991	-0.653253	-0.813112
15.94	0.101291	0.137383	0.263763	0.864798	0.935985	0.947802	0.650748	1.01444	1.90047	1.3171	-2.03098	-3.87149													0.101291	0.102804	0.105616	0.110459	0.112539	0.113503	0.650748	0.519355	0.244759	-0.34555	-0.658089	-0.818092
15.95	0.101291	0.137383	0.263761	0.864797	0.935985	0.947802	0.647053	1.01103	1.89783	1.3154	-2.03477	-3.87647													0.101291	0.102804	0.105616	0.110459	0.112539	0.113503	0.647053	0.515549	0.240717	-0.350109	-0.662926	-0.823071
15.96	0.101291	0.137382	0.26376	0.864796	0.935985	0.947802	0.643358	1.00761	1.89519	1.31371	-2.03856	-3.88145													0.101291	0.102804	0.105616	0.110459	0.112539	0.113503	0.643358	0.511743	0.236675	-0.354668	-0.667762	-0.82805
15.97	0.101291	0.137382	0.263758	0.864795	0.935985	0.947802	0.639662	1.0042	1.89254	1.31201	-2.04235	-3.88643													0.101291	0.102804	0.105616	0.110459	0.112539	0.113503	0.639662	0.507937	0.232633	-0.359227	-0.672599	-0.83303
15.98	0.101291	0.137382	0.263757	0.864793	0.935985	0.947802	0.635967	1.00079	1.8899	1.31031	-2.04615	-3.89141													0.101291	0.102804	0.105616	0.110459	0.112539	0.113503	0.635967	0.50413	0.228592	-0.363785	-0.677435	-0.838009
15.99	0.101291	0.137382	0.263756	0.864792	0.935985	0.947802	0.632272	0.997375	1.88726	1.30861	-2.04994	-3.89639													0.101291	0.102804	0.105616	0.110459	0.112539	0.113503	0.632272	0.500324	0.22455	-0.368344	-0.682272	-0.842989
16	0.101291	0.137382	0.263754	0.864791	0.935985	0.947802	0.628577	0.993963	1.88462	1.30691	-2.05373	-3.90137													0.101291	0.102804	0.105616	0.110459	0.112539	0.113503	0.628577	0.496518	0.220508	-0.372903	-0.687108	-0.847968
16.01	0.101291	0.137382	0.263753	0.86479	0.935985	0.947802	0.624881	0.99055	1.88198	1.30522	-2.05752	-3.90635													0.101291	0.102804	0.105616	0.110459	0.112539	0.113503	0.624881	0.492711	0.216466	-0.377462	-0.691945	-0.852947
16.02	0.101291	0.137382	0.263752	0.864789	0.935985	0.947802	0.621186	0.987138	1.87934	1.30352	-2.06132	-3.91133													0.101291	0.102804	0.105616	0.110459	0.112539	0.113503	0.621186	0.488905	0.212425	-0.382021	-0.696781	-0.857927
16.03	0.101291	0.137382	0.26375	0.864788	0.935985	0.947802	0.617491	0.983725	1.87669	1.30182	-2.06511	-3.91631													0.101291	0.102804	0.105616	0.110459	0.112539	0.113503	0.617491	0.485099	0.208383	-0.38658	-0.701618	-0.862906
16.04	0.101291	0.137382	0.263749	0.864786	0.935985	0.947802	0.613795	0.980313	1.87405	1.30012	-2.0689	-3.92129													0.101291	0.102804	0.105616	0.110459	0.112539	0.113503	0.613795	0.481292	0.204341	-0.391139	-0.706454	-0.867885
16.05	0.101291	0.137382	0.263748	0.864785	0.935985	0.947802	0.6101	0.976901	1.87141	1.29842	-2.07269	-3.92626													0.101291	0.102804	0.105616	0.110459	0.112539	0.113503	0.6101	0.477486	0.200299	-0.395698	-0.711291	-0.872865
16.06	0.101291	0.137382	0.263746	0.864784	0.935985	0.947802	0.606405	0.973488	1.86877	1.29673	-2.07649	-3.93124													0.101291	0.102804	0.105616	0.110459	0.112539	0.113503	0.606405	0.47368	0.196257	-0.400257	-0.716128	-0.877844
16.07	0.101291	0.137381	0.263745	0.864783	0.935985	0.947802	0.602709	0.970076	1.86613	1.29503	-2.08028	-3.93622													0.101291	0.102804	0.105616	0.110459	0.112539	0.113503	0.602709	0.469873	0.192216	-0.404815	-0.720964	-0.882824
16.08	0.101291	0.137381	0.263744	0.864782	0.935985	0.947802	0.599014	0.966663	1.86348	1.29333	-2.08407	-3.9412													0.101291	0.102804	0.105616	0.110459	0.112539	0.113503	0.599014	0.466067	0.188174	-0.409374	-0.725801	-0.887803
16.09	0.101291	0.137381	0.263742	0.864781	0.935985	0.947802	0.595319	0.963251	1.86084	1.29163	-2.08787	-3.94618													0.101291	0.102804	0.105616	0.110459	0.112539	0.113503	0.595319	0.462261	0.184132	-0.413933	-0.730637	-0.892782
16.1	0.101291	0.137381	0.263741	0.864779	0.935985	0.947802	0.591623	0.959838	1.8582	1.28993	-2.09166	-3.95116													0.101291	0.102804	0.105616	0.110459	0.112539	0.113503	0.591623	0.458455	0.18009	-0.418492	-0.735474	-0.897762
16.11	0.101291	0.137381	0.26374	0.864778	0.935985	0.947802	0.587928	0.956426	1.85556	1.28824	-2.09545	-3.95614													0.101291	0.102804	0.105616	0.110459	0.112539	0.113503	0.587928	0.454648	0.176048	-0.423051	-0.74031	-0.902741
16.12	0.101291	0.137381	0.263739	0.864777	0.935985	0.947802	0.584233	0.953013	1.85292	1.28654	-2.09924	-3.96112													0.101291	0.102804	0.105616	0.110459	0.112539	0.113503	0.584233	0.450842	0.172007	-0.42761	-0.745147	-0.907721
16.13	0.101291	0.137381	0.263737	0.864776	0.935985	0.947802	0.580537	0.949601	1.85028	1.28484	-2.10304	-3.9661													0.101291	0.102804	0.105616	0.110459	0.112539	0.113503	0.580537	0.447036	0.167965	-0.432169	-0.749983	-0.9127
16.14	0.101291	0.137381	0.263736	0.864775	0.935985	0.947802	0.576842	0.946188	1.84763	1.28314	-2.10683	-3.97108													0.101291	0.102804	0.105616	0.110459	0.112539	0.113503	0.576842	0.443229	0.163923	-0.436728	-0.75482	-0.917679
16.15	0.101291	0.137381	0.263735	0.864774	0.935985	0.947802	0.573147	0.942776	1.84499	1.28144	-2.11062	-3.97606													0.101291	0.102804	0.105616	0.110459	0.112539	0.113503	0.573147	0.439423	0.159881	-0.441287	-0.759656	-0.922659
16.16	0.101291	0.137381	0.263734	0.864773	0.935985	0.947802	0.569451	0.939363	1.84235	1.27975	-2.11441	-3.98104													0.101291	0.102804	0.105616	0.110459	0.112539	0.113503	0.569451	0.435617	0.155839	-0.445845	-0.764493	-0.927638
16.17	0.101291	0.137381	0.263732	0.864772	0.935985	0.947802	0.565756	0.935951	1.83971	1.27805	-2.11821	-3.98602													0.101291	0.102804	0.105616	0.110459	0.112539	0.113503	0.565756	0.43181	0.151798	-0.450404	-0.769329	-0.932618
16.18	0.101291	0.137381	0.263731	0.864771	0.935985	0.947802	0.562061	0.932538	1.83707	1.27635	-2.122	-3.991													0.101291	0.102804	0.105616	0.110459	0.112539	0.113503	0.562061	0.428004	0.147756	-0.454963	-0.774166	-0.937597
16.19	0.101291	0.13738	0.26373	0.864769	0.935985	0.947802	0.558365	0.929126	1.83442	1.27465	-2.12579	-3.99598													0.101291	0.102804	0.105616	0.110459	0.112539	0.113503	0.558365	0.424198	0.143714	-0.459522	-0.779003	-0.942576
16.2	0.101291	0.13738	0.263729	0.864768	0.935985	0.947802	0.55467	0.925713	1.83178	1.27295	-2.12959	-4.00096													0.101291	0.102804	0.105616	0.110459	0.112539	0.113503	0.55467	0.420391	0.139672	-0.464081	-0.783839	-0.947556
16.21	0.101291	0.13738	0.263728	0.864767	0.935985	0.947802	0.550975	0.922301	1.82914	1.27125	-2.13338	-4.00594													0.101291	0.102804	0.105616	0.110459	0.112539	0.113503	0.550975	0.416585	0.135631	-0.46864	-0.788676	-0.952535
16.22	0.101291	0.13738	0.263726	0.864766	0.935985	0.947802	0.547279	0.918888	1.8265	1.26956	-2.13717	-4.01091													0.101291	0.102804	0.105616	0.110459	0.112539	0.113503	0.547279	0.412779	0.131589	-0.473199	-0.793512	-0.957515
16.23	0.101291	0.13738	0.263725	0.864765	0.935985	0.947802	0.543584	0.915476	1.82386	1.26786	-2.14096	-4.01589													0.101291	0.102804	0.105616	0.110459	0.112539	0.113503	0.543584	0.408972	0.127547	-0.477758	-0.798349	-0.962494
16.24	0.101291	0.13738	0.263724	0.864764	0.935985	0.947802	0.539889	0.912064	1.82121	1.26616	-2.14476	-4.02087													0.101291	0.102804	0.105616	0.110459	0.112539	0.113503	0.539889	0.405166	0.123505	-0.482317	-0.803185	-0.967473
16.25	0.101291	0.13738	0.263723	0.864763	0.935985	0.947802	0.536193	0.908651	1.81857	1.26446	-2.14855	-4.02585													0.101291	0.102804	0.105616	0.110459	0.112539	0.113503	0.536193	0.40136	0.119463	-0.486875	-0.808022	-0.972453
16.26	0.10129	0.13738	0.263722	0.864762	0.935985	0.947802	0.532498	0.905239	1.81593	1.26276	-2.15234	-4.03083													0.10129	0.102804	0.105616	0.110459	0.112539	0.113503	0.532498	0.397553	0.115422	-0.491434	-0.812858	-0.977432
16.27	0.10129	0.13738	0.26372	0.864761	0.935985	0.947802	0.528803	0.901826	1.81329	1.26107	-2.15613	-4.03581													0.10129	0.102804	0.105616	0.110459	0.112539	0.113503	0.528803	0.393747	0.11138	-0.495993	-0.817695	-0.982412
16.28	0.10129	0.13738	0.263719	0.86476	0.935985	0.947802	0.525107	0.898414	1.81065	1.25937	-2.15993	-4.04079													0.10129	0.102804	0.105616	0.110459	0.112539	0.113503	0.525107	0.389941	0.107338	-0.500552	-0.822531	-0.987391
16.29	0.10129	0.13738	0.263718	0.864759	0.935985	0.947802	0.521412	0.895001	1.808	1.25767	-2.16372	-4.04577													0.10129	0.102804	0.105616	0.110459	0.112539	0.113503	0.521412	0.386135	0.103296	-0.505111	-0.827368	-0.99237
16.3	0.10129	0.13738	0.263717	0.864758	0.935985	0.947802	0.517717	0.891589	1.80536	1.25597	-2.16751	-4.05075													0.10129	0.102804	0.105616	0.110459	0.112539	0.113503	0.517717	0.382328	0.0992544	-0.50967	-0.832204	-0.99735
16.31	0.10129	0.13738	0.263716	0.864757	0.935985	0.947802	0.514022	0.888176	1.80272	1.25427	-2.17131	-4.05573													0.10129	0.102804	0.105616	0.110459	0.112539	0.113503	0.514022	0.378522	0.0952126	-0.514229	-0.837041	-1.00233
16.32	0.10129	0.137379	0.263715	0.864756	0.935985	0.947802	0.510326	0.884764	1.80008	1.25257	-2.1751	-4.06071													0.10129	0.102804	0.105616	0.110459	0.112539	0.113503	0.510326	0.374716	0.0911708	-0.518788	-0.841878	-1.00731
16.33	0.10129	0.137379	0.263714	0.864755	0.935985	0.947802	0.506631	0.881351	1.79744	1.25088	-2.17889	-4.06569													0.10129	0.102804	0.105616	0.110459	0.112539	0.113503	0.506631	0.370909	0.087129	-0.523347	-0.846714	-1.01229
16.34	0.10129	0.137379	0.263713	0.864754	0.935985	0.947802	0.502936	0.877939	1.79479	1.24918	-2.18268	-4.07067													0.10129	0.102804	0.105616	0.110459	0.112539	0.113503	0.502936	0.367103	0.0830872	-0.527905	-0.851551	-1.01727
16.35	0.10129	0.137379	0.263711	0.864753	0.935985	0.947802	0.49924	0.874526	1.79215	1.24748	-2.18648	-4.07565													0.10129	0.102804	0.105616	0.110459	0.112539	0.113503	0.49924	0.363297	0.0790454	-0.532464	-0.856387	-1.02225
16.36	0.10129	0.137379	0.26371	0.864751	0.935985	0.947802	0.495545	0.871114	1.78951	1.24578	-2.19027	-4.08063													0.10129	0.102804	0.105616	0.110459	0.112539	0.113503	0.495545	0.35949	0.0750036	-0.537023	-0.861224	-1.02723
16.37	0.10129	0.137379	0.263709	0.86475	0.935985	0.947802	0.49185	0.867701	1.78687	1.24408	-2.19406	-4.08561													0.10129	0.102804	0.105616	0.110459	0.112539	0.113503	0.49185	0.355684	0.0709619	-0.541582	-0.86606	-1.03221
16.38	0.10129	0.137379	0.263708	0.864749	0.935985	0.947802	0.488154	0.864289	1.78423	1.24239	-2.19785	-4.09058													0.10129	0.102804	0.105616	0.110459	0.112539	0.113503	0.488154	0.351878	0.0669201	-0.546141	-0.870897	-1.03718
16.39	0.10129	0.137379	0.263707	0.864748	0.935985	0.947802	0.484459	0.860876	1.78158	1.24069	-2.20165	-4.09556													0.10129	0.102804	0.105615	0.110459	0.112539	0.113503	0.484459	0.348071	0.0628783	-0.5507	-0.875733	-1.04216
16.4	0.10129	0.137379	0.263706	0.864747	0.935985	0.947802	0.480764	0.857464	1.77894	1.23899	-2.20544	-4.10054													0.10129	0.102804	0.105615	0.110459	0.112539	0.113503	0.480764	0.344265	0.0588365	-0.555259	-0.88057	-1.04714
16.41	0.10129	0.137379	0.263705	0.864746	0.935985	0.947802	0.477068	0.854051	1.7763	1.23729	-2.20923	-4.10552													0.10129	0.102804	0.105615	0.110459	0.112539	0.113503	0.477068	0.340459	0.0547947	-0.559818	-0.885406	-1.05212
16.42	0.10129	0.137379	0.263704	0.864745	0.935985	0.947802	0.473373	0.850639	1.77366	1.23559	-2.21302	-4.1105													0.10129	0.102804	0.105615	0.110459	0.112539	0.113503	0.473373	0.336652	0.0507529	-0.564377	-0.890243	-1.0571
16.43	0.10129	0.137379	0.263703	0.864744	0.935985	0.947802	0.469678	0.847226	1.77102	1.23389	-2.21682	-4.11548													0.10129	0.102804	0.105615	0.110459	0.112539	0.113503	0.469678	0.332846	0.0467111	-0.568935	-0.89508	-1.06208
16.44	0.10129	0.137379	0.263702	0.864743	0.935985	0.947802	0.465982	0.843814	1.76837	1.2322	-2.22061	-4.12046													0.10129	0.102804	0.105615	0.110459	0.112539	0.113503	0.465982	0.32904	0.0426693	-0.573494	-0.899916	-1.06706
16.45	0.10129	0.137379	0.263701	0.864742	0.935985	0.947802	0.462287	0.840401	1.76573	1.2305	-2.2244	-4.12544													0.10129	0.102804	0.105615	0.110459	0.112539	0.113503	0.462287	0.325233	0.0386275	-0.578053	-0.904753	-1.07204
16.46	0.10129	0.137379	0.2637	0.864741	0.935985	0.947802	0.458592	0.836989	1.76309	1.2288	-2.2282	-4.13042													0.10129	0.102804	0.105615	0.110459	0.112539	0.113503	0.458592	0.321427	0.0345857	-0.582612	-0.909589	-1.07702
16.47	0.10129	0.137378	0.263699	0.86474	0.935985	0.947802	0.454896	0.833576	1.76045	1.2271	-2.23199	-4.1354													0.10129	0.102804	0.105615	0.110459	0.112539	0.113503	0.454896	0.317621	0.0305439	-0.587171	-0.914426	-1.082
16.48	0.10129	0.137378	0.263698	0.86474	0.935985	0.947802	0.451201	0.830164	1.7578	1.2254	-2.23578	-4.14038													0.10129	0.102803	0.105615	0.110459	0.112539	0.113503	0.451201	0.313814	0.0265021	-0.59173	-0.919262	-1.08698
16.49	0.10129	0.137378	0.263697	0.864739	0.935985	0.947802	0.447506	0.826751	1.75516	1.22371	-2.23957	-4.14536													0.10129	0.102803	0.105615	0.110459	0.112539	0.113503	0.447506	0.310008	0.0224603	-0.596289	-0.924099	-1.09196
16.5	0.10129	0.137378	0.263696	0.864738	0.935985	0.947802	0.44381	0.823339	1.75252	1.22201	-2.24337	-4.15034													0.10129	0.102803	0.105615	0.110459	0.112539	0.113503	0.44381	0.306202	0.0184186	-0.600848	-0.928935	-1.09694
16.51	0.10129	0.137378	0.263695	0.864737	0.935985	0.947802	0.440115	0.819926	1.74988	1.22031	-2.24716	-4.15532													0.10129	0.102803	0.105615	0.110459	0.112539	0.113503	0.440115	0.302396	0.0143768	-0.605407	-0.933772	-1.10192
16.52	0.10129	0.137378	0.263694	0.864736	0.935985	0.947802	0.43642	0.816514	1.74724	1.21861	-2.25095	-4.1603													0.10129	0.102803	0.105615	0.110459	0.112539	0.113503	0.43642	0.298589	0.010335	-0.609965	-0.938608	-1.1069
16.53	0.10129	0.137378	0.263693	0.864735	0.935985	0.947802	0.432724	0.813101	1.74459	1.21691	-2.25474	-4.16528													0.10129	0.102803	0.105615	0.110459	0.112539	0.113503	0.432724	0.294783	0.00629317	-0.614524	-0.943445	-1.11188
16.54	0.10129	0.137378	0.263692	0.864734	0.935985	0.947802	0.429029	0.809689	1.74195	1.21521	-2.25854	-4.17026													0.10129	0.102803	0.105615	0.110459	0.112539	0.113503	0.429029	0.290977	0.00225138	-0.619083	-0.948281	-1.11686
16.55	0.10129	0.137378	0.263691	0.864733	0.935985	0.947802	0.425334	0.806276	1.73931	1.21352	-2.26233	-4.17523													0.10129	0.102803	0.105615	0.110459	0.112539	0.113503	0.425334	0.28717	-0.00179041	-0.623642	-0.953118	-1.12183
16.56	0.10129	0.137378	0.26369	0.864732	0.935985	0.947802	0.421638	0.802864	1.73667	1.21182	-2.26612	-4.18021													0.10129	0.102803	0.105615	0.110459	0.112539	0.113503	0.421638	0.283364	-0.00583221	-0.628201	-0.957955	-1.12681
16.57	0.10129	0.137378	0.263689	0.864731	0.935985	0.947802	0.417943	0.799451	1.73402	1.21012	-2.26992	-4.18519													0.10129	0.102803	0.105615	0.110459	0.112539	0.113503	0.417943	0.279558	-0.009874	-0.63276	-0.962791	-1.13179
16.58	0.10129	0.137378	0.263688	0.86473	0.935985	0.947802	0.414248	0.796039	1.73138	1.20842	-2.27371	-4.19017													0.10129	0.102803	0.105615	0.110459	0.112539	0.113503	0.414248	0.275751	-0.0139158	-0.637319	-0.967628	-1.13677
16.59	0.10129	0.137378	0.263687	0.864729	0.935985	0.947802	0.410552	0.792626	1.72874	1.20672	-2.2775	-4.19515													0.10129	0.102803	0.105615	0.110459	0.112539	0.113503	0.410552	0.271945	-0.0179576	-0.641878	-0.972464	-1.14175
16.6	0.10129	0.137378	0.263686	0.864728	0.935985	0.947802	0.406857	0.789214	1.7261	1.20502	-2.28129	-4.20013													0.10129	0.102803	0.105615	0.110459	0.112539	0.113503	0.406857	0.268139	-0.0219994	-0.646437	-0.977301	-1.14673
16.61	0.10129	0.137378	0.263685	0.864727	0.935985	0.947802	0.403162	0.785801	1.72346	1.20333	-2.28509	-4.20511													0.10129	0.102803	0.105615	0.110459	0.112539	0.113503	0.403162	0.264332	-0.0260412	-0.650995	-0.982137	-1.15171
16.62	0.10129	0.137378	0.263684	0.864726	0.935985	0.947802	0.399466	0.782389	1.72081	1.20163	-2.28888	-4.21009													0.10129	0.102803	0.105615	0.110459	0.112539	0.113503	0.399466	0.260526	-0.030083	-0.655554	-0.986974	-1.15669
16.63	0.10129	0.137378	0.263683	0.864725	0.935985	0.947802	0.395771	0.778976	1.71817	1.19993	-2.29267	-4.21507													0.10129	0.102803	0.105615	0.110459	0.112539	0.113503	0.395771	0.25672	-0.0341248	-0.660113	-0.99181	-1.16167
16.64	0.10129	0.137377	0.263682	0.864724	0.935985	0.947802	0.392076	0.775564	1.71553	1.19823	-2.29646	-4.22005													0.10129	0.102803	0.105615	0.110459	0.112539	0.113503	0.392076	0.252913	-0.0381666	-0.664672	-0.996647	-1.16665
16.65	0.10129	0.137377	0.263681	0.864723	0.935985	0.947802	0.38838	0.772151	1.71289	1.19653	-2.30026	-4.22503													0.10129	0.102803	0.105615	0.110459	0.112539	0.113503	0.38838	0.249107	-0.0422083	-0.669231	-1.00148	-1.17163
16.66	0.10129	0.137377	0.26368	0.864723	0.935985	0.947802	0.384685	0.768738	1.71024	1.19483	-2.30405	-4.23001													0.10129	0.102803	0.105615	0.110459	0.112539	0.113503	0.384685	0.245301	-0.0462501	-0.67379	-1.00632	-1.17661
16.67	0.10129	0.137377	0.26368	0.864722	0.935985	0.947802	0.38099	0.765326	1.7076	1.19314	-2.30784	-4.23499													0.10129	0.102803	0.105615	0.110459	0.112539	0.113503	0.38099	0.241494	-0.0502919	-0.678349	-1.01116	-1.18159
16.68	0.10129	0.137377	0.263679	0.864721	0.935985	0.947802	0.377294	0.761913	1.70496	1.19144	-2.31164	-4.23997													0.10129	0.102803	0.105615	0.110459	0.112539	0.113503	0.377294	0.237688	-0.0543337	-0.682908	-1.01599	-1.18657
16.69	0.10129	0.137377	0.263678	0.86472	0.935985	0.947802	0.373599	0.758501	1.70232	1.18974	-2.31543	-4.24495													0.10129	0.102803	0.105615	0.110459	0.112539	0.113503	0.373599	0.233882	-0.0583755	-0.687466	-1.02083	-1.19155
16.7	0.10129	0.137377	0.263677	0.864719	0.935985	0.947802	0.369904	0.755088	1.69967	1.18804	-2.31922	-4.24993													0.10129	0.102803	0.105615	0.110459	0.112539	0.113503	0.369904	0.230075	-0.0624173	-0.692025	-1.02567	-1.19653
16.71	0.10129	0.137377	0.263676	0.864718	0.935985	0.947802	0.366208	0.751676	1.69703	1.18634	-2.32301	-4.2549													0.10129	0.102803	0.105615	0.110459	0.112539	0.113503	0.366208	0.226269	-0.0664591	-0.696584	-1.0305	-1.2015
16.72	0.10129	0.137377	0.263675	0.864717	0.935985	0.947802	0.362513	0.748263	1.69439	1.18464	-2.32681	-4.25988													0.10129	0.102803	0.105615	0.110459	0.112539	0.113503	0.362513	0.222463	-0.0705009	-0.701143	-1.03534	-1.20648
16.73	0.10129	0.137377	0.263674	0.864716	0.935985	0.947802	0.358818	0.744851	1.69175	1.18295	-2.3306	-4.26486													0.10129	0.102803	0.105615	0.110459	0.112539	0.113503	0.358818	0.218656	-0.0745427	-0.705702	-1.04018	-1.21146
16.74	0.10129	0.137377	0.263673	0.864715	0.935985	0.947802	0.355122	0.741438	1.6891	1.18125	-2.33439	-4.26984													0.10129	0.102803	0.105615	0.110459	0.112539	0.113503	0.355122	0.21485	-0.0785845	-0.710261	-1.04501	-1.21644
16.75	0.10129	0.137377	0.263672	0.864715	0.935985	0.947802	0.351427	0.738026	1.68646	1.17955	-2.33818	-4.27482													0.10129	0.102803	0.105615	0.110459	0.112539	0.113503	0.351427	0.211044	-0.0826263	-0.71482	-1.04985	-1.22142
16.76	0.10129	0.137377	0.263672	0.864714	0.935985	0.947802	0.347732	0.734613	1.68382	1.17785	-2.34198	-4.2798													0.10129	0.102803	0.105615	0.110459	0.112539	0.113503	0.347732	0.207237	-0.0866681	-0.719379	-1.05469	-1.2264
16.77	0.10129	0.137377	0.263671	0.864713	0.935985	0.947802	0.344036	0.731201	1.68118	1.17615	-2.34577	-4.28478													0.10129	0.102803	0.105615	0.110459	0.112539	0.113503	0.344036	0.203431	-0.0907099	-0.723938	-1.05952	-1.23138
16.78	0.10129	0.137377	0.26367	0.864712	0.935985	0.947802	0.340341	0.727788	1.67854	1.17445	-2.34956	-4.28976													0.10129	0.102803	0.105615	0.110459	0.112539	0.113503	0.340341	0.199625	-0.0947517	-0.728496	-1.06436	-1.23636
16.79	0.10129	0.137377	0.263669	0.864711	0.935985	0.947802	0.336646	0.724376	1.67589	1.17276	-2.35335	-4.29474													0.10129	0.102803	0.105615	0.110459	0.112539	0.113503	0.336646	0.195818	-0.0987935	-0.733055	-1.06919	-1.24134
16.8	0.101289	0.137377	0.263668	0.86471	0.935985	0.947802	0.33295	0.720963	1.67325	1.17106	-2.35715	-4.29972													0.101289	0.102803	0.105615	0.110459	0.112539	0.113503	0.33295	0.192012	-0.102835	-0.737614	-1.07403	-1.24632
16.81	0.101289	0.137377	0.263667	0.864709	0.935985	0.947802	0.329255	0.717551	1.67061	1.16936	-2.36094	-4.3047													0.101289	0.102803	0.105615	0.110459	0.112539	0.113503	0.329255	0.188206	-0.106877	-0.742173	-1.07887	-1.2513
16.82	0.101289	0.137377	0.263667	0.864708	0.935985	0.947802	0.325559	0.714138	1.66797	1.16766	-2.36473	-4.30968													0.101289	0.102803	0.105615	0.110459	0.112539	0.113503	0.325559	0.184399	-0.110919	-0.746732	-1.0837	-1.25628
16.83	0.101289	0.137376	0.263666	0.864708	0.935985	0.947802	0.321864	0.710726	1.66532	1.16596	-2.36853	-4.31466													0.101289	0.102803	0.105615	0.110459	0.112539	0.113503	0.321864	0.180593	-0.114961	-0.751291	-1.08854	-1.26126
16.84	0.101289	0.137376	0.263665	0.864707	0.935985	0.947802	0.318169	0.707313	1.66268	1.16426	-2.37232	-4.31964													0.101289	0.102803	0.105615	0.110459	0.112539	0.113503	0.318169	0.176787	-0.119002	-0.75585	-1.09338	-1.26624
16.85	0.101289	0.137376	0.263664	0.864706	0.935985	0.947802	0.314473	0.703901	1.66004	1.16257	-2.37611	-4.32462													0.101289	0.102803	0.105615	0.110459	0.112538	0.113503	0.314473	0.172981	-0.123044	-0.760409	-1.09821	-1.27122
16.86	0.101289	0.137376	0.263663	0.864705	0.935985	0.947802	0.310778	0.700488	1.6574	1.16087	-2.3799	-4.3296													0.101289	0.102803	0.105615	0.110459	0.112538	0.113503	0.310778	0.169174	-0.127086	-0.764968	-1.10305	-1.2762
16.87	0.101289	0.137376	0.263663	0.864704	0.935985	0.947802	0.307083	0.697076	1.65475	1.15917	-2.3837	-4.33458													0.101289	0.102803	0.105615	0.110459	0.112538	0.113503	0.307083	0.165368	-0.131128	-0.769526	-1.10789	-1.28118
16.88	0.101289	0.137376	0.263662	0.864703	0.935985	0.947802	0.303387	0.693663	1.65211	1.15747	-2.38749	-4.33955													0.101289	0.102803	0.105615	0.110459	0.112538	0.113503	0.303387	0.161562	-0.13517	-0.774085	-1.11272	-1.28615
16.89	0.101289	0.137376	0.263661	0.864703	0.935985	0.947802	0.299692	0.69025	1.64947	1.15577	-2.39128	-4.34453													0.101289	0.102803	0.105615	0.110459	0.112538	0.113503	0.299692	0.157755	-0.139211	-0.778644	-1.11756	-1.29113
16.9	0.101289	0.137376	0.26366	0.864702	0.935985	0.947802	0.295997	0.686838	1.64683	1.15407	-2.39507	-4.34951													0.101289	0.102803	0.105615	0.110459	0.112538	0.113503	0.295997	0.153949	-0.143253	-0.783203	-1.1224	-1.29611
16.91	0.101289	0.137376	0.263659	0.864701	0.935985	0.947802	0.292301	0.683425	1.64418	1.15238	-2.39887	-4.35449													0.101289	0.102803	0.105615	0.110459	0.112538	0.113503	0.292301	0.150143	-0.147295	-0.787762	-1.12723	-1.30109
16.92	0.101289	0.137376	0.263659	0.8647	0.935985	0.947802	0.288606	0.680013	1.64154	1.15068	-2.40266	-4.35947													0.101289	0.102803	0.105615	0.110459	0.112538	0.113503	0.288606	0.146336	-0.151337	-0.792321	-1.13207	-1.30607
16.93	0.101289	0.137376	0.263658	0.864699	0.935985	0.947802	0.284911	0.6766	1.6389	1.14898	-2.40645	-4.36445													0.101289	0.102803	0.105615	0.110459	0.112538	0.113503	0.284911	0.14253	-0.155379	-0.79688	-1.13691	-1.31105
16.94	0.101289	0.137376	0.263657	0.864698	0.935985	0.947802	0.281215	0.673188	1.63626	1.14728	-2.41025	-4.36943													0.101289	0.102803	0.105615	0.110459	0.112538	0.113503	0.281215	0.138724	-0.15942	-0.801439	-1.14174	-1.31603
16.95	0.101289	0.137376	0.263656	0.864698	0.935985	0.947802	0.27752	0.669775	1.63361	1.14558	-2.41404	-4.37441													0.101289	0.102803	0.105615	0.110459	0.112538	0.113503	0.27752	0.134917	-0.163462	-0.805998	-1.14658	-1.32101
16.96	0.101289	0.137376	0.263655	0.864697	0.935985	0.947802	0.273825	0.666363	1.63097	1.14388	-2.41783	-4.37939													0.101289	0.102803	0.105615	0.110459	0.112538	0.113503	0.273825	0.131111	-0.167504	-0.810556	-1.15142	-1.32599
16.97	0.101289	0.137376	0.263655	0.864696	0.935985	0.947802	0.270129	0.66295	1.62833	1.14219	-2.42162	-4.38437													0.101289	0.102803	0.105615	0.110459	0.112538	0.113503	0.270129	0.127305	-0.171546	-0.815115	-1.15625	-1.33097
16.98	0.101289	0.137376	0.263654	0.864695	0.935985	0.947802	0.266434	0.659538	1.62568	1.14049	-2.42542	-4.38935													0.101289	0.102803	0.105615	0.110459	0.112538	0.113503	0.266434	0.123498	-0.175588	-0.819674	-1.16109	-1.33595
16.99	0.101289	0.137376	0.263653	0.864694	0.935985	0.947802	0.262739	0.656125	1.62304	1.13879	-2.42921	-4.39433													0.101289	0.102803	0.105615	0.110459	0.112538	0.113503	0.262739	0.119692	-0.179629	-0.824233	-1.16593	-1.34093
17	0.101289	0.137376	0.263653	0.864694	0.935985	0.947802	0.259043	0.652713	1.6204	1.13709	-2.433	-4.39931													0.101289	0.102803	0.105615	0.110459	0.112538	0.113503	0.259043	0.115886	-0.183671	-0.828792	-1.17076	-1.34591
17.01	0.101289	0.137376	0.263652	0.864693	0.935985	0.947802	0.255348	0.6493	1.61776	1.13539	-2.43679	-4.40429													0.101289	0.102803	0.105615	0.110459	0.112538	0.113503	0.255348	0.112079	-0.187713	-0.833351	-1.1756	-1.35089
17.02	0.101289	0.137376	0.263651	0.864692	0.935985	0.947802	0.251653	0.645888	1.61511	1.13369	-2.44059	-4.40927													0.101289	0.102803	0.105615	0.110459	0.112538	0.113503	0.251653	0.108273	-0.191755	-0.83791	-1.18044	-1.35587
17.03	0.101289	0.137376	0.26365	0.864691	0.935985	0.947802	0.247957	0.642475	1.61247	1.13199	-2.44438	-4.41425													0.101289	0.102803	0.105615	0.110459	0.112538	0.113503	0.247957	0.104467	-0.195797	-0.842469	-1.18527	-1.36085
17.04	0.101289	0.137376	0.26365	0.86469	0.935985	0.947802	0.244262	0.639063	1.60983	1.1303	-2.44817	-4.41922													0.101289	0.102803	0.105615	0.110459	0.112538	0.113503	0.244262	0.10066	-0.199838	-0.847028	-1.19011	-1.36582
17.05	0.101289	0.137376	0.263649	0.86469	0.935985	0.947802	0.240567	0.63565	1.60719	1.1286	-2.45197	-4.4242													0.101289	0.102803	0.105615	0.110459	0.112538	0.113503	0.240567	0.096854	-0.20388	-0.851586	-1.19495	-1.3708
17.06	0.101289	0.137375	0.263648	0.864689	0.935985	0.947802	0.236871	0.632237	1.60454	1.1269	-2.45576	-4.42918													0.101289	0.102803	0.105615	0.110459	0.112538	0.113503	0.236871	0.0930477	-0.207922	-0.856145	-1.19978	-1.37578
17.07	0.101289	0.137375	0.263647	0.864688	0.935985	0.947802	0.233176	0.628825	1.6019	1.1252	-2.45955	-4.43416													0.101289	0.102803	0.105615	0.110459	0.112538	0.113503	0.233176	0.0892413	-0.211964	-0.860704	-1.20462	-1.38076
17.08	0.101289	0.137375	0.263647	0.864687	0.935985	0.947802	0.229481	0.625412	1.59926	1.1235	-2.46334	-4.43914													0.101289	0.102803	0.105615	0.110459	0.112538	0.113503	0.229481	0.085435	-0.216006	-0.865263	-1.20945	-1.38574
17.09	0.101289	0.137375	0.263646	0.864687	0.935985	0.947802	0.225785	0.622	1.59662	1.1218	-2.46714	-4.44412													0.101289	0.102803	0.105615	0.110459	0.112538	0.113503	0.225785	0.0816287	-0.220047	-0.869822	-1.21429	-1.39072
17.1	0.101289	0.137375	0.263645	0.864686	0.935985	0.947802	0.22209	0.618587	1.59397	1.12011	-2.47093	-4.4491													0.101289	0.102803	0.105615	0.110459	0.112538	0.113503	0.22209	0.0778224	-0.224089	-0.874381	-1.21913	-1.3957
17.11	0.101289	0.137375	0.263645	0.864685	0.935985	0.947802	0.218395	0.615175	1.59133	1.11841	-2.47472	-4.45408													0.101289	0.102803	0.105615	0.110459	0.112538	0.113503	0.218395	0.074016	-0.228131	-0.87894	-1.22396	-1.40068
17.12	0.101289	0.137375	0.263644	0.864684	0.935985	0.947802	0.214699	0.611762	1.58869	1.11671	-2.47851	-4.45906													0.101289	0.102803	0.105615	0.110459	0.112538	0.113503	0.214699	0.0702097	-0.232173	-0.883499	-1.2288	-1.40566
17.13	0.101289	0.137375	0.263643	0.864684	0.935985	0.947802	0.211004	0.60835	1.58605	1.11501	-2.48231	-4.46404													0.101289	0.102803	0.105615	0.110459	0.112538	0.113503	0.211004	0.0664034	-0.236215	-0.888058	-1.23364	-1.41064
17.14	0.101289	0.137375	0.263643	0.864683	0.935985	0.947802	0.207309	0.604937	1.5834	1.11331	-2.4861	-4.46902													0.101289	0.102803	0.105615	0.110459	0.112538	0.113503	0.207309	0.062597	-0.240256	-0.892616	-1.23847	-1.41562
17.15	0.101289	0.137375	0.263642	0.864682	0.935985	0.947802	0.203613	0.601525	1.58076	1.11161	-2.48989	-4.474													0.101289	0.102803	0.105615	0.110459	0.112538	0.113503	0.203613	0.0587907	-0.244298	-0.897175	-1.24331	-1.4206
17.16	0.101289	0.137375	0.263641	0.864681	0.935985	0.947802	0.199918	0.598112	1.57812	1.10992	-2.49369	-4.47898													0.101289	0.102803	0.105615	0.110459	0.112538	0.113503	0.199918	0.0549844	-0.24834	-0.901734	-1.24815	-1.42558
17.17	0.101289	0.137375	0.263641	0.864681	0.935985	0.947802	0.196223	0.5947	1.57547	1.10822	-2.49748	-4.48396													0.101289	0.102803	0.105615	0.110459	0.112538	0.113503	0.196223	0.0511781	-0.252382	-0.906293	-1.25298	-1.43056
17.18	0.101289	0.137375	0.26364	0.86468	0.935985	0.947802	0.192527	0.591287	1.57283	1.10652	-2.50127	-4.48894													0.101289	0.102803	0.105615	0.110459	0.112538	0.113503	0.192527	0.0473717	-0.256424	-0.910852	-1.25782	-1.43554
17.19	0.101289	0.137375	0.263639	0.864679	0.935985	0.947802	0.188832	0.587874	1.57019	1.10482	-2.50506	-4.49392													0.101289	0.102803	0.105615	0.110459	0.112538	0.113503	0.188832	0.0435654	-0.260465	-0.915411	-1.26266	-1.44052
17.2	0.101289	0.137375	0.263639	0.864678	0.935985	0.947802	0.185136	0.584462	1.56755	1.10312	-2.50886	-4.4989													0.101289	0.102803	0.105615	0.110459	0.112538	0.113503	0.185136	0.0397591	-0.264507	-0.91997	-1.26749	-1.4455
17.21	0.101289	0.137375	0.263638	0.864678	0.935985	0.947802	0.181441	0.581049	1.5649	1.10142	-2.51265	-4.50387													0.101289	0.102803	0.105615	0.110459	0.112538	0.113503	0.181441	0.0359527	-0.268549	-0.924529	-1.27233	-1.45047
17.22	0.101289	0.137375	0.263637	0.864677	0.935985	0.947802	0.177746	0.577637	1.56226	1.09972	-2.51644	-4.50885													0.101289	0.102803	0.105615	0.110459	0.112538	0.113503	0.177746	0.0321464	-0.272591	-0.929088	-1.27717	-1.45545
17.23	0.101289	0.137375	0.263637	0.864676	0.935985	0.947802	0.17405	0.574224	1.55962	1.09803	-2.52023	-4.51383													0.101289	0.102803	0.105615	0.110459	0.112538	0.113503	0.17405	0.0283401	-0.276632	-0.933646	-1.282	-1.46043
17.24	0.101289	0.137375	0.263636	0.864675	0.935985	0.947802	0.170355	0.570812	1.55698	1.09633	-2.52403	-4.51881													0.101289	0.102803	0.105615	0.110459	0.112538	0.113503	0.170355	0.0245338	-0.280674	-0.938205	-1.28684	-1.46541
17.25	0.101289	0.137375	0.263635	0.864675	0.935985	0.947802	0.16666	0.567399	1.55433	1.09463	-2.52782	-4.52379													0.101289	0.102803	0.105615	0.110459	0.112538	0.113503	0.16666	0.0207274	-0.284716	-0.942764	-1.29168	-1.47039
17.26	0.101289	0.137375	0.263635	0.864674	0.935985	0.947802	0.162964	0.563987	1.55169	1.09293	-2.53161	-4.52877													0.101289	0.102803	0.105615	0.110459	0.112538	0.113503	0.162964	0.0169211	-0.288758	-0.947323	-1.29651	-1.47537
17.27	0.101289	0.137375	0.263634	0.864673	0.935985	0.947802	0.159269	0.560574	1.54905	1.09123	-2.5354	-4.53375													0.101289	0.102803	0.105615	0.110459	0.112538	0.113503	0.159269	0.0131148	-0.2928	-0.951882	-1.30135	-1.48035
17.28	0.101289	0.137375	0.263633	0.864672	0.935985	0.947802	0.155574	0.557162	1.5464	1.08953	-2.5392	-4.53873													0.101289	0.102803	0.105615	0.110459	0.112538	0.113503	0.155574	0.00930843	-0.296841	-0.956441	-1.30619	-1.48533
17.29	0.101289	0.137375	0.263633	0.864672	0.935985	0.947802	0.151878	0.553749	1.54376	1.08783	-2.54299	-4.54371													0.101289	0.102803	0.105615	0.110459	0.112538	0.113503	0.151878	0.0055021	-0.300883	-0.961	-1.31102	-1.49031
17.3	0.101289	0.137375	0.263632	0.864671	0.935985	0.947802	0.148183	0.550336	1.54112	1.08614	-2.54678	-4.54869													0.101289	0.102803	0.105615	0.110459	0.112538	0.113503	0.148183	0.00169577	-0.304925	-0.965559	-1.31586	-1.49529
17.31	0.101289	0.137375	0.263632	0.86467	0.935985	0.947802	0.144488	0.546924	1.53848	1.08444	-2.55058	-4.55367													0.101289	0.102803	0.105615	0.110459	0.112538	0.113503	0.144488	-0.00211056	-0.308967	-0.970118	-1.3207	-1.50027
17.32	0.101289	0.137375	0.263631	0.86467	0.935985	0.947802	0.140792	0.543511	1.53583	1.08274	-2.55437	-4.55865													0.101289	0.102803	0.105615	0.110459	0.112538	0.113503	0.140792	-0.00591689	-0.313009	-0.974676	-1.32553	-1.50525
17.33	0.101289	0.137375	0.26363	0.864669	0.935985	0.947802	0.137097	0.540099	1.53319	1.08104	-2.55816	-4.56363													0.101289	0.102803	0.105615	0.110459	0.112538	0.113503	0.137097	-0.00972322	-0.31705	-0.979235	-1.33037	-1.51023
17.34	0.101289	0.137375	0.26363	0.864668	0.935985	0.947802	0.133402	0.536686	1.53055	1.07934	-2.56195	-4.56861													0.101289	0.102803	0.105615	0.110459	0.112538	0.113503	0.133402	-0.0135295	-0.321092	-0.983794	-1.3352	-1.51521
17.35	0.101289	0.137374	0.263629	0.864668	0.935985	0.947802	0.129706	0.533274	1.52791	1.07764	-2.56575	-4.57359													0.101289	0.102803	0.105615	0.110459	0.112538	0.113503	0.129706	-0.0173359	-0.325134	-0.988353	-1.34004	-1.52019
17.36	0.101289	0.137374	0.263629	0.864667	0.935985	0.947802	0.126011	0.529861	1.52526	1.07595	-2.56954	-4.57857													0.101289	0.102803	0.105615	0.110459	0.112538	0.113503	0.126011	-0.0211422	-0.329176	-0.992912	-1.34488	-1.52517
17.37	0.101289	0.137374	0.263628	0.864666	0.935985	0.947802	0.122316	0.526449	1.52262	1.07425	-2.57333	-4.58354													0.101289	0.102803	0.105615	0.110459	0.112538	0.113503	0.122316	-0.0249485	-0.333218	-0.997471	-1.34971	-1.53014
17.38	0.101289	0.137374	0.263627	0.864666	0.935985	0.947802	0.11862	0.523036	1.51998	1.07255	-2.57712	-4.58852													0.101289	0.102803	0.105615	0.110459	0.112538	0.113503	0.11862	-0.0287549	-0.337259	-1.00203	-1.35455	-1.53512
17.39	0.101289	0.137374	0.263627	0.864665	0.935985	0.947802	0.114925	0.519624	1.51733	1.07085	-2.58092	-4.5935													0.101289	0.102803	0.105615	0.110459	0.112538	0.113503	0.114925	-0.0325612	-0.341301	-1.00659	-1.35939	-1.5401
17.4	0.101289	0.137374	0.263626	0.864664	0.935985	0.947802	0.11123	0.516211	1.51469	1.06915	-2.58471	-4.59848													0.101289	0.102803	0.105615	0.110459	0.112538	0.113503	0.11123	-0.0363675	-0.345343	-1.01115	-1.36422	-1.54508
17.41	0.101289	0.137374	0.263626	0.864663	0.935985	0.947802	0.107534	0.512798	1.51205	1.06745	-2.5885	-4.60346													0.101289	0.102803	0.105615	0.110459	0.112538	0.113503	0.107534	-0.0401739	-0.349385	-1.01571	-1.36906	-1.55006
17.42	0.101289	0.137374	0.263625	0.864663	0.935985	0.947802	0.103839	0.509386	1.50941	1.06575	-2.5923	-4.60844													0.101289	0.102803	0.105615	0.110459	0.112538	0.113503	0.103839	-0.0439802	-0.353427	-1.02027	-1.3739	-1.55504
17.43	0.101289	0.137374	0.263625	0.864662	0.935985	0.947802	0.100144	0.505973	1.50676	1.06406	-2.59609	-4.61342													0.101289	0.102803	0.105615	0.110459	0.112538	0.113503	0.100144	-0.0477865	-0.357468	-1.02482	-1.37873	-1.56002
17.44	0.101289	0.137374	0.263624	0.864661	0.935985	0.947802	0.0964482	0.502561	1.50412	1.06236	-2.59988	-4.6184													0.101289	0.102803	0.105615	0.110459	0.112538	0.113503	0.0964482	-0.0515929	-0.36151	-1.02938	-1.38357	-1.565
17.45	0.101289	0.137374	0.263623	0.864661	0.935985	0.947802	0.0927528	0.499148	1.50148	1.06066	-2.60367	-4.62338													0.101289	0.102803	0.105615	0.110459	0.112538	0.113503	0.0927528	-0.0553992	-0.365552	-1.03394	-1.38841	-1.56998
17.46	0.101289	0.137374	0.263623	0.86466	0.935985	0.947802	0.0890575	0.495736	1.49883	1.05896	-2.60747	-4.62836													0.101289	0.102803	0.105615	0.110459	0.112538	0.113503	0.0890575	-0.0592055	-0.369594	-1.0385	-1.39324	-1.57496
17.47	0.101289	0.137374	0.263622	0.864659	0.935985	0.947802	0.0853621	0.492323	1.49619	1.05726	-2.61126	-4.63334													0.101289	0.102803	0.105615	0.110459	0.112538	0.113503	0.0853621	-0.0630118	-0.373636	-1.04306	-1.39808	-1.57994
17.48	0.101289	0.137374	0.263622	0.864659	0.935985	0.947802	0.0816668	0.488911	1.49355	1.05556	-2.61505	-4.63832													0.101289	0.102803	0.105615	0.110459	0.112538	0.113503	0.0816668	-0.0668182	-0.377677	-1.04762	-1.40292	-1.58492
17.49	0.101289	0.137374	0.263621	0.864658	0.935985	0.947802	0.0779714	0.485498	1.49091	1.05386	-2.61884	-4.6433													0.101289	0.102803	0.105615	0.110459	0.112538	0.113503	0.0779714	-0.0706245	-0.381719	-1.05218	-1.40775	-1.5899
17.5	0.101289	0.137374	0.263621	0.864657	0.935985	0.947802	0.0742761	0.482085	1.48826	1.05217	-2.62264	-4.64828													0.101289	0.102803	0.105615	0.110459	0.112538	0.113503	0.0742761	-0.0744308	-0.385761	-1.05674	-1.41259	-1.59488
17.51	0.101289	0.137374	0.26362	0.864657	0.935985	0.947802	0.0705807	0.478673	1.48562	1.05047	-2.62643	-4.65326													0.101289	0.102803	0.105615	0.110459	0.112538	0.113503	0.0705807	-0.0782372	-0.389803	-1.0613	-1.41743	-1.59986
17.52	0.101289	0.137374	0.26362	0.864656	0.935985	0.947802	0.0668854	0.47526	1.48298	1.04877	-2.63022	-4.65824													0.101289	0.102803	0.105615	0.110459	0.112538	0.113503	0.0668854	-0.0820435	-0.393845	-1.06585	-1.42226	-1.60484
17.53	0.101289	0.137374	0.263619	0.864656	0.935985	0.947802	0.06319	0.471848	1.48033	1.04707	-2.63402	-4.66322													0.101289	0.102803	0.105615	0.110459	0.112538	0.113503	0.06319	-0.0858498	-0.397886	-1.07041	-1.4271	-1.60982
17.54	0.101289	0.137374	0.263618	0.864655	0.935985	0.947802	0.0594947	0.468435	1.47769	1.04537	-2.63781	-4.66819													0.101289	0.102803	0.105615	0.110459	0.112538	0.113503	0.0594947	-0.0896562	-0.401928	-1.07497	-1.43194	-1.61479
17.55	0.101289	0.137374	0.263618	0.864654	0.935985	0.947802	0.0557993	0.465023	1.47505	1.04367	-2.6416	-4.67317													0.101289	0.102803	0.105615	0.110459	0.112538	0.113503	0.0557993	-0.0934625	-0.40597	-1.07953	-1.43677	-1.61977
17.56	0.101289	0.137374	0.263617	0.864654	0.935985	0.947802	0.052104	0.46161	1.47241	1.04197	-2.64539	-4.67815													0.101289	0.102803	0.105615	0.110459	0.112538	0.113503	0.052104	-0.0972688	-0.410012	-1.08409	-1.44161	-1.62475
17.57	0.101289	0.137374	0.263617	0.864653	0.935985	0.947802	0.0484086	0.458198	1.46976	1.04028	-2.64919	-4.68313													0.101289	0.102802	0.105615	0.110459	0.112538	0.113503	0.0484086	-0.101075	-0.414054	-1.08865	-1.44645	-1.62973
17.58	0.101289	0.137374	0.263616	0.864652	0.935985	0.947802	0.0447133	0.454785	1.46712	1.03858	-2.65298	-4.68811													0.101289	0.102802	0.105615	0.110459	0.112538	0.113503	0.0447133	-0.104881	-0.418095	-1.09321	-1.45128	-1.63471
17.59	0.101289	0.137374	0.263616	0.864652	0.935985	0.947802	0.0410179	0.451372	1.46448	1.03688	-2.65677	-4.69309													0.101289	0.102802	0.105615	0.110459	0.112538	0.113503	0.0410179	-0.108688	-0.422137	-1.09777	-1.45612	-1.63969
17.6	0.101289	0.137374	0.263615	0.864651	0.935985	0.947802	0.0373226	0.44796	1.46183	1.03518	-2.66056	-4.69807													0.101289	0.102802	0.105615	0.110459	0.112538	0.113503	0.0373226	-0.112494	-0.426179	-1.10233	-1.46095	-1.64467
17.61	0.101289	0.137374	0.263615	0.86465	0.935985	0.947802	0.0336272	0.444547	1.45919	1.03348	-2.66436	-4.70305													0.101289	0.102802	0.105615	0.110459	0.112538	0.113503	0.0336272	-0.1163	-0.430221	-1.10688	-1.46579	-1.64965
17.62	0.101289	0.137374	0.263614	0.86465	0.935985	0.947802	0.0299319	0.441135	1.45655	1.03178	-2.66815	-4.70803													0.101289	0.102802	0.105615	0.110459	0.112538	0.113503	0.0299319	-0.120107	-0.434263	-1.11144	-1.47063	-1.65463
17.63	0.101289	0.137374	0.263614	0.864649	0.935985	0.947802	0.0262365	0.437722	1.4539	1.03008	-2.67194	-4.71301													0.101289	0.102802	0.105615	0.110459	0.112538	0.113503	0.0262365	-0.123913	-0.438304	-1.116	-1.47546	-1.65961
17.64	0.101289	0.137374	0.263613	0.864649	0.935985	0.947802	0.0225412	0.43431	1.45126	1.02839	-2.67573	-4.71799													0.101289	0.102802	0.105615	0.110459	0.112538	0.113503	0.0225412	-0.127719	-0.442346	-1.12056	-1.4803	-1.66459
17.65	0.101289	0.137374	0.263613	0.864648	0.935985	0.947802	0.0188458	0.430897	1.44862	1.02669	-2.67953	-4.72297													0.101289	0.102802	0.105615	0.110459	0.112538	0.113503	0.0188458	-0.131526	-0.446388	-1.12512	-1.48514	-1.66957
17.66	0.101289	0.137374	0.263612	0.864647	0.935985	0.947802	0.0151505	0.427485	1.44598	1.02499	-2.68332	-4.72795													0.101289	0.102802	0.105615	0.110459	0.112538	0.113503	0.0151505	-0.135332	-0.45043	-1.12968	-1.48997	-1.67455
17.67	0.101289	0.137374	0.263612	0.864647	0.935985	0.947802	0.0114551	0.424072	1.44333	1.02329	-2.68711	-4.73293													0.101289	0.102802	0.105615	0.110459	0.112538	0.113503	0.0114551	-0.139138	-0.454472	-1.13424	-1.49481	-1.67953
17.68	0.101289	0.137374	0.263611	0.864646	0.935985	0.947802	0.00775979	0.420659	1.44069	1.02159	-2.69091	-4.73791													0.101289	0.102802	0.105615	0.110459	0.112538	0.113503	0.00775979	-0.142945	-0.458513	-1.1388	-1.49965	-1.68451
17.69	0.101289	0.137374	0.263611	0.864645	0.935985	0.947802	0.00406444	0.417247	1.43805	1.01989	-2.6947	-4.74289													0.101289	0.102802	0.105615	0.110459	0.112538	0.113503	0.00406444	-0.146751	-0.462555	-1.14336	-1.50448	-1.68949
17.7	0.101289	0.137374	0.26361	0.864645	0.935985	0.947802	0.000369094	0.413834	1.4354	1.01819	-2.69849	-4.74786													0.101289	0.102802	0.105615	0.110459	0.112538	0.113503	0.000369094	-0.150557	-0.466597	-1.14791	-1.50932	-1.69446
17.71	0.101289	0.137373	0.26361	0.864644	0.935985	0.947802	-0.00332626	0.410422	1.43276	1.0165	-2.70228	-4.75284													0.101289	0.102802	0.105615	0.110459	0.112538	0.113503	-0.00332626	-0.154364	-0.470639	-1.15247	-1.51416	-1.69944
17.72	0.101289	0.137373	0.263609	0.864644	0.935985	0.947802	-0.00702161	0.407009	1.43012	1.0148	-2.70608	-4.75782													0.101289	0.102802	0.105615	0.110459	0.112538	0.113503	-0.00702161	-0.15817	-0.474681	-1.15703	-1.51899	-1.70442
17.73	0.101289	0.137373	0.263609	0.864643	0.935985	0.947802	-0.010717	0.403597	1.42748	1.0131	-2.70987	-4.7628													0.101289	0.102802	0.105615	0.110459	0.112538	0.113503	-0.010717	-0.161976	-0.478722	-1.16159	-1.52383	-1.7094
17.74	0.101289	0.137373	0.263608	0.864642	0.935985	0.947802	-0.0144123	0.400184	1.42483	1.0114	-2.71366	-4.76778													0.101289	0.102802	0.105615	0.110459	0.112538	0.113503	-0.0144123	-0.165783	-0.482764	-1.16615	-1.52867	-1.71438
17.75	0.101289	0.137373	0.263608	0.864642	0.935985	0.947802	-0.0181077	0.396772	1.42219	1.0097	-2.71745	-4.77276													0.101289	0.102802	0.105615	0.110459	0.112538	0.113503	-0.0181077	-0.169589	-0.486806	-1.17071	-1.5335	-1.71936
17.76	0.101289	0.137373	0.263608	0.864641	0.935985	0.947802	-0.021803	0.393359	1.41955	1.008	-2.72125	-4.77774													0.101289	0.102802	0.105615	0.110459	0.112538	0.113503	-0.021803	-0.173395	-0.490848	-1.17527	-1.53834	-1.72434
17.77	0.101289	0.137373	0.263607	0.864641	0.935985	0.947802	-0.0254984	0.389946	1.4169	1.0063	-2.72504	-4.78272													0.101289	0.102802	0.105615	0.110459	0.112538	0.113503	-0.0254984	-0.177202	-0.49489	-1.17983	-1.54318	-1.72932
[truncated: 1,023 more rows]

## Sheet: B
Time	cell0	cell0.3	cell0.5	cell0.729	cell0.9	cell1	Viral0	Viral0.3	Viral0.5	Viral0.729	Viral0.9	Viral1
[truncated: 2,801 more rows]

## Sheet: C
Time	cell0	cell0.3	cell0.5	cell0.729	cell0.9	cell1	Viral0	Viral0.3	Viral0.5	Viral0.729	Viral0.9	Viral1
[truncated: 2,801 more rows]
