# Supplementary material for: Incomplete antiviral treatment may induce longer durations of viral shedding during SARS-CoV-2 infection
Source: Life Sci Alliance. 2021 Aug 3;4(10):e202101049. doi: 10.26508/lsa.202101049 (PMC8340032; doi:10.26508/lsa.202101049)
Supplement: Supplementary file 12 [file LSA-2021-01049_SdataFS5.xlsx]

## Sheet: FigS5_A(point)
Day	RM A(nose)	RM B(nose)	RM C(nose)	RM D(nose)	RM 7(nose)	RM8(nose)	RM 9(nose)	RM 10(nose)	RM 11(nose)	RM 12(nose)	RM A(throat)	RM D(throat)	RM 7(throat)	RM 8(throat)	RM 9(throat)	RM 10(throat)	RM 11(throat)	RM 12(throat)	RM A (green)	RM B (green)	RM C (green)	RM D (green)	RM7 (green)	RM8 (green)	RM9 (green)	RM10 (green)	RM11 (green)	RM12 (green)
0	0	0	0	0	0	0	0	0	0	0	0	0	0	0	0	0	0	0
1	7.08731	7.28211	6.82784	6.41735	6.32854	5.00322	6.20501	8.24323	6.15944	7.36075	5.36726	4.22213	4.75539	0	2.60529	5.77266	6.4662	8.56379	8.45484	7.1903	8.47158	8.38154	8.65365	6.87148	7.94392	8.31857	7.09849	8.01523
2					5.63984	7.11591	6.95236	7.26932	7.35853	7.72567			3.43359	3.33153	2.30639	6.57454	2.85745	4.44805
3	4.36519	6.95056	5.24216	4.45542	4.0225	5.84072	0	6.90447	5.46594	6.72455	0	0	3.82734	0	5.86791	3.49875	4.91024	6.39297	6.82431	5.5586	6.54926	6.20365	7.02051	5.79154	6.81815	7.16053	7.44818	6.92733
4					5.03227	4.7577	3.86166	6.11117	6.41862	6.30746			5.39472	4.60973	5.40351	5.81432	4.79371	6.07444
5	6.45668	5.16343	4.94702	3.23763	3.33721	1.58773	3.90835	2.89467	4.36701	5.18362	4.59516	0	4.02934	0	0	0	0	5.40237	5.72128	4.9321	5.9128	6.42225
6					1.98291	3.2437	4.17711	5.52945	3.91371	4.74489			5.40199	4.85145	3.52808	5.12354	5.27498	3.97632
7	4.02492	4.4805	3.60304	0	2.34414	0	4.82071	4.24074	0	2.14241	4.91799	4.51822	0	4.17506	2.94524	0	3.62356	0					5.07076	3.99831	3.5487	4.85826	5.00392	3.61616
10	2.9287	4.88026	4.43628	3.9207							3.18136	0
12	0	3.02649	3.7365	0							1.8161	5.46434
14	2.01536	0	1.69504	0							0	0
17	0	0	0	0							0	0
21	0	0	0	0							0	0

## Sheet: FigS5_A(line)
time	RM A(nose)	RM B(nose)	RM C(nose)	RM D(nose)	RM 7(nose)	RM8(nose)	RM 9(nose)	RM 10(nose)	RM 11(nose)	RM 12(nose)	RM A(throat)	RM D(throat)	RM 7(throat)	RM 8(throat)	RM 9(throat)	RM 10(throat)	RM 11(throat)	RM 12(throat)	RM A (green)	RM B (green)	RM C (green)	RM D (green)	RM7 (green)	RM8 (green)	RM9 (green)	RM10 (green)	RM11 (green)	RM12 (green)
0	0	0	0	0	0	0	0	0	0	0	0	0	0	0	0	0	0	0	0	0	0	0	0	0	0	0	0	0
0.001	0.142972	0.195439	0.148199	0.139206	0.163939	0.167493	0.149249	0.178982	0.158789	0.177857	0.0551631	0.0440304	0.0482787	0.0127573	0.0189778	0.0603238	0.0649878	0.0759078	8.25164	7.06555	8.22823	8.2366	8.31257	7.07349	8.03797	8.27925	8.09441	8.13422
0.002	0.285943	0.390879	0.296398	0.278412	0.327878	0.334987	0.298499	0.357964	0.317579	0.355715	0.110326	0.0880609	0.0965576	0.0255147	0.0379556	0.120648	0.129976	0.151816	8.31356	8.19943	8.30724	8.30953	8.33679	8.20016	8.27524	8.32271	8.28282	8.2878
0.003	0.428917	0.586318	0.444599	0.417619	0.491819	0.502482	0.44775	0.536947	0.47637	0.533574	0.165489	0.132091	0.144836	0.038272	0.0569334	0.180972	0.194964	0.227724	8.30857	8.19367	8.30227	8.3047	8.33201	8.19451	8.26963	8.31784	8.27803	8.28219
0.004	0.571888	0.781759	0.592796	0.556824	0.655757	0.669974	0.596998	0.715929	0.635158	0.711431	0.220653	0.176122	0.193115	0.0510294	0.0759112	0.241296	0.259952	0.303632	8.30358	8.18784	8.29731	8.29986	8.32722	8.18879	8.26401	8.31296	8.27323	8.27656
0.005	0.71486	0.977199	0.740996	0.696031	0.819697	0.837468	0.746248	0.894912	0.793948	0.88929	0.275816	0.220152	0.241394	0.0637867	0.0948889	0.30162	0.32494	0.37954	8.2986	8.18201	8.29234	8.29502	8.32244	8.18307	8.25839	8.30809	8.26843	8.27094
0.006	0.857832	1.17264	0.889195	0.835237	0.983636	1.00496	0.895498	1.0739	0.952738	1.06715	0.330979	0.264182	0.289673	0.0765441	0.113867	0.361944	0.389928	0.455448	8.29361	8.17617	8.28738	8.29019	8.31766	8.17734	8.25278	8.30322	8.26363	8.26531
0.007	1.0008	1.36809	1.0374	0.974444	1.14758	1.17246	1.04475	1.25288	1.11153	1.24501	0.386142	0.308213	0.337951	0.0893014	0.132844	0.422267	0.454915	0.531355	8.28862	8.17034	8.28241	8.28535	8.31288	8.17162	8.24716	8.29834	8.25884	8.25969
0.008	1.14378	1.56353	1.1856	1.11365	1.31152	1.33996	1.194	1.43187	1.27032	1.42287	0.441305	0.352243	0.38623	0.102059	0.151822	0.482591	0.519903	0.607263	8.28363	8.16451	8.27745	8.28051	8.3081	8.16589	8.24154	8.29347	8.25404	8.25406
0.009	1.28675	1.75897	1.3338	1.25286	1.47546	1.50745	1.34326	1.61085	1.42912	1.60073	0.496468	0.396273	0.434508	0.114816	0.1708	0.542914	0.58489	0.68317	8.27864	8.15867	8.27248	8.27567	8.30331	8.16017	8.23592	8.2886	8.24924	8.24844
0.01	1.42973	1.95441	1.482	1.39207	1.63941	1.67495	1.49251	1.78984	1.58791	1.77859	0.551631	0.440303	0.482787	0.127573	0.189778	0.603238	0.649878	0.759078	8.27365	8.15284	8.26752	8.27084	8.29853	8.15445	8.2303	8.28373	8.24444	8.24281
0.011	1.5727	2.14986	1.6302	1.53128	1.80335	1.84245	1.64176	1.96882	1.7467	1.95645	0.606793	0.484333	0.531065	0.140331	0.208755	0.663561	0.714865	0.834985	8.26866	8.14701	8.26255	8.266	8.29375	8.14872	8.22468	8.27885	8.23964	8.23719
0.012	1.71568	2.3453	1.7784	1.67049	1.96729	2.00994	1.79101	2.14781	1.90549	2.13431	0.661956	0.528364	0.579344	0.153088	0.227733	0.723885	0.779852	0.910893	8.26367	8.14117	8.25759	8.26116	8.28897	8.143	8.21906	8.27398	8.23485	8.23156
0.013	1.85865	2.54074	1.9266	1.80969	2.13123	2.17744	1.94026	2.32679	2.06428	2.31217	0.717119	0.572394	0.627622	0.165845	0.246711	0.784208	0.84484	0.9868	8.25868	8.13534	8.25262	8.25632	8.28418	8.13727	8.21344	8.26911	8.23005	8.22594
0.014	2.00163	2.73617	2.07481	1.9489	2.29517	2.34493	2.08951	2.50577	2.22307	2.49003	0.772281	0.616424	0.6759	0.178603	0.265689	0.844531	0.909827	1.06271	8.2537	8.1295	8.24766	8.25149	8.2794	8.13155	8.20782	8.26423	8.22525	8.22031
0.015	2.1446	2.93161	2.22301	2.08811	2.45911	2.51242	2.23876	2.68475	2.38186	2.66789	0.827444	0.660454	0.724179	0.19136	0.284666	0.904854	0.974814	1.13861	8.24871	8.12367	8.2427	8.24665	8.27462	8.12583	8.2022	8.25936	8.22045	8.21469
0.016	2.28757	3.12704	2.37121	2.22732	2.62305	2.67992	2.38801	2.86373	2.54065	2.84574	0.882606	0.704484	0.772457	0.204117	0.303644	0.965177	1.0398	1.21452	8.24372	8.11784	8.23773	8.24181	8.26984	8.1201	8.19658	8.25449	8.21565	8.20906
0.017	2.43054	3.32246	2.5194	2.36652	2.78698	2.84741	2.53726	3.04271	2.69944	3.02359	0.937768	0.748514	0.820735	0.216874	0.322622	1.0255	1.10479	1.29043	8.23873	8.112	8.23277	8.23697	8.26506	8.11438	8.19096	8.24961	8.21086	8.20344
0.018	2.57351	3.51787	2.6676	2.50573	2.95092	3.01489	2.68651	3.22168	2.85823	3.20144	0.992931	0.792544	0.869013	0.229632	0.341599	1.08582	1.16977	1.36633	8.23374	8.10617	8.2278	8.23214	8.26027	8.10865	8.18534	8.24474	8.20606	8.19781
0.019	2.71648	3.71327	2.8158	2.64493	3.11484	3.18237	2.83576	3.40064	3.01701	3.37927	1.04809	0.836573	0.917291	0.242389	0.360577	1.14615	1.23476	1.44224	8.22875	8.10034	8.22284	8.2273	8.25549	8.10293	8.17973	8.23987	8.20126	8.19219
0.02	2.85945	3.90863	2.96399	2.78414	3.27877	3.34985	2.985	3.57958	3.17578	3.5571	1.10325	0.880603	0.965569	0.255146	0.379554	1.20647	1.29975	1.51814	8.22376	8.0945	8.21787	8.22246	8.25071	8.0972	8.17411	8.23499	8.19646	8.18656
0.021	3.00241	4.10395	3.11218	2.92334	3.44268	3.51731	3.13424	3.75851	3.33456	3.73491	1.15842	0.924633	1.01385	0.267903	0.398532	1.26679	1.36473	1.59405	8.21877	8.08867	8.21291	8.21762	8.24593	8.09148	8.16849	8.23012	8.19167	8.18094
0.022	3.14537	4.29921	3.26036	3.06253	3.60658	3.68476	3.28347	3.93741	3.49332	3.91269	1.21358	0.968662	1.06212	0.280661	0.41751	1.32711	1.42972	1.66995	8.21378	8.08284	8.20794	8.21279	8.24115	8.08576	8.16287	8.22525	8.18687	8.17531
0.023	3.28833	4.49435	3.40854	3.20172	3.77047	3.85218	3.43269	4.11627	3.65206	4.09043	1.26874	1.01269	1.1104	0.293418	0.436487	1.38743	1.4947	1.74585	8.2088	8.077	8.20298	8.20795	8.23636	8.08003	8.15725	8.22037	8.18207	8.16969
0.024	3.43127	4.68933	3.5567	3.34091	3.93432	4.01958	3.58191	4.29507	3.81079	4.26811	1.3239	1.05672	1.15868	0.306175	0.455465	1.44775	1.55969	1.82175	8.20381	8.07117	8.19801	8.20311	8.23158	8.07431	8.15163	8.2155	8.17727	8.16406
0.025	3.57421	4.88404	3.70485	3.48009	4.09813	4.18692	3.7311	4.47376	3.96949	4.4457	1.37906	1.10075	1.20696	0.318932	0.474442	1.50807	1.62467	1.89765	8.19882	8.06534	8.19305	8.19827	8.2268	8.06858	8.14601	8.21063	8.17247	8.15844
0.026	3.71713	5.07834	3.85298	3.61925	4.26189	4.35419	3.88028	4.65231	4.12815	4.62315	1.43422	1.14478	1.25523	0.331689	0.49342	1.5684	1.68965	1.97355	8.19383	8.0595	8.18808	8.19343	8.22202	8.06286	8.14039	8.20575	8.16768	8.15281
0.027	3.86003	5.272	4.00108	3.7584	4.42556	4.52135	4.02942	4.83063	4.28675	4.80039	1.48938	1.18881	1.30351	0.344447	0.512397	1.62871	1.75464	2.04945	8.18884	8.05367	8.18312	8.1886	8.21724	8.05714	8.13477	8.20088	8.16288	8.14719
0.028	4.00291	5.46465	4.14914	3.89753	4.58911	4.68836	4.17852	5.00862	4.44526	4.97732	1.54454	1.23284	1.35179	0.357204	0.531375	1.68903	1.81962	2.12535	8.18385	8.04784	8.17815	8.18376	8.21245	8.05141	8.12915	8.19601	8.15808	8.14156
0.029	4.14574	5.65577	4.29714	4.03663	4.75248	4.85513	4.32756	5.18611	4.60365	5.15379	1.5997	1.27687	1.40006	0.369961	0.550352	1.74935	1.8846	2.20124	8.17886	8.042	8.17319	8.17892	8.20767	8.04569	8.12353	8.19113	8.15328	8.13594
0.03	4.28852	5.84453	4.44507	4.17568	4.91559	5.02157	4.4765	5.36284	4.76186	5.32956	1.65486	1.32089	1.44834	0.382718	0.56933	1.80967	1.94958	2.27713	8.17387	8.03617	8.16822	8.17408	8.20289	8.03996	8.11791	8.18626	8.14849	8.13031
0.031	4.43122	6.02972	4.59287	4.31468	5.07832	5.18752	4.62533	5.53846	4.91982	5.5043	1.71002	1.36492	1.49661	0.395475	0.588307	1.86999	2.01455	2.35301	8.16888	8.03034	8.16326	8.16925	8.19811	8.03424	8.1123	8.18139	8.14369	8.12469
0.032	4.57381	6.20965	4.74052	4.45359	5.24049	5.35276	4.77397	5.71241	5.07741	5.6775	1.76517	1.40895	1.54489	0.408232	0.607285	1.9303	2.07953	2.4289	8.1639	8.0245	8.15829	8.16441	8.19332	8.02852	8.10668	8.17651	8.13889	8.11906
0.033	4.71625	6.38198	4.88794	4.59239	5.40188	5.51695	4.92237	5.88391	5.23448	5.84846	1.82033	1.45298	1.59316	0.42099	0.626262	1.99062	2.1445	2.50477	8.15891	8.01867	8.15333	8.15957	8.18854	8.02279	8.10106	8.17164	8.13409	8.11344
0.034	4.8585	6.54383	5.03505	4.73105	5.56212	5.67964	5.07043	6.05188	5.3908	6.01615	1.87549	1.497	1.64144	0.433747	0.645239	2.05093	2.20948	2.58064	8.15392	8.01284	8.14836	8.15473	8.18376	8.01707	8.09544	8.16677	8.12929	8.10781
0.035	5.00045	6.69197	5.18172	4.86949	5.72073	5.84017	5.218	6.21483	5.54606	6.1792	1.93064	1.54103	1.68971	0.446504	0.664217	2.11124	2.27444	2.65651	8.14893	8.007	8.1434	8.1499	8.17898	8.01134	8.08982	8.16189	8.1245	8.10219
0.036	5.14202	6.82336	5.32777	5.00765	5.87702	5.99766	5.3649	6.37083	5.69981	6.33581	1.98579	1.58506	1.73799	0.459261	0.683194	2.17155	2.33941	2.73236	8.14394	8.00117	8.13843	8.14506	8.1742	8.00562	8.0842	8.15702	8.1197	8.09656
0.037	5.28304	6.93591	5.47298	5.14541	6.03008	6.1509	5.51085	6.51757	5.85147	6.48378	2.04095	1.62908	1.78626	0.472018	0.702171	2.23185	2.40437	2.80821	8.13895	7.99533	8.13347	8.14022	8.16941	7.99989	8.07858	8.15215	8.1149	8.09094
0.038	5.42332	7.02903	5.61701	5.28264	6.17869	6.29837	5.65549	6.65256	6.0002	6.62067	2.0961	1.67311	1.83453	0.484775	0.721149	2.29216	2.46933	2.88404	8.13396	7.9895	8.1285	8.13538	8.16463	7.99417	8.07296	8.14727	8.1101	8.08531
0.039	5.56258	7.10374	5.75941	5.41913	6.32132	6.43822	5.79835	6.77347	6.14495	6.74411	2.15125	1.71713	1.8828	0.497532	0.740126	2.35246	2.53429	2.95986	8.12897	7.98367	8.12354	8.13055	8.15985	7.98845	8.06734	8.1424	8.1053	8.07969
0.04	5.70046	7.16227	5.89961	5.55463	6.45618	6.56839	5.93876	6.87863	6.28439	6.85227	2.20639	1.76116	1.93107	0.510289	0.759103	2.41276	2.59923	3.03566	8.12398	7.97783	8.11857	8.12571	8.15507	7.98272	8.06172	8.13753	8.10051	8.07407
0.041	5.83646	7.20735	6.03684	5.6888	6.58133	6.68685	6.07589	6.96741	6.41692	6.94428	2.26154	1.80518	1.97934	0.523046	0.77808	2.47305	2.66418	3.11145	8.119	7.972	8.11361	8.12087	8.15029	7.977	8.0561	8.13265	8.09571	8.06844
0.042	5.96995	7.24172	6.17013	5.82116	6.69488	6.79193	6.20869	7.04035	6.54081	7.02039	2.31668	1.84921	2.02761	0.535803	0.797057	2.53334	2.72911	3.1872	8.11401	7.96617	8.10864	8.11603	8.1455	7.97127	8.05048	8.12778	8.09091	8.06282
0.043	6.10014	7.26776	6.29831	5.95114	6.79537	6.88266	6.33589	7.09894	6.65433	7.08188	2.37182	1.89323	2.07587	0.54856	0.816035	2.59363	2.79404	3.26293	8.10902	7.96033	8.10368	8.1112	8.14072	7.96555	8.04486	8.12291	8.08611	8.05719
0.044	6.22603	7.28742	6.42005	6.07798	6.882	6.95895	6.45609	7.1452	6.75602	7.13064	2.42695	1.93725	2.12414	0.561317	0.835012	2.65391	2.85895	3.33863	8.10403	7.9545	8.09871	8.10636	8.13594	7.95983	8.03925	8.11803	8.08132	8.05157
0.045	6.34649	7.3022	6.5339	6.2008	6.95481	7.02156	6.56782	7.18131	6.84496	7.16879	2.48209	1.98127	2.1724	0.574074	0.853989	2.71418	2.92386	3.41429	8.09904	7.94867	8.09375	8.10152	8.13116	7.9541	8.03363	8.11316	8.07652	8.04594
0.046	6.46024	7.31325	6.63851	6.31853	7.01462	7.07192	6.66971	7.20926	6.92094	7.19837	2.53722	2.02529	2.22066	0.586831	0.872966	2.77444	2.98875	3.48989	8.09405	7.94283	8.08878	8.09668	8.12638	7.94838	8.02801	8.10829	8.07172	8.04032
0.047	6.56601	7.32143	6.73274	6.43	7.06279	7.11175	6.76074	7.23077	6.98447	7.22114	2.59234	2.06931	2.26892	0.599588	0.891943	2.8347	3.05362	3.56544	8.08906	7.937	8.08382	8.09185	8.12159	7.94265	8.02239	8.10341	8.06692	8.03469
0.048	6.66264	7.32738	6.81589	6.53401	7.10097	7.14284	6.84035	7.24724	7.03662	7.23855	2.64746	2.11333	2.31718	0.612345	0.910919	2.89494	3.11848	3.64093	8.08407	7.93117	8.07885	8.08701	8.11681	7.93693	8.01677	8.09854	8.06212	8.02907
0.049	6.74927	7.33159	6.8878	6.62948	7.13082	7.1668	6.90856	7.25976	7.07881	7.25177	2.70257	2.15734	2.36544	0.625102	0.929896	2.95518	3.18332	3.71633	8.07908	7.92533	8.07389	8.08217	8.11203	7.93121	8.01115	8.09367	8.05733	8.02344
0.05	6.82544	7.33441	6.94884	6.71552	7.15386	7.18505	6.96592	7.2692	7.11254	7.26169	2.75767	2.20136	2.41369	0.637859	0.948873	3.01539	3.24813	3.79163	8.0741	7.9195	8.06892	8.07733	8.10725	7.92548	8.00553	8.08879	8.05253	8.01782
0.051	6.89118	7.33612	6.99986	6.79164	7.17141	7.19873	7.01342	7.27619	7.13928	7.26903	2.81277	2.24537	2.46194	0.650616	0.96785	3.0756	3.31291	3.86683	8.06911	7.91367	8.06396	8.0725	8.10246	7.91976	7.99991	8.08392	8.04773	8.01219
0.052	6.94699	7.33694	7.04197	6.85776	7.18456	7.20879	7.05224	7.28125	7.16032	7.27431	2.86786	2.28938	2.51018	0.663373	0.986827	3.13579	3.37766	3.94188	8.06412	7.90783	8.05899	8.06766	8.09768	7.91403	7.99429	8.07905	8.04293	8.00657
0.053	6.99371	7.33703	7.07638	6.91422	7.19419	7.21595	7.08366	7.28477	7.17675	7.27794	2.92294	2.33339	2.55842	0.676129	1.0058	3.19595	3.44237	4.01678	8.05913	7.902	8.05403	8.06282	8.0929	7.90831	7.98867	8.07417	8.03814	8.00094
0.054	7.03237	7.33652	7.10432	6.96174	7.20099	7.22078	7.10888	7.28704	7.18947	7.28025	2.97801	2.37739	2.60666	0.688886	1.02478	3.25609	3.50704	4.09149	8.05414	7.89617	8.04906	8.05798	8.08812	7.90259	7.98305	8.0693	8.03334	7.99532
0.055	7.06409	7.33552	7.12688	7.00122	7.20552	7.22374	7.12897	7.2883	7.19921	7.28149	3.03306	2.4214	2.65489	0.701643	1.04376	3.31621	3.57165	4.16597	8.04915	7.89033	8.0441	8.05315	8.08334	7.89686	7.97743	8.06443	8.02854	7.98969
0.056	7.08993	7.3341	7.14503	7.03369	7.2082	7.22518	7.14488	7.28873	7.20653	7.28184	3.0881	2.4654	2.70312	0.7144	1.06273	3.3763	3.63621	4.24018	8.04416	7.8845	8.03913	8.04831	8.07855	7.89114	7.97181	8.05955	8.02374	7.98407
0.057	7.11088	7.33233	7.15957	7.06016	7.20937	7.22538	7.15736	7.28847	7.2119	7.28146	3.14312	2.50939	2.75134	0.727156	1.08171	3.43635	3.7007	4.31408	8.03917	7.87867	8.03417	8.04347	8.07377	7.88541	7.9662	8.05468	8.01894	7.97844
0.058	7.12777	7.33026	7.17116	7.08159	7.20932	7.22455	7.16705	7.28763	7.21567	7.28048	3.19813	2.55339	2.79955	0.739913	1.10069	3.49635	3.76511	4.38761	8.03418	7.87283	8.0292	8.03863	8.06899	7.87969	7.96058	8.04981	8.01415	7.97282
0.059	7.14134	7.32794	7.18035	7.09879	7.20824	7.22287	7.17446	7.28632	7.21814	7.27898	3.25311	2.59738	2.84776	0.75267	1.11966	3.55632	3.82942	4.4607	8.0292	7.867	8.02424	8.0338	8.06421	7.87397	7.95496	8.04493	8.00935	7.96719
0.06	7.15216	7.3254	7.18758	7.1125	7.20632	7.22047	7.18001	7.28459	7.21953	7.27706	3.30806	2.64136	2.89595	0.765427	1.13864	3.61623	3.89363	4.53327	8.02421	7.86117	8.01927	8.02896	8.05943	7.86824	7.94934	8.04006	8.00455	7.96157
0.061	7.16073	7.32267	7.19319	7.12332	7.20368	7.21748	7.18402	7.28253	7.22002	7.27477	3.36299	2.68534	2.94414	0.778183	1.15761	3.67607	3.95771	4.60525	8.01922	7.85533	8.01431	8.02412	8.05464	7.86252	7.94372	8.03519	7.99975	7.95594
0.062	7.16744	7.31977	7.19747	7.13175	7.20044	7.21398	7.18675	7.28016	7.21977	7.27217	3.41789	2.72932	2.99232	0.79094	1.17659	3.73585	4.02165	4.67651	8.01423	7.8495	8.00934	8.01928	8.04986	7.85679	7.9381	8.03032	7.99495	7.95032
0.063	7.17262	7.31673	7.20063	7.1382	7.19669	7.21004	7.18842	7.27754	7.21888	7.2693	3.47275	2.77329	3.04048	0.803697	1.19557	3.79555	4.08542	4.74696	8.00924	7.84367	8.00438	8.01445	8.04508	7.85107	7.93248	8.02544	7.99016	7.94469
0.064	7.17651	7.31357	7.20288	7.143	7.1925	7.20573	7.1892	7.2747	7.21745	7.26619	3.52758	2.81725	3.08864	0.816453	1.21454	3.85515	4.149	4.81644	8.00425	7.83783	7.99941	8.00961	8.0403	7.84534	7.92686	8.02057	7.98536	7.93907
0.065	7.17934	7.3103	7.20434	7.14642	7.18793	7.2011	7.18923	7.27166	7.21557	7.26288	3.58235	2.8612	3.13677	0.82921	1.23352	3.91465	4.21236	4.88482	7.99926	7.832	7.99445	8.00477	8.03552	7.83962	7.92124	8.0157	7.98056	7.93344
0.066	7.18126	7.30692	7.20514	7.14869	7.18304	7.19619	7.18863	7.26846	7.2133	7.2594	3.63708	2.90515	3.18489	0.841966	1.25249	3.97402	4.27546	4.95194	7.99427	7.82617	7.98948	7.99993	8.03073	7.8339	7.91562	8.01082	7.97576	7.92782
0.067	7.18243	7.30346	7.20539	7.14999	7.17786	7.19104	7.18749	7.26511	7.21068	7.25575	3.69174	2.94909	3.23299	0.854723	1.27147	4.03326	4.33827	5.01759	7.98929	7.82033	7.98452	7.9951	8.02595	7.82817	7.91	8.00595	7.97097	7.92219
0.068	7.18295	7.29992	7.20516	7.15047	7.17244	7.18567	7.18588	7.26162	7.20778	7.25197	3.74634	2.99302	3.28107	0.867479	1.29044	4.09234	4.40074	5.0816	7.9843	7.8145	7.97955	7.99026	8.02117	7.82245	7.90438	8.00108	7.96617	7.91657
0.069	7.18292	7.29631	7.20452	7.15024	7.1668	7.18011	7.18388	7.25802	7.20462	7.24807	3.80086	3.03694	3.32913	0.880236	1.30942	4.15124	4.46283	5.14374	7.97931	7.80866	7.97459	7.98542	8.01639	7.81672	7.89877	7.9962	7.96137	7.91094
0.07	7.18242	7.29264	7.20352	7.14942	7.16097	7.17439	7.18153	7.25432	7.20123	7.24406	3.8553	3.08084	3.37716	0.892992	1.32839	4.20993	4.52446	5.20379	7.97432	7.80283	7.96962	7.98058	8.0116	7.811	7.89315	7.99133	7.95657	7.90532
0.071	7.1815	7.28891	7.20222	7.14808	7.15496	7.16851	7.17887	7.25053	7.19765	7.23995	3.90964	3.12473	3.42517	0.905748	1.34737	4.26839	4.58559	5.26154	7.96933	7.797	7.96466	7.97575	8.00682	7.80528	7.88753	7.98646	7.95177	7.89969
0.072	7.18024	7.28513	7.20065	7.14629	7.14881	7.16251	7.17596	7.24665	7.19389	7.23575	3.96387	3.16861	3.47314	0.918505	1.36634	4.32658	4.64614	5.31676	7.96434	7.79116	7.95969	7.97091	8.00204	7.79955	7.88191	7.98158	7.94698	7.89407
0.073	7.17866	7.28131	7.19884	7.14411	7.14252	7.15638	7.17281	7.24269	7.18998	7.23148	4.01798	3.21247	3.52107	0.931261	1.38532	4.38446	4.70603	5.36923	7.95935	7.78533	7.95473	7.96607	7.99726	7.79383	7.87629	7.97671	7.94218	7.88844
0.074	7.17682	7.27744	7.19683	7.1416	7.13611	7.15015	7.16945	7.23867	7.18594	7.22713	4.07195	3.25632	3.56896	0.944017	1.40429	4.44199	4.76517	5.41877	7.95436	7.7795	7.94976	7.96123	7.99248	7.7881	7.87067	7.97184	7.93738	7.88282
0.075	7.17474	7.27353	7.19463	7.13879	7.12959	7.14383	7.16592	7.23459	7.18177	7.22272	4.12575	3.30014	3.61681	0.956774	1.42327	4.49913	4.82346	5.46521	7.94937	7.77366	7.9448	7.9564	7.98769	7.78238	7.86505	7.96696	7.93258	7.8772
0.076	7.17244	7.26959	7.19227	7.13572	7.12297	7.13741	7.16223	7.23046	7.17749	7.21826	4.17938	3.34394	3.66461	0.96953	1.44224	4.55583	4.88079	5.50842	7.94439	7.76783	7.93983	7.95156	7.98291	7.77666	7.85943	7.96209	7.92779	7.87157
0.077	7.16997	7.26561	7.18977	7.13242	7.11626	7.13092	7.15839	7.22627	7.17311	7.21374	4.23281	3.38772	3.71236	0.982286	1.46122	4.61202	4.93705	5.5483	7.9394	7.762	7.93487	7.94672	7.97813	7.77093	7.85381	7.95722	7.92299	7.86595
0.078	7.16733	7.26161	7.18714	7.12892	7.10947	7.12436	7.15442	7.22204	7.16864	7.20917	4.28602	3.43147	3.76004	0.995042	1.48019	4.66764	4.99212	5.58483	7.93441	7.75616	7.9299	7.94188	7.97335	7.76521	7.84819	7.95234	7.91819	7.86032
0.079	7.16454	7.25758	7.1844	7.12524	7.10261	7.11773	7.15034	7.21776	7.16409	7.20455	4.33896	3.47519	3.80765	1.0078	1.49917	4.72263	5.04586	5.618	7.92942	7.75033	7.92494	7.93705	7.96857	7.75948	7.84257	7.94747	7.91339	7.8547
0.08	7.16162	7.25352	7.18155	7.12139	7.09568	7.11104	7.14615	7.21345	7.15947	7.1999	4.39163	3.51888	3.85518	1.02055	1.51814	4.77689	5.09814	5.64787	7.92443	7.7445	7.91997	7.93221	7.96378	7.75376	7.83695	7.9426	7.90859	7.84907
0.081	7.15858	7.24944	7.1786	7.11739	7.08869	7.1043	7.14187	7.2091	7.15478	7.19521	4.44396	3.56253	3.90263	1.03331	1.53711	4.83036	5.14881	5.67455	7.91944	7.73866	7.91501	7.92737	7.959	7.74804	7.83133	7.93772	7.9038	7.84345
0.082	7.15543	7.24534	7.17558	7.11327	7.08164	7.0975	7.13751	7.20472	7.15003	7.19049	4.49594	3.60615	3.94998	1.04607	1.55609	4.88293	5.19774	5.69818	7.91445	7.73283	7.91004	7.92253	7.95422	7.74231	7.82572	7.93285	7.899	7.83782
0.083	7.15219	7.24122	7.17247	7.10903	7.07455	7.09067	7.13306	7.20031	7.14522	7.18573	4.54752	3.64971	3.99723	1.05882	1.57506	4.93451	5.24478	5.71892	7.90946	7.727	7.90508	7.9177	7.94944	7.73659	7.8201	7.92798	7.8942	7.8322
0.084	7.14886	7.23708	7.1693	7.10468	7.0674	7.08378	7.12855	7.19587	7.14036	7.18094	4.59864	3.69323	4.04436	1.07158	1.59403	4.985	5.28979	5.73697	7.90447	7.72116	7.90011	7.91286	7.94466	7.73086	7.81448	7.9231	7.8894	7.82657
0.085	7.14546	7.23292	7.16606	7.10023	7.06021	7.07686	7.12397	7.1914	7.13546	7.17613	4.64926	3.7367	4.09135	1.08433	1.61301	5.03429	5.33267	5.75254	7.89949	7.71533	7.89515	7.90802	7.93987	7.72514	7.80886	7.91823	7.8846	7.82095
0.086	7.14197	7.22874	7.16276	7.0957	7.05298	7.0699	7.11934	7.18692	7.13051	7.17129	4.69933	3.78011	4.1382	1.09709	1.63198	5.08226	5.3733	5.76584	7.8945	7.7095	7.89018	7.90318	7.93509	7.71941	7.80324	7.91336	7.87981	7.81532
0.087	7.13843	7.22455	7.15942	7.09108	7.04571	7.06291	7.11464	7.1824	7.12552	7.16643	4.74877	3.82345	4.18489	1.10985	1.65095	5.12881	5.41158	5.77709	7.88951	7.70366	7.88522	7.89835	7.93031	7.71369	7.79762	7.90848	7.87501	7.8097
0.088	7.13482	7.22035	7.15602	7.08639	7.0384	7.05589	7.1099	7.17787	7.1205	7.16155	4.79752	3.86672	4.23139	1.1226	1.66992	5.17382	5.44744	5.78649	7.88452	7.69783	7.88025	7.89351	7.92553	7.70797	7.792	7.90361	7.87021	7.80407
0.089	7.13116	7.21613	7.15258	7.08164	7.03107	7.04883	7.10511	7.17332	7.11544	7.15665	4.84552	3.9099	4.2777	1.13536	1.68889	5.21718	5.48085	5.79424	7.87953	7.692	7.87529	7.88867	7.92074	7.70224	7.78638	7.89874	7.86541	7.79845
0.09	7.12745	7.21191	7.14909	7.07682	7.0237	7.04175	7.10028	7.16875	7.11035	7.15172	4.89269	3.953	4.32378	1.14811	1.70787	5.25879	5.51178	5.80054	7.87454	7.68616	7.87032	7.88383	7.91596	7.69652	7.78076	7.89386	7.86062	7.79282
0.091	7.12369	7.20767	7.14557	7.07194	7.0163	7.03465	7.09542	7.16417	7.10523	7.14678	4.93895	3.99601	4.36962	1.16087	1.72684	5.29853	5.54024	5.80554	7.86955	7.68033	7.86536	7.879	7.91118	7.69079	7.77514	7.88899	7.85582	7.7872
0.092	7.11988	7.20342	7.14201	7.06702	7.00888	7.02752	7.09051	7.15957	7.10008	7.14183	4.98421	4.03891	4.41519	1.17362	1.74581	5.33634	5.56626	5.8094	7.86456	7.6745	7.86039	7.87416	7.9064	7.68507	7.76952	7.88412	7.85102	7.78157
0.093	7.11604	7.19915	7.13842	7.06204	7.00143	7.02036	7.08557	7.15495	7.09491	7.13686	5.0284	4.08168	4.46046	1.18638	1.76478	5.37213	5.5899	5.81227	7.85957	7.66866	7.85543	7.86932	7.90162	7.67935	7.7639	7.87924	7.84622	7.77595
0.094	7.11216	7.19488	7.1348	7.05702	6.99396	7.01319	7.0806	7.15032	7.08972	7.13187	5.07142	4.12433	4.5054	1.19913	1.78375	5.40584	5.61123	5.81427	7.85459	7.66283	7.85046	7.86448	7.89683	7.67362	7.75829	7.87437	7.84142	7.77032
0.095	7.10825	7.1906	7.13116	7.05196	6.98647	7.006	7.0756	7.14568	7.0845	7.12687	5.11319	4.16684	4.54997	1.21189	1.80272	5.43743	5.63036	5.81551	7.8496	7.657	7.8455	7.85965	7.89205	7.6679	7.75267	7.8695	7.83663	7.7647
0.096	7.1043	7.18631	7.12748	7.04686	6.97896	6.99879	7.07057	7.14102	7.07926	7.12186	5.15362	4.20919	4.59415	1.22464	1.82169	5.46689	5.6474	5.81608	7.84461	7.65116	7.84053	7.85481	7.88727	7.66217	7.74705	7.86462	7.83183	7.75907
0.097	7.10032	7.18202	7.12378	7.04172	6.97143	6.99156	7.06552	7.13635	7.074	7.11683	5.19263	4.25137	4.63789	1.2374	1.84066	5.4942	5.66247	5.81608	7.83962	7.64533	7.83557	7.84997	7.88249	7.65645	7.74143	7.85975	7.82703	7.75345
0.098	7.09632	7.17771	7.12006	7.03655	6.96388	6.98431	7.06044	7.13168	7.06872	7.1118	5.23014	4.29336	4.68115	1.25015	1.85963	5.51939	5.6757	5.81558	7.83463	7.63949	7.8306	7.84513	7.87771	7.65073	7.73581	7.85488	7.82223	7.74782
0.099	7.09229	7.1734	7.11632	7.03135	6.95631	6.97705	7.05534	7.12699	7.06343	7.10675	5.26608	4.33515	4.72388	1.26291	1.87859	5.54249	5.68723	5.81464	7.82964	7.63366	7.82564	7.8403	7.87292	7.645	7.73019	7.85	7.81744	7.7422
0.1	7.08824	7.16908	7.11255	7.02612	6.94873	6.96978	7.05022	7.12229	7.05811	7.10169	5.30038	4.37671	4.76604	1.27566	1.89756	5.56355	5.69719	5.81332	7.82465	7.62783	7.82067	7.83546	7.86814	7.63928	7.72457	7.84513	7.81264	7.73657
0.101	7.08416	7.16476	7.10877	7.02086	6.94113	6.96249	7.04508	7.11758	7.05279	7.09662	5.33298	4.41802	4.80759	1.28842	1.91653	5.58265	5.70572	5.81167	7.81966	7.62199	7.81571	7.83062	7.86336	7.63355	7.71895	7.84026	7.80784	7.73095
0.102	7.08007	7.16043	7.10497	7.01558	6.93352	6.95518	7.03993	7.11287	7.04745	7.09155	5.36384	4.45906	4.84846	1.30117	1.9355	5.59986	5.71294	5.80974	7.81467	7.61616	7.81074	7.82578	7.85858	7.62783	7.71333	7.83538	7.80304	7.72532
0.103	7.07595	7.15609	7.10116	7.01027	6.92589	6.94787	7.03475	7.10814	7.04209	7.08646	5.39294	4.4998	4.8886	1.31393	1.95446	5.61528	5.71898	5.80755	7.80969	7.61033	7.80578	7.82095	7.8538	7.62211	7.70771	7.83051	7.79824	7.7197
0.104	7.07181	7.15175	7.09732	7.00494	6.91825	6.94054	7.02956	7.10341	7.03673	7.08137	5.42024	4.54022	4.92796	1.32668	1.97343	5.629	5.72395	5.80515	7.8047	7.60449	7.80082	7.81611	7.84901	7.61638	7.70209	7.82564	7.79345	7.71407
0.105	7.06766	7.1474	7.09348	6.99959	6.9106	6.9332	7.02435	7.09867	7.03135	7.07627	5.44575	4.58029	4.96647	1.33944	1.99239	5.64114	5.72795	5.80255	7.79971	7.59866	7.79585	7.81127	7.84423	7.61066	7.69647	7.82076	7.78865	7.70845
0.106	7.06349	7.14305	7.08962	6.99422	6.90294	6.92586	7.01913	7.09393	7.02595	7.07116	5.46947	4.61998	5.00409	1.35219	2.01136	5.6518	5.7311	5.79979	7.79472	7.59283	7.79089	7.80643	7.83945	7.60493	7.69085	7.81589	7.78385	7.70282
0.107	7.0593	7.13869	7.08574	6.98883	6.89527	6.9185	7.01389	7.08917	7.02055	7.06604	5.49143	4.65925	5.04074	1.36495	2.03032	5.66109	5.73347	5.79689	7.78973	7.58699	7.78592	7.8016	7.83467	7.59921	7.68524	7.81102	7.77905	7.6972
0.108	7.0551	7.13433	7.08186	6.98343	6.88758	6.91113	7.00864	7.08441	7.01514	7.06092	5.51166	4.69808	5.07638	1.3777	2.04929	5.66912	5.73515	5.79385	7.78474	7.58116	7.78096	7.79676	7.82988	7.59348	7.67962	7.80615	7.77425	7.69158
0.109	7.05089	7.12996	7.07796	6.978	6.87989	6.90375	7.00338	7.07965	7.00972	7.05579	5.5302	4.73642	5.11094	1.39045	2.06825	5.67598	5.73622	5.79071	7.77975	7.57533	7.77599	7.79192	7.8251	7.58776	7.674	7.80127	7.76946	7.68595
0.11	7.04666	7.12559	7.07405	6.97256	6.87218	6.89637	6.99811	7.07488	7.00429	7.05066	5.54712	4.77423	5.14438	1.40321	2.08721	5.68179	5.73674	5.78747	7.77476	7.56949	7.77103	7.78708	7.82032	7.58204	7.66838	7.7964	7.76466	7.68033
0.111	7.04242	7.12121	7.07013	6.96711	6.86447	6.88897	6.99282	7.0701	6.99885	7.04552	5.56248	4.81149	5.17663	1.41596	2.10617	5.68662	5.73677	5.78414	7.76977	7.56366	7.76606	7.78225	7.81554	7.57631	7.66276	7.79153	7.75986	7.6747
0.112	7.03817	7.11684	7.06621	6.96164	6.85675	6.88157	6.98753	7.06532	6.9934	7.04037	5.57635	4.84814	5.20765	1.42872	2.12514	5.69058	5.73637	5.78074	7.76479	7.55783	7.7611	7.77741	7.81076	7.57059	7.65714	7.78665	7.75506	7.66908
0.113	7.03391	7.11245	7.06227	6.95615	6.84902	6.87416	6.98222	7.06053	6.98794	7.03522	5.58881	4.88414	5.2374	1.44147	2.1441	5.69374	5.73558	5.77727	7.7598	7.55199	7.75613	7.77257	7.80597	7.56486	7.65152	7.78178	7.75027	7.66345
0.114	7.02963	7.10807	7.05832	6.95066	6.84128	6.86674	6.97691	7.05574	6.98247	7.03006	5.59993	4.91945	5.26584	1.45422	2.16306	5.69619	5.73445	5.77374	7.75481	7.54616	7.75117	7.76773	7.80119	7.55914	7.6459	7.77691	7.74547	7.65783
0.115	7.02535	7.10368	7.05436	6.94515	6.83354	6.85932	6.97159	7.05094	6.977	7.0249	5.60981	4.95403	5.29294	1.46698	2.18201	5.69798	5.73302	5.77016	7.74982	7.54033	7.7462	7.7629	7.79641	7.55342	7.64028	7.77203	7.74067	7.6522
0.116	7.02106	7.09929	7.0504	6.93963	6.82579	6.85189	6.96625	7.04614	6.97152	7.01973	5.61852	4.98783	5.31868	1.47973	2.20097	5.69919	5.73131	5.76654	7.74483	7.53449	7.74124	7.75806	7.79163	7.54769	7.63466	7.76716	7.73587	7.64658
0.117	7.01675	7.09489	7.04643	6.9341	6.81803	6.84445	6.96091	7.04133	6.96604	7.01456	5.62615	5.0208	5.34304	1.49248	2.21993	5.69988	5.72936	5.76287	7.73984	7.52866	7.73627	7.75322	7.78685	7.54197	7.62904	7.76229	7.73107	7.64095
0.118	7.01244	7.09049	7.04245	6.92856	6.81026	6.83701	6.95556	7.03652	6.96054	7.00939	5.63277	5.05291	5.36601	1.50524	2.23888	5.70009	5.7272	5.75917	7.73485	7.52283	7.73131	7.74838	7.78206	7.53624	7.62342	7.75741	7.72628	7.63533
0.119	7.00812	7.08609	7.03846	6.92301	6.80249	6.82956	6.95021	7.03171	6.95505	7.00421	5.63846	5.0841	5.38759	1.51799	2.25784	5.69988	5.72485	5.75544	7.72986	7.51699	7.72634	7.74355	7.77728	7.53052	7.6178	7.75254	7.72148	7.6297
0.12	7.00379	7.08169	7.03447	6.91745	6.79471	6.82211	6.94484	7.02689	6.94954	6.99902	5.64331	5.11435	5.4078	1.53074	2.27679	5.69929	5.72233	5.75168	7.72487	7.51116	7.72138	7.73871	7.7725	7.5248	7.61219	7.74767	7.71668	7.62408
0.121	6.99946	7.07728	7.03047	6.91188	6.78693	6.81465	6.93947	7.02207	6.94403	6.99384	5.64737	5.14361	5.42665	1.54349	2.29575	5.69835	5.71966	5.74789	7.71989	7.50533	7.71641	7.73387	7.76772	7.51907	7.60657	7.74279	7.71188	7.61845
0.122	6.99512	7.07287	7.02647	6.9063	6.77914	6.80719	6.93409	7.01725	6.93851	6.98865	5.65072	5.17184	5.44416	1.55625	2.3147	5.69711	5.71685	5.74408	7.7149	7.49949	7.71145	7.72903	7.76294	7.51335	7.60095	7.73792	7.70709	7.61283
0.123	6.99077	7.06846	7.02246	6.90072	6.77135	6.79972	6.92871	7.01242	6.93299	6.98345	5.65341	5.19902	5.46036	1.569	2.33365	5.6956	5.71392	5.74025	7.70991	7.49366	7.70648	7.7242	7.75815	7.50762	7.59533	7.73305	7.70229	7.6072
0.124	6.98641	7.06404	7.01844	6.89512	6.76355	6.79224	6.92332	7.00759	6.92747	6.97825	5.65551	5.22511	5.4753	1.58175	2.3526	5.69383	5.71089	5.73641	7.70492	7.48783	7.70152	7.71936	7.75337	7.5019	7.58971	7.72817	7.69749	7.60158
0.125	6.98205	7.05963	7.01442	6.88952	6.75574	6.78476	6.91793	7.00276	6.92194	6.97305	5.65706	5.25009	5.48901	1.5945	2.37155	5.69185	5.70775	5.73254	7.69993	7.48199	7.69655	7.71452	7.74859	7.49618	7.58409	7.7233	7.69269	7.59595
0.126	6.97768	7.05521	7.01039	6.88391	6.74794	6.77728	6.91253	6.99792	6.9164	6.96785	5.65813	5.27395	5.50153	1.60725	2.39049	5.68967	5.70454	5.72867	7.69494	7.47616	7.69159	7.70968	7.74381	7.49045	7.57847	7.71843	7.68789	7.59033
0.127	6.97331	7.05079	7.00636	6.8783	6.74012	6.7698	6.90712	6.99308	6.91086	6.96264	5.65874	5.29666	5.51293	1.62001	2.40944	5.68731	5.70124	5.72478	7.68995	7.47033	7.68662	7.70485	7.73902	7.48473	7.57285	7.71355	7.6831	7.5847
0.128	6.96893	7.04636	7.00232	6.87268	6.7323	6.7623	6.90171	6.98824	6.90532	6.95743	5.65895	5.31823	5.52324	1.63276	2.42838	5.68479	5.69788	5.72088	7.68496	7.46449	7.68166	7.70001	7.73424	7.479	7.56723	7.70868	7.6783	7.57908
0.129	6.96455	7.04194	6.99828	6.86705	6.72448	6.75481	6.89629	6.98339	6.89977	6.95222	5.65879	5.33865	5.53254	1.64551	2.44732	5.68212	5.69445	5.71697	7.67998	7.45866	7.67669	7.69517	7.72946	7.47328	7.56161	7.70381	7.6735	7.57345
0.13	6.96016	7.03751	6.99423	6.86141	6.71666	6.74731	6.89087	6.97854	6.89422	6.947	5.6583	5.35792	5.54086	1.65826	2.46627	5.67932	5.69097	5.71304	7.67499	7.45282	7.67173	7.69033	7.72468	7.46755	7.55599	7.69893	7.6687	7.56783
0.131	6.95576	7.03308	6.99018	6.85577	6.70883	6.73981	6.88544	6.97369	6.88867	6.94179	5.6575	5.37605	5.54828	1.67101	2.4852	5.67641	5.68744	5.70911	7.67	7.44699	7.66676	7.6855	7.7199	7.46183	7.55037	7.69406	7.6639	7.5622
0.132	6.95136	7.02865	6.98613	6.85012	6.70099	6.7323	6.88001	6.96884	6.88311	6.93657	5.65643	5.39306	5.55483	1.68376	2.50414	5.67339	5.68386	5.70518	7.66501	7.44116	7.6618	7.68066	7.71511	7.45611	7.54476	7.68919	7.65911	7.55658
0.133	6.94696	7.02422	6.98207	6.84447	6.69316	6.7248	6.87458	6.96399	6.87754	6.93134	5.65512	5.40896	5.56058	1.69651	2.52308	5.67028	5.68024	5.70123	7.66002	7.43532	7.65683	7.67582	7.71033	7.45038	7.53914	7.68431	7.65431	7.55095
0.134	6.94255	7.01979	6.97801	6.83881	6.68532	6.71728	6.86914	6.95913	6.87198	6.92612	5.65357	5.42379	5.56559	1.70926	2.54201	5.66708	5.67658	5.69728	7.65503	7.42949	7.65187	7.67098	7.70555	7.44466	7.53352	7.67944	7.64951	7.54533
0.135	6.93814	7.01535	6.97395	6.83315	6.67747	6.70977	6.8637	6.95427	6.86641	6.92089	5.65183	5.43756	5.56989	1.72201	2.56094	5.6638	5.6729	5.69333	7.65004	7.42366	7.6469	7.66615	7.70077	7.43893	7.5279	7.67457	7.64471	7.5397
0.136	6.93372	7.01092	6.96988	6.82749	6.66963	6.70225	6.85825	6.94941	6.86084	6.91566	5.6499	5.45032	5.57354	1.73476	2.57987	5.66046	5.66918	5.68937	7.64505	7.41782	7.64194	7.66131	7.69599	7.43321	7.52228	7.66969	7.63992	7.53408
0.137	6.9293	7.00648	6.96581	6.82181	6.66178	6.69473	6.8528	6.94455	6.85526	6.91043	5.6478	5.46208	5.5766	1.74751	2.5988	5.65704	5.66543	5.6854	7.64006	7.41199	7.63697	7.65647	7.6912	7.42749	7.51666	7.66482	7.63512	7.52845
0.138	6.92488	7.00204	6.96173	6.81614	6.65392	6.68721	6.84735	6.93968	6.84968	6.9052	5.64555	5.4729	5.57909	1.76026	2.61773	5.65358	5.66166	5.68143	7.63508	7.40616	7.63201	7.65163	7.68642	7.42176	7.51104	7.65995	7.63032	7.52283
0.139	6.92045	6.9976	6.95765	6.81046	6.64607	6.67968	6.84189	6.93482	6.8441	6.89996	5.64316	5.48282	5.58106	1.77301	2.63665	5.65006	5.65787	5.67746	7.63009	7.40032	7.62704	7.6468	7.68164	7.41604	7.50542	7.65507	7.62552	7.5172
0.14	6.91602	6.99316	6.95357	6.80477	6.63821	6.67215	6.83643	6.92995	6.83852	6.89472	5.64065	5.49186	5.58256	1.78576	2.65557	5.64649	5.65405	5.67348	7.6251	7.39449	7.62208	7.64196	7.67686	7.41031	7.4998	7.6502	7.62072	7.51158
0.141	6.91158	6.98871	6.94949	6.79908	6.63035	6.66462	6.83097	6.92508	6.83293	6.88948	5.63803	5.50008	5.58362	1.79851	2.67449	5.64288	5.65022	5.6695	7.62011	7.38866	7.61711	7.63712	7.67208	7.40459	7.49418	7.64533	7.61593	7.50596
0.142	6.90715	6.98427	6.9454	6.79339	6.62248	6.65709	6.82551	6.92021	6.82734	6.88424	5.6353	5.50751	5.58428	1.81126	2.6934	5.63923	5.64638	5.66552	7.61512	7.38282	7.61215	7.63228	7.66729	7.39887	7.48856	7.64045	7.61113	7.50033
0.143	6.9027	6.97982	6.94131	6.78769	6.61462	6.64955	6.82004	6.91533	6.82175	6.879	5.63247	5.51421	5.58456	1.82401	2.71232	5.63555	5.64251	5.66153	7.61013	7.37699	7.60718	7.62745	7.66251	7.39314	7.48294	7.63558	7.60633	7.49471
0.144	6.89826	6.97537	6.93722	6.78199	6.60675	6.64201	6.81456	6.91046	6.81616	6.87376	5.62957	5.5202	5.5845	1.83675	2.73123	5.63183	5.63863	5.65754	7.60514	7.37116	7.60222	7.62261	7.65773	7.38742	7.47732	7.63071	7.60153	7.48908
0.145	6.89381	6.97093	6.93312	6.77629	6.59888	6.63447	6.80909	6.90558	6.81056	6.86851	5.62658	5.52553	5.58412	1.8495	2.75013	5.62808	5.63474	5.65355	7.60015	7.36532	7.59725	7.61777	7.65295	7.38169	7.47171	7.62583	7.59674	7.48346
0.146	6.88936	6.96648	6.92903	6.77058	6.59101	6.62693	6.80361	6.9007	6.80497	6.86326	5.62353	5.53025	5.58345	1.86225	2.76904	5.62431	5.63084	5.64956	7.59516	7.35949	7.59229	7.61293	7.64816	7.37597	7.46609	7.62096	7.59194	7.47783
0.147	6.88491	6.96202	6.92493	6.76487	6.58313	6.61939	6.79813	6.89582	6.79937	6.85801	5.6204	5.53439	5.58252	1.875	2.78794	5.62051	5.62693	5.64557	7.59018	7.35366	7.58732	7.6081	7.64338	7.37025	7.46047	7.61609	7.58714	7.47221
0.148	6.88046	6.95757	6.92083	6.75916	6.57525	6.61184	6.79265	6.89094	6.79376	6.85276	5.61722	5.53798	5.58134	1.88774	2.80683	5.61669	5.62301	5.64157	7.58519	7.34782	7.58236	7.60326	7.6386	7.36452	7.45485	7.61121	7.58234	7.46658
0.149	6.876	6.95312	6.91672	6.75344	6.56737	6.60429	6.78717	6.88606	6.78816	6.84751	5.61399	5.54107	5.57993	1.90049	2.82572	5.61285	5.61908	5.63758	7.5802	7.34199	7.57739	7.59842	7.63382	7.3588	7.44923	7.60634	7.57754	7.46096
0.15	6.87154	6.94867	6.91262	6.74773	6.55949	6.59674	6.78168	6.88117	6.78255	6.84226	5.61071	5.54368	5.57832	1.91323	2.84461	5.60899	5.61514	5.63358	7.57521	7.33616	7.57243	7.59358	7.62904	7.35307	7.44361	7.60147	7.57275	7.45533
0.151	6.86708	6.94421	6.90851	6.742	6.55161	6.58919	6.77619	6.87629	6.77694	6.837	5.60738	5.54586	5.57651	1.92598	2.8635	5.60511	5.61119	5.62958	7.57022	7.33032	7.56746	7.58875	7.62425	7.34735	7.43799	7.59659	7.56795	7.44971
0.152	6.86261	6.93976	6.9044	6.73628	6.54373	6.58164	6.7707	6.8714	6.77133	6.83175	5.60401	5.54762	5.57454	1.93873	2.88238	5.60122	5.60724	5.62558	7.56523	7.32449	7.5625	7.58391	7.61947	7.34162	7.43237	7.59172	7.56315	7.44408
0.153	6.85814	6.9353	6.90029	6.73055	6.53584	6.57408	6.7652	6.86651	6.76572	6.82649	5.60061	5.54901	5.5724	1.95147	2.90126	5.59731	5.60328	5.62157	7.56024	7.31866	7.55753	7.57907	7.61469	7.3359	7.42675	7.58685	7.55835	7.43846
0.154	6.85368	6.93084	6.89617	6.72482	6.52795	6.56653	6.75971	6.86163	6.76011	6.82123	5.59716	5.55004	5.57011	1.96422	2.92013	5.59339	5.59931	5.61757	7.55525	7.31282	7.55257	7.57423	7.60991	7.33018	7.42113	7.58198	7.55355	7.43283
0.155	6.8492	6.92638	6.89206	6.71909	6.52006	6.55897	6.75421	6.85674	6.75449	6.81597	5.59369	5.55074	5.56769	1.97696	2.939	5.58946	5.59534	5.61357	7.55026	7.30699	7.5476	7.56939	7.60513	7.32445	7.41551	7.5771	7.54876	7.42721
0.156	6.84473	6.92192	6.88794	6.71335	6.51217	6.55141	6.74871	6.85185	6.74888	6.81071	5.59019	5.55114	5.56514	1.9897	2.95786	5.58552	5.59137	5.60956	7.54528	7.30116	7.54264	7.56456	7.60034	7.31873	7.40989	7.57223	7.54396	7.42158
0.157	6.84026	6.91746	6.88382	6.70762	6.50428	6.54385	6.74321	6.84695	6.74326	6.80545	5.58666	5.55126	5.56248	2.00245	2.97672	5.58156	5.58739	5.60555	7.54029	7.29532	7.53767	7.55972	7.59556	7.313	7.40428	7.56736	7.53916	7.41596
0.158	6.83578	6.913	6.8797	6.70188	6.49638	6.53629	6.73771	6.84206	6.73764	6.80019	5.58311	5.55112	5.55971	2.01519	2.99557	5.5776	5.5834	5.60155	7.5353	7.28949	7.53271	7.55488	7.59078	7.30728	7.39866	7.56248	7.53436	7.41033
0.159	6.8313	6.90854	6.87558	6.69613	6.48849	6.52872	6.7322	6.83717	6.73202	6.79492	5.57953	5.55074	5.55685	2.02793	3.01442	5.57362	5.57941	5.59754	7.53031	7.28365	7.52774	7.55004	7.586	7.30156	7.39304	7.55761	7.52957	7.40471
0.16	6.82682	6.90408	6.87145	6.69039	6.48059	6.52116	6.7267	6.83227	6.72639	6.78966	5.57594	5.55014	5.55389	2.04068	3.03326	5.56964	5.57542	5.59353	7.52532	7.27782	7.52278	7.54521	7.58122	7.29583	7.38742	7.55274	7.52477	7.39908
0.161	6.82234	6.89962	6.86733	6.68464	6.47269	6.51359	6.72119	6.82737	6.72077	6.78439	5.57232	5.54933	5.55085	2.05342	3.05209	5.56565	5.57143	5.58952	7.52033	7.27199	7.51781	7.54037	7.57643	7.29011	7.3818	7.54786	7.51997	7.39346
0.162	6.81785	6.89515	6.8632	6.6789	6.46479	6.50602	6.71568	6.82248	6.71514	6.77912	5.56869	5.54833	5.54774	2.06616	3.07092	5.56166	5.56743	5.58551	7.51534	7.26615	7.51285	7.53553	7.57165	7.28438	7.37618	7.54299	7.51517	7.38783
0.163	6.81337	6.89069	6.85907	6.67315	6.45689	6.49845	6.71017	6.81758	6.70952	6.77385	5.56504	5.54715	5.54455	2.0789	3.08974	5.55766	5.56343	5.5815	7.51035	7.26032	7.50788	7.53069	7.56687	7.27866	7.37056	7.53812	7.51037	7.38221
0.164	6.80888	6.88622	6.85494	6.66739	6.44899	6.49088	6.70465	6.81268	6.70389	6.76858	5.56137	5.54581	5.5413	2.09164	3.10856	5.55365	5.55942	5.57749	7.50536	7.25449	7.50292	7.52586	7.56209	7.27294	7.36494	7.53324	7.50558	7.37658
0.165	6.80439	6.88176	6.85081	6.66164	6.44109	6.48331	6.69914	6.80778	6.69826	6.76331	5.55769	5.54431	5.53799	2.10438	3.12737	5.54963	5.55542	5.57348	7.50038	7.24865	7.49795	7.52102	7.5573	7.26721	7.35932	7.52837	7.50078	7.37096
0.166	6.7999	6.87729	6.84668	6.65589	6.43318	6.47574	6.69362	6.80288	6.69263	6.75804	5.554	5.54268	5.53462	2.11712	3.14617	5.54562	5.55141	5.56947	7.49539	7.24282	7.49299	7.51618	7.55252	7.26149	7.3537	7.5235	7.49598	7.36533
0.167	6.79541	6.87282	6.84254	6.65013	6.42528	6.46817	6.6881	6.79798	6.68699	6.75277	5.5503	5.54092	5.53121	2.12986	3.16496	5.54159	5.5474	5.56546	7.4904	7.23699	7.48802	7.51134	7.54774	7.25576	7.34808	7.51862	7.49118	7.35971
0.168	6.79091	6.86835	6.83841	6.64437	6.41737	6.4606	6.68259	6.79308	6.68136	6.7475	5.54658	5.53904	5.52774	2.1426	3.18374	5.53756	5.54338	5.56145	7.48541	7.23115	7.48306	7.50651	7.54296	7.25004	7.34246	7.51375	7.48639	7.35408
0.169	6.78642	6.86389	6.83427	6.63861	6.40946	6.45302	6.67707	6.78817	6.67573	6.74223	5.54286	5.53705	5.52423	2.15533	3.20252	5.53353	5.53937	5.55744	7.48042	7.22532	7.47809	7.50167	7.53818	7.24432	7.33684	7.50888	7.48159	7.34846
0.17	6.78192	6.85942	6.83014	6.63285	6.40155	6.44544	6.67154	6.78327	6.67009	6.73695	5.53912	5.53495	5.52068	2.16807	3.22129	5.5295	5.53535	5.55343	7.47543	7.21949	7.47313	7.49683	7.53339	7.23859	7.33123	7.504	7.47679	7.34283
0.171	6.77742	6.85495	6.826	6.62708	6.39364	6.43787	6.66602	6.77837	6.66446	6.73168	5.53538	5.53276	5.51709	2.18081	3.24004	5.52546	5.53134	5.54941	7.47044	7.21365	7.46816	7.49199	7.52861	7.23287	7.32561	7.49913	7.47199	7.33721
0.172	6.77292	6.85048	6.82186	6.62132	6.38573	6.43029	6.6605	6.77346	6.65882	6.7264	5.53163	5.53048	5.51346	2.19354	3.25879	5.52141	5.52732	5.5454	7.46545	7.20782	7.4632	7.48716	7.52383	7.22714	7.31999	7.49426	7.46719	7.33158
0.173	6.76842	6.84601	6.81772	6.61555	6.37782	6.42271	6.65497	6.76856	6.65318	6.72113	5.52787	5.52812	5.50981	2.20628	3.27753	5.51737	5.5233	5.54139	7.46046	7.20199	7.45823	7.48232	7.51905	7.22142	7.31437	7.48938	7.4624	7.32596
0.174	6.76392	6.84154	6.81358	6.60978	6.36991	6.41513	6.64945	6.76365	6.64754	6.71585	5.5241	5.52569	5.50612	2.21901	3.29625	5.51332	5.51927	5.53737	7.45548	7.19615	7.45327	7.47748	7.51427	7.21569	7.30875	7.48451	7.4576	7.32033
0.175	6.75942	6.83706	6.80943	6.60401	6.362	6.40755	6.64392	6.75874	6.6419	6.71057	5.52033	5.52318	5.5024	2.23174	3.31497	5.50927	5.51525	5.53336	7.45049	7.19032	7.4483	7.47264	7.50948	7.20997	7.30313	7.47964	7.4528	7.31471
0.176	6.75492	6.83259	6.80529	6.59824	6.35409	6.39997	6.63839	6.75383	6.63626	6.70529	5.51655	5.52061	5.49866	2.24448	3.33367	5.50521	5.51123	5.52935	7.4455	7.18449	7.44334	7.46781	7.5047	7.20425	7.29751	7.47476	7.448	7.30909
0.177	6.75041	6.82812	6.80114	6.59247	6.34617	6.39239	6.63286	6.74893	6.63062	6.70001	5.51276	5.51798	5.49489	2.25721	3.35237	5.50116	5.5072	5.52533	7.44051	7.17865	7.43837	7.46297	7.49992	7.19852	7.29189	7.46989	7.4432	7.30346
0.178	6.74591	6.82365	6.797	6.5867	6.33826	6.38481	6.62733	6.74402	6.62497	6.69473	5.50897	5.51529	5.4911	2.26994	3.37105	5.4971	5.50318	5.52132	7.43552	7.17282	7.43341	7.45813	7.49514	7.1928	7.28627	7.46502	7.43841	7.29784
0.179	6.7414	6.81917	6.79285	6.58092	6.33034	6.37723	6.6218	6.73911	6.61933	6.68945	5.50518	5.51255	5.48729	2.28267	3.38971	5.49304	5.49915	5.5173	7.43053	7.16699	7.42844	7.45329	7.49036	7.18707	7.28065	7.46014	7.43361	7.29221
0.18	6.73689	6.8147	6.7887	6.57515	6.32243	6.36964	6.61627	6.7342	6.61369	6.68417	5.50138	5.50976	5.48346	2.2954	3.40837	5.48897	5.49512	5.51329	7.42554	7.16115	7.42348	7.44846	7.48557	7.18135	7.27503	7.45527	7.42881	7.28659
0.181	6.73238	6.81022	6.78455	6.56937	6.31451	6.36206	6.61073	6.72929	6.60804	6.67889	5.49757	5.50693	5.47961	2.30813	3.427	5.48491	5.49109	5.50927	7.42055	7.15532	7.41851	7.44362	7.48079	7.17563	7.26941	7.4504	7.42401	7.28096
0.182	6.72787	6.80575	6.7804	6.56359	6.30659	6.35447	6.6052	6.72438	6.60239	6.67361	5.49376	5.50405	5.47575	2.32086	3.44563	5.48084	5.48706	5.50526	7.41556	7.14949	7.41355	7.43878	7.47601	7.1699	7.26379	7.44552	7.41922	7.27534
0.183	6.72336	6.80127	6.77625	6.55781	6.29867	6.34689	6.59967	6.71946	6.59675	6.66832	5.48995	5.50114	5.47186	2.33359	3.46424	5.47677	5.48303	5.50124	7.41058	7.14365	7.40858	7.43394	7.47123	7.16418	7.25818	7.44065	7.41442	7.26971
0.184	6.71885	6.7968	6.7721	6.55203	6.29076	6.3393	6.59413	6.71455	6.5911	6.66304	5.48613	5.49818	5.46797	2.34631	3.48283	5.4727	5.479	5.49723	7.40559	7.13782	7.40362	7.42911	7.46644	7.15845	7.25256	7.43578	7.40962	7.26409
0.185	6.71433	6.79232	6.76795	6.54625	6.28284	6.33172	6.58859	6.70964	6.58545	6.65776	5.48232	5.4952	5.46405	2.35904	3.5014	5.46863	5.47497	5.49321	7.4006	7.13199	7.39865	7.42427	7.46166	7.15273	7.24694	7.4309	7.40482	7.25846
0.186	6.70982	6.78784	6.7638	6.54047	6.27492	6.32413	6.58305	6.70472	6.5798	6.65247	5.47849	5.49218	5.46013	2.37176	3.51996	5.46456	5.47094	5.4892	7.39561	7.12615	7.39369	7.41943	7.45688	7.14701	7.24132	7.42603	7.40002	7.25284
0.187	6.70531	6.78337	6.75965	6.53469	6.267	6.31654	6.57752	6.69981	6.57415	6.64719	5.47467	5.48913	5.45619	2.38449	3.5385	5.46049	5.4669	5.48518	7.39062	7.12032	7.38872	7.41459	7.4521	7.14128	7.2357	7.42116	7.39523	7.24721
0.188	6.70079	6.77889	6.75549	6.5289	6.25908	6.30896	6.57198	6.6949	6.5685	6.6419	5.47084	5.48606	5.45224	2.39721	3.55702	5.45641	5.46287	5.48117	7.38563	7.11448	7.38376	7.40976	7.44732	7.13556	7.23008	7.41628	7.39043	7.24159
0.189	6.69627	6.77441	6.75134	6.52312	6.25116	6.30137	6.56644	6.68998	6.56285	6.63662	5.46701	5.48296	5.44828	2.40993	3.57552	5.45234	5.45884	5.47715	7.38064	7.10865	7.3788	7.40492	7.44253	7.12983	7.22446	7.41141	7.38563	7.23596
0.19	6.69176	6.76993	6.74718	6.51733	6.24324	6.29378	6.5609	6.68507	6.5572	6.63133	5.46318	5.47983	5.44431	2.42265	3.594	5.44826	5.4548	5.47314	7.37565	7.10282	7.37383	7.40008	7.43775	7.12411	7.21884	7.40654	7.38083	7.23034
0.191	6.68724	6.76546	6.74302	6.51154	6.23531	6.28619	6.55535	6.68015	6.55154	6.62604	5.45934	5.47669	5.44033	2.43537	3.61245	5.44418	5.45077	5.46912	7.37067	7.09698	7.36887	7.39524	7.43297	7.11839	7.21322	7.40166	7.37604	7.22471
0.192	6.68272	6.76098	6.73887	6.50575	6.22739	6.2786	6.54981	6.67523	6.54589	6.62076	5.4555	5.47352	5.43634	2.44809	3.63089	5.44011	5.44673	5.4651	7.36568	7.09115	7.3639	7.39041	7.42819	7.11266	7.2076	7.39679	7.37124	7.21909
0.193	6.6782	6.7565	6.73471	6.49997	6.21947	6.27101	6.54427	6.67032	6.54024	6.61547	5.45166	5.47033	5.43234	2.46081	3.6493	5.43603	5.4427	5.46109	7.36069	7.08532	7.35894	7.38557	7.42341	7.10694	7.20198	7.39192	7.36644	7.21346
0.194	6.67368	6.75202	6.73055	6.49418	6.21155	6.26342	6.53873	6.6654	6.53458	6.61018	5.44782	5.46713	5.42834	2.47352	3.66768	5.43195	5.43866	5.45707	7.3557	7.07948	7.35397	7.38073	7.41862	7.10121	7.19636	7.38704	7.36164	7.20784
0.195	6.66916	6.74754	6.72639	6.48839	6.20362	6.25583	6.53318	6.66048	6.52893	6.60489	5.44398	5.4639	5.42432	2.48624	3.68604	5.42786	5.43463	5.45306	7.35071	7.07365	7.34901	7.37589	7.41384	7.09549	7.19075	7.38217	7.35684	7.20221
0.196	6.66464	6.74306	6.72223	6.48259	6.1957	6.24824	6.52764	6.65557	6.52327	6.5996	5.44013	5.46066	5.4203	2.49895	3.70438	5.42378	5.43059	5.44904	7.34572	7.06782	7.34404	7.37106	7.40906	7.08976	7.18513	7.3773	7.35205	7.19659
0.197	6.66011	6.73858	6.71807	6.4768	6.18778	6.24065	6.52209	6.65065	6.51762	6.59432	5.43629	5.45741	5.41628	2.51166	3.72268	5.4197	5.42655	5.44502	7.34073	7.06198	7.33908	7.36622	7.40428	7.08404	7.17951	7.37242	7.34725	7.19096
0.198	6.65559	6.7341	6.71391	6.47101	6.17985	6.23306	6.51654	6.64573	6.51196	6.58903	5.43244	5.45414	5.41224	2.52438	3.74096	5.41562	5.42252	5.44101	7.33574	7.05615	7.33411	7.36138	7.3995	7.07832	7.17389	7.36755	7.34245	7.18534
0.199	6.65107	6.72962	6.70975	6.46522	6.17193	6.22547	6.511	6.64081	6.5063	6.58374	5.42859	5.45086	5.40821	2.53708	3.75921	5.41153	5.41848	5.43699	7.33075	7.05032	7.32915	7.35654	7.39471	7.07259	7.16827	7.36268	7.33765	7.17971
0.2	6.64654	6.72513	6.70559	6.45942	6.16401	6.21788	6.50545	6.63589	6.50065	6.57845	5.42474	5.44756	5.40416	2.54979	3.77742	5.40745	5.41444	5.43297	7.32577	7.04448	7.32418	7.35171	7.38993	7.06687	7.16265	7.35781	7.33285	7.17409
0.201	6.64202	6.72065	6.70142	6.45363	6.15608	6.21028	6.4999	6.63097	6.49499	6.57315	5.42088	5.44425	5.40011	2.5625	3.7956	5.40336	5.4104	5.42896	7.32078	7.03865	7.31922	7.34687	7.38515	7.06114	7.15703	7.35293	7.32806	7.16846
0.202	6.63749	6.71617	6.69726	6.44783	6.14816	6.20269	6.49435	6.62605	6.48933	6.56786	5.41703	5.44094	5.39606	2.5752	3.81375	5.39928	5.40636	5.42494	7.31579	7.03282	7.31425	7.34203	7.38037	7.05542	7.15141	7.34806	7.32326	7.16284
0.203	6.63297	6.71169	6.6931	6.44204	6.14023	6.1951	6.4888	6.62113	6.48367	6.56257	5.41318	5.43761	5.392	2.58791	3.83186	5.39519	5.40233	5.42092	7.3108	7.02698	7.30929	7.33719	7.37558	7.0497	7.14579	7.34319	7.31846	7.15721
0.204	6.62844	6.70721	6.68893	6.43624	6.13231	6.18751	6.48326	6.61621	6.47801	6.55728	5.40932	5.43427	5.38793	2.60061	3.84994	5.39111	5.39829	5.41691	7.30581	7.02115	7.30432	7.33236	7.3708	7.04397	7.14017	7.33831	7.31366	7.15159
0.205	6.62391	6.70272	6.68477	6.43044	6.12438	6.17991	6.47771	6.61129	6.47235	6.55199	5.40546	5.43092	5.38386	2.61331	3.86798	5.38702	5.39425	5.41289	7.30082	7.01532	7.29936	7.32752	7.36602	7.03825	7.13455	7.33344	7.30887	7.14596
0.206	6.61938	6.69824	6.6806	6.42465	6.11646	6.17232	6.47215	6.60637	6.46669	6.5467	5.40161	5.42757	5.37979	2.62601	3.88597	5.38293	5.39021	5.40887	7.29583	7.00948	7.29439	7.32268	7.36124	7.03252	7.12893	7.32857	7.30407	7.14034
0.207	6.61485	6.69376	6.67644	6.41885	6.10853	6.16473	6.4666	6.60145	6.46103	6.5414	5.39775	5.4242	5.37571	2.63871	3.90393	5.37884	5.38617	5.40486	7.29084	7.00365	7.28943	7.31784	7.35646	7.0268	7.12331	7.32369	7.29927	7.13471
0.208	6.61033	6.68927	6.67227	6.41305	6.10061	6.15714	6.46105	6.59652	6.45537	6.53611	5.39389	5.42083	5.37163	2.6514	3.92184	5.37475	5.38213	5.40084	7.28585	6.99782	7.28446	7.31301	7.35167	7.02108	7.1177	7.31882	7.29447	7.12909
0.209	6.6058	6.68479	6.6681	6.40725	6.09268	6.14954	6.4555	6.5916	6.44971	6.53082	5.39003	5.41745	5.36755	2.66409	3.93971	5.37067	5.37809	5.39682	7.28087	6.99198	7.2795	7.30817	7.34689	7.01535	7.11208	7.31395	7.28967	7.12347
0.21	6.60127	6.68031	6.66394	6.40145	6.08475	6.14195	6.44995	6.58668	6.44405	6.52552	5.38617	5.41406	5.36347	2.67678	3.95753	5.36658	5.37405	5.39281	7.27588	6.98615	7.27453	7.30333	7.34211	7.00963	7.10646	7.30907	7.28488	7.11784
0.211	6.59673	6.67582	6.65977	6.39565	6.07683	6.13435	6.4444	6.58176	6.43839	6.52023	5.3823	5.41067	5.35938	2.68947	3.9753	5.36249	5.37001	5.38879	7.27089	6.98032	7.26957	7.29849	7.33733	7.0039	7.10084	7.3042	7.28008	7.11222
0.212	6.5922	6.67134	6.6556	6.38985	6.0689	6.12676	6.43884	6.57683	6.43273	6.51494	5.37844	5.40727	5.35528	2.70216	3.99302	5.3584	5.36597	5.38477	7.2659	6.97448	7.2646	7.29366	7.33255	6.99818	7.09522	7.29933	7.27528	7.10659
0.213	6.58767	6.66685	6.65143	6.38405	6.06098	6.11917	6.43329	6.57191	6.42706	6.50964	5.37458	5.40387	5.35119	2.71485	4.01069	5.35431	5.36193	5.38076	7.26091	6.96865	7.25964	7.28882	7.32776	6.99246	7.0896	7.29445	7.27048	7.10097
0.214	6.58314	6.66237	6.64726	6.37824	6.05305	6.11157	6.42774	6.56699	6.4214	6.50435	5.37072	5.40046	5.34709	2.72753	4.0283	5.35022	5.35789	5.37674	7.25592	6.96282	7.25467	7.28398	7.32298	6.98673	7.08398	7.28958	7.26569	7.09534
0.215	6.57861	6.65788	6.6431	6.37244	6.04513	6.10398	6.42218	6.56206	6.41574	6.49905	5.36685	5.39704	5.34299	2.74021	4.04586	5.34613	5.35385	5.37272	7.25093	6.95698	7.24971	7.27914	7.3182	6.98101	7.07836	7.28471	7.26089	7.08972
0.216	6.57407	6.6534	6.63893	6.36664	6.0372	6.09639	6.41663	6.55714	6.41007	6.49376	5.36299	5.39362	5.33889	2.75289	4.06336	5.34204	5.34981	5.36871	7.24594	6.95115	7.24474	7.27431	7.31342	6.97528	7.07274	7.27983	7.25609	7.08409
0.217	6.56954	6.64891	6.63476	6.36083	6.02927	6.08879	6.41107	6.55221	6.40441	6.48846	5.35912	5.3902	5.33478	2.76556	4.08079	5.33795	5.34577	5.36469	7.24095	6.94532	7.23978	7.26947	7.30864	6.96956	7.06712	7.27496	7.25129	7.07847
0.218	6.56501	6.64443	6.63059	6.35503	6.02135	6.0812	6.40552	6.54729	6.39875	6.48317	5.35525	5.38677	5.33068	2.77824	4.09816	5.33386	5.34173	5.36067	7.23597	6.93948	7.23481	7.26463	7.30385	6.96384	7.0615	7.27009	7.24649	7.07284
0.219	6.56047	6.63994	6.62641	6.34923	6.01342	6.0736	6.39996	6.54236	6.39308	6.47787	5.35139	5.38333	5.32657	2.79091	4.11547	5.32976	5.33769	5.35665	7.23098	6.93365	7.22985	7.25979	7.29907	6.95811	7.05588	7.26521	7.2417	7.06722
0.22	6.55594	6.63546	6.62224	6.34342	6.0055	6.06601	6.3944	6.53744	6.38742	6.47257	5.34752	5.3799	5.32246	2.80358	4.13271	5.32567	5.33365	5.35264	7.22599	6.92781	7.22488	7.25496	7.29429	6.95239	7.05027	7.26034	7.2369	7.06159
0.221	6.5514	6.63097	6.61807	6.33762	5.99757	6.05842	6.38885	6.53251	6.38175	6.46728	5.34365	5.37645	5.31834	2.81624	4.14988	5.32158	5.32961	5.34862	7.221	6.92198	7.21992	7.25012	7.28951	6.94666	7.04465	7.25547	7.2321	7.05597
0.222	6.54687	6.62648	6.6139	6.33181	5.98965	6.05082	6.38329	6.52759	6.37609	6.46198	5.33978	5.37301	5.31423	2.82891	4.16697	5.31749	5.32556	5.3446	7.21601	6.91615	7.21495	7.24528	7.28472	6.94094	7.03903	7.25059	7.2273	7.05034
0.223	6.54233	6.622	6.60973	6.32601	5.98172	6.04323	6.37773	6.52266	6.37042	6.45669	5.33592	5.36956	5.31011	2.84157	4.18399	5.3134	5.32152	5.34059	7.21102	6.91031	7.20999	7.24044	7.27994	6.93521	7.03341	7.24572	7.2225	7.04472
0.224	6.5378	6.61751	6.60555	6.3202	5.9738	6.03563	6.37218	6.51774	6.36476	6.45139	5.33205	5.36611	5.306	2.85423	4.20092	5.3093	5.31748	5.33657	7.20603	6.90448	7.20502	7.23561	7.27516	6.92949	7.02779	7.24085	7.21771	7.03909
0.225	6.53326	6.61302	6.60138	6.31439	5.96587	6.02804	6.36662	6.51281	6.35909	6.44609	5.32818	5.36265	5.30188	2.86688	4.21778	5.30521	5.31344	5.33255	7.20104	6.89865	7.20006	7.23077	7.27038	6.92377	7.02217	7.23597	7.21291	7.03347
0.226	6.52872	6.60854	6.59721	6.30859	5.95795	6.02045	6.36106	6.50788	6.35342	6.44079	5.32431	5.3592	5.29776	2.87953	4.23455	5.30112	5.3094	5.32853	7.19605	6.89281	7.19509	7.22593	7.2656	6.91804	7.01655	7.2311	7.20811	7.02784
0.227	6.52418	6.60405	6.59304	6.30278	5.95002	6.01285	6.3555	6.50296	6.34776	6.4355	5.32044	5.35574	5.29363	2.89218	4.25123	5.29703	5.30536	5.32452	7.19107	6.88698	7.19013	7.22109	7.26081	6.91232	7.01093	7.22623	7.20331	7.02222
0.228	6.51965	6.59956	6.58886	6.29697	5.9421	6.00526	6.34994	6.49803	6.34209	6.4302	5.31657	5.35227	5.28951	2.90483	4.26783	5.29293	5.30132	5.3205	7.18608	6.88115	7.18516	7.21626	7.25603	6.90659	7.00531	7.22135	7.19852	7.01659
0.229	6.51511	6.59508	6.58469	6.29117	5.93417	5.99766	6.34439	6.49311	6.33642	6.4249	5.3127	5.34881	5.28538	2.91747	4.28432	5.28884	5.29727	5.31648	7.18109	6.87531	7.1802	7.21142	7.25125	6.90087	6.99969	7.21648	7.19372	7.01097
0.23	6.51057	6.59059	6.58051	6.28536	5.92625	5.99007	6.33883	6.48818	6.33076	6.4196	5.30883	5.34534	5.28126	2.93011	4.30073	5.28475	5.29323	5.31247	7.1761	6.86948	7.17523	7.20658	7.24647	6.89515	6.99407	7.21161	7.18892	7.00534
0.231	6.50603	6.5861	6.57634	6.27955	5.91832	5.98248	6.33327	6.48325	6.32509	6.41431	5.30496	5.34187	5.27713	2.94274	4.31703	5.28065	5.28919	5.30845	7.17111	6.86365	7.17027	7.20174	7.24169	6.88942	6.98845	7.20673	7.18412	6.99972
0.232	6.50149	6.58161	6.57216	6.27374	5.9104	5.97488	6.32771	6.47832	6.31942	6.40901	5.30109	5.3384	5.273	2.95537	4.33322	5.27656	5.28515	5.30443	7.16612	6.85781	7.1653	7.19691	7.2369	6.8837	6.98283	7.20186	7.17932	6.99409
0.233	6.49695	6.57712	6.56799	6.26793	5.90247	5.96729	6.32215	6.4734	6.31376	6.40371	5.29721	5.33493	5.26887	2.968	4.34931	5.27246	5.28111	5.30041	7.16113	6.85198	7.16034	7.19207	7.23212	6.87797	6.97722	7.19699	7.17453	6.98847
0.234	6.49241	6.57264	6.56381	6.26212	5.89455	5.9597	6.31659	6.46847	6.30809	6.39841	5.29334	5.33145	5.26474	2.98063	4.36529	5.26837	5.27706	5.2964	7.15614	6.84615	7.15537	7.18723	7.22734	6.87225	6.9716	7.19211	7.16973	6.98284
0.235	6.48787	6.56815	6.55964	6.25632	5.88663	5.9521	6.31103	6.46354	6.30242	6.39311	5.28947	5.32797	5.26061	2.99325	4.38116	5.26428	5.27302	5.29238	7.15115	6.84031	7.15041	7.18239	7.22256	6.86653	6.96598	7.18724	7.16493	6.97722
0.236	6.48333	6.56366	6.55546	6.25051	5.8787	5.94451	6.30547	6.45861	6.29675	6.38781	5.2856	5.32449	5.25648	3.00586	4.3969	5.26018	5.26898	5.28836	7.14617	6.83448	7.14544	7.17756	7.21778	6.8608	6.96036	7.18237	7.16013	6.97159
0.237	6.47879	6.55917	6.55128	6.2447	5.87078	5.93692	6.29991	6.45369	6.29108	6.38252	5.28173	5.32101	5.25235	3.01847	4.41253	5.25609	5.26494	5.28435	7.14118	6.82865	7.14048	7.17272	7.21299	6.85508	6.95474	7.17749	7.15534	6.96597
0.238	6.47425	6.55468	6.54711	6.23889	5.86286	5.92933	6.29435	6.44876	6.28542	6.37722	5.27785	5.31753	5.24821	3.03108	4.42803	5.25199	5.2609	5.28033	7.13619	6.82281	7.13551	7.16788	7.20821	6.84935	6.94912	7.17262	7.15054	6.96034
0.239	6.46971	6.55019	6.54293	6.23308	5.85493	5.92173	6.28879	6.44383	6.27975	6.37192	5.27398	5.31404	5.24408	3.04368	4.4434	5.2479	5.25685	5.27631	7.1312	6.81698	7.13055	7.16304	7.20343	6.84363	6.9435	7.16775	7.14574	6.95472
0.24	6.46517	6.54571	6.53875	6.22727	5.84701	5.91414	6.28322	6.4389	6.27408	6.36662	5.27011	5.31056	5.23994	3.05628	4.45864	5.24381	5.25281	5.27229	7.12621	6.81115	7.12558	7.15821	7.19865	6.83791	6.93788	7.16287	7.14094	6.94909
0.241	6.46063	6.54122	6.53458	6.22146	5.83909	5.90655	6.27766	6.43397	6.26841	6.36132	5.26623	5.30707	5.23581	3.06888	4.47374	5.23971	5.24877	5.26828	7.12122	6.80531	7.12062	7.15337	7.19386	6.83218	6.93226	7.158	7.13614	6.94347
0.242	6.45609	6.53673	6.5304	6.21565	5.83117	5.89896	6.2721	6.42904	6.26274	6.35602	5.26236	5.30358	5.23167	3.08147	4.4887	5.23562	5.24473	5.26426	7.11623	6.79948	7.11565	7.14853	7.18908	6.82646	6.92664	7.15313	7.13135	6.93785
0.243	6.45155	6.53224	6.52622	6.20983	5.82324	5.89137	6.26654	6.42411	6.25707	6.35072	5.25849	5.30009	5.22753	3.09405	4.50352	5.23152	5.24068	5.26024	7.11124	6.79365	7.11069	7.14369	7.1843	6.82073	6.92102	7.14825	7.12655	6.93222
0.244	6.447	6.52775	6.52204	6.20402	5.81532	5.88377	6.26098	6.41919	6.2514	6.34542	5.25461	5.2966	5.22339	3.10663	4.51819	5.22743	5.23664	5.25622	7.10625	6.78781	7.10572	7.13886	7.17952	6.81501	6.9154	7.14338	7.12175	6.9266
0.245	6.44246	6.52326	6.51786	6.19821	5.8074	5.87618	6.25542	6.41426	6.24573	6.34012	5.25074	5.29311	5.21925	3.1192	4.53271	5.22333	5.2326	5.25221	7.10127	6.78198	7.10076	7.13402	7.17474	6.80928	6.90978	7.13851	7.11695	6.92097
0.246	6.43792	6.51877	6.51368	6.1924	5.79948	5.86859	6.24986	6.40933	6.24007	6.33482	5.24686	5.28962	5.21511	3.13177	4.54707	5.21924	5.22856	5.24819	7.09628	6.77615	7.09579	7.12918	7.16995	6.80356	6.90417	7.13363	7.11216	6.91535
0.247	6.43338	6.51428	6.50951	6.18659	5.79156	5.861	6.24429	6.4044	6.2344	6.32952	5.24299	5.28612	5.21097	3.14433	4.56127	5.21514	5.22451	5.24417	7.09129	6.77031	7.09083	7.12434	7.16517	6.79784	6.89855	7.12876	7.10736	6.90972
0.248	6.42883	6.50979	6.50533	6.18078	5.78364	5.85341	6.23873	6.39947	6.22873	6.32422	5.23912	5.28262	5.20683	3.15689	4.57531	5.21105	5.22047	5.24015	7.0863	6.76448	7.08586	7.11951	7.16039	6.79211	6.89293	7.12389	7.10256	6.9041
0.249	6.42429	6.5053	6.50115	6.17497	5.77572	5.84582	6.23317	6.39454	6.22306	6.31892	5.23524	5.27913	5.20269	3.16944	4.58918	5.20695	5.21643	5.23614	7.08131	6.75864	7.0809	7.11467	7.15561	6.78639	6.88731	7.11902	7.09776	6.89847
0.25	6.41975	6.50081	6.49697	6.16916	5.7678	5.83823	6.22761	6.38961	6.21739	6.31362	5.23137	5.27563	5.19855	3.18199	4.60288	5.20286	5.21239	5.23212	7.07632	6.75281	7.07593	7.10983	7.15083	6.78066	6.88169	7.11414	7.09296	6.89285
0.251	6.4152	6.49632	6.49279	6.16334	5.75988	5.83064	6.22204	6.38468	6.21172	6.30832	5.22749	5.27213	5.19441	3.19453	4.61641	5.19876	5.20834	5.2281	7.07133	6.74698	7.07097	7.10499	7.14604	6.77494	6.87607	7.10927	7.08817	6.88722
0.252	6.41066	6.49183	6.48861	6.15753	5.75196	5.82305	6.21648	6.37975	6.20605	6.30302	5.22362	5.26863	5.19026	3.20706	4.62975	5.19467	5.2043	5.22409	7.06634	6.74114	7.066	7.10016	7.14126	6.76922	6.87045	7.1044	7.08337	6.8816
0.253	6.40611	6.48734	6.48443	6.15172	5.74404	5.81546	6.21092	6.37482	6.20038	6.29772	5.21974	5.26513	5.18612	3.21958	4.64292	5.19057	5.20026	5.22007	7.06136	6.73531	7.06104	7.09532	7.13648	6.76349	6.86483	7.09952	7.07857	6.87597
0.254	6.40157	6.48285	6.48025	6.14591	5.73612	5.80787	6.20536	6.36989	6.19471	6.29242	5.21587	5.26163	5.18198	3.2321	4.65589	5.18647	5.19622	5.21605	7.05637	6.72948	7.05607	7.09048	7.1317	6.75777	6.85921	7.09465	7.07377	6.87035
0.255	6.39702	6.47836	6.47607	6.1401	5.72821	5.80028	6.19979	6.36496	6.18904	6.28712	5.21199	5.25813	5.17783	3.24461	4.66868	5.18238	5.19217	5.21203	7.05138	6.72364	7.05111	7.08564	7.12692	6.75204	6.85359	7.08978	7.06897	6.86472
0.256	6.39248	6.47387	6.47189	6.13428	5.72029	5.7927	6.19423	6.36003	6.18337	6.28182	5.20811	5.25463	5.17369	3.25712	4.68127	5.17828	5.18813	5.20802	7.04639	6.71781	7.04614	7.08081	7.12213	6.74632	6.84797	7.0849	7.06418	6.8591
0.257	6.38794	6.46938	6.46771	6.12847	5.71237	5.78511	6.18867	6.3551	6.1777	6.27652	5.20424	5.25112	5.16954	3.26962	4.69367	5.17419	5.18409	5.204	7.0414	6.71198	7.04118	7.07597	7.11735	6.7406	6.84235	7.08003	7.05938	6.85347
0.258	6.38339	6.46489	6.46353	6.12266	5.70445	5.77752	6.1831	6.35017	6.17203	6.27122	5.20036	5.24762	5.1654	3.28211	4.70587	5.17009	5.18004	5.19998	7.03641	6.70614	7.03621	7.07113	7.11257	6.73487	6.83674	7.07516	7.05458	6.84785
0.259	6.37885	6.4604	6.45935	6.11685	5.69654	5.76993	6.17754	6.34524	6.16636	6.26592	5.19649	5.24412	5.16125	3.29459	4.71786	5.166	5.176	5.19596	7.03142	6.70031	7.03125	7.06629	7.10779	6.72915	6.83112	7.07028	7.04978	6.84222
0.26	6.3743	6.45591	6.45517	6.11103	5.68862	5.76234	6.17198	6.34031	6.16069	6.26062	5.19261	5.24061	5.1571	3.30706	4.72964	5.1619	5.17196	5.19195	7.02643	6.69448	7.02628	7.06146	7.103	6.72342	6.8255	7.06541	7.04499	6.8366
0.261	6.36975	6.45142	6.45098	6.10522	5.68071	5.75476	6.16641	6.33538	6.15502	6.25532	5.18874	5.23711	5.15296	3.31953	4.74122	5.1578	5.16792	5.18793	7.02144	6.68864	7.02132	7.05662	7.09822	6.7177	6.81988	7.06054	7.04019	6.83097
0.262	6.36521	6.44693	6.4468	6.09941	5.67279	5.74717	6.16085	6.33045	6.14935	6.25002	5.18486	5.2336	5.14881	3.33199	4.75258	5.15371	5.16387	5.18391	7.01646	6.68281	7.01635	7.05178	7.09344	6.71198	6.81426	7.05566	7.03539	6.82535
0.263	6.36066	6.44244	6.44262	6.0936	5.66487	5.73958	6.15529	6.32552	6.14368	6.24472	5.18098	5.23009	5.14466	3.34443	4.76373	5.14961	5.15983	5.17989	7.01147	6.67698	7.01139	7.04694	7.08866	6.70625	6.80864	7.05079	7.03059	6.81972
0.264	6.35612	6.43794	6.43844	6.08778	5.65696	5.732	6.14972	6.32059	6.13801	6.23941	5.17711	5.22658	5.14051	3.35687	4.77466	5.14552	5.15579	5.17588	7.00648	6.67114	7.00642	7.04211	7.08388	6.70053	6.80302	7.04592	7.02579	6.8141
0.265	6.35157	6.43345	6.43426	6.08197	5.64905	5.72441	6.14416	6.31566	6.13234	6.23411	5.17323	5.22308	5.13637	3.3693	4.78536	5.14142	5.15174	5.17186	7.00149	6.66531	7.00146	7.03727	7.07909	6.6948	6.7974	7.04104	7.021	6.80847
0.266	6.34702	6.42896	6.43008	6.07616	5.64113	5.71683	6.1386	6.31073	6.12667	6.22881	5.16936	5.21957	5.13222	3.38172	4.79585	5.13732	5.1477	5.16784	6.9965	6.65948	6.99649	7.03243	7.07431	6.68908	6.79178	7.03617	7.0162	6.80285
0.267	6.34248	6.42447	6.42589	6.07034	5.63322	5.70924	6.13303	6.3058	6.121	6.22351	5.16548	5.21606	5.12807	3.39413	4.80611	5.13323	5.14366	5.16382	6.99151	6.65364	6.99153	7.02759	7.06953	6.68335	6.78616	7.0313	7.0114	6.79722
0.268	6.33793	6.41998	6.42171	6.06453	5.62531	5.70166	6.12747	6.30087	6.11533	6.21821	5.1616	5.21255	5.12392	3.40653	4.81614	5.12913	5.13961	5.15981	6.98652	6.64781	6.98656	7.02276	7.06475	6.67763	6.78054	7.02642	7.0066	6.7916
0.269	6.33339	6.41549	6.41753	6.05872	5.61739	5.69407	6.12191	6.29593	6.10966	6.21291	5.15773	5.20904	5.11977	3.41892	4.82595	5.12504	5.13557	5.15579	6.98153	6.64198	6.9816	7.01792	7.05997	6.67191	6.77492	7.02155	7.00181	6.78597
0.27	6.32884	6.411	6.41335	6.05291	5.60948	5.68649	6.11634	6.291	6.10399	6.20761	5.15385	5.20553	5.11562	3.4313	4.83552	5.12094	5.13153	5.15177	6.97654	6.63614	6.97663	7.01308	7.05518	6.66618	6.7693	7.01668	6.99701	6.78035
0.271	6.32429	6.40651	6.40916	6.04709	5.60157	5.67891	6.11078	6.28607	6.09832	6.20231	5.14997	5.20202	5.11147	3.44367	4.84486	5.11684	5.12749	5.14775	6.97156	6.63031	6.97167	7.00824	7.0504	6.66046	6.76369	7.0118	6.99221	6.77472
0.272	6.31974	6.40202	6.40498	6.04128	5.59366	5.67132	6.10522	6.28114	6.09265	6.19701	5.1461	5.19851	5.10732	3.45603	4.85397	5.11275	5.12344	5.14374	6.96657	6.62448	6.9667	7.00341	7.04562	6.65473	6.75807	7.00693	6.98741	6.7691
0.273	6.3152	6.39752	6.4008	6.03547	5.58575	5.66374	6.09965	6.27621	6.08698	6.19171	5.14222	5.195	5.10317	3.46838	4.86285	5.10865	5.1194	5.13972	6.96158	6.61864	6.96174	6.99857	7.04084	6.64901	6.75245	7.00206	6.98261	6.76347
0.274	6.31065	6.39303	6.39662	6.02965	5.57784	5.65616	6.09409	6.27128	6.08131	6.18641	5.13834	5.19149	5.09902	3.48071	4.87149	5.10455	5.11536	5.1357	6.95659	6.61281	6.95678	6.99373	7.03606	6.64329	6.74683	6.99718	6.97782	6.75785
0.275	6.3061	6.38854	6.39243	6.02384	5.56993	5.64857	6.08852	6.26635	6.07564	6.1811	5.13447	5.18797	5.09487	3.49303	4.8799	5.10046	5.11131	5.13168	6.9516	6.60698	6.95181	6.98889	7.03127	6.63756	6.74121	6.99231	6.97302	6.75222
0.276	6.30156	6.38405	6.38825	6.01803	5.56202	5.64099	6.08296	6.26142	6.06997	6.1758	5.13059	5.18446	5.09072	3.50534	4.88807	5.09636	5.10727	5.12767	6.94661	6.60114	6.94685	6.98406	7.02649	6.63184	6.73559	6.98744	6.96822	6.7466
0.277	6.29701	6.37956	6.38407	6.01222	5.55411	5.63341	6.0774	6.25649	6.0643	6.1705	5.12671	5.18095	5.08657	3.51764	4.896	5.09227	5.10323	5.12365	6.94162	6.59531	6.94188	6.97922	7.02171	6.62611	6.72997	6.98256	6.96342	6.74098
0.278	6.29246	6.37507	6.37988	6.0064	5.5462	5.62583	6.07183	6.25156	6.05863	6.1652	5.12284	5.17743	5.08242	3.52992	4.9037	5.08817	5.09918	5.11963	6.93663	6.58948	6.93692	6.97438	7.01693	6.62039	6.72435	6.97769	6.95862	6.73535
0.279	6.28791	6.37058	6.3757	6.00059	5.5383	5.61825	6.06627	6.24662	6.05296	6.1599	5.11896	5.17392	5.07826	3.54219	4.91116	5.08407	5.09514	5.11561	6.93164	6.58364	6.93195	6.96954	7.01214	6.61467	6.71873	6.97282	6.95383	6.72973
0.28	6.28337	6.36608	6.37151	5.99478	5.53039	5.61067	6.06071	6.24169	6.04729	6.1546	5.11508	5.17041	5.07411	3.55444	4.91839	5.07998	5.0911	5.1116	6.92666	6.57781	6.92699	6.96471	7.00736	6.60894	6.71311	6.96794	6.94903	6.7241
0.281	6.27882	6.36159	6.36733	5.98897	5.52248	5.60309	6.05514	6.23676	6.04162	6.1493	5.1112	5.16689	5.06996	3.56668	4.92538	5.07588	5.08705	5.10758	6.92167	6.57197	6.92202	6.95987	7.00258	6.60322	6.70749	6.96307	6.94423	6.71848
0.282	6.27427	6.3571	6.36315	5.98315	5.51458	5.59551	6.04958	6.23183	6.03595	6.144	5.10733	5.16338	5.06581	3.57891	4.93214	5.07178	5.08301	5.10356	6.91668	6.56614	6.91706	6.95503	6.9978	6.59749	6.70187	6.9582	6.93943	6.71285
0.283	6.26972	6.35261	6.35896	5.97734	5.50667	5.58793	6.04402	6.2269	6.03028	6.1387	5.10345	5.15986	5.06166	3.59112	4.93867	5.06769	5.07897	5.09954	6.91169	6.56031	6.91209	6.95019	6.99302	6.59177	6.69626	6.95332	6.93464	6.70723
0.284	6.26517	6.34812	6.35478	5.97153	5.49876	5.58035	6.03845	6.22197	6.02461	6.1334	5.09957	5.15635	5.0575	3.60331	4.94496	5.06359	5.07492	5.09553	6.9067	6.55447	6.90713	6.94535	6.98823	6.58605	6.69064	6.94845	6.92984	6.7016
0.285	6.26062	6.34363	6.3506	5.96572	5.49086	5.57278	6.03289	6.21704	6.01894	6.1281	5.09569	5.15283	5.05335	3.61549	4.95102	5.05949	5.07088	5.09151	6.90171	6.54864	6.90216	6.94052	6.98345	6.58032	6.68502	6.94358	6.92504	6.69598
0.286	6.25608	6.33913	6.34641	5.9599	5.48296	5.5652	6.02732	6.21211	6.01327	6.1228	5.09182	5.14932	5.0492	3.62765	4.95686	5.0554	5.06684	5.08749	6.89672	6.54281	6.8972	6.93568	6.97867	6.5746	6.6794	6.9387	6.92024	6.69035
0.287	6.25153	6.33464	6.34223	5.95409	5.47505	5.55762	6.02176	6.20718	6.0076	6.11749	5.08794	5.1458	5.04505	3.6398	4.96247	5.0513	5.06279	5.08347	6.89173	6.53697	6.89223	6.93084	6.97389	6.56887	6.67378	6.93383	6.91544	6.68473
0.288	6.24698	6.33015	6.33804	5.94828	5.46715	5.55004	6.0162	6.20224	6.00193	6.11219	5.08406	5.14229	5.04089	3.65193	4.96785	5.0472	5.05875	5.07946	6.88674	6.53114	6.88727	6.926	6.96911	6.56315	6.66816	6.92896	6.91065	6.6791
0.289	6.24243	6.32566	6.33386	5.94247	5.45925	5.54247	6.01063	6.19731	5.99626	6.10689	5.08019	5.13877	5.03674	3.66404	4.97301	5.04311	5.05471	5.07544	6.88176	6.52531	6.8823	6.92117	6.96432	6.55742	6.66254	6.92408	6.90585	6.67348
0.29	6.23788	6.32117	6.32967	5.93666	5.45134	5.53489	6.00507	6.19238	5.99059	6.10159	5.07631	5.13525	5.03259	3.67613	4.97795	5.03901	5.05066	5.07142	6.87677	6.51947	6.87734	6.91633	6.95954	6.5517	6.65692	6.91921	6.90105	6.66785
0.291	6.23333	6.31667	6.32549	5.93084	5.44344	5.52732	5.99951	6.18745	5.98492	6.09629	5.07243	5.13174	5.02843	3.6882	4.98268	5.03491	5.04662	5.0674	6.87178	6.51364	6.87237	6.91149	6.95476	6.54598	6.6513	6.91434	6.89625	6.66223
0.292	6.22879	6.31218	6.3213	5.92503	5.43554	5.51974	5.99395	6.18252	5.97925	6.09099	5.06855	5.12822	5.02428	3.70025	4.98718	5.03082	5.04258	5.06339	6.86679	6.50781	6.86741	6.90665	6.94998	6.54025	6.64568	6.90946	6.89146	6.6566
0.293	6.22424	6.30769	6.31712	5.91922	5.42764	5.51217	5.98838	6.17759	5.97358	6.08569	5.06467	5.1247	5.02012	3.71228	4.99147	5.02672	5.03853	5.05937	6.8618	6.50197	6.86244	6.90182	6.9452	6.53453	6.64006	6.90459	6.88666	6.65098
0.294	6.21969	6.3032	6.31294	5.91341	5.41974	5.50459	5.98282	6.17266	5.96791	6.08039	5.0608	5.12119	5.01597	3.7243	4.99555	5.02262	5.03449	5.05535	6.85681	6.49614	6.85748	6.89698	6.94041	6.5288	6.63444	6.89972	6.88186	6.64535
0.295	6.21514	6.29871	6.30875	5.9076	5.41184	5.49702	5.97726	6.16773	5.96225	6.07509	5.05692	5.11767	5.01182	3.73629	4.99943	5.01853	5.03045	5.05133	6.85182	6.49031	6.85251	6.89214	6.93563	6.52308	6.62882	6.89485	6.87706	6.63973
0.296	6.21059	6.29421	6.30457	5.90179	5.40395	5.48945	5.97169	6.16279	5.95658	6.06979	5.05304	5.11415	5.00766	3.74826	5.0031	5.01443	5.0264	5.04732	6.84683	6.48447	6.84755	6.8873	6.93085	6.51736	6.62321	6.88997	6.87226	6.6341
0.297	6.20604	6.28972	6.30038	5.89597	5.39605	5.48187	5.96613	6.15786	5.95091	6.06449	5.04916	5.11064	5.00351	3.7602	5.00656	5.01033	5.02236	5.0433	6.84184	6.47864	6.84258	6.88247	6.92607	6.51163	6.61759	6.8851	6.86747	6.62848
0.298	6.20149	6.28523	6.2962	5.89016	5.38815	5.4743	5.96057	6.15293	5.94524	6.05919	5.04529	5.10712	4.99935	3.77213	5.00983	5.00624	5.01832	5.03928	6.83686	6.47281	6.83762	6.87763	6.92128	6.50591	6.61197	6.88023	6.86267	6.62285
0.299	6.19694	6.28074	6.29201	5.88435	5.38025	5.46673	5.95501	6.148	5.93957	6.05389	5.04141	5.1036	4.9952	3.78403	5.0129	5.00214	5.01427	5.03526	6.83187	6.46697	6.83265	6.87279	6.9165	6.50018	6.60635	6.87535	6.85787	6.61723
0.3	6.1924	6.27625	6.28783	5.87854	5.37236	5.45916	5.94944	6.14307	5.9339	6.04859	5.03753	5.10008	4.99104	3.79591	5.01578	4.99804	5.01023	5.03125	6.82688	6.46114	6.82769	6.86795	6.91172	6.49446	6.60073	6.87048	6.85307	6.6116
0.301	6.18785	6.27175	6.28364	5.87273	5.36446	5.45159	5.94388	6.13814	5.92823	6.04329	5.03365	5.09656	4.98689	3.80776	5.01848	4.99395	5.00619	5.02723	6.82189	6.45531	6.82272	6.86312	6.90694	6.48874	6.59511	6.86561	6.84827	6.60598
0.302	6.1833	6.26726	6.27946	5.86692	5.35657	5.44402	5.93832	6.13321	5.92257	6.03799	5.02978	5.09304	4.98273	3.81959	5.02098	4.98985	5.00214	5.02321	6.8169	6.44947	6.81776	6.85828	6.90216	6.48301	6.58949	6.86073	6.84348	6.60035
0.303	6.17875	6.26277	6.27527	5.86111	5.34867	5.43645	5.93276	6.12828	5.9169	6.03269	5.0259	5.08953	4.97858	3.83139	5.0233	4.98575	4.9981	5.01919	6.81191	6.44364	6.81279	6.85344	6.89737	6.47729	6.58387	6.85586	6.83868	6.59473
0.304	6.1742	6.25828	6.27108	5.8553	5.34078	5.42888	5.92719	6.12335	5.91123	6.02739	5.02202	5.08601	4.97442	3.84316	5.02545	4.98165	4.99406	5.01518	6.80692	6.43781	6.80783	6.8486	6.89259	6.47156	6.57825	6.85099	6.83388	6.5891
0.305	6.16965	6.25379	6.2669	5.84949	5.33289	5.42131	5.92163	6.11842	5.90556	6.02209	5.01814	5.08249	4.97027	3.85491	5.02741	4.97756	4.99001	5.01116	6.80193	6.43197	6.80286	6.84377	6.88781	6.46584	6.57263	6.84611	6.82908	6.58348
0.306	6.1651	6.24929	6.26271	5.84368	5.32499	5.41375	5.91607	6.11348	5.89989	6.01679	5.01426	5.07897	4.96611	3.86663	5.02921	4.97346	4.98597	5.00714	6.79694	6.42614	6.7979	6.83893	6.88303	6.46012	6.56701	6.84124	6.82429	6.57785
0.307	6.16055	6.2448	6.25853	5.83787	5.3171	5.40618	5.91051	6.10855	5.89423	6.01149	5.01039	5.07545	4.96196	3.87832	5.03084	4.96936	4.98193	5.00312	6.79196	6.42031	6.79293	6.83409	6.87825	6.45439	6.56139	6.83637	6.81949	6.57223
0.308	6.156	6.24031	6.25434	5.83206	5.30921	5.39861	5.90495	6.10362	5.88856	6.00619	5.00651	5.07193	4.9578	3.88998	5.0323	4.96527	4.97788	4.99911	6.78697	6.41447	6.78797	6.82925	6.87346	6.44867	6.55577	6.83149	6.81469	6.5666
0.309	6.15145	6.23582	6.25016	5.82625	5.30132	5.39105	5.89938	6.09869	5.88289	6.00089	5.00263	5.06841	4.95365	3.90161	5.0336	4.96117	4.97384	4.99509	6.78198	6.40864	6.783	6.82442	6.86868	6.44294	6.55016	6.82662	6.80989	6.56098
0.31	6.1469	6.23133	6.24597	5.82044	5.29343	5.38348	5.89382	6.09376	5.87722	5.99559	4.99875	5.06489	4.94949	3.91321	5.03474	4.95707	4.9698	4.99107	6.77699	6.4028	6.77804	6.81958	6.8639	6.43722	6.54454	6.82175	6.80509	6.55536
0.311	6.14235	6.22683	6.24179	5.81463	5.28554	5.37591	5.88826	6.08883	5.87156	5.99029	4.99487	5.06137	4.94534	3.92478	5.03573	4.95298	4.96575	4.98705	6.772	6.39697	6.77307	6.81474	6.85912	6.43149	6.53892	6.81687	6.8003	6.54973
0.312	6.13781	6.22234	6.2376	5.80882	5.27765	5.36835	5.8827	6.0839	5.86589	5.98499	4.991	5.05785	4.94118	3.93632	5.03656	4.94888	4.96171	4.98304	6.76701	6.39114	6.76811	6.8099	6.85434	6.42577	6.5333	6.812	6.7955	6.54411
0.313	6.13326	6.21785	6.23342	5.80301	5.26977	5.36079	5.87714	6.07897	5.86022	5.97969	4.98712	5.05433	4.93703	3.94782	5.03725	4.94478	4.95767	4.97902	6.76202	6.3853	6.76314	6.80507	6.84955	6.42005	6.52768	6.80713	6.7907	6.53848
0.314	6.12871	6.21336	6.22923	5.7972	5.26188	5.35322	5.87158	6.07404	5.85456	5.97439	4.98324	5.05081	4.93287	3.95929	5.03779	4.94068	4.95362	4.975	6.75703	6.37947	6.75818	6.80023	6.84477	6.41432	6.52206	6.80225	6.7859	6.53286
0.315	6.12416	6.20887	6.22504	5.7914	5.25399	5.34566	5.86602	6.06911	5.84889	5.96909	4.97936	5.04729	4.92871	3.97072	5.03819	4.93659	4.94958	4.97098	6.75205	6.37364	6.75321	6.79539	6.83999	6.4086	6.51644	6.79738	6.78111	6.52723
0.316	6.11961	6.20437	6.22086	5.78559	5.24611	5.3381	5.86046	6.06418	5.84322	5.9638	4.97548	5.04377	4.92456	3.98212	5.03846	4.93249	4.94554	4.96697	6.74706	6.3678	6.74825	6.79055	6.83521	6.40287	6.51082	6.79251	6.77631	6.52161
0.317	6.11506	6.19988	6.21667	5.77978	5.23822	5.33054	5.8549	6.05925	5.83756	5.9585	4.9716	5.04025	4.9204	3.99348	5.03858	4.92839	4.94149	4.96295	6.74207	6.36197	6.74328	6.78572	6.83043	6.39715	6.5052	6.78763	6.77151	6.51598
0.318	6.11051	6.19539	6.21249	5.77397	5.23034	5.32297	5.84934	6.05432	5.83189	5.9532	4.96773	5.03673	4.91625	4.0048	5.03858	4.9243	4.93745	4.95893	6.73708	6.35614	6.73832	6.78088	6.82564	6.39143	6.49958	6.78276	6.76671	6.51036
0.319	6.10596	6.1909	6.2083	5.76816	5.22245	5.31541	5.84378	6.04939	5.82623	5.9479	4.96385	5.03321	4.91209	4.01609	5.03845	4.9202	4.93341	4.95491	6.73209	6.3503	6.73335	6.77604	6.82086	6.3857	6.49396	6.77789	6.76191	6.50473
0.32	6.10141	6.18641	6.20412	5.76236	5.21457	5.30785	5.83822	6.04446	5.82056	5.9426	4.95997	5.02969	4.90793	4.02733	5.0382	4.9161	4.92936	4.9509	6.7271	6.34447	6.72839	6.7712	6.81608	6.37998	6.48834	6.77301	6.75712	6.49911
0.321	6.09686	6.18192	6.19993	5.75655	5.20669	5.30029	5.83266	6.03953	5.81489	5.9373	4.95609	5.02617	4.90378	4.03854	5.03782	4.91201	4.92532	4.94688	6.72211	6.33864	6.72342	6.76637	6.8113	6.37425	6.48273	6.76814	6.75232	6.49348
0.322	6.09231	6.17742	6.19574	5.75074	5.19881	5.29274	5.8271	6.0346	5.80923	5.932	4.95221	5.02265	4.89962	4.0497	5.03732	4.90791	4.92128	4.94286	6.71712	6.3328	6.71846	6.76153	6.80651	6.36853	6.47711	6.76327	6.74752	6.48786
0.323	6.08776	6.17293	6.19156	5.74493	5.19093	5.28518	5.82154	6.02967	5.80356	5.92671	4.94834	5.01913	4.89546	4.06083	5.03671	4.90381	4.91723	4.93884	6.71213	6.32697	6.71349	6.75669	6.80173	6.36281	6.47149	6.75839	6.74272	6.48223
0.324	6.08322	6.16844	6.18737	5.73913	5.18305	5.27762	5.81598	6.02474	5.7979	5.92141	4.94446	5.01561	4.89131	4.0719	5.03599	4.89971	4.91319	4.93483	6.70715	6.32114	6.70853	6.75185	6.79695	6.35708	6.46587	6.75352	6.73792	6.47661
0.325	6.07867	6.16395	6.18319	5.73332	5.17517	5.27006	5.81042	6.01981	5.79223	5.91611	4.94058	5.01209	4.88715	4.08294	5.03515	4.89562	4.90915	4.93081	6.70216	6.3153	6.70356	6.74702	6.79217	6.35136	6.46025	6.74865	6.73313	6.47098
0.326	6.07412	6.15946	6.179	5.72751	5.16729	5.26251	5.80486	6.01488	5.78657	5.91081	4.9367	5.00857	4.88299	4.09393	5.03421	4.89152	4.9051	4.92679	6.69717	6.30947	6.6986	6.74218	6.78739	6.34563	6.45463	6.74377	6.72833	6.46536
0.327	6.06957	6.15496	6.17481	5.72171	5.15941	5.25495	5.7993	6.00995	5.7809	5.90551	4.93282	5.00505	4.87884	4.10487	5.03317	4.88742	4.90106	4.92277	6.69218	6.30364	6.69363	6.73734	6.7826	6.33991	6.44901	6.7389	6.72353	6.45973
0.328	6.06502	6.15047	6.17063	5.7159	5.15153	5.24739	5.79374	6.00502	5.77524	5.90022	4.92894	5.00153	4.87468	4.11577	5.03202	4.88333	4.89701	4.91876	6.68719	6.2978	6.68867	6.7325	6.77782	6.33419	6.44339	6.73403	6.71873	6.45411
0.329	6.06047	6.14598	6.16644	5.7101	5.14366	5.23984	5.78818	6.00009	5.76958	5.89492	4.92507	4.998	4.87052	4.12661	5.03077	4.87923	4.89297	4.91474	6.6822	6.29197	6.6837	6.72767	6.77304	6.32846	6.43777	6.72915	6.71394	6.44848
0.33	6.05592	6.14149	6.16226	5.70429	5.13578	5.23229	5.78262	5.99516	5.76391	5.88962	4.92119	4.99448	4.86637	4.13741	5.02943	4.87513	4.88893	4.91072	6.67721	6.28614	6.67874	6.72283	6.76826	6.32274	6.43215	6.72428	6.70914	6.44286
0.331	6.05137	6.137	6.15807	5.69849	5.1279	5.22473	5.77706	5.99023	5.75825	5.88432	4.91731	4.99096	4.86221	4.14816	5.028	4.87103	4.88488	4.9067	6.67222	6.2803	6.67377	6.71799	6.76348	6.31701	6.42653	6.71941	6.70434	6.43723
0.332	6.04682	6.13251	6.15388	5.69268	5.12003	5.21718	5.7715	5.9853	5.75258	5.87902	4.91343	4.98744	4.85805	4.15885	5.02647	4.86694	4.88084	4.90269	6.66723	6.27447	6.66881	6.71315	6.75869	6.31129	6.42091	6.71453	6.69954	6.43161
0.333	6.04227	6.12802	6.1497	5.68688	5.11216	5.20963	5.76595	5.98037	5.74692	5.87373	4.90955	4.98392	4.8539	4.1695	5.02485	4.86284	4.8768	4.89867	6.66225	6.26864	6.66384	6.70832	6.75391	6.30556	6.41529	6.70966	6.69474	6.42598
0.334	6.03772	6.12352	6.14551	5.68107	5.10428	5.20208	5.76039	5.97544	5.74126	5.86843	4.90567	4.9804	4.84974	4.18009	5.02315	4.85874	4.87275	4.89465	6.65726	6.2628	6.65888	6.70348	6.74913	6.29984	6.40968	6.70479	6.68995	6.42036
0.335	6.03318	6.11903	6.14133	5.67527	5.09641	5.19452	5.75483	5.97051	5.73559	5.86313	4.90179	4.97688	4.84558	4.19062	5.02137	4.85465	4.86871	4.89063	6.65227	6.25697	6.65391	6.69864	6.74435	6.29412	6.40406	6.69991	6.68515	6.41473
0.336	6.02863	6.11454	6.13714	5.66946	5.08854	5.18697	5.74927	5.96558	5.72993	5.85784	4.89792	4.97335	4.84142	4.2011	5.0195	4.85055	4.86467	4.88661	6.64728	6.25114	6.64895	6.6938	6.73957	6.28839	6.39844	6.69504	6.68035	6.40911
0.337	6.02408	6.11005	6.13296	5.66366	5.08067	5.17942	5.74372	5.96065	5.72427	5.85254	4.89404	4.96983	4.83727	4.21152	5.01755	4.84645	4.86062	4.8826	6.64229	6.2453	6.64398	6.68897	6.73478	6.28267	6.39282	6.69017	6.67555	6.40348
0.338	6.01953	6.10556	6.12877	5.65786	5.0728	5.17188	5.73816	5.95572	5.71861	5.84724	4.89016	4.96631	4.83311	4.22188	5.01553	4.84235	4.85658	4.87858	6.6373	6.23947	6.63902	6.68413	6.73	6.27694	6.3872	6.68529	6.67076	6.39786
0.339	6.01498	6.10107	6.12458	5.65205	5.06493	5.16433	5.7326	5.95079	5.71294	5.84195	4.88628	4.96279	4.82895	4.23219	5.01343	4.83826	4.85254	4.87456	6.63231	6.23364	6.63405	6.67929	6.72522	6.27122	6.38158	6.68042	6.66596	6.39223
0.34	6.01043	6.09658	6.1204	5.64625	5.05706	5.15678	5.72704	5.94586	5.70728	5.83665	4.8824	4.95927	4.82479	4.24243	5.01126	4.83416	4.84849	4.87054	6.62732	6.2278	6.62909	6.67445	6.72044	6.2655	6.37596	6.67555	6.66116	6.38661
0.341	6.00588	6.09208	6.11621	5.64045	5.04919	5.14923	5.72149	5.94093	5.70162	5.83135	4.87852	4.95574	4.82064	4.25261	5.00902	4.83006	4.84445	4.86653	6.62233	6.22197	6.62412	6.66962	6.71565	6.25977	6.37034	6.67068	6.65636	6.38098
0.342	6.00134	6.08759	6.11203	5.63464	5.04133	5.14169	5.71593	5.93601	5.69596	5.82606	4.87465	4.95222	4.81648	4.26273	5.00671	4.82597	4.84041	4.86251	6.61735	6.21613	6.61916	6.66478	6.71087	6.25405	6.36472	6.6658	6.65156	6.37536
0.343	5.99679	6.0831	6.10784	5.62884	5.03346	5.13414	5.71038	5.93108	5.69029	5.82076	4.87077	4.9487	4.81232	4.27278	5.00433	4.82187	4.83636	4.85849	6.61236	6.2103	6.61419	6.65994	6.70609	6.24832	6.3591	6.66093	6.64677	6.36973
0.344	5.99224	6.07861	6.10365	5.62304	5.0256	5.1266	5.70482	5.92615	5.68463	5.81547	4.86689	4.94518	4.80816	4.28277	5.00188	4.81777	4.83232	4.85447	6.60737	6.20447	6.60923	6.6551	6.70131	6.2426	6.35348	6.65606	6.64197	6.36411
0.345	5.98769	6.07412	6.09947	5.61724	5.01773	5.11905	5.69926	5.92122	5.67897	5.81017	4.86301	4.94166	4.80401	4.29269	4.99938	4.81367	4.82827	4.85046	6.60238	6.19863	6.60426	6.65027	6.69653	6.23688	6.34786	6.65118	6.63717	6.35849
0.346	5.98314	6.06963	6.09528	5.61144	5.00987	5.11151	5.69371	5.91629	5.67331	5.80487	4.85913	4.93813	4.79985	4.30254	4.99681	4.80958	4.82423	4.84644	6.59739	6.1928	6.5993	6.64543	6.69174	6.23115	6.34225	6.64631	6.63237	6.35286
0.347	5.97859	6.06514	6.0911	5.60563	5.00201	5.10396	5.68815	5.91136	5.66765	5.79958	4.85525	4.93461	4.79569	4.31232	4.99418	4.80548	4.82019	4.84242	6.5924	6.18697	6.59433	6.64059	6.68696	6.22543	6.33663	6.64144	6.62757	6.34724
0.348	5.97404	6.06065	6.08691	5.59983	4.99414	5.09642	5.6826	5.90643	5.66199	5.79428	4.85137	4.93109	4.79153	4.32204	4.99149	4.80138	4.81614	4.8384	6.58741	6.18113	6.58937	6.63575	6.68218	6.2197	6.33101	6.63656	6.62278	6.34161
0.349	5.9695	6.05616	6.08273	5.59403	4.98628	5.08888	5.67704	5.90151	5.65633	5.78899	4.8475	4.92757	4.78738	4.33168	4.98875	4.79728	4.8121	4.83439	6.58242	6.1753	6.5844	6.63092	6.6774	6.21398	6.32539	6.63169	6.61798	6.33599
0.35	5.96495	6.05166	6.07854	5.58823	4.97842	5.08134	5.67149	5.89658	5.65067	5.78369	4.84362	4.92405	4.78322	4.34124	4.98595	4.79319	4.80806	4.83037	6.57743	6.16947	6.57944	6.62608	6.67262	6.20826	6.31977	6.62682	6.61318	6.33036
0.351	5.9604	6.04717	6.07435	5.58243	4.97056	5.0738	5.66593	5.89165	5.64501	5.7784	4.83974	4.92052	4.77906	4.35074	4.98309	4.78909	4.80401	4.82635	6.57245	6.16363	6.57447	6.62124	6.66783	6.20253	6.31415	6.62194	6.60838	6.32474
0.352	5.95585	6.04268	6.07017	5.57663	4.9627	5.06626	5.66038	5.88672	5.63935	5.7731	4.83586	4.917	4.7749	4.36016	4.98019	4.78499	4.79997	4.82233	6.56746	6.1578	6.56951	6.6164	6.66305	6.19681	6.30853	6.61707	6.60359	6.31911
0.353	5.9513	6.03819	6.06598	5.57083	4.95484	5.05872	5.65482	5.88179	5.63369	5.76781	4.83198	4.91348	4.77075	4.3695	4.97723	4.7809	4.79593	4.81832	6.56247	6.15197	6.56454	6.61157	6.65827	6.19108	6.30291	6.6122	6.59879	6.31349
0.354	5.94676	6.0337	6.0618	5.56503	4.94699	5.05118	5.64927	5.87687	5.62803	5.76251	4.8281	4.90996	4.76659	4.37876	4.97422	4.7768	4.79188	4.8143	6.55748	6.14613	6.55958	6.60673	6.65349	6.18536	6.29729	6.60732	6.59399	6.30786
0.355	5.94221	6.02921	6.05761	5.55923	4.93913	5.04364	5.64372	5.87194	5.62237	5.75722	4.82422	4.90643	4.76243	4.38795	4.97117	4.7727	4.78784	4.81028	6.55249	6.1403	6.55461	6.60189	6.64871	6.17963	6.29167	6.60245	6.58919	6.30224
0.356	5.93766	6.02472	6.05343	5.55344	4.93128	5.03611	5.63816	5.86701	5.61671	5.75193	4.82035	4.90291	4.75827	4.39705	4.96807	4.7686	4.7838	4.80626	6.5475	6.13447	6.54965	6.59705	6.64392	6.17391	6.28605	6.59758	6.58439	6.29661
0.357	5.93311	6.02023	6.04924	5.54764	4.92342	5.02857	5.63261	5.86208	5.61105	5.74663	4.81647	4.89939	4.75411	4.40608	4.96492	4.76451	4.77975	4.80225	6.54251	6.12863	6.54468	6.59222	6.63914	6.16819	6.28043	6.5927	6.5796	6.29099
0.358	5.92857	6.01574	6.04505	5.54184	4.91557	5.02104	5.62706	5.85716	5.6054	5.74134	4.81259	4.89587	4.74996	4.41502	4.96173	4.76041	4.77571	4.79823	6.53752	6.1228	6.53972	6.58738	6.63436	6.16246	6.27481	6.58783	6.5748	6.28536
0.359	5.92402	6.01125	6.04087	5.53604	4.90771	5.0135	5.6215	5.85223	5.59974	5.73604	4.80871	4.89234	4.7458	4.42387	4.9585	4.75631	4.77166	4.79421	6.53253	6.11697	6.53476	6.58254	6.62958	6.15674	6.2692	6.58296	6.57	6.27974
0.36	5.91947	6.00676	6.03668	5.53024	4.89986	5.00597	5.61595	5.8473	5.59408	5.73075	4.80483	4.88882	4.74164	4.43264	4.95522	4.75221	4.76762	4.79019	6.52755	6.11113	6.52979	6.5777	6.62479	6.15101	6.26358	6.57808	6.5652	6.27411
0.361	5.91492	6.00227	6.0325	5.52445	4.89201	4.99843	5.6104	5.84237	5.58842	5.72546	4.80095	4.8853	4.73748	4.44133	4.9519	4.74812	4.76358	4.78618	6.52256	6.1053	6.52483	6.57287	6.62001	6.14529	6.25796	6.57321	6.56041	6.26849
0.362	5.91038	5.99778	6.02831	5.51865	4.88416	4.9909	5.60485	5.83745	5.58277	5.72016	4.79707	4.88177	4.73332	4.44992	4.94855	4.74402	4.75953	4.78216	6.51757	6.09947	6.51986	6.56803	6.61523	6.13957	6.25234	6.56834	6.55561	6.26286
0.363	5.90583	5.99329	6.02413	5.51285	4.87631	4.98337	5.59929	5.83252	5.57711	5.71487	4.7932	4.87825	4.72917	4.45843	4.94515	4.73992	4.75549	4.77814	6.51258	6.09363	6.5149	6.56319	6.61045	6.13384	6.24672	6.56346	6.55081	6.25724
0.364	5.90128	5.9888	6.01994	5.50706	4.86846	4.97584	5.59374	5.82759	5.57145	5.70958	4.78932	4.87473	4.72501	4.46685	4.94172	4.73583	4.75145	4.77412	6.50759	6.0878	6.50993	6.55835	6.60567	6.12812	6.2411	6.55859	6.54601	6.25161
0.365	5.89673	5.98431	6.01576	5.50126	4.86061	4.96831	5.58819	5.82267	5.56579	5.70428	4.78544	4.87121	4.72085	4.47518	4.93825	4.73173	4.7474	4.77011	6.5026	6.08197	6.50497	6.55352	6.60088	6.12239	6.23548	6.55372	6.54121	6.24599
0.366	5.89219	5.97982	6.01157	5.49546	4.85277	4.96078	5.58264	5.81774	5.56014	5.69899	4.78156	4.86768	4.71669	4.48341	4.93475	4.72763	4.74336	4.76609	6.49761	6.07613	6.5	6.54868	6.5961	6.11667	6.22986	6.54884	6.53642	6.24036
0.367	5.88764	5.97533	6.00739	5.48967	4.84492	4.95325	5.57709	5.81281	5.55448	5.6937	4.77768	4.86416	4.71253	4.49156	4.93121	4.72353	4.73932	4.76207	6.49262	6.0703	6.49504	6.54384	6.59132	6.11095	6.22424	6.54397	6.53162	6.23474
0.368	5.88309	5.97084	6.0032	5.48387	4.83707	4.94572	5.57154	5.80789	5.54883	5.68841	4.7738	4.86064	4.70837	4.4996	4.92763	4.71944	4.73527	4.75805	6.48763	6.06447	6.49007	6.539	6.58654	6.10522	6.21862	6.5391	6.52682	6.22911
0.369	5.87855	5.96635	5.99902	5.47808	4.82923	4.93819	5.56599	5.80296	5.54317	5.68311	4.76992	4.85711	4.70422	4.50756	4.92403	4.71534	4.73123	4.75404	6.48265	6.05863	6.48511	6.53417	6.58176	6.0995	6.213	6.53422	6.52202	6.22349
0.37	5.874	5.96186	5.99483	5.47229	4.82139	4.93067	5.56044	5.79804	5.53752	5.67782	4.76604	4.85359	4.70006	4.51541	4.92039	4.71124	4.72719	4.75002	6.47766	6.0528	6.48014	6.52933	6.57697	6.09377	6.20738	6.52935	6.51722	6.21786
0.371	5.86945	5.95737	5.99065	5.46649	4.81354	4.92314	5.55489	5.79311	5.53186	5.67253	4.76217	4.85007	4.6959	4.52317	4.91672	4.70714	4.72314	4.746	6.47267	6.04696	6.47518	6.52449	6.57219	6.08805	6.20176	6.52448	6.51243	6.21224
0.372	5.86491	5.95288	5.98646	5.4607	4.8057	4.91562	5.54934	5.78818	5.52621	5.66724	4.75829	4.84655	4.69174	4.53083	4.91302	4.70305	4.7191	4.74198	6.46768	6.04113	6.47021	6.51965	6.56741	6.08233	6.19615	6.5196	6.50763	6.20661
0.373	5.86036	5.94839	5.98228	5.4549	4.79786	4.90809	5.54379	5.78326	5.52055	5.66195	4.75441	4.84302	4.68758	4.53839	4.90929	4.69895	4.71505	4.73797	6.46269	6.0353	6.46525	6.51482	6.56263	6.0766	6.19053	6.51473	6.50283	6.20099
0.374	5.85581	5.9439	5.97809	5.44911	4.79002	4.90057	5.53824	5.77833	5.5149	5.65666	4.75053	4.8395	4.68342	4.54585	4.90553	4.69485	4.71101	4.73395	6.4577	6.02946	6.46028	6.50998	6.55785	6.07088	6.18491	6.50986	6.49803	6.19536
0.375	5.85127	5.93941	5.97391	5.44332	4.78218	4.89305	5.53269	5.77341	5.50924	5.65136	4.74665	4.83598	4.67927	4.55321	4.90175	4.69075	4.70697	4.72993	6.45271	6.02363	6.45532	6.50514	6.55306	6.06515	6.17929	6.50498	6.49324	6.18974
0.376	5.84672	5.93492	5.96972	5.43753	4.77434	4.88552	5.52714	5.76848	5.50359	5.64607	4.74277	4.83245	4.67511	4.56047	4.89793	4.68666	4.70292	4.72591	6.44772	6.0178	6.45035	6.5003	6.54828	6.05943	6.17367	6.50011	6.48844	6.18411
0.377	5.84218	5.93043	5.96554	5.43173	4.76651	4.878	5.52159	5.76356	5.49794	5.64078	4.73889	4.82893	4.67095	4.56763	4.89409	4.68256	4.69888	4.72189	6.44274	6.01196	6.44539	6.49547	6.5435	6.05371	6.16805	6.49524	6.48364	6.17849
0.378	5.83763	5.92594	5.96135	5.42594	4.75867	4.87048	5.51604	5.75863	5.49228	5.63549	4.73501	4.82541	4.66679	4.57468	4.89023	4.67846	4.69484	4.71788	6.43775	6.00613	6.44042	6.49063	6.53872	6.04798	6.16243	6.49036	6.47884	6.17287
0.379	5.83308	5.92145	5.95717	5.42015	4.75083	4.86296	5.5105	5.75371	5.48663	5.6302	4.73114	4.82188	4.66263	4.58163	4.88634	4.67436	4.69079	4.71386	6.43276	6.0003	6.43546	6.48579	6.53393	6.04226	6.15681	6.48549	6.47404	6.16724
0.38	5.82854	5.91696	5.95298	5.41436	4.743	4.85544	5.50495	5.74878	5.48098	5.62491	4.72726	4.81836	4.65847	4.58847	4.88242	4.67027	4.68675	4.70984	6.42777	5.99446	6.43049	6.48095	6.52915	6.03653	6.15119	6.48062	6.46925	6.16162
0.381	5.82399	5.91247	5.9488	5.40857	4.73516	4.84793	5.4994	5.74386	5.47532	5.61962	4.72338	4.81484	4.65432	4.59521	4.87848	4.66617	4.68271	4.70582	6.42278	5.98863	6.42553	6.47612	6.52437	6.03081	6.14557	6.47574	6.46445	6.15599
0.382	5.81945	5.90798	5.94461	5.40278	4.72733	4.84041	5.49385	5.73893	5.46967	5.61433	4.7195	4.81131	4.65016	4.60183	4.87452	4.66207	4.67866	4.70181	6.41779	5.9828	6.42056	6.47128	6.51959	6.02508	6.13995	6.47087	6.45965	6.15037
0.383	5.8149	5.90349	5.94043	5.39699	4.7195	4.83289	5.48831	5.73401	5.46402	5.60904	4.71562	4.80779	4.646	4.60836	4.87053	4.65798	4.67462	4.69779	6.4128	5.97696	6.4156	6.46644	6.51481	6.01936	6.13433	6.466	6.45485	6.14474
0.384	5.81036	5.89901	5.93625	5.3912	4.71167	4.82538	5.48276	5.72908	5.45837	5.60375	4.71174	4.80427	4.64184	4.61477	4.86652	4.65388	4.67057	4.69377	6.40781	5.97113	6.41063	6.4616	6.51002	6.01364	6.12872	6.46112	6.45006	6.13912
0.385	5.80581	5.89452	5.93206	5.38541	4.70384	4.81786	5.47721	5.72416	5.45272	5.59846	4.70786	4.80074	4.63768	4.62108	4.86249	4.64978	4.66653	4.68975	6.40282	5.9653	6.40567	6.45677	6.50524	6.00791	6.1231	6.45625	6.44526	6.13349
0.386	5.80127	5.89003	5.92788	5.37962	4.69601	4.81035	5.47167	5.71924	5.44707	5.59317	4.70398	4.79722	4.63352	4.62728	4.85844	4.64568	4.66249	4.68574	6.39784	5.95946	6.4007	6.45193	6.50046	6.00219	6.11748	6.45138	6.44046	6.12787
0.387	5.79672	5.88554	5.92369	5.37383	4.68818	4.80283	5.46612	5.71431	5.44142	5.58788	4.70011	4.7937	4.62936	4.63337	4.85437	4.64159	4.65844	4.68172	6.39285	5.95363	6.39574	6.44709	6.49568	5.99646	6.11186	6.44651	6.43566	6.12224
0.388	5.79218	5.88105	5.91951	5.36804	4.68035	4.79532	5.46058	5.70939	5.43577	5.5826	4.69623	4.79017	4.62521	4.63934	4.85027	4.63749	4.6544	4.6777	6.38786	5.9478	6.39077	6.44225	6.4909	5.99074	6.10624	6.44163	6.43086	6.11662
0.389	5.78763	5.87656	5.91533	5.36226	4.67253	4.78781	5.45503	5.70446	5.43012	5.57731	4.69235	4.78665	4.62105	4.64521	4.84616	4.63339	4.65036	4.67368	6.38287	5.94196	6.38581	6.43742	6.48611	5.98502	6.10062	6.43676	6.42607	6.11099
0.39	5.78309	5.87207	5.91114	5.35647	4.6647	4.7803	5.44949	5.69954	5.42447	5.57202	4.68847	4.78313	4.61689	4.65097	4.84203	4.62929	4.64631	4.66967	6.37788	5.93613	6.38084	6.43258	6.48133	5.97929	6.095	6.43189	6.42127	6.10537
0.391	5.77854	5.86759	5.90696	5.35068	4.65688	4.77279	5.44394	5.69462	5.41882	5.56673	4.68459	4.7796	4.61273	4.65662	4.83788	4.6252	4.64227	4.66565	6.37289	5.9303	6.37588	6.42774	6.47655	5.97357	6.08938	6.42701	6.41647	6.09974
0.392	5.774	5.8631	5.90277	5.3449	4.64905	4.76528	5.4384	5.68969	5.41317	5.56144	4.68071	4.77608	4.60857	4.66216	4.83371	4.6211	4.63823	4.66163	6.3679	5.92446	6.37091	6.4229	6.47177	5.96784	6.08376	6.42214	6.41167	6.09412
0.393	5.76945	5.85861	5.89859	5.33911	4.64123	4.75777	5.43286	5.68477	5.40752	5.55615	4.67683	4.77256	4.60441	4.66758	4.82953	4.617	4.63418	4.65761	6.36291	5.91863	6.36595	6.41807	6.46699	5.96212	6.07814	6.41727	6.40687	6.08849
0.394	5.76491	5.85412	5.89441	5.33332	4.63341	4.75026	5.42731	5.67985	5.40187	5.55087	4.67295	4.76903	4.60025	4.6729	4.82532	4.6129	4.63014	4.6536	6.35792	5.9128	6.36098	6.41323	6.4622	5.9564	6.07252	6.41239	6.40208	6.08287
0.395	5.76036	5.84963	5.89022	5.32754	4.62559	4.74275	5.42177	5.67493	5.39622	5.54558	4.66908	4.76551	4.59609	4.6781	4.8211	4.60881	4.6261	4.64958	6.35294	5.90696	6.35602	6.40839	6.45742	5.95067	6.0669	6.40752	6.39728	6.07724
0.396	5.75582	5.84514	5.88604	5.32175	4.61777	4.73525	5.41622	5.67	5.39057	5.54029	4.6652	4.76198	4.59194	4.68319	4.81687	4.60471	4.62205	4.64556	6.34795	5.90113	6.35105	6.40355	6.45264	5.94495	6.06128	6.40265	6.39248	6.07162
0.397	5.75128	5.84066	5.88186	5.31597	4.60995	4.72774	5.41068	5.66508	5.38492	5.53501	4.66132	4.75846	4.58778	4.68817	4.81261	4.60061	4.61801	4.64154	6.34296	5.8953	6.34609	6.39872	6.44786	5.93922	6.05567	6.39777	6.38768	6.06599
0.398	5.74673	5.83617	5.87767	5.31018	4.60213	4.72024	5.40514	5.66016	5.37928	5.52972	4.65744	4.75494	4.58362	4.69304	4.80834	4.59651	4.61396	4.63753	6.33797	5.88946	6.34112	6.39388	6.44307	5.9335	6.05005	6.3929	6.38289	6.06037
0.399	5.74219	5.83168	5.87349	5.3044	4.59432	4.71274	5.3996	5.65524	5.37363	5.52443	4.65356	4.75141	4.57946	4.69779	4.80406	4.59242	4.60992	4.63351	6.33298	5.88363	6.33616	6.38904	6.43829	5.92778	6.04443	6.38803	6.37809	6.05474
0.4	5.73765	5.82719	5.86931	5.29862	4.5865	4.70523	5.39406	5.65031	5.36798	5.51915	4.64968	4.74789	4.5753	4.70244	4.79976	4.58832	4.60588	4.62949	6.32799	5.87779	6.33119	6.3842	6.43351	5.92205	6.03881	6.38315	6.37329	6.04912
0.401	5.7331	5.82271	5.86512	5.29283	4.57868	4.69773	5.38851	5.64539	5.36234	5.51386	4.6458	4.74437	4.57114	4.70697	4.79545	4.58422	4.60183	4.62547	6.323	5.87196	6.32623	6.37937	6.42873	5.91633	6.03319	6.37828	6.36849	6.04349
0.402	5.72856	5.81822	5.86094	5.28705	4.57087	4.69023	5.38297	5.64047	5.35669	5.50857	4.64192	4.74084	4.56698	4.71139	4.79112	4.58012	4.59779	4.62146	6.31801	5.86613	6.32126	6.37453	6.42395	5.9106	6.02757	6.37341	6.36369	6.03787
0.403	5.72402	5.81373	5.85676	5.28127	4.56306	4.68273	5.37743	5.63555	5.35105	5.50329	4.63804	4.73732	4.56282	4.71571	4.78677	4.57603	4.59375	4.61744	6.31302	5.86029	6.3163	6.36969	6.41916	5.90488	6.02195	6.36853	6.3589	6.03224
0.404	5.71947	5.80924	5.85257	5.27549	4.55525	4.67523	5.37189	5.63063	5.3454	5.498	4.63417	4.7338	4.55866	4.71991	4.78242	4.57193	4.5897	4.61342	6.30804	5.85446	6.31133	6.36485	6.41438	5.89915	6.01633	6.36366	6.3541	6.02662
0.405	5.71493	5.80476	5.84839	5.2697	4.54743	4.66773	5.36635	5.6257	5.33975	5.49272	4.63029	4.73027	4.55451	4.72399	4.77805	4.56783	4.58566	4.6094	6.30305	5.84863	6.30637	6.36002	6.4096	5.89343	6.01071	6.35879	6.3493	6.02099
0.406	5.71039	5.80027	5.84421	5.26392	4.53962	4.66023	5.36081	5.62078	5.33411	5.48743	4.62641	4.72675	4.55035	4.72797	4.77366	4.56374	4.58162	4.60539	6.29806	5.84279	6.3014	6.35518	6.40482	5.88771	6.00509	6.35391	6.3445	6.01537
0.407	5.70584	5.79578	5.84002	5.25814	4.53182	4.65274	5.35527	5.61586	5.32846	5.48215	4.62253	4.72322	4.54619	4.73184	4.76927	4.55964	4.57757	4.60137	6.29307	5.83696	6.29644	6.35034	6.40004	5.88198	5.99947	6.34904	6.33971	6.00974
0.408	5.7013	5.79129	5.83584	5.25236	4.52401	4.64524	5.34973	5.61094	5.32282	5.47686	4.61865	4.7197	4.54203	4.7356	4.76486	4.55554	4.57353	4.59735	6.28808	5.83113	6.29147	6.3455	6.39525	5.87626	5.99385	6.34417	6.33491	6.00412
0.409	5.69676	5.78681	5.83166	5.24658	4.5162	4.63775	5.34419	5.60602	5.31718	5.47158	4.61477	4.71618	4.53787	4.73925	4.76044	4.55144	4.56948	4.59333	6.28309	5.82529	6.28651	6.34067	6.39047	5.87053	5.98824	6.33929	6.33011	5.99849
0.41	5.69222	5.78232	5.82748	5.2408	4.50839	4.63025	5.33865	5.6011	5.31153	5.46629	4.61089	4.71265	4.53371	4.7428	4.75601	4.54735	4.56544	4.58932	6.2781	5.81946	6.28154	6.33583	6.38569	5.86481	5.98262	6.33442	6.32531	5.99287
0.411	5.68768	5.77783	5.82329	5.23502	4.50059	4.62276	5.33312	5.59618	5.30589	5.46101	4.60701	4.70913	4.52955	4.74623	4.75156	4.54325	4.5614	4.5853	6.27311	5.81363	6.27658	6.33099	6.38091	5.85909	5.977	6.32955	6.32051	5.98725
0.412	5.68313	5.77335	5.81911	5.22925	4.49279	4.61527	5.32758	5.59126	5.30025	5.45572	4.60314	4.70561	4.52539	4.74956	4.7471	4.53915	4.55735	4.58128	6.26812	5.80779	6.27161	6.32615	6.37613	5.85336	5.97138	6.32467	6.31572	5.98162
0.413	5.67859	5.76886	5.81493	5.22347	4.48498	4.60777	5.32204	5.58634	5.2946	5.45044	4.59926	4.70208	4.52123	4.75278	4.74264	4.53505	4.55331	4.57726	6.26314	5.80196	6.26665	6.32131	6.37134	5.84764	5.96576	6.3198	6.31092	5.976
0.414	5.67405	5.76437	5.81075	5.21769	4.47718	4.60028	5.3165	5.58142	5.28896	5.44516	4.59538	4.69856	4.51708	4.75589	4.73816	4.53096	4.54927	4.57324	6.25815	5.79613	6.26168	6.31648	6.36656	5.84191	5.96014	6.31493	6.30612	5.97037
0.415	5.66951	5.75989	5.80657	5.21191	4.46938	4.59279	5.31097	5.5765	5.28332	5.43987	4.5915	4.69503	4.51292	4.7589	4.73367	4.52686	4.54522	4.56923	6.25316	5.79029	6.25672	6.31164	6.36178	5.83619	5.95452	6.31005	6.30132	5.96475
0.416	5.66497	5.7554	5.80238	5.20614	4.46158	4.5853	5.30543	5.57158	5.27768	5.43459	4.58762	4.69151	4.50876	4.7618	4.72917	4.52276	4.54118	4.56521	6.24817	5.78446	6.25175	6.3068	6.357	5.83047	5.9489	6.30518	6.29652	5.95912
0.417	5.66043	5.75092	5.7982	5.20036	4.45378	4.57782	5.29989	5.56666	5.27204	5.42931	4.58374	4.68799	4.5046	4.7646	4.72466	4.51866	4.53714	4.56119	6.24318	5.77863	6.24679	6.30196	6.35221	5.82474	5.94328	6.30031	6.29173	5.9535
0.418	5.65588	5.74643	5.79402	5.19458	4.44598	4.57033	5.29436	5.56174	5.2664	5.42403	4.57986	4.68446	4.50044	4.7673	4.72014	4.51457	4.53309	4.55717	6.23819	5.77279	6.24182	6.29713	6.34743	5.81902	5.93766	6.29543	6.28693	5.94787
0.419	5.65134	5.74194	5.78984	5.18881	4.43819	4.56284	5.28882	5.55682	5.26076	5.41874	4.57598	4.68094	4.49628	4.76989	4.71561	4.51047	4.52905	4.55316	6.2332	5.76696	6.23686	6.29229	6.34265	5.81329	5.93204	6.29056	6.28213	5.94225
0.42	5.6468	5.73746	5.78566	5.18303	4.43039	4.55536	5.28329	5.5519	5.25512	5.41346	4.5721	4.67741	4.49212	4.77238	4.71107	4.50637	4.525	4.54914	6.22821	5.76113	6.23189	6.28745	6.33787	5.80757	5.92642	6.28569	6.27733	5.93662
0.421	5.64226	5.73297	5.78147	5.17726	4.4226	4.54787	5.27775	5.54698	5.24948	5.40818	4.56823	4.67389	4.48796	4.77477	4.70652	4.50227	4.52096	4.54512	6.22322	5.75529	6.22693	6.28261	6.33309	5.80185	5.9208	6.28081	6.27254	5.931
0.422	5.63772	5.72849	5.77729	5.17148	4.4148	4.54039	5.27222	5.54207	5.24384	5.4029	4.56435	4.67037	4.4838	4.77706	4.70197	4.49818	4.51692	4.5411	6.21824	5.74946	6.22196	6.27778	6.3283	5.79612	5.91519	6.27594	6.26774	5.92537
0.423	5.63318	5.724	5.77311	5.16571	4.40701	4.53291	5.26668	5.53715	5.2382	5.39762	4.56047	4.66684	4.47964	4.77925	4.6974	4.49408	4.51287	4.53709	6.21325	5.74363	6.217	6.27294	6.32352	5.7904	5.90957	6.27107	6.26294	5.91975
0.424	5.62864	5.71952	5.76893	5.15993	4.39922	4.52543	5.26115	5.53223	5.23256	5.39234	4.55659	4.66332	4.47548	4.78134	4.69282	4.48998	4.50883	4.53307	6.20826	5.73779	6.21203	6.2681	6.31874	5.78467	5.90395	6.26619	6.25814	5.91412
0.425	5.6241	5.71503	5.76475	5.15416	4.39143	4.51794	5.25561	5.52731	5.22692	5.38706	4.55271	4.65979	4.47133	4.78333	4.68824	4.48588	4.50479	4.52905	6.20327	5.73196	6.20707	6.26326	6.31396	5.77895	5.89833	6.26132	6.25334	5.9085
0.426	5.61956	5.71054	5.76057	5.14839	4.38364	4.51046	5.25008	5.52239	5.22128	5.38177	4.54883	4.65627	4.46717	4.78523	4.68365	4.48179	4.50074	4.52503	6.19828	5.72613	6.2021	6.25843	6.30918	5.77322	5.89271	6.25645	6.24855	5.90287
0.427	5.61502	5.70606	5.75639	5.14262	4.37585	4.50299	5.24455	5.51747	5.21564	5.37649	4.54495	4.65275	4.46301	4.78703	4.67904	4.47769	4.4967	4.52102	6.19329	5.72029	6.19714	6.25359	6.30439	5.7675	5.88709	6.25157	6.24375	5.89725
0.428	5.61048	5.70157	5.75221	5.13685	4.36806	4.49551	5.23901	5.51256	5.21001	5.37121	4.54107	4.64922	4.45885	4.78873	4.67443	4.47359	4.49266	4.517	6.1883	5.71446	6.19217	6.24875	6.29961	5.76178	5.88147	6.2467	6.23895	5.89162
0.429	5.60594	5.69709	5.74803	5.13107	4.36028	4.48803	5.23348	5.50764	5.20437	5.36593	4.53719	4.6457	4.45469	4.79034	4.66982	4.46949	4.48861	4.51298	6.18331	5.70863	6.18721	6.24391	6.29483	5.75605	5.87585	6.24183	6.23415	5.886
0.43	5.6014	5.6926	5.74384	5.1253	4.35249	4.48055	5.22795	5.50272	5.19873	5.36065	4.53332	4.64217	4.45053	4.79186	4.66519	4.4654	4.48457	4.50896	6.17832	5.70279	6.18224	6.23908	6.29005	5.75033	5.87023	6.23695	6.22936	5.88037
0.431	5.59686	5.68812	5.73966	5.11953	4.34471	4.47308	5.22242	5.4978	5.1931	5.35538	4.52944	4.63865	4.44637	4.79329	4.66056	4.4613	4.48052	4.50495	6.17334	5.69696	6.17728	6.23424	6.28527	5.7446	5.86461	6.23208	6.22456	5.87475
0.432	5.59233	5.68363	5.73548	5.11376	4.33692	4.4656	5.21689	5.49289	5.18746	5.3501	4.52556	4.63513	4.44221	4.79462	4.65592	4.4572	4.47648	4.50093	6.16835	5.69112	6.17231	6.2294	6.28048	5.73888	5.85899	6.22721	6.21976	5.86912
0.433	5.58779	5.67915	5.7313	5.10799	4.32914	4.45813	5.21136	5.48797	5.18182	5.34482	4.52168	4.6316	4.43805	4.79587	4.65127	4.4531	4.47244	4.49691	6.16336	5.68529	6.16735	6.22456	6.2757	5.73316	5.85337	6.22234	6.21496	5.8635
0.434	5.58325	5.67467	5.72712	5.10223	4.32136	4.45066	5.20583	5.48305	5.17619	5.33954	4.5178	4.62808	4.43389	4.79703	4.64662	4.44901	4.46839	4.49289	6.15837	5.67946	6.16238	6.21973	6.27092	5.72743	5.84776	6.21746	6.21016	5.85787
0.435	5.57871	5.67018	5.72294	5.09646	4.31358	4.44319	5.2003	5.47814	5.17055	5.33426	4.51392	4.62455	4.42973	4.79809	4.64195	4.44491	4.46435	4.48888	6.15338	5.67362	6.15742	6.21489	6.26614	5.72171	5.84214	6.21259	6.20537	5.85225
0.436	5.57417	5.6657	5.71876	5.09069	4.3058	4.43571	5.19477	5.47322	5.16492	5.32898	4.51004	4.62103	4.42557	4.79908	4.63729	4.44081	4.46031	4.48486	6.14839	5.66779	6.15245	6.21005	6.26135	5.71598	5.83652	6.20772	6.20057	5.84662
0.437	5.56963	5.66121	5.71458	5.08492	4.29802	4.42824	5.18924	5.46831	5.15929	5.3237	4.50616	4.61751	4.42142	4.79997	4.63261	4.43671	4.45626	4.48084	6.1434	5.66196	6.14749	6.20521	6.25657	5.71026	5.8309	6.20284	6.19577	5.841
0.438	5.5651	5.65673	5.7104	5.07915	4.29025	4.42078	5.18371	5.46339	5.15365	5.31843	4.50228	4.61398	4.41726	4.80078	4.62793	4.43262	4.45222	4.47682	6.13841	5.65612	6.14252	6.20038	6.25179	5.70454	5.82528	6.19797	6.19097	5.83537
0.439	5.56056	5.65224	5.70622	5.07339	4.28247	4.41331	5.17818	5.45847	5.14802	5.31315	4.4984	4.61046	4.4131	4.80151	4.62324	4.42852	4.44818	4.47281	6.13343	5.65029	6.13756	6.19554	6.24701	5.69881	5.81966	6.1931	6.18617	5.82975
0.44	5.55602	5.64776	5.70204	5.06762	4.2747	4.40584	5.17265	5.45356	5.14238	5.30787	4.49453	4.60693	4.40894	4.80216	4.61854	4.42442	4.44413	4.46879	6.12844	5.64446	6.13259	6.1907	6.24223	5.69309	5.81404	6.18822	6.18138	5.82412
0.441	5.55148	5.64328	5.69786	5.06186	4.26692	4.39838	5.16712	5.44864	5.13675	5.30259	4.49065	4.60341	4.40478	4.80272	4.61384	4.42032	4.44009	4.46477	6.12345	5.63862	6.12763	6.18586	6.23744	5.68736	5.80842	6.18335	6.17658	5.8185
0.442	5.54695	5.63879	5.69368	5.05609	4.25915	4.39091	5.1616	5.44373	5.13112	5.29732	4.48677	4.59989	4.40062	4.80321	4.60913	4.41623	4.43604	4.46075	6.11846	5.63279	6.12266	6.18103	6.23266	5.68164	5.8028	6.17848	6.17178	5.81287
0.443	5.54241	5.63431	5.6895	5.05033	4.25138	4.38345	5.15607	5.43881	5.12549	5.29204	4.48289	4.59636	4.39646	4.80361	4.60442	4.41213	4.432	4.45673	6.11347	5.62696	6.1177	6.17619	6.22788	5.67592	5.79718	6.1736	6.16698	5.80725
0.444	5.53787	5.62983	5.68533	5.04456	4.24361	4.37598	5.15054	5.4339	5.11986	5.28677	4.47901	4.59284	4.3923	4.80393	4.5997	4.40803	4.42796	4.45272	6.10848	5.62112	6.11274	6.17135	6.2231	5.67019	5.79156	6.16873	6.16219	5.80162
0.445	5.53333	5.62534	5.68115	5.0388	4.23584	4.36852	5.14502	5.42898	5.11423	5.28149	4.47513	4.58931	4.38814	4.80418	4.59498	4.40393	4.42391	4.4487	6.10349	5.61529	6.10777	6.16651	6.21832	5.66447	5.78594	6.16386	6.15739	5.796
0.446	5.5288	5.62086	5.67697	5.03303	4.22807	4.36106	5.13949	5.42407	5.10859	5.27621	4.47125	4.58579	4.38398	4.80436	4.59024	4.39984	4.41987	4.44468	6.0985	5.60946	6.10281	6.16168	6.21353	5.65874	5.78032	6.15898	6.15259	5.79038
0.447	5.52426	5.61638	5.67279	5.02727	4.2203	4.3536	5.13396	5.41916	5.10296	5.27094	4.46737	4.58226	4.37982	4.80445	4.58551	4.39574	4.41583	4.44066	6.09351	5.60362	6.09784	6.15684	6.20875	5.65302	5.77471	6.15411	6.14779	5.78475
0.448	5.51973	5.61189	5.66861	5.02151	4.21254	4.34614	5.12844	5.41424	5.09733	5.26566	4.46349	4.57874	4.37566	4.80448	4.58077	4.39164	4.41178	4.43665	6.08853	5.59779	6.09288	6.152	6.20397	5.64729	5.76909	6.14924	6.14299	5.77913
0.449	5.51519	5.60741	5.66443	5.01575	4.20477	4.33868	5.12291	5.40933	5.0917	5.26039	4.45962	4.57522	4.3715	4.80443	4.57602	4.38754	4.40774	4.43263	6.08354	5.59196	6.08791	6.14716	6.19919	5.64157	5.76347	6.14436	6.1382	5.7735
0.45	5.51065	5.60293	5.66025	5.00999	4.19701	4.33122	5.11739	5.40441	5.08608	5.25511	4.45574	4.57169	4.36735	4.80431	4.57127	4.38345	4.40369	4.42861	6.07855	5.58612	6.08295	6.14233	6.19441	5.63585	5.75785	6.13949	6.1334	5.76788
0.451	5.50612	5.59845	5.65607	5.00423	4.18925	4.32377	5.11187	5.3995	5.08045	5.24984	4.45186	4.56817	4.36319	4.80411	4.56651	4.37935	4.39965	4.42459	6.07356	5.58029	6.07798	6.13749	6.18962	5.63012	5.75223	6.13462	6.1286	5.76225
0.452	5.50158	5.59396	5.6519	4.99847	4.18149	4.31631	5.10634	5.39459	5.07482	5.24457	4.44798	4.56464	4.35903	4.80385	4.56175	4.37525	4.39561	4.42058	6.06857	5.57446	6.07302	6.13265	6.18484	5.6244	5.74661	6.12974	6.1238	5.75663
0.453	5.49705	5.58948	5.64772	4.99271	4.17373	4.30886	5.10082	5.38968	5.06919	5.23929	4.4441	4.56112	4.35487	4.80352	4.55698	4.37115	4.39156	4.41656	6.06358	5.56862	6.06805	6.12781	6.18006	5.61867	5.74099	6.12487	6.11901	5.751
0.454	5.49251	5.585	5.64354	4.98695	4.16597	4.3014	5.0953	5.38476	5.06356	5.23402	4.44022	4.5576	4.35071	4.80312	4.55221	4.36706	4.38752	4.41254	6.05859	5.56279	6.06309	6.12298	6.17528	5.61295	5.73537	6.12	6.11421	5.74538
0.455	5.48798	5.58052	5.63936	4.98119	4.15821	4.29395	5.08977	5.37985	5.05794	5.22875	4.43634	4.55407	4.34655	4.80266	4.54743	4.36296	4.38348	4.40852	6.0536	5.55696	6.05812	6.11814	6.17049	5.60723	5.72975	6.11512	6.10941	5.73975
0.456	5.48344	5.57603	5.63518	4.97543	4.15045	4.2865	5.08425	5.37494	5.05231	5.22347	4.43246	4.55055	4.34239	4.80213	4.54265	4.35886	4.37943	4.40451	6.04861	5.55112	6.05316	6.1133	6.16571	5.6015	5.72413	6.11025	6.10461	5.73413
0.457	5.47891	5.57155	5.63101	4.96967	4.1427	4.27905	5.07873	5.37003	5.04668	5.2182	4.42858	4.54702	4.33823	4.80153	4.53786	4.35476	4.37539	4.40049	6.04363	5.54529	6.04819	6.10846	6.16093	5.59578	5.71851	6.10538	6.09981	5.7285
0.458	5.47437	5.56707	5.62683	4.96391	4.13494	4.2716	5.07321	5.36511	5.04106	5.21293	4.4247	4.5435	4.33407	4.80087	4.53307	4.35067	4.37135	4.39647	6.03864	5.53946	6.04323	6.10363	6.15615	5.59005	5.71289	6.1005	6.09502	5.72288
0.459	5.46984	5.56259	5.62265	4.95816	4.12719	4.26415	5.06769	5.3602	5.03543	5.20766	4.42083	4.53997	4.32991	4.80015	4.52827	4.34657	4.3673	4.39245	6.03365	5.53362	6.03826	6.09879	6.15137	5.58433	5.70727	6.09563	6.09022	5.71725
0.46	5.4653	5.55811	5.61847	4.9524	4.11944	4.2567	5.06217	5.35529	5.02981	5.20238	4.41695	4.53645	4.32575	4.79937	4.52347	4.34247	4.36326	4.38844	6.02866	5.52779	6.0333	6.09395	6.14658	5.57861	5.70166	6.09076	6.08542	5.71163
0.461	5.46077	5.55363	5.6143	4.94665	4.11169	4.24926	5.05665	5.35038	5.02418	5.19711	4.41307	4.53293	4.32159	4.79853	4.51867	4.33837	4.35921	4.38442	6.02367	5.52195	6.02833	6.08911	6.1418	5.57288	5.69604	6.08588	6.08062	5.706
0.462	5.45624	5.54915	5.61012	4.94089	4.10394	4.24181	5.05113	5.34547	5.01856	5.19184	4.40919	4.5294	4.31743	4.79763	4.51386	4.33428	4.35517	4.3804	6.01868	5.51612	6.02337	6.08428	6.13702	5.56716	5.69042	6.08101	6.07582	5.70038
0.463	5.4517	5.54466	5.60594	4.93514	4.09619	4.23437	5.04561	5.34056	5.01293	5.18657	4.40531	4.52588	4.31327	4.79666	4.50905	4.33018	4.35113	4.37638	6.01369	5.51029	6.0184	6.07944	6.13224	5.56143	5.6848	6.07614	6.07103	5.69475
0.464	5.44717	5.54018	5.60176	4.92938	4.08844	4.22693	5.04009	5.33565	5.00731	5.1813	4.40143	4.52235	4.30911	4.79564	4.50423	4.32608	4.34708	4.37237	6.0087	5.50445	6.01344	6.0746	6.12746	5.55571	5.67918	6.07126	6.06623	5.68913
0.465	5.44264	5.5357	5.59759	4.92363	4.08069	4.21948	5.03457	5.33074	5.00169	5.17603	4.39755	4.51883	4.30495	4.79457	4.49941	4.32198	4.34304	4.36835	6.00371	5.49862	6.00847	6.06976	6.12267	5.54999	5.67356	6.06639	6.06143	5.6835
0.466	5.4381	5.53122	5.59341	4.91788	4.07295	4.21204	5.02905	5.32582	4.99606	5.17076	4.39367	4.5153	4.3008	4.79344	4.49458	4.31789	4.339	4.36433	5.99873	5.49279	6.00351	6.06493	6.11789	5.54426	5.66794	6.06152	6.05663	5.67788
0.467	5.43357	5.52674	5.58923	4.91212	4.0652	4.2046	5.02353	5.32091	4.99044	5.16549	4.38979	4.51178	4.29664	4.79225	4.48975	4.31379	4.33495	4.36031	5.99374	5.48695	5.99854	6.06009	6.11311	5.53854	5.66232	6.05664	6.05184	5.67225
0.468	5.42904	5.52226	5.58506	4.90637	4.05746	4.19716	5.01802	5.316	4.98482	5.16022	4.38592	4.50826	4.29248	4.79101	4.48492	4.30969	4.33091	4.3563	5.98875	5.48112	5.99358	6.05525	6.10833	5.53281	5.6567	6.05177	6.04704	5.66663
0.469	5.42451	5.51778	5.58088	4.90062	4.04972	4.18972	5.0125	5.3111	4.9792	5.15495	4.38204	4.50473	4.28832	4.78972	4.48009	4.30559	4.32687	4.35228	5.98376	5.47529	5.98861	6.05041	6.10355	5.52709	5.65108	6.0469	6.04224	5.661
0.47	5.41997	5.5133	5.57671	4.89487	4.04198	4.18229	5.00698	5.30619	4.97358	5.14968	4.37816	4.50121	4.28416	4.78837	4.47525	4.3015	4.32282	4.34826	5.97877	5.46945	5.98365	6.04558	6.09876	5.52136	5.64546	6.04202	6.03744	5.65538
0.471	5.41544	5.50882	5.57253	4.88912	4.03424	4.17485	5.00147	5.30128	4.96796	5.14441	4.37428	4.49768	4.28	4.78697	4.4704	4.2974	4.31878	4.34424	5.97378	5.46362	5.97868	6.04074	6.09398	5.51564	5.63984	6.03715	6.03264	5.64975
0.472	5.41091	5.50434	5.56835	4.88337	4.0265	4.16741	4.99595	5.29637	4.96234	5.13914	4.3704	4.49416	4.27584	4.78553	4.46556	4.2933	4.31473	4.34023	5.96879	5.45779	5.97372	6.0359	6.0892	5.50992	5.63423	6.03228	6.02785	5.64413
0.473	5.40638	5.49986	5.56418	4.87762	4.01876	4.15998	4.99044	5.29146	4.95672	5.13387	4.36652	4.49063	4.27168	4.78403	4.46071	4.2892	4.31069	4.33621	5.9638	5.45195	5.96875	6.03106	6.08442	5.50419	5.62861	6.0274	6.02305	5.6385
0.474	5.40185	5.49538	5.56	4.87187	4.01103	4.15255	4.98492	5.28655	4.9511	5.12861	4.36264	4.48711	4.26752	4.78248	4.45585	4.28511	4.30665	4.33219	5.95881	5.44612	5.96379	6.02623	6.07963	5.49847	5.62299	6.02253	6.01825	5.63288
0.475	5.39732	5.4909	5.55583	4.86612	4.00329	4.14511	4.97941	5.28164	4.94548	5.12334	4.35876	4.48359	4.26336	4.78089	4.45099	4.28101	4.3026	4.32817	5.95383	5.44029	5.95882	6.02139	6.07485	5.49274	5.61737	6.01766	6.01345	5.62725
0.476	5.39279	5.48642	5.55165	4.86037	3.99556	4.13768	4.9739	5.27673	4.93986	5.11807	4.35488	4.48006	4.2592	4.77925	4.44613	4.27691	4.29856	4.32415	5.94884	5.43445	5.95386	6.01655	6.07007	5.48702	5.61175	6.01278	6.00866	5.62163
0.477	5.38826	5.48194	5.54748	4.85463	3.98783	4.13025	4.96838	5.27183	4.93424	5.11281	4.351	4.47654	4.25504	4.77756	4.44127	4.27281	4.29452	4.32014	5.94385	5.42862	5.94889	6.01171	6.06529	5.4813	5.60613	6.00791	6.00386	5.616
0.478	5.38372	5.47746	5.5433	4.84888	3.9801	4.12282	4.96287	5.26692	4.92862	5.10754	4.34713	4.47301	4.25088	4.77583	4.4364	4.26872	4.29047	4.31612	5.93886	5.42279	5.94393	6.00688	6.06051	5.47557	5.60051	6.00304	5.99906	5.61038
0.479	5.37919	5.47298	5.53913	4.84313	3.97237	4.1154	4.95736	5.26201	4.92301	5.10227	4.34325	4.46949	4.24672	4.77405	4.43153	4.26462	4.28643	4.3121	5.93387	5.41695	5.93896	6.00204	6.05572	5.46985	5.59489	5.99816	5.99426	5.60476
0.48	5.37466	5.4685	5.53495	4.83739	3.96464	4.10797	4.95184	5.2571	4.91739	5.09701	4.33937	4.46596	4.24256	4.77223	4.42666	4.26052	4.28238	4.30808	5.92888	5.41112	5.934	5.9972	6.05094	5.46412	5.58927	5.99329	5.98946	5.59913
0.481	5.37013	5.46403	5.53078	4.83164	3.95691	4.10054	4.94633	5.2522	4.91177	5.09174	4.33549	4.46244	4.2384	4.77037	4.42179	4.25642	4.27834	4.30407	5.92389	5.40529	5.92903	5.99236	6.04616	5.4584	5.58365	5.98842	5.98467	5.59351
0.482	5.36561	5.45955	5.5266	4.8259	3.94918	4.09312	4.94082	5.24729	4.90616	5.08647	4.33161	4.45892	4.23424	4.76846	4.41691	4.25233	4.2743	4.30005	5.9189	5.39945	5.92407	5.98753	6.04138	5.45268	5.57803	5.98355	5.97987	5.58788
0.483	5.36108	5.45507	5.52243	4.82015	3.94146	4.08569	4.93531	5.24238	4.90054	5.08121	4.32773	4.45539	4.23008	4.76651	4.41202	4.24823	4.27025	4.29603	5.91391	5.39362	5.9191	5.98269	6.0366	5.44695	5.57241	5.97867	5.97507	5.58226
0.484	5.35655	5.45059	5.51825	4.81441	3.93374	4.07827	4.9298	5.23748	4.89493	5.07594	4.32385	4.45187	4.22593	4.76452	4.40714	4.24413	4.26621	4.29201	5.90893	5.38779	5.91414	5.97785	6.03181	5.44123	5.56679	5.9738	5.97027	5.57663
0.485	5.35202	5.44611	5.51408	4.80867	3.92601	4.07085	4.92429	5.23257	4.88931	5.07068	4.31997	4.44834	4.22177	4.76249	4.40225	4.24003	4.26217	4.288	5.90394	5.38195	5.90917	5.97301	6.02703	5.4355	5.56118	5.96893	5.96547	5.57101
0.486	5.34749	5.44163	5.50991	4.80293	3.91829	4.06343	4.91878	5.22766	4.8837	5.06542	4.31609	4.44482	4.21761	4.76042	4.39736	4.23594	4.25812	4.28398	5.89895	5.37612	5.90421	5.96818	6.02225	5.42978	5.55556	5.96405	5.96068	5.56538
0.487	5.34296	5.43716	5.50573	4.79718	3.91057	4.05601	4.91327	5.22276	4.87808	5.06015	4.31221	4.44129	4.21345	4.75832	4.39247	4.23184	4.25408	4.27996	5.89396	5.37029	5.89924	5.96334	6.01747	5.42406	5.54994	5.95918	5.95588	5.55976
0.488	5.33843	5.43268	5.50156	4.79144	3.90285	4.04859	4.90776	5.21785	4.87247	5.05489	4.30834	4.43777	4.20929	4.75617	4.38757	4.22774	4.25004	4.27594	5.88897	5.36445	5.89428	5.9585	6.01269	5.41833	5.54432	5.95431	5.95108	5.55413
0.489	5.3339	5.4282	5.49738	4.7857	3.89513	4.04117	4.90226	5.21295	4.86686	5.04963	4.30446	4.43425	4.20513	4.75399	4.38267	4.22364	4.24599	4.27193	5.88398	5.35862	5.88931	5.95366	6.0079	5.41261	5.5387	5.94943	5.94628	5.54851
0.49	5.32938	5.42372	5.49321	4.77996	3.88742	4.03376	4.89675	5.20804	4.86125	5.04436	4.30058	4.43072	4.20097	4.75177	4.37777	4.21955	4.24195	4.26791	5.87899	5.35279	5.88435	5.94883	6.00312	5.40688	5.53308	5.94456	5.94149	5.54288
0.491	5.32485	5.41924	5.48904	4.77422	3.8797	4.02634	4.89124	5.20314	4.85563	5.0391	4.2967	4.4272	4.19681	4.74951	4.37287	4.21545	4.2379	4.26389	5.874	5.34695	5.87938	5.94399	5.99834	5.40116	5.52746	5.93969	5.93669	5.53726
0.492	5.32032	5.41477	5.48486	4.76848	3.87199	4.01893	4.88573	5.19823	4.85002	5.03384	4.29282	4.42367	4.19265	4.74722	4.36796	4.21135	4.23386	4.25987	5.86901	5.34112	5.87442	5.93915	5.99356	5.39543	5.52184	5.93481	5.93189	5.53163
0.493	5.31579	5.41029	5.48069	4.76275	3.86428	4.01152	4.88023	5.19333	4.84441	5.02858	4.28894	4.42015	4.18849	4.74489	4.36306	4.20725	4.22982	4.25586	5.86403	5.33528	5.86945	5.93431	5.98877	5.38971	5.51622	5.92994	5.92709	5.52601
0.494	5.31127	5.40581	5.47652	4.75701	3.85656	4.0041	4.87472	5.18842	4.8388	5.02331	4.28506	4.41662	4.18433	4.74253	4.35815	4.20316	4.22577	4.25184	5.85904	5.32945	5.86449	5.92948	5.98399	5.38399	5.5106	5.92507	5.92229	5.52038
0.495	5.30674	5.40134	5.47235	4.75127	3.84885	3.99669	4.86922	5.18352	4.83319	5.01805	4.28118	4.4131	4.18017	4.74014	4.35323	4.19906	4.22173	4.24782	5.85405	5.32362	5.85952	5.92464	5.97921	5.37826	5.50498	5.92019	5.9175	5.51476
0.496	5.30221	5.39686	5.46817	4.74554	3.84114	3.98928	4.86371	5.17862	4.82758	5.01279	4.2773	4.40957	4.17601	4.73771	4.34832	4.19496	4.21769	4.2438	5.84906	5.31778	5.85456	5.9198	5.97443	5.37254	5.49936	5.91532	5.9127	5.50913
0.497	5.29769	5.39238	5.464	4.7398	3.83344	3.98187	4.85821	5.17371	4.82197	5.00753	4.27342	4.40605	4.17185	4.73525	4.3434	4.19086	4.21364	4.23979	5.84407	5.31195	5.84959	5.91496	5.96965	5.36681	5.49375	5.91045	5.9079	5.50351
0.498	5.29316	5.38791	5.45983	4.73406	3.82573	3.97447	4.8527	5.16881	4.81636	5.00227	4.26955	4.40253	4.16769	4.73276	4.33848	4.18677	4.2096	4.23577	5.83908	5.30612	5.84463	5.91013	5.96486	5.36109	5.48813	5.90557	5.9031	5.49788
0.499	5.28863	5.38343	5.45566	4.72833	3.81802	3.96706	4.8472	5.16391	4.81076	4.99701	4.26567	4.399	4.16353	4.73024	4.33356	4.18267	4.20556	4.23175	5.83409	5.30028	5.83966	5.90529	5.96008	5.35537	5.48251	5.9007	5.89831	5.49226
0.5	5.28411	5.37895	5.45149	4.72259	3.81032	3.95965	4.8417	5.15901	4.80515	4.99175	4.26179	4.39548	4.15937	4.72768	4.32863	4.17857	4.20151	4.22773	5.8291	5.29445	5.8347	5.90045	5.9553	5.34964	5.47689	5.89583	5.89351	5.48663
0.501	5.27958	5.37448	5.44731	4.71686	3.80262	3.95225	4.83619	5.1541	4.79954	4.98649	4.25791	4.39195	4.15521	4.7251	4.3237	4.17447	4.19747	4.22372	5.82412	5.28862	5.82973	5.89561	5.95052	5.34392	5.47127	5.89095	5.88871	5.48101
0.502	5.27506	5.37	5.44314	4.71113	3.79492	3.94485	4.83069	5.1492	4.79394	4.98123	4.25403	4.38843	4.15105	4.72248	4.31878	4.17038	4.19342	4.2197	5.81913	5.28278	5.82477	5.89078	5.94574	5.33819	5.46565	5.88608	5.88391	5.47538
0.503	5.27053	5.36553	5.43897	4.7054	3.78722	3.93745	4.82519	5.1443	4.78833	4.97597	4.25015	4.3849	4.14689	4.71984	4.31384	4.16628	4.18938	4.21568	5.81414	5.27695	5.8198	5.88594	5.94095	5.33247	5.46003	5.88121	5.87911	5.46976
0.504	5.26601	5.36105	5.4348	4.69966	3.77952	3.93004	4.81969	5.1394	4.78272	4.97071	4.24627	4.38138	4.14273	4.71717	4.30891	4.16218	4.18534	4.21166	5.80915	5.27112	5.81484	5.8811	5.93617	5.32675	5.45441	5.87633	5.87432	5.46413
0.505	5.26148	5.35658	5.43063	4.69393	3.77182	3.92264	4.81419	5.1345	4.77712	4.96546	4.24239	4.37785	4.13858	4.71447	4.30398	4.15808	4.18129	4.20764	5.80416	5.26528	5.80987	5.87626	5.93139	5.32102	5.44879	5.87146	5.86952	5.45851
0.506	5.25696	5.3521	5.42646	4.6882	3.76412	3.91525	4.80869	5.12959	4.77151	4.9602	4.23851	4.37433	4.13442	4.71174	4.29904	4.15399	4.17725	4.20363	5.79917	5.25945	5.80491	5.87143	5.92661	5.3153	5.44317	5.86659	5.86472	5.45288
0.507	5.25244	5.34763	5.42229	4.68247	3.75643	3.90785	4.80319	5.12469	4.76591	4.95494	4.23463	4.37081	4.13026	4.70898	4.2941	4.14989	4.17321	4.19961	5.79418	5.25362	5.79994	5.86659	5.92183	5.30957	5.43755	5.86171	5.85992	5.44726
0.508	5.24791	5.34315	5.41812	4.67674	3.74873	3.90045	4.79769	5.11979	4.7603	4.94968	4.23076	4.36728	4.1261	4.7062	4.28916	4.14579	4.16916	4.19559	5.78919	5.24778	5.79498	5.86175	5.91704	5.30385	5.43193	5.85684	5.85512	5.44163
0.509	5.24339	5.33868	5.41394	4.67101	3.74104	3.89306	4.79219	5.11489	4.7547	4.94443	4.22688	4.36376	4.12194	4.70339	4.28422	4.14169	4.16512	4.19157	5.7842	5.24195	5.79001	5.85691	5.91226	5.29813	5.42631	5.85197	5.85033	5.43601
0.51	5.23886	5.3342	5.40977	4.66529	3.73335	3.88566	4.78669	5.10999	4.7491	4.93917	4.223	4.36023	4.11778	4.70056	4.27927	4.1376	4.16107	4.18756	5.77922	5.23612	5.78505	5.85208	5.90748	5.2924	5.4207	5.84709	5.84553	5.43038
0.511	5.23434	5.32973	5.4056	4.65956	3.72566	3.87827	4.7812	5.10509	4.7435	4.93391	4.21912	4.35671	4.11362	4.6977	4.27432	4.1335	4.15703	4.18354	5.77423	5.23028	5.78008	5.84724	5.9027	5.28668	5.41508	5.84222	5.84073	5.42476
0.512	5.22982	5.32525	5.40143	4.65383	3.71797	3.87088	4.7757	5.10019	4.73789	4.92866	4.21524	4.35318	4.10946	4.69482	4.26938	4.1294	4.15299	4.17952	5.76924	5.22445	5.77512	5.8424	5.89791	5.28095	5.40946	5.83735	5.83593	5.41914
0.513	5.2253	5.32078	5.39726	4.6481	3.71028	3.86349	4.7702	5.09529	4.73229	4.9234	4.21136	4.34966	4.1053	4.69191	4.26443	4.1253	4.14894	4.1755	5.76425	5.21862	5.77015	5.83756	5.89313	5.27523	5.40384	5.83247	5.83114	5.41351
0.514	5.22077	5.3163	5.39309	4.64238	3.7026	3.8561	4.7647	5.09039	4.72669	4.91815	4.20748	4.34613	4.10114	4.68898	4.25947	4.12121	4.1449	4.17149	5.75926	5.21278	5.76519	5.83273	5.88835	5.2695	5.39822	5.8276	5.82634	5.40789
0.515	5.21625	5.31183	5.38892	4.63665	3.69491	3.84871	4.75921	5.0855	4.72109	4.91289	4.2036	4.34261	4.09698	4.68602	4.25452	4.11711	4.14086	4.16747	5.75427	5.20695	5.76022	5.82789	5.88357	5.26378	5.3926	5.82273	5.82154	5.40226
0.516	5.21173	5.30736	5.38476	4.63093	3.68723	3.84132	4.75371	5.0806	4.71549	4.90764	4.19972	4.33909	4.09282	4.68304	4.24956	4.11301	4.13681	4.16345	5.74928	5.20112	5.75526	5.82305	5.87879	5.25806	5.38698	5.81785	5.81674	5.39664
0.517	5.20721	5.30288	5.38059	4.6252	3.67954	3.83393	4.74822	5.0757	4.70989	4.90238	4.19584	4.33556	4.08866	4.68004	4.24461	4.10891	4.13277	4.15943	5.74429	5.19528	5.75029	5.81821	5.874	5.25233	5.38136	5.81298	5.81194	5.39101
0.518	5.20269	5.29841	5.37642	4.61948	3.67186	3.82655	4.74272	5.0708	4.70429	4.89713	4.19197	4.33204	4.0845	4.67702	4.23965	4.10482	4.12873	4.15542	5.7393	5.18945	5.74533	5.81338	5.86922	5.24661	5.37574	5.80811	5.80715	5.38539
0.519	5.19817	5.29394	5.37225	4.61376	3.66418	3.81916	4.73723	5.0659	4.69869	4.89188	4.18809	4.32851	4.08034	4.67397	4.23469	4.10072	4.12468	4.1514	5.73432	5.18362	5.74036	5.80854	5.86444	5.24088	5.37012	5.80323	5.80235	5.37976
0.52	5.19364	5.28946	5.36808	4.60804	3.6565	3.81178	4.73174	5.061	4.6931	4.88662	4.18421	4.32499	4.07618	4.6709	4.22973	4.09662	4.12064	4.14738	5.72933	5.17778	5.7354	5.8037	5.85966	5.23516	5.3645	5.79836	5.79755	5.37414
0.521	5.18912	5.28499	5.36391	4.60231	3.64883	3.8044	4.72624	5.05611	4.6875	4.88137	4.18033	4.32146	4.07202	4.66781	4.22476	4.09252	4.11659	4.14336	5.72434	5.17195	5.73043	5.79886	5.85488	5.22944	5.35888	5.79349	5.79275	5.36851
0.522	5.1846	5.28052	5.35974	4.59659	3.64115	3.79702	4.72075	5.05121	4.6819	4.87612	4.17645	4.31794	4.06786	4.6647	4.2198	4.08843	4.11255	4.13935	5.71935	5.16611	5.72547	5.79403	5.85009	5.22371	5.35326	5.78861	5.78796	5.36289
0.523	5.18008	5.27605	5.35557	4.59087	3.63348	3.78964	4.71526	5.04631	4.67631	4.87087	4.17257	4.31441	4.0637	4.66157	4.21483	4.08433	4.10851	4.13533	5.71436	5.16028	5.7205	5.78919	5.84531	5.21799	5.34765	5.78374	5.78316	5.35726
0.524	5.17556	5.27157	5.35141	4.58515	3.6258	3.78226	4.70977	5.04142	4.67071	4.86561	4.16869	4.31089	4.05954	4.65842	4.20986	4.08023	4.10446	4.13131	5.70937	5.15445	5.71554	5.78435	5.84053	5.21226	5.34203	5.77887	5.77836	5.35164
0.525	5.17104	5.2671	5.34724	4.57944	3.61813	3.77488	4.70428	5.03652	4.66511	4.86036	4.16481	4.30736	4.05538	4.65525	4.20489	4.07613	4.10042	4.12729	5.70438	5.14861	5.71057	5.77951	5.83575	5.20654	5.33641	5.77399	5.77356	5.34601
0.526	5.16652	5.26263	5.34307	4.57372	3.61046	3.76751	4.69879	5.03162	4.65952	4.85511	4.16093	4.30384	4.05122	4.65206	4.19992	4.07204	4.09638	4.12328	5.69939	5.14278	5.70561	5.77468	5.83097	5.20082	5.33079	5.76912	5.76876	5.34039
0.527	5.16201	5.25816	5.3389	4.568	3.60279	3.76013	4.6933	5.02673	4.65392	4.84986	4.15705	4.30032	4.04706	4.64885	4.19495	4.06794	4.09233	4.11926	5.6944	5.13695	5.70064	5.76984	5.82618	5.19509	5.32517	5.76425	5.76397	5.33476
0.528	5.15749	5.25368	5.33474	4.56228	3.59512	3.75276	4.68781	5.02183	4.64833	4.84461	4.15318	4.29679	4.0429	4.64562	4.18997	4.06384	4.08829	4.11524	5.68942	5.13111	5.69568	5.765	5.8214	5.18937	5.31955	5.75938	5.75917	5.32914
0.529	5.15297	5.24921	5.33057	4.55657	3.58745	3.74539	4.68232	5.01694	4.64274	4.83936	4.1493	4.29327	4.03874	4.64238	4.185	4.05974	4.08424	4.11122	5.68443	5.12528	5.69072	5.76016	5.81662	5.18364	5.31393	5.7545	5.75437	5.32351
0.53	5.14845	5.24474	5.3264	4.55085	3.57979	3.73801	4.67683	5.01204	4.63714	4.83411	4.14542	4.28974	4.03459	4.63911	4.18002	4.05565	4.0802	4.10721	5.67944	5.11945	5.68575	5.75533	5.81184	5.17792	5.30831	5.74963	5.74957	5.31789
0.531	5.14393	5.24027	5.32223	4.54513	3.57212	3.73064	4.67134	5.00715	4.63155	4.82886	4.14154	4.28622	4.03043	4.63583	4.17504	4.05155	4.07616	4.10319	5.67445	5.11361	5.68079	5.75049	5.80705	5.1722	5.30269	5.74476	5.74477	5.31226
0.532	5.13941	5.2358	5.31807	4.53942	3.56446	3.72328	4.66586	5.00225	4.62596	4.82361	4.13766	4.28269	4.02627	4.63253	4.17006	4.04745	4.07211	4.09917	5.66946	5.10778	5.67582	5.74565	5.80227	5.16647	5.29707	5.73988	5.73998	5.30664
0.533	5.1349	5.23133	5.3139	4.53371	3.5568	3.71591	4.66037	4.99736	4.62037	4.81836	4.13378	4.27917	4.02211	4.62921	4.16508	4.04335	4.06807	4.09515	5.66447	5.10195	5.67086	5.74081	5.79749	5.16075	5.29145	5.73501	5.73518	5.30101
0.534	5.13038	5.22686	5.30973	4.52799	3.54914	3.70854	4.65488	4.99247	4.61478	4.81312	4.1299	4.27564	4.01795	4.62588	4.1601	4.03926	4.06403	4.09114	5.65948	5.09611	5.66589	5.73598	5.79271	5.15502	5.28583	5.73014	5.73038	5.29539
0.535	5.12586	5.22239	5.30557	4.52228	3.54148	3.70117	4.6494	4.98757	4.60919	4.80787	4.12602	4.27212	4.01379	4.62253	4.15512	4.03516	4.05998	4.08712	5.65449	5.09028	5.66093	5.73114	5.78793	5.1493	5.28022	5.72526	5.72558	5.28976
0.536	5.12134	5.21792	5.3014	4.51657	3.53382	3.69381	4.64391	4.98268	4.6036	4.80262	4.12214	4.26859	4.00963	4.61916	4.15013	4.03106	4.05594	4.0831	5.6495	5.08445	5.65596	5.7263	5.78314	5.14358	5.2746	5.72039	5.72079	5.28414
0.537	5.11683	5.21345	5.29724	4.51086	3.52617	3.68645	4.63843	4.97779	4.59801	4.79737	4.11826	4.26507	4.00547	4.61577	4.14515	4.02696	4.0519	4.07908	5.64452	5.07861	5.651	5.72146	5.77836	5.13785	5.26898	5.71552	5.71599	5.27851
0.538	5.11231	5.20898	5.29307	4.50515	3.51851	3.67909	4.63294	4.97289	4.59242	4.79213	4.11439	4.26155	4.00131	4.61237	4.14016	4.02287	4.04785	4.07506	5.63953	5.07278	5.64603	5.71663	5.77358	5.13213	5.26336	5.71064	5.71119	5.27289
0.539	5.1078	5.20451	5.28891	4.49944	3.51086	3.67172	4.62746	4.968	4.58683	4.78688	4.11051	4.25802	3.99715	4.60896	4.13517	4.01877	4.04381	4.07105	5.63454	5.06695	5.64107	5.71179	5.7688	5.1264	5.25774	5.70577	5.70639	5.26726
0.54	5.10328	5.20004	5.28474	4.49373	3.50321	3.66437	4.62198	4.96311	4.58124	4.78163	4.10663	4.2545	3.99299	4.60553	4.13018	4.01467	4.03976	4.06703	5.62955	5.06111	5.6361	5.70695	5.76402	5.12068	5.25212	5.7009	5.70159	5.26164
0.541	5.09876	5.19557	5.28058	4.48802	3.49556	3.65701	4.61649	4.95822	4.57566	4.77639	4.10275	4.25097	3.98883	4.60208	4.12519	4.01057	4.03572	4.06301	5.62456	5.05528	5.63114	5.70211	5.75923	5.11495	5.2465	5.69602	5.6968	5.25601
0.542	5.09425	5.1911	5.27641	4.48231	3.48791	3.64965	4.61101	4.95333	4.57007	4.77114	4.09887	4.24745	3.98467	4.59862	4.1202	4.00648	4.03168	4.05899	5.61957	5.04945	5.62617	5.69727	5.75445	5.10923	5.24088	5.69115	5.692	5.25039
0.543	5.08973	5.18663	5.27225	4.4766	3.48026	3.64229	4.60553	4.94843	4.56448	4.7659	4.09499	4.24392	3.98051	4.59515	4.11521	4.00238	4.02763	4.05498	5.61458	5.04361	5.62121	5.69244	5.74967	5.10351	5.23526	5.68628	5.6872	5.24476
0.544	5.08522	5.18216	5.26808	4.4709	3.47261	3.63494	4.60005	4.94354	4.5589	4.76065	4.09111	4.2404	3.97635	4.59166	4.11021	3.99828	4.02359	4.05096	5.60959	5.03778	5.61624	5.6876	5.74489	5.09778	5.22964	5.6814	5.6824	5.23914
0.545	5.08071	5.17769	5.26392	4.46519	3.46497	3.62758	4.59457	4.93865	4.55331	4.75541	4.08723	4.23687	3.97219	4.58816	4.10522	3.99418	4.01955	4.04694	5.6046	5.03195	5.61128	5.68276	5.74011	5.09206	5.22402	5.67653	5.67761	5.23351
0.546	5.07619	5.17322	5.25975	4.45948	3.45732	3.62023	4.58909	4.93376	4.54773	4.75017	4.08335	4.23335	3.96803	4.58464	4.10022	3.99009	4.0155	4.04292	5.59962	5.02611	5.60631	5.67792	5.73532	5.08633	5.2184	5.67166	5.67281	5.22789
0.547	5.07168	5.16875	5.25559	4.45378	3.44968	3.61288	4.58361	4.92887	4.54214	4.74492	4.07947	4.22982	3.96387	4.58111	4.09523	3.98599	4.01146	4.03891	5.59463	5.02028	5.60135	5.67309	5.73054	5.08061	5.21278	5.66678	5.66801	5.22227
0.548	5.06716	5.16429	5.25142	4.44808	3.44204	3.60553	4.57813	4.92398	4.53656	4.73968	4.0756	4.2263	3.95971	4.57756	4.09023	3.98189	4.00741	4.03489	5.58964	5.01445	5.59638	5.66825	5.72576	5.07489	5.20717	5.66191	5.66321	5.21664
0.549	5.06265	5.15982	5.24726	4.44237	3.4344	3.59818	4.57265	4.91909	4.53098	4.73444	4.07172	4.22278	3.95555	4.57401	4.08523	3.97779	4.00337	4.03087	5.58465	5.00861	5.59142	5.66341	5.72098	5.06916	5.20155	5.65704	5.65841	5.21102
0.55	5.05814	5.15535	5.2431	4.43667	3.42676	3.59083	4.56717	4.9142	4.5254	4.7292	4.06784	4.21925	3.95139	4.57044	4.08023	3.9737	3.99933	4.02685	5.57966	5.00278	5.58645	5.65857	5.71619	5.06344	5.19593	5.65216	5.65362	5.20539
0.551	5.05363	5.15088	5.23893	4.43097	3.41912	3.58349	4.5617	4.90931	4.51981	4.72395	4.06396	4.21573	3.94723	4.56685	4.07523	3.9696	3.99528	4.02284	5.57467	4.99695	5.58149	5.65374	5.71141	5.05771	5.19031	5.64729	5.64882	5.19977
0.552	5.04911	5.14641	5.23477	4.42527	3.41149	3.57614	4.55622	4.90442	4.51423	4.71871	4.06008	4.2122	3.94307	4.56326	4.07022	3.9655	3.99124	4.01882	5.56968	4.99111	5.57652	5.6489	5.70663	5.05199	5.18469	5.64242	5.64402	5.19414
0.553	5.0446	5.14195	5.23061	4.41956	3.40385	3.5688	4.55074	4.89954	4.50865	4.71347	4.0562	4.20868	3.93891	4.55965	4.06522	3.9614	3.9872	4.0148	5.56469	4.98528	5.57156	5.64406	5.70185	5.04627	5.17907	5.63754	5.63922	5.18852
0.554	5.04009	5.13748	5.22645	4.41386	3.39622	3.56146	4.54527	4.89465	4.50307	4.70823	4.05232	4.20515	3.93475	4.55603	4.06022	3.95731	3.98315	4.01078	5.5597	4.97944	5.56659	5.63922	5.69707	5.04054	5.17345	5.63267	5.63442	5.18289
0.555	5.03558	5.13301	5.22228	4.40817	3.38859	3.55411	4.53979	4.88976	4.49749	4.70299	4.04844	4.20163	3.93059	4.5524	4.05521	3.95321	3.97911	4.00677	5.55472	4.97361	5.56163	5.63439	5.69228	5.03482	5.16783	5.6278	5.62963	5.17727
0.556	5.03107	5.12855	5.21812	4.40247	3.38096	3.54677	4.53432	4.88487	4.49191	4.69775	4.04456	4.1981	3.92643	4.54875	4.05021	3.94911	3.97507	4.00275	5.54973	4.96778	5.55666	5.62955	5.6875	5.02909	5.16221	5.62292	5.62483	5.17164
0.557	5.02655	5.12408	5.21396	4.39677	3.37333	3.53944	4.52884	4.87998	4.48633	4.69251	4.04068	4.19458	3.92227	4.5451	4.0452	3.94501	3.97102	3.99873	5.54474	4.96194	5.5517	5.62471	5.68272	5.02337	5.15659	5.61805	5.62003	5.16602
0.558	5.02204	5.11961	5.2098	4.39107	3.3657	3.5321	4.52337	4.8751	4.48076	4.68727	4.0368	4.19105	3.91811	4.54143	4.04019	3.94092	3.96698	3.99471	5.53975	4.95611	5.54673	5.61987	5.67794	5.01765	5.15097	5.61318	5.61523	5.16039
0.559	5.01753	5.11515	5.20563	4.38537	3.35807	3.52476	4.5179	4.87021	4.47518	4.68203	4.03293	4.18753	3.91395	4.53775	4.03518	3.93682	3.96293	3.9907	5.53476	4.95028	5.54177	5.61504	5.67316	5.01192	5.14535	5.6083	5.61044	5.15477
0.56	5.01302	5.11068	5.20147	4.37968	3.35045	3.51743	4.51243	4.86532	4.4696	4.6768	4.02905	4.18401	3.9098	4.53406	4.03017	3.93272	3.95889	3.98668	5.52977	4.94444	5.5368	5.6102	5.66837	5.0062	5.13974	5.60343	5.60564	5.14914
0.561	5.00851	5.10621	5.19731	4.37398	3.34283	3.51009	4.50695	4.86044	4.46402	4.67156	4.02517	4.18048	3.90564	4.53036	4.02516	3.92862	3.95485	3.98266	5.52478	4.93861	5.53184	5.60536	5.66359	5.00047	5.13412	5.59856	5.60084	5.14352
0.562	5.004	5.10175	5.19315	4.36829	3.3352	3.50276	4.50148	4.85555	4.45845	4.66632	4.02129	4.17696	3.90148	4.52665	4.02015	3.92453	3.9508	3.97864	5.51979	4.93278	5.52687	5.60052	5.65881	4.99475	5.1285	5.59368	5.59604	5.13789
0.563	4.99949	5.09728	5.18899	4.36259	3.32758	3.49543	4.49601	4.85067	4.45287	4.66108	4.01741	4.17343	3.89732	4.52293	4.01514	3.92043	3.94676	3.97463	5.51481	4.92694	5.52191	5.59569	5.65403	4.98902	5.12288	5.58881	5.59124	5.13227
0.564	4.99499	5.09282	5.18483	4.3569	3.31996	3.4881	4.49054	4.84578	4.4473	4.65585	4.01353	4.16991	3.89316	4.5192	4.01012	3.91633	3.94272	3.97061	5.50982	4.92111	5.51694	5.59085	5.64925	4.9833	5.11726	5.58394	5.58645	5.12664
0.565	4.99048	5.08835	5.18067	4.35121	3.31235	3.48077	4.48507	4.8409	4.44173	4.65061	4.00965	4.16638	3.889	4.51545	4.00511	3.91223	3.93867	3.96659	5.50483	4.91528	5.51198	5.58601	5.64446	4.97758	5.11164	5.57906	5.58165	5.12102
0.566	4.98597	5.08389	5.17651	4.34552	3.30473	3.47344	4.4796	4.83601	4.43615	4.64537	4.00577	4.16286	3.88484	4.5117	4.0001	3.90814	3.93463	3.96257	5.49984	4.90944	5.50701	5.58117	5.63968	4.97185	5.10602	5.57419	5.57685	5.11539
0.567	4.98146	5.07942	5.17235	4.33983	3.29711	3.46611	4.47413	4.83113	4.43058	4.64014	4.00189	4.15933	3.88068	4.50794	3.99508	3.90404	3.93059	3.95855	5.49485	4.90361	5.50205	5.57634	5.6349	4.96613	5.1004	5.56932	5.57205	5.10977
0.568	4.97695	5.07496	5.16819	4.33414	3.2895	3.45879	4.46867	4.82624	4.42501	4.6349	3.99801	4.15581	3.87652	4.50417	3.99006	3.89994	3.92654	3.95454	5.48986	4.89778	5.49708	5.5715	5.63012	4.9604	5.09478	5.56444	5.56726	5.10414
0.569	4.97244	5.07049	5.16403	4.32845	3.28189	3.45146	4.4632	4.82136	4.41943	4.62967	3.99414	4.15228	3.87236	4.50039	3.98505	3.89584	3.9225	3.95052	5.48487	4.89194	5.49212	5.56666	5.62533	4.95468	5.08916	5.55957	5.56246	5.09852
0.57	4.96794	5.06603	5.15987	4.32276	3.27428	3.44414	4.45773	4.81648	4.41386	4.62443	3.99026	4.14876	3.8682	4.4966	3.98003	3.89175	3.91845	3.9465	5.47988	4.88611	5.48715	5.56182	5.62055	4.94896	5.08354	5.5547	5.55766	5.09289
0.571	4.96343	5.06156	5.15571	4.31707	3.26667	3.43682	4.45227	4.81159	4.40829	4.6192	3.98638	4.14524	3.86404	4.4928	3.97501	3.88765	3.91441	3.94248	5.47489	4.88028	5.48219	5.55699	5.61577	4.94323	5.07792	5.54982	5.55286	5.08727
0.572	4.95892	5.0571	5.15155	4.31138	3.25906	3.4295	4.4468	4.80671	4.40272	4.61397	3.9825	4.14171	3.85988	4.48899	3.96999	3.88355	3.91037	3.93847	5.46991	4.87444	5.47722	5.55215	5.61099	4.93751	5.0723	5.54495	5.54806	5.08164
0.573	4.95442	5.05264	5.14739	4.30569	3.25145	3.42218	4.44134	4.80183	4.39715	4.60873	3.97862	4.13819	3.85572	4.48517	3.96497	3.87945	3.90632	3.93445	5.46492	4.86861	5.47226	5.54731	5.60621	4.93178	5.06669	5.54008	5.54327	5.07602
0.574	4.94991	5.04817	5.14323	4.30001	3.24385	3.41486	4.43587	4.79695	4.39158	4.6035	3.97474	4.13466	3.85156	4.48134	3.95995	3.87536	3.90228	3.93043	5.45993	4.86278	5.46729	5.54247	5.60142	4.92606	5.06107	5.53521	5.53847	5.07039
0.575	4.9454	5.04371	5.13907	4.29432	3.23624	3.40754	4.43041	4.79206	4.38601	4.59827	3.97086	4.13114	3.8474	4.47751	3.95493	3.87126	3.89824	3.92641	5.45494	4.85694	5.46233	5.53764	5.59664	4.92034	5.05545	5.53033	5.53367	5.06477
0.576	4.9409	5.03925	5.13492	4.28864	3.22864	3.40023	4.42494	4.78718	4.38045	4.59304	3.96698	4.12761	3.84324	4.47367	3.94991	3.86716	3.89419	3.9224	5.44995	4.85111	5.45736	5.5328	5.59186	4.91461	5.04983	5.52546	5.52887	5.05914
0.577	4.93639	5.03478	5.13076	4.28295	3.22104	3.39291	4.41948	4.7823	4.37488	4.5878	3.9631	4.12409	3.83908	4.46981	3.94488	3.86306	3.89015	3.91838	5.44496	4.84528	5.4524	5.52796	5.58708	4.90889	5.04421	5.52059	5.52407	5.05352
0.578	4.93189	5.03032	5.1266	4.27727	3.21344	3.3856	4.41402	4.77742	4.36931	4.58257	3.95922	4.12056	3.83492	4.46595	3.93986	3.85896	3.8861	3.91436	5.43997	4.83944	5.44743	5.52312	5.5823	4.90316	5.03859	5.51571	5.51928	5.04789
0.579	4.92738	5.02586	5.12244	4.27159	3.20584	3.37829	4.40856	4.77254	4.36375	4.57734	3.95535	4.11704	3.83076	4.46208	3.93484	3.85487	3.88206	3.91034	5.43498	4.83361	5.44247	5.51829	5.57751	4.89744	5.03297	5.51084	5.51448	5.04227
0.58	4.92288	5.0214	5.11828	4.26591	3.19825	3.37098	4.4031	4.76766	4.35818	4.57211	3.95147	4.11351	3.8266	4.45821	3.92981	3.85077	3.87802	3.90633	5.42999	4.82778	5.4375	5.51345	5.57273	4.89172	5.02735	5.50597	5.50968	5.03665
0.581	4.91838	5.01693	5.11413	4.26022	3.19065	3.36367	4.39764	4.76278	4.35262	4.56688	3.94759	4.10999	3.82244	4.45432	3.92479	3.84667	3.87397	3.90231	5.42501	4.82194	5.43254	5.50861	5.56795	4.88599	5.02173	5.50109	5.50488	5.03102
0.582	4.91387	5.01247	5.10997	4.25454	3.18306	3.35636	4.39218	4.7579	4.34705	4.56165	3.94371	4.10646	3.81828	4.45043	3.91976	3.84257	3.86993	3.89829	5.42002	4.81611	5.42757	5.50377	5.56317	4.88027	5.01611	5.49622	5.50009	5.0254
0.583	4.90937	5.00801	5.10581	4.24886	3.17546	3.34906	4.38672	4.75302	4.34149	4.55642	3.93983	4.10294	3.81412	4.44653	3.91473	3.83848	3.86589	3.89427	5.41503	4.81027	5.42261	5.49894	5.55839	4.87454	5.01049	5.49135	5.49529	5.01977
0.584	4.90487	5.00355	5.10166	4.24318	3.16787	3.34175	4.38126	4.74814	4.33593	4.55119	3.93595	4.09942	3.80996	4.44262	3.90971	3.83438	3.86184	3.89026	5.41004	4.80444	5.41764	5.4941	5.5536	4.86882	5.00487	5.48647	5.49049	5.01415
0.585	4.90036	4.99909	5.0975	4.23751	3.16028	3.33445	4.3758	4.74326	4.33036	4.54597	3.93207	4.09589	3.8058	4.4387	3.90468	3.83028	3.8578	3.88624	5.40505	4.79861	5.41268	5.48926	5.54882	4.86309	4.99925	5.4816	5.48569	5.00852
0.586	4.89586	4.99463	5.09334	4.23183	3.1527	3.32714	4.37034	4.73838	4.3248	4.54074	3.92819	4.09237	3.80164	4.43478	3.89965	3.82618	3.85376	3.88222	5.40006	4.79277	5.40771	5.48442	5.54404	4.85737	4.99364	5.47673	5.48089	5.0029
0.587	4.89136	4.99017	5.08919	4.22615	3.14511	3.31984	4.36489	4.73351	4.31924	4.53551	3.92431	4.08884	3.79748	4.43085	3.89462	3.82209	3.84971	3.8782	5.39507	4.78694	5.40275	5.47959	5.53926	4.85165	4.98802	5.47185	5.4761	4.99727
0.588	4.88686	4.98571	5.08503	4.22048	3.13752	3.31254	4.35943	4.72863	4.31368	4.53028	3.92043	4.08532	3.79332	4.42691	3.88959	3.81799	3.84567	3.87419	5.39008	4.78111	5.39778	5.47475	5.53448	4.84592	4.9824	5.46698	5.4713	4.99165
0.589	4.88236	4.98125	5.08088	4.2148	3.12994	3.30524	4.35397	4.72375	4.30812	4.52506	3.91655	4.08179	3.78916	4.42297	3.88456	3.81389	3.84162	3.87017	5.38509	4.77527	5.39282	5.46991	5.52969	4.8402	4.97678	5.46211	5.4665	4.98602
0.59	4.87785	4.97679	5.07672	4.20913	3.12236	3.29795	4.34852	4.71887	4.30256	4.51983	3.91268	4.07827	3.785	4.41902	3.87953	3.80979	3.83758	3.86615	5.38011	4.76944	5.38785	5.46507	5.52491	4.83447	4.97116	5.45723	5.4617	4.9804
0.591	4.87335	4.97233	5.07257	4.20345	3.11478	3.29065	4.34307	4.714	4.297	4.51461	3.9088	4.07474	3.78084	4.41506	3.8745	3.8057	3.83354	3.86213	5.37512	4.76361	5.38289	5.46024	5.52013	4.82875	4.96554	5.45236	5.45691	4.97477
0.592	4.86885	4.96787	5.06841	4.19778	3.1072	3.28335	4.33761	4.70912	4.29144	4.50938	3.90492	4.07122	3.77668	4.4111	3.86947	3.8016	3.82949	3.85812	5.37013	4.75777	5.37792	5.4554	5.51535	4.82303	4.95992	5.44749	5.45211	4.96915
0.593	4.86435	4.96341	5.06426	4.19211	3.09962	3.27606	4.33216	4.70424	4.28588	4.50416	3.90104	4.06769	3.77252	4.40712	3.86443	3.7975	3.82545	3.8541	5.36514	4.75194	5.37296	5.45056	5.51056	4.8173	4.9543	5.44261	5.44731	4.96352
0.594	4.85985	4.95895	5.0601	4.18643	3.09204	3.26877	4.32671	4.69937	4.28033	4.49893	3.89716	4.06417	3.76837	4.40315	3.8594	3.7934	3.82141	3.85008	5.36015	4.74611	5.36799	5.44572	5.50578	4.81158	4.94868	5.43774	5.44251	4.9579
0.595	4.85535	4.95449	5.05595	4.18076	3.08447	3.26148	4.32125	4.69449	4.27477	4.49371	3.89328	4.06064	3.76421	4.39916	3.85437	3.78931	3.81736	3.84606	5.35516	4.74027	5.36303	5.44089	5.501	4.80585	4.94306	5.43287	5.43771	4.95227
0.596	4.85085	4.95003	5.05179	4.17509	3.07689	3.25419	4.3158	4.68962	4.26921	4.48848	3.8894	4.05712	3.76005	4.39517	3.84933	3.78521	3.81332	3.84204	5.35017	4.73444	5.35806	5.43605	5.49622	4.80013	4.93744	5.42799	5.43292	4.94665
0.597	4.84636	4.94557	5.04764	4.16942	3.06932	3.2469	4.31035	4.68474	4.26366	4.48326	3.88552	4.05359	3.75589	4.39117	3.8443	3.78111	3.80927	3.83803	5.34518	4.72861	5.3531	5.43121	5.49144	4.79441	4.93182	5.42312	5.42812	4.94102
0.598	4.84186	4.94111	5.04349	4.16375	3.06175	3.23961	4.3049	4.67987	4.2581	4.47804	3.88164	4.05007	3.75173	4.38717	3.83926	3.77701	3.80523	3.83401	5.34019	4.72277	5.34813	5.42637	5.48665	4.78868	4.92621	5.41825	5.42332	4.9354
0.599	4.83736	4.93665	5.03933	4.15809	3.05418	3.23233	4.29945	4.675	4.25255	4.47282	3.87776	4.04655	3.74757	4.38316	3.83423	3.77292	3.80119	3.82999	5.33521	4.71694	5.34317	5.42154	5.48187	4.78296	4.92059	5.41337	5.41852	4.92977
0.6	4.83286	4.93219	5.03518	4.15242	3.04661	3.22504	4.294	4.67012	4.247	4.46759	3.87389	4.04302	3.74341	4.37915	3.82919	3.76882	3.79714	3.82597	5.33022	4.71111	5.3382	5.4167	5.47709	4.77723	4.91497	5.4085	5.41373	4.92415
0.601	4.82836	4.92774	5.03103	4.14675	3.03905	3.21776	4.28855	4.66525	4.24144	4.46237	3.87001	4.0395	3.73925	4.37513	3.82415	3.76472	3.7931	3.82196	5.32523	4.70527	5.33324	5.41186	5.47231	4.77151	4.90935	5.40363	5.40893	4.91852
0.602	4.82387	4.92328	5.02687	4.14109	3.03148	3.21048	4.28311	4.66037	4.23589	4.45715	3.86613	4.03597	3.73509	4.3711	3.81912	3.76062	3.78906	3.81794	5.32024	4.69944	5.32827	5.40702	5.46753	4.76579	4.90373	5.39875	5.40413	4.9129
0.603	4.81937	4.91882	5.02272	4.13542	3.02392	3.20319	4.27766	4.6555	4.23034	4.45193	3.86225	4.03245	3.73093	4.36707	3.81408	3.75653	3.78501	3.81392	5.31525	4.69361	5.32331	5.40219	5.46274	4.76006	4.89811	5.39388	5.39933	4.90727
0.604	4.81487	4.91436	5.01857	4.12976	3.01636	3.19592	4.27221	4.65063	4.22479	4.44671	3.85837	4.02892	3.72677	4.36303	3.80904	3.75243	3.78097	3.8099	5.31026	4.68777	5.31834	5.39735	5.45796	4.75434	4.89249	5.38901	5.39453	4.90165
0.605	4.81038	4.90991	5.01442	4.12409	3.0088	3.18864	4.26677	4.64576	4.21924	4.44149	3.85449	4.0254	3.72261	4.35898	3.804	3.74833	3.77693	3.80589	5.30527	4.68194	5.31338	5.39251	5.45318	4.74861	4.88687	5.38413	5.38974	4.89602
0.606	4.80588	4.90545	5.01026	4.11843	3.00124	3.18136	4.26132	4.64089	4.21369	4.43627	3.85061	4.02187	3.71845	4.35493	3.79896	3.74423	3.77288	3.80187	5.30028	4.67611	5.30841	5.38767	5.4484	4.74289	4.88125	5.37926	5.38494	4.8904
0.607	4.80138	4.90099	5.00611	4.11277	2.99368	3.17408	4.25588	4.63601	4.20814	4.43105	3.84673	4.01835	3.71429	4.35088	3.79392	3.74014	3.76884	3.79785	5.29529	4.67027	5.30345	5.38284	5.44362	4.73716	4.87563	5.37439	5.38014	4.88477
0.608	4.79689	4.89654	5.00196	4.10711	2.98613	3.16681	4.25043	4.63114	4.20259	4.42584	3.84285	4.01482	3.71013	4.34682	3.78888	3.73604	3.76479	3.79383	5.29031	4.66444	5.29848	5.378	5.43883	4.73144	4.87001	5.36951	5.37534	4.87915
0.609	4.79239	4.89208	4.99781	4.10145	2.97857	3.15954	4.24499	4.62627	4.19704	4.42062	3.83897	4.0113	3.70597	4.34275	3.78384	3.73194	3.76075	3.78982	5.28532	4.65861	5.29352	5.37316	5.43405	4.72572	4.86439	5.36464	5.37054	4.87352
0.61	4.7879	4.88762	4.99366	4.09579	2.97102	3.15227	4.23954	4.6214	4.19149	4.4154	3.83509	4.00777	3.70181	4.33868	3.7788	3.72784	3.75671	3.7858	5.28033	4.65277	5.28855	5.36832	5.42927	4.71999	4.85877	5.35977	5.36575	4.8679
0.611	4.7834	4.88317	4.98951	4.09013	2.96347	3.145	4.2341	4.61653	4.18595	4.41018	3.83122	4.00425	3.69765	4.33461	3.77376	3.72375	3.75266	3.78178	5.27534	4.64694	5.28359	5.36349	5.42449	4.71427	4.85316	5.35489	5.36095	4.86227
0.612	4.77891	4.87871	4.98536	4.08447	2.95592	3.13773	4.22866	4.61166	4.1804	4.40497	3.82734	4.00073	3.69349	4.33053	3.76872	3.71965	3.74862	3.77776	5.27035	4.6411	5.27862	5.35865	5.4197	4.70854	4.84754	5.35002	5.35615	4.85665
0.613	4.77442	4.87426	4.98121	4.07881	2.94837	3.13046	4.22322	4.60679	4.17485	4.39975	3.82346	3.9972	3.68933	4.32644	3.76368	3.71555	3.74458	3.77375	5.26536	4.63527	5.27366	5.35381	5.41492	4.70282	4.84192	5.34515	5.35135	4.85102
0.614	4.76992	4.8698	4.97706	4.07316	2.94082	3.12319	4.21778	4.60192	4.16931	4.39454	3.81958	3.99368	3.68517	4.32235	3.75864	3.71145	3.74053	3.76973	5.26037	4.62944	5.2687	5.34897	5.41014	4.6971	4.8363	5.34027	5.34656	4.8454
0.615	4.76543	4.86535	4.97291	4.0675	2.93327	3.11593	4.21234	4.59706	4.16376	4.38932	3.8157	3.99015	3.68101	4.31826	3.75359	3.70736	3.73649	3.76571	5.25538	4.6236	5.26373	5.34414	5.40536	4.69137	4.83068	5.3354	5.34176	4.83978
0.616	4.76094	4.86089	4.96876	4.06184	2.92573	3.10867	4.2069	4.59219	4.15822	4.38411	3.81182	3.98663	3.67685	4.31416	3.74855	3.70326	3.73244	3.76169	5.25039	4.61777	5.25877	5.3393	5.40058	4.68565	4.82506	5.33053	5.33696	4.83415
0.617	4.75644	4.85644	4.96461	4.05619	2.91819	3.1014	4.20146	4.58732	4.15268	4.37889	3.80794	3.9831	3.67269	4.31005	3.74351	3.69916	3.7284	3.75768	5.24541	4.61194	5.2538	5.33446	5.39579	4.67992	4.81944	5.32565	5.33216	4.82853
0.618	4.75195	4.85198	4.96046	4.05054	2.91065	3.09414	4.19602	4.58245	4.14714	4.37368	3.80406	3.97958	3.66853	4.30594	3.73846	3.69506	3.72436	3.75366	5.24042	4.6061	5.24884	5.32962	5.39101	4.6742	4.81382	5.32078	5.32736	4.8229
0.619	4.74746	4.84753	4.95631	4.04488	2.90311	3.08688	4.19059	4.57758	4.14159	4.36846	3.80018	3.97605	3.66437	4.30183	3.73342	3.69097	3.72031	3.74964	5.23543	4.60027	5.24387	5.32479	5.38623	4.66848	4.8082	5.31591	5.32257	4.81728
0.62	4.74297	4.84308	4.95216	4.03923	2.89557	3.07962	4.18515	4.57272	4.13605	4.36325	3.7963	3.97253	3.66021	4.29771	3.72838	3.68687	3.71627	3.74562	5.23044	4.59444	5.23891	5.31995	5.38145	4.66275	4.80258	5.31104	5.31777	4.81165
0.621	4.73848	4.83862	4.94801	4.03358	2.88803	3.07237	4.17971	4.56785	4.13051	4.35804	3.79243	3.969	3.65605	4.29359	3.72333	3.68277	3.71223	3.74161	5.22545	4.5886	5.23394	5.31511	5.37667	4.65703	4.79696	5.30616	5.31297	4.80603
0.622	4.73399	4.83417	4.94387	4.02793	2.8805	3.06511	4.17428	4.56298	4.12497	4.35283	3.78855	3.96548	3.65189	4.28946	3.71829	3.67867	3.70818	3.73759	5.22046	4.58277	5.22898	5.31027	5.37188	4.6513	4.79134	5.30129	5.30817	4.8004
0.623	4.7295	4.82972	4.93972	4.02228	2.87296	3.05786	4.16884	4.55812	4.11943	4.34762	3.78467	3.96195	3.64773	4.28533	3.71324	3.67458	3.70414	3.73357	5.21547	4.57694	5.22401	5.30544	5.3671	4.64558	4.78573	5.29642	5.30338	4.79478
0.624	4.72501	4.82526	4.93557	4.01663	2.86543	3.05061	4.16341	4.55325	4.11389	4.3424	3.78079	3.95843	3.64357	4.28119	3.70819	3.67048	3.70009	3.72955	5.21048	4.5711	5.21905	5.3006	5.36232	4.63986	4.78011	5.29154	5.29858	4.78915
0.625	4.72052	4.82081	4.93142	4.01098	2.8579	3.04335	4.15798	4.54839	4.10836	4.33719	3.77691	3.9549	3.63941	4.27705	3.70315	3.66638	3.69605	3.72553	5.2055	4.56527	5.21408	5.29576	5.35754	4.63413	4.77449	5.28667	5.29378	4.78353
0.626	4.71603	4.81636	4.92728	4.00534	2.85037	3.0361	4.15254	4.54352	4.10282	4.33198	3.77303	3.95138	3.63525	4.27291	3.6981	3.66228	3.69201	3.72152	5.20051	4.55944	5.20912	5.29092	5.35276	4.62841	4.76887	5.2818	5.28898	4.7779
0.627	4.71154	4.81191	4.92313	3.99969	2.84284	3.02885	4.14711	4.53866	4.09728	4.32677	3.76915	3.94786	3.63109	4.26876	3.69305	3.65819	3.68796	3.7175	5.19552	4.5536	5.20415	5.28609	5.34797	4.62268	4.76325	5.27692	5.28418	4.77228
0.628	4.70705	4.80745	4.91898	3.99404	2.83532	3.02161	4.14168	4.53379	4.09175	4.32157	3.76527	3.94433	3.62693	4.26461	3.68801	3.65409	3.68392	3.71348	5.19053	4.54777	5.19919	5.28125	5.34319	4.61696	4.75763	5.27205	5.27939	4.76665
0.629	4.70256	4.803	4.91484	3.9884	2.82779	3.01436	4.13625	4.52893	4.08621	4.31636	3.76139	3.94081	3.62277	4.26045	3.68296	3.64999	3.67988	3.70946	5.18554	4.54194	5.19422	5.27641	5.33841	4.61123	4.75201	5.26718	5.27459	4.76103
0.63	4.69808	4.79855	4.91069	3.98275	2.82027	3.00712	4.13082	4.52407	4.08068	4.31115	3.75751	3.93728	3.61861	4.25629	3.67791	3.64589	3.67583	3.70545	5.18055	4.5361	5.18926	5.27157	5.33363	4.60551	4.74639	5.2623	5.26979	4.7554
0.631	4.69359	4.7941	4.90654	3.97711	2.81275	2.99987	4.12539	4.5192	4.07514	4.30594	3.75363	3.93376	3.61445	4.25213	3.67286	3.6418	3.67179	3.70143	5.17556	4.53027	5.18429	5.26674	5.32884	4.59979	4.74077	5.25743	5.26499	4.74978
0.632	4.6891	4.78965	4.9024	3.97147	2.80523	2.99263	4.11996	4.51434	4.06961	4.30073	3.74976	3.93023	3.61029	4.24796	3.66781	3.6377	3.66775	3.69741	5.17057	4.52444	5.17933	5.2619	5.32406	4.59406	4.73515	5.25256	5.26019	4.74415
0.633	4.68461	4.7852	4.89825	3.96583	2.79771	2.98539	4.11453	4.50948	4.06408	4.29553	3.74588	3.92671	3.60614	4.24379	3.66277	3.6336	3.6637	3.69339	5.16558	4.5186	5.17436	5.25706	5.31928	4.58834	4.72953	5.24768	5.2554	4.73853
0.634	4.68013	4.78075	4.89411	3.96018	2.79019	2.97815	4.1091	4.50462	4.05854	4.29032	3.742	3.92318	3.60198	4.23962	3.65772	3.6295	3.65966	3.68938	5.1606	4.51277	5.1694	5.25222	5.3145	4.58261	4.72391	5.24281	5.2506	4.7329
0.635	4.67564	4.7763	4.88996	3.95454	2.78268	2.97091	4.10368	4.49976	4.05301	4.28511	3.73812	3.91966	3.59782	4.23544	3.65267	3.62541	3.65561	3.68536	5.15561	4.50694	5.16443	5.24739	5.30972	4.57689	4.71829	5.23794	5.2458	4.72728
0.636	4.67116	4.77185	4.88582	3.9489	2.77516	2.96368	4.09825	4.4949	4.04748	4.27991	3.73424	3.91613	3.59366	4.23126	3.64762	3.62131	3.65157	3.68134	5.15062	4.5011	5.15947	5.24255	5.30493	4.57117	4.71268	5.23306	5.241	4.72165
0.637	4.66667	4.7674	4.88167	3.94327	2.76765	2.95644	4.09282	4.49003	4.04195	4.2747	3.73036	3.91261	3.5895	4.22707	3.64257	3.61721	3.64753	3.67732	5.14563	4.49527	5.1545	5.23771	5.30015	4.56544	4.70706	5.22819	5.23621	4.71603
0.638	4.66218	4.76295	4.87753	3.93763	2.76014	2.94921	4.0874	4.48517	4.03642	4.2695	3.72648	3.90908	3.58534	4.22288	3.63752	3.61311	3.64348	3.67331	5.14064	4.48944	5.14954	5.23287	5.29537	4.55972	4.70144	5.22332	5.23141	4.7104
0.639	4.6577	4.7585	4.87339	3.93199	2.75263	2.94198	4.08198	4.48031	4.03089	4.2643	3.7226	3.90556	3.58118	4.21869	3.63247	3.60901	3.63944	3.66929	5.13565	4.4836	5.14457	5.22804	5.29059	4.55399	4.69582	5.21844	5.22661	4.70478
0.64	4.65322	4.75405	4.86924	3.92635	2.74512	2.93474	4.07655	4.47545	4.02536	4.25909	3.71872	3.90203	3.57702	4.21449	3.62742	3.60492	3.6354	3.66527	5.13066	4.47777	5.13961	5.2232	5.28581	4.54827	4.6902	5.21357	5.22181	4.69915
0.641	4.64873	4.7496	4.8651	3.92072	2.73761	2.92751	4.07113	4.4706	4.01984	4.25389	3.71484	3.89851	3.57286	4.21029	3.62236	3.60082	3.63135	3.66125	5.12567	4.47194	5.13464	5.21836	5.28102	4.54255	4.68458	5.2087	5.21701	4.69353
0.642	4.64425	4.74515	4.86096	3.91508	2.73011	2.92029	4.06571	4.46574	4.01431	4.24869	3.71097	3.89499	3.5687	4.20609	3.61731	3.59672	3.62731	3.65724	5.12068	4.4661	5.12968	5.21352	5.27624	4.53682	4.67896	5.20382	5.21222	4.6879
0.643	4.63977	4.7407	4.85681	3.90945	2.72261	2.91306	4.06028	4.46088	4.00878	4.24348	3.70709	3.89146	3.56454	4.20188	3.61226	3.59262	3.62326	3.65322	5.1157	4.46027	5.12471	5.20869	5.27146	4.5311	4.67334	5.19895	5.20742	4.68228
0.644	4.63528	4.73626	4.85267	3.90382	2.7151	2.90583	4.05486	4.45602	4.00326	4.23828	3.70321	3.88794	3.56038	4.19767	3.60721	3.58853	3.61922	3.6492	5.11071	4.45443	5.11975	5.20385	5.26668	4.52537	4.66772	5.19408	5.20262	4.67665
0.645	4.6308	4.73181	4.84853	3.89818	2.7076	2.89861	4.04944	4.45116	3.99773	4.23308	3.69933	3.88441	3.55622	4.19346	3.60216	3.58443	3.61518	3.64518	5.10572	4.4486	5.11478	5.19901	5.2619	4.51965	4.6621	5.1892	5.19782	4.67103
0.646	4.62632	4.72736	4.84439	3.89255	2.70011	2.89139	4.04402	4.4463	3.99221	4.22788	3.69545	3.88089	3.55206	4.18924	3.59711	3.58033	3.61113	3.64117	5.10073	4.44277	5.10982	5.19417	5.25711	4.51393	4.65648	5.18433	5.19303	4.6654
0.647	4.62184	4.72291	4.84024	3.88692	2.69261	2.88416	4.0386	4.44145	3.98668	4.22268	3.69157	3.87736	3.5479	4.18503	3.59205	3.57623	3.60709	3.63715	5.09574	4.43693	5.10485	5.18934	5.25233	4.5082	4.65086	5.17946	5.18823	4.65978
0.648	4.61735	4.71847	4.8361	3.88129	2.68511	2.87694	4.03319	4.43659	3.98116	4.21748	3.68769	3.87384	3.54374	4.1808	3.587	3.57214	3.60305	3.63313	5.09075	4.4311	5.09989	5.1845	5.24755	4.50248	4.64524	5.17458	5.18343	4.65416
0.649	4.61287	4.71402	4.83196	3.87566	2.67762	2.86973	4.02777	4.43173	3.97564	4.21228	3.68381	3.87031	3.53958	4.17658	3.58195	3.56804	3.599	3.62911	5.08576	4.42527	5.09492	5.17966	5.24277	4.49675	4.63963	5.16971	5.17863	4.64853
0.65	4.60839	4.70957	4.82782	3.87003	2.67013	2.86251	4.02235	4.42688	3.97012	4.20708	3.67993	3.86679	3.53542	4.17235	3.57689	3.56394	3.59496	3.6251	5.08077	4.41943	5.08996	5.17482	5.23798	4.49103	4.63401	5.16484	5.17383	4.64291
0.651	4.60391	4.70513	4.82368	3.86441	2.66263	2.85529	4.01693	4.42202	3.9646	4.20188	3.67605	3.86326	3.53126	4.16812	3.57184	3.55984	3.59092	3.62108	5.07578	4.4136	5.08499	5.16999	5.2332	4.4853	4.62839	5.15996	5.16904	4.63728
0.652	4.59943	4.70068	4.81954	3.85878	2.65514	2.84808	4.01152	4.41717	3.95908	4.19669	3.67217	3.85974	3.5271	4.16389	3.56679	3.55575	3.58687	3.61706	5.0708	4.40777	5.08003	5.16515	5.22842	4.47958	4.62277	5.15509	5.16424	4.63166
0.653	4.59495	4.69623	4.8154	3.85315	2.64766	2.84086	4.0061	4.41231	3.95356	4.19149	3.6683	3.85621	3.52294	4.15965	3.56173	3.55165	3.58283	3.61304	5.06581	4.40193	5.07506	5.16031	5.22364	4.47386	4.61715	5.15022	5.15944	4.62603
0.654	4.59047	4.69179	4.81126	3.84753	2.64017	2.83365	4.00069	4.40746	3.94804	4.18629	3.66442	3.85269	3.51878	4.15541	3.55668	3.54755	3.57878	3.60902	5.06082	4.3961	5.0701	5.15547	5.21886	4.46813	4.61153	5.14534	5.15464	4.62041
0.655	4.58599	4.68734	4.80712	3.8419	2.63268	2.82644	3.99528	4.4026	3.94252	4.1811	3.66054	3.84916	3.51462	4.15117	3.55162	3.54345	3.57474	3.60501	5.05583	4.39027	5.06513	5.15064	5.21407	4.46241	4.60591	5.14047	5.14984	4.61478
0.656	4.58152	4.6829	4.80298	3.83628	2.6252	2.81923	3.98986	4.39775	3.937	4.1759	3.65666	3.84564	3.51046	4.14692	3.54657	3.53936	3.5707	3.60099	5.05084	4.38443	5.06017	5.1458	5.20929	4.45668	4.60029	5.1356	5.14505	4.60916
0.657	4.57704	4.67845	4.79884	3.83066	2.61772	2.81203	3.98445	4.3929	3.93149	4.17071	3.65278	3.84212	3.5063	4.14268	3.54151	3.53526	3.56665	3.59697	5.04585	4.3786	5.0552	5.14096	5.20451	4.45096	4.59467	5.13072	5.14025	4.60353
0.658	4.57256	4.67401	4.7947	3.82504	2.61024	2.80482	3.97904	4.38804	3.92597	4.16551	3.6489	3.83859	3.50214	4.13842	3.53646	3.53116	3.56261	3.59295	5.04086	4.37277	5.05024	5.13612	5.19973	4.44524	4.58905	5.12585	5.13545	4.59791
0.659	4.56808	4.66956	4.79056	3.81942	2.60276	2.79761	3.97363	4.38319	3.92045	4.16032	3.64502	3.83507	3.49798	4.13417	3.5314	3.52706	3.55857	3.58894	5.03587	4.36693	5.04527	5.13129	5.19495	4.43951	4.58343	5.12098	5.13065	4.59228
0.66	4.56361	4.66512	4.78642	3.8138	2.59528	2.79041	3.96822	4.37834	3.91494	4.15512	3.64114	3.83154	3.49382	4.12992	3.52635	3.52297	3.55452	3.58492	5.03088	4.3611	5.04031	5.12645	5.19016	4.43379	4.57781	5.1161	5.12586	4.58666
0.661	4.55913	4.66067	4.78228	3.80818	2.58781	2.78321	3.96281	4.37349	3.90942	4.14993	3.63726	3.82802	3.48966	4.12566	3.52129	3.51887	3.55048	3.5809	5.0259	4.35527	5.03534	5.12161	5.18538	4.42806	4.5722	5.11123	5.12106	4.58103
0.662	4.55465	4.65623	4.77815	3.80256	2.58033	2.77601	3.9574	4.36864	3.90391	4.14474	3.63338	3.82449	3.4855	4.1214	3.51624	3.51477	3.54643	3.57688	5.02091	4.34943	5.03038	5.11677	5.1806	4.42234	4.56658	5.10636	5.11626	4.57541
0.663	4.55018	4.65179	4.77401	3.79694	2.57286	2.76881	3.95199	4.36379	3.8984	4.13954	3.6295	3.82097	3.48134	4.11713	3.51118	3.51067	3.54239	3.57287	5.01592	4.3436	5.02541	5.11194	5.17582	4.41662	4.56096	5.10148	5.11146	4.56978
0.664	4.5457	4.64734	4.76987	3.79132	2.56539	2.76161	3.94658	4.35894	3.89289	4.13435	3.62563	3.81744	3.47718	4.11287	3.50612	3.50658	3.53835	3.56885	5.01093	4.33777	5.02045	5.1071	5.17104	4.41089	4.55534	5.09661	5.10666	4.56416
0.665	4.54123	4.6429	4.76573	3.78571	2.55792	2.75441	3.94118	4.35409	3.88738	4.12916	3.62175	3.81392	3.47302	4.1086	3.50107	3.50248	3.5343	3.56483	5.00594	4.33193	5.01548	5.10226	5.16625	4.40517	4.54972	5.09174	5.10187	4.55853
0.666	4.53675	4.63846	4.7616	3.78009	2.55045	2.74722	3.93577	4.34924	3.88186	4.12397	3.61787	3.81039	3.46886	4.10433	3.49601	3.49838	3.53026	3.56081	5.00095	4.3261	5.01052	5.09742	5.16147	4.39944	4.5441	5.08687	5.09707	4.55291
0.667	4.53228	4.63402	4.75746	3.77448	2.54298	2.74003	3.93036	4.34439	3.87635	4.11878	3.61399	3.80687	3.4647	4.10006	3.49096	3.49428	3.52622	3.5568	4.99596	4.32027	5.00555	5.09259	5.15669	4.39372	4.53848	5.08199	5.09227	4.54728
0.668	4.5278	4.62957	4.75332	3.76886	2.53552	2.73283	3.92496	4.33954	3.87084	4.11359	3.61011	3.80334	3.46054	4.09578	3.4859	3.49019	3.52217	3.55278	4.99097	4.31443	5.00059	5.08775	5.15191	4.388	4.53286	5.07712	5.08747	4.54166
0.669	4.52333	4.62513	4.74919	3.76325	2.52806	2.72564	3.91955	4.33469	3.86534	4.1084	3.60623	3.79982	3.45638	4.0915	3.48084	3.48609	3.51813	3.54876	4.98598	4.3086	4.99562	5.08291	5.14712	4.38227	4.52724	5.07225	5.08268	4.53603
0.67	4.51886	4.62069	4.74505	3.75764	2.52059	2.71845	3.91415	4.32984	3.85983	4.10321	3.60235	3.79629	3.45222	4.08722	3.47578	3.48199	3.51409	3.54474	4.981	4.30277	4.99066	5.07807	5.14234	4.37655	4.52162	5.06737	5.07788	4.53041
0.671	4.51438	4.61625	4.74092	3.75203	2.51313	2.71126	3.90875	4.32499	3.85432	4.09803	3.59847	3.79277	3.44806	4.08294	3.47073	3.47789	3.51004	3.54073	4.97601	4.29693	4.98569	5.07323	5.13756	4.37082	4.516	5.0625	5.07308	4.52478
0.672	4.50991	4.61181	4.73678	3.74642	2.50568	2.70408	3.90335	4.32015	3.84881	4.09284	3.59459	3.78924	3.4439	4.07866	3.46567	3.4738	3.506	3.53671	4.97102	4.2911	4.98073	5.0684	5.13278	4.3651	4.51038	5.05763	5.06828	4.51916
0.673	4.50544	4.60737	4.73265	3.74081	2.49822	2.69689	3.89794	4.3153	3.84331	4.08765	3.59071	3.78572	3.43974	4.07437	3.46061	3.4697	3.50195	3.53269	4.96603	4.28526	4.97576	5.06356	5.128	4.35937	4.50476	5.05275	5.06348	4.51353
0.674	4.50097	4.60293	4.72851	3.7352	2.49076	2.68971	3.89254	4.31045	3.8378	4.08246	3.58684	3.7822	3.43558	4.07008	3.45555	3.4656	3.49791	3.52867	4.96104	4.27943	4.9708	5.05872	5.12321	4.35365	4.49915	5.04788	5.05869	4.50791
0.675	4.4965	4.59849	4.72438	3.72959	2.48331	2.68253	3.88714	4.30561	3.8323	4.07728	3.58296	3.77867	3.43143	4.06579	3.4505	3.4615	3.49387	3.52466	4.95605	4.2736	4.96583	5.05388	5.11843	4.34793	4.49353	5.04301	5.05389	4.50228
0.676	4.49203	4.59405	4.72024	3.72399	2.47586	2.67534	3.88174	4.30076	3.8268	4.07209	3.57908	3.77515	3.42727	4.0615	3.44544	3.45741	3.48982	3.52064	4.95106	4.26776	4.96087	5.04905	5.11365	4.3422	4.48791	5.03813	5.04909	4.49666
0.677	4.48756	4.58961	4.71611	3.71838	2.46841	2.66816	3.87635	4.29591	3.82129	4.06691	3.5752	3.77162	3.42311	4.0572	3.44038	3.45331	3.48578	3.51662	4.94607	4.26193	4.9559	5.04421	5.10887	4.33648	4.48229	5.03326	5.04429	4.49103
0.678	4.48309	4.58517	4.71197	3.71277	2.46096	2.66099	3.87095	4.29107	3.81579	4.06172	3.57132	3.7681	3.41895	4.0529	3.43532	3.44921	3.48174	3.5126	4.94108	4.2561	4.95094	5.03937	5.10409	4.33075	4.47667	5.02839	5.03949	4.48541
0.679	4.47862	4.58073	4.70784	3.70717	2.45351	2.65381	3.86555	4.28623	3.81029	4.05654	3.56744	3.76457	3.41479	4.0486	3.43026	3.44511	3.47769	3.50859	4.9361	4.25026	4.94597	5.03453	5.0993	4.32503	4.47105	5.02351	5.0347	4.47978
0.68	4.47415	4.57629	4.70371	3.70157	2.44606	2.64663	3.86015	4.28138	3.80479	4.05135	3.56356	3.76105	3.41063	4.0443	3.4252	3.44102	3.47365	3.50457	4.93111	4.24443	4.94101	5.0297	5.09452	4.31931	4.46543	5.01864	5.0299	4.47416
0.681	4.46968	4.57185	4.69958	3.69596	2.43862	2.63946	3.85476	4.27654	3.79929	4.04617	3.55968	3.75752	3.40647	4.04	3.42014	3.43692	3.4696	3.50055	4.92612	4.2386	4.93604	5.02486	5.08974	4.31358	4.45981	5.01377	5.0251	4.46854
0.682	4.46521	4.56741	4.69544	3.69036	2.43117	2.63229	3.84936	4.27169	3.79379	4.04099	3.5558	3.754	3.40231	4.03569	3.41508	3.43282	3.46556	3.49653	4.92113	4.23276	4.93108	5.02002	5.08496	4.30786	4.45419	5.00889	5.0203	4.46291
0.683	4.46074	4.56297	4.69131	3.68476	2.42373	2.62512	3.84397	4.26685	3.78829	4.03581	3.55192	3.75047	3.39815	4.03139	3.41003	3.42872	3.46152	3.49251	4.91614	4.22693	4.92611	5.01518	5.08018	4.30213	4.44857	5.00402	5.01551	4.45729
0.684	4.45627	4.55853	4.68718	3.67916	2.41629	2.61795	3.83857	4.26201	3.78279	4.03062	3.54804	3.74695	3.39399	4.02708	3.40497	3.42463	3.45747	3.4885	4.91115	4.2211	4.92115	5.01035	5.07539	4.29641	4.44295	4.99915	5.01071	4.45166
0.685	4.45181	4.5541	4.68305	3.67356	2.40885	2.61078	3.83318	4.25717	3.77729	4.02544	3.54417	3.74342	3.38983	4.02277	3.39991	3.42053	3.45343	3.48448	4.90616	4.21526	4.91618	5.00551	5.07061	4.29069	4.43733	4.99427	5.00591	4.44604
0.686	4.44734	4.54966	4.67892	3.66796	2.40142	2.60361	3.82779	4.25232	3.7718	4.02026	3.54029	3.7399	3.38567	4.01845	3.39485	3.41643	3.44939	3.48046	4.90117	4.20943	4.91122	5.00067	5.06583	4.28496	4.43172	4.9894	5.00111	4.44041
0.687	4.44287	4.54522	4.67478	3.66237	2.39398	2.59645	3.8224	4.24748	3.7663	4.01508	3.53641	3.73637	3.38151	4.01414	3.38979	3.41233	3.44534	3.47644	4.89619	4.2036	4.90625	4.99583	5.06105	4.27924	4.4261	4.98453	4.99631	4.43479
0.688	4.43841	4.54078	4.67065	3.65677	2.38655	2.58928	3.81701	4.24264	3.7608	4.0099	3.53253	3.73285	3.37735	4.00982	3.38473	3.40824	3.4413	3.47243	4.8912	4.19776	4.90129	4.991	5.05626	4.27351	4.42048	4.97965	4.99152	4.42916
0.689	4.43394	4.53635	4.66652	3.65117	2.37912	2.58212	3.81162	4.2378	3.75531	4.00473	3.52865	3.72932	3.37319	4.0055	3.37967	3.40414	3.43726	3.46841	4.88621	4.19193	4.89632	4.98616	5.05148	4.26779	4.41486	4.97478	4.98672	4.42354
0.69	4.42948	4.53191	4.66239	3.64558	2.37169	2.57496	3.80623	4.23296	3.74982	3.99955	3.52477	3.7258	3.36903	4.00118	3.37461	3.40004	3.43321	3.46439	4.88122	4.1861	4.89136	4.98132	5.0467	4.26207	4.40924	4.96991	4.98192	4.41791
0.691	4.42501	4.52748	4.65826	3.63998	2.36426	2.5678	3.80084	4.22812	3.74432	3.99437	3.52089	3.72228	3.36487	3.99686	3.36955	3.39594	3.42917	3.46037	4.87623	4.18026	4.88639	4.97648	5.04192	4.25634	4.40362	4.96503	4.97712	4.41229
0.692	4.42055	4.52304	4.65413	3.63439	2.35683	2.56064	3.79545	4.22328	3.73883	3.98919	3.51701	3.71875	3.36071	3.99254	3.36449	3.39185	3.42512	3.45636	4.87124	4.17443	4.88143	4.97165	5.03714	4.25062	4.398	4.96016	4.97233	4.40666
0.693	4.41608	4.5186	4.65	3.6288	2.3494	2.55348	3.79006	4.21844	3.73334	3.98401	3.51313	3.71523	3.35655	3.98821	3.35943	3.38775	3.42108	3.45234	4.86625	4.1686	4.87646	4.96681	5.03235	4.24489	4.39238	4.95529	4.96753	4.40104
0.694	4.41162	4.51417	4.64587	3.62321	2.34198	2.54633	3.78468	4.21361	3.72785	3.97884	3.50925	3.7117	3.35239	3.98388	3.35437	3.38365	3.41704	3.44832	4.86126	4.16276	4.8715	4.96197	5.02757	4.23917	4.38676	4.95041	4.96273	4.39541
0.695	4.40716	4.50973	4.64175	3.61762	2.33456	2.53917	3.77929	4.20877	3.72236	3.97366	3.50538	3.70818	3.34823	3.97956	3.34931	3.37955	3.41299	3.4443	4.85627	4.15693	4.86653	4.95713	5.02279	4.23344	4.38114	4.94554	4.95793	4.38979
0.696	4.40269	4.5053	4.63762	3.61203	2.32714	2.53202	3.7739	4.20393	3.71687	3.96849	3.5015	3.70465	3.34407	3.97523	3.34424	3.37545	3.40895	3.44029	4.85129	4.1511	4.86157	4.9523	5.01801	4.22772	4.37552	4.94067	4.95313	4.38416
0.697	4.39823	4.50086	4.63349	3.60644	2.31972	2.52487	3.76852	4.19909	3.71138	3.96331	3.49762	3.70113	3.33991	3.97089	3.33918	3.37136	3.40491	3.43627	4.8463	4.14526	4.8566	4.94746	5.01323	4.222	4.3699	4.93579	4.94834	4.37854
0.698	4.39377	4.49643	4.62936	3.60085	2.3123	2.51772	3.76314	4.19426	3.70589	3.95814	3.49374	3.6976	3.33575	3.96656	3.33412	3.36726	3.40086	3.43225	4.84131	4.13943	4.85164	4.94262	5.00844	4.21627	4.36428	4.93092	4.94354	4.37291
0.699	4.38931	4.492	4.62523	3.59526	2.30488	2.51057	3.75775	4.18942	3.7004	3.95297	3.48986	3.69408	3.33159	3.96222	3.32906	3.36316	3.39682	3.42823	4.83632	4.1336	4.84667	4.93778	5.00366	4.21055	4.35867	4.92605	4.93874	4.36729
0.7	4.38485	4.48756	4.62111	3.58967	2.29747	2.50342	3.75237	4.18458	3.69492	3.94779	3.48598	3.69055	3.32743	3.95789	3.324	3.35906	3.39277	3.42422	4.83133	4.12776	4.84171	4.93295	4.99888	4.20482	4.35305	4.92117	4.93394	4.36166
0.701	4.38039	4.48313	4.61698	3.58409	2.29005	2.49628	3.74699	4.17975	3.68943	3.94262	3.4821	3.68703	3.32327	3.95355	3.31894	3.35497	3.38873	3.4202	4.82634	4.12193	4.83675	4.92811	4.9941	4.1991	4.34743	4.9163	4.92914	4.35604
0.702	4.37592	4.4787	4.61285	3.5785	2.28264	2.48913	3.74161	4.17491	3.68394	3.93745	3.47822	3.6835	3.31911	3.94921	3.31388	3.35087	3.38469	3.41618	4.82135	4.1161	4.83178	4.92327	4.98932	4.19338	4.34181	4.91143	4.92435	4.35041
0.703	4.37146	4.47426	4.60873	3.57292	2.27523	2.48199	3.73623	4.17008	3.67846	3.93228	3.47434	3.67998	3.31495	3.94487	3.30882	3.34677	3.38064	3.41216	4.81636	4.11026	4.82682	4.91843	4.98453	4.18765	4.33619	4.90655	4.91955	4.34479
0.704	4.36701	4.46983	4.6046	3.56734	2.26782	2.47485	3.73085	4.16524	3.67298	3.92711	3.47046	3.67645	3.31079	3.94052	3.30375	3.34267	3.3766	3.40815	4.81137	4.10443	4.82185	4.9136	4.97975	4.18193	4.33057	4.90168	4.91475	4.33916
0.705	4.36255	4.4654	4.60047	3.56175	2.26042	2.46771	3.72547	4.16041	3.66749	3.92193	3.46658	3.67293	3.30663	3.93618	3.29869	3.33858	3.37256	3.40413	4.80639	4.09859	4.81689	4.90876	4.97497	4.1762	4.32495	4.89681	4.90995	4.33354
0.706	4.35809	4.46097	4.59635	3.55617	2.25301	2.46057	3.72009	4.15558	3.66201	3.91676	3.46271	3.6694	3.30247	3.93183	3.29363	3.33448	3.36851	3.40011	4.8014	4.09276	4.81192	4.90392	4.97019	4.17048	4.31933	4.89193	4.90516	4.32791
0.707	4.35363	4.45654	4.59222	3.55059	2.24561	2.45343	3.71472	4.15074	3.65653	3.9116	3.45883	3.66588	3.29831	3.92749	3.28857	3.33038	3.36447	3.39609	4.79641	4.08693	4.80696	4.89908	4.9654	4.16476	4.31371	4.88706	4.90036	4.32229
0.708	4.34917	4.4521	4.5881	3.54501	2.23821	2.4463	3.70934	4.14591	3.65105	3.90643	3.45495	3.66236	3.29415	3.92314	3.28351	3.32628	3.36043	3.39208	4.79142	4.08109	4.80199	4.89425	4.96062	4.15903	4.30809	4.88219	4.89556	4.31666
0.709	4.34471	4.44767	4.58397	3.53944	2.2308	2.43916	3.70396	4.14108	3.64557	3.90126	3.45107	3.65883	3.28999	3.91879	3.27845	3.32219	3.35638	3.38806	4.78643	4.07526	4.79703	4.88941	4.95584	4.15331	4.30247	4.87731	4.89076	4.31104
0.71	4.34026	4.44324	4.57985	3.53386	2.22341	2.43203	3.69859	4.13625	3.64009	3.89609	3.44719	3.65531	3.28583	3.91444	3.27338	3.31809	3.35234	3.38404	4.78144	4.06943	4.79206	4.88457	4.95106	4.14758	4.29685	4.87244	4.88596	4.30541
0.711	4.3358	4.43881	4.57572	3.52828	2.21601	2.4249	3.69321	4.13142	3.63461	3.89092	3.44331	3.65178	3.28167	3.91008	3.26832	3.31399	3.34829	3.38002	4.77645	4.06359	4.7871	4.87973	4.94628	4.14186	4.29123	4.86757	4.88117	4.29979
0.712	4.33134	4.43438	4.5716	3.5227	2.20861	2.41777	3.68784	4.12659	3.62913	3.88576	3.43943	3.64826	3.27751	3.90573	3.26326	3.30989	3.34425	3.376	4.77146	4.05776	4.78213	4.8749	4.94149	4.13614	4.28562	4.86269	4.87637	4.29416
0.713	4.32689	4.42995	4.56748	3.51713	2.20122	2.41064	3.68247	4.12176	3.62365	3.88059	3.43555	3.64473	3.27335	3.90137	3.2582	3.3058	3.34021	3.37199	4.76647	4.05193	4.77717	4.87006	4.93671	4.13041	4.28	4.85782	4.87157	4.28854
0.714	4.32243	4.42552	4.56335	3.51155	2.19383	2.40352	3.67709	4.11693	3.61818	3.87543	3.43167	3.64121	3.26919	3.89702	3.25313	3.3017	3.33616	3.36797	4.76149	4.04609	4.7722	4.86522	4.93193	4.12469	4.27438	4.85295	4.86677	4.28291
0.715	4.31798	4.42109	4.55923	3.50598	2.18643	2.39639	3.67172	4.1121	3.6127	3.87026	3.42779	3.63768	3.26503	3.89266	3.24807	3.2976	3.33212	3.36395	4.7565	4.04026	4.76724	4.86038	4.92715	4.11896	4.26876	4.84808	4.86198	4.27729
0.716	4.31352	4.41666	4.55511	3.50041	2.17905	2.38927	3.66635	4.10727	3.60723	3.8651	3.42391	3.63416	3.26087	3.8883	3.24301	3.2935	3.32808	3.35993	4.75151	4.03443	4.76227	4.85555	4.92237	4.11324	4.26314	4.8432	4.85718	4.27167
0.717	4.30907	4.41223	4.55099	3.49484	2.17166	2.38214	3.66098	4.10244	3.60175	3.85993	3.42004	3.63063	3.25671	3.88394	3.23795	3.28941	3.32403	3.35592	4.74652	4.02859	4.75731	4.85071	4.91758	4.10752	4.25752	4.83833	4.85238	4.26604
0.718	4.30461	4.40781	4.54686	3.48927	2.16427	2.37502	3.65561	4.09761	3.59628	3.85477	3.41616	3.62711	3.25255	3.87958	3.23288	3.28531	3.31999	3.3519	4.74153	4.02276	4.75234	4.84587	4.9128	4.10179	4.2519	4.83346	4.84758	4.26042
0.719	4.30016	4.40338	4.54274	3.4837	2.15689	2.3679	3.65024	4.09278	3.59081	3.84961	3.41228	3.62358	3.24839	3.87522	3.22782	3.28121	3.31594	3.34788	4.73654	4.01693	4.74738	4.84103	4.90802	4.09607	4.24628	4.82858	4.84278	4.25479
0.72	4.29571	4.39895	4.53862	3.47813	2.1495	2.36078	3.64488	4.08796	3.58533	3.84444	3.4084	3.62006	3.24424	3.87085	3.22276	3.27711	3.3119	3.34386	4.73155	4.01109	4.74241	4.8362	4.90324	4.09034	4.24066	4.82371	4.83799	4.24917
0.721	4.29126	4.39452	4.5345	3.47256	2.14212	2.35367	3.63951	4.08313	3.57986	3.83928	3.40452	3.61653	3.24008	3.86649	3.21769	3.27302	3.30786	3.33985	4.72656	4.00526	4.73745	4.83136	4.89846	4.08462	4.23504	4.81884	4.83319	4.24354
0.722	4.2868	4.3901	4.53038	3.46699	2.13474	2.34655	3.63414	4.0783	3.57439	3.83412	3.40064	3.61301	3.23592	3.86212	3.21263	3.26892	3.30381	3.33583	4.72157	3.99943	4.73248	4.82652	4.89367	4.07889	4.22942	4.81396	4.82839	4.23792
0.723	4.28235	4.38567	4.52626	3.46143	2.12736	2.33944	3.62878	4.07348	3.56892	3.82896	3.39676	3.60948	3.23176	3.85775	3.20757	3.26482	3.29977	3.33181	4.71659	3.99359	4.72752	4.82168	4.88889	4.07317	4.2238	4.80909	4.82359	4.23229
0.724	4.2779	4.38124	4.52214	3.45586	2.11999	2.33232	3.62341	4.06865	3.56345	3.8238	3.39288	3.60596	3.2276	3.85338	3.20251	3.26072	3.29573	3.32779	4.7116	3.98776	4.72255	4.81685	4.88411	4.06745	4.21819	4.80422	4.81879	4.22667
0.725	4.27345	4.37681	4.51802	3.4503	2.11261	2.32521	3.61805	4.06383	3.55798	3.81864	3.389	3.60244	3.22344	3.84901	3.19744	3.25663	3.29168	3.32378	4.70661	3.98193	4.71759	4.81201	4.87933	4.06172	4.21257	4.79934	4.814	4.22104
0.726	4.269	4.37239	4.5139	3.44473	2.10524	2.3181	3.61269	4.059	3.55252	3.81348	3.38512	3.59891	3.21928	3.84464	3.19238	3.25253	3.28764	3.31976	4.70162	3.97609	4.71262	4.80717	4.87454	4.056	4.20695	4.79447	4.8092	4.21542
0.727	4.26455	4.36796	4.50978	3.43917	2.09787	2.311	3.60732	4.05418	3.54705	3.80832	3.38125	3.59539	3.21512	3.84027	3.18732	3.24843	3.2836	3.31574	4.69663	3.97026	4.70766	4.80233	4.86976	4.05027	4.20133	4.7896	4.8044	4.20979
0.728	4.2601	4.36354	4.50566	3.43361	2.09049	2.30389	3.60196	4.04935	3.54158	3.80317	3.37737	3.59186	3.21096	3.83589	3.18225	3.24433	3.27955	3.31172	4.69164	3.96443	4.70269	4.7975	4.86498	4.04455	4.19571	4.78472	4.7996	4.20417
0.729	4.25565	4.35911	4.50154	3.42805	2.08313	2.29678	3.5966	4.04453	3.53612	3.79801	3.37349	3.58834	3.2068	3.83152	3.17719	3.24024	3.27551	3.30771	4.68665	3.95859	4.69773	4.79266	4.8602	4.03883	4.19009	4.77985	4.79481	4.19854
0.73	4.2512	4.35469	4.49742	3.42249	2.07576	2.28968	3.59124	4.03971	3.53065	3.79285	3.36961	3.58481	3.20264	3.82714	3.17213	3.23614	3.27146	3.30369	4.68166	3.95276	4.69276	4.78782	4.85542	4.0331	4.18447	4.77498	4.79001	4.19292
0.731	4.24676	4.35026	4.4933	3.41693	2.06839	2.28258	3.58588	4.03488	3.52519	3.7877	3.36573	3.58129	3.19848	3.82277	3.16706	3.23204	3.26742	3.29967	4.67667	3.94693	4.6878	4.78298	4.85063	4.02738	4.17885	4.7701	4.78521	4.18729
0.732	4.24231	4.34584	4.48919	3.41137	2.06103	2.27548	3.58052	4.03006	3.51973	3.78254	3.36185	3.57776	3.19432	3.81839	3.162	3.22794	3.26338	3.29565	4.67169	3.94109	4.68283	4.77815	4.84585	4.02165	4.17323	4.76523	4.78041	4.18167
0.733	4.23786	4.34141	4.48507	3.40581	2.05367	2.26838	3.57516	4.02524	3.51426	3.77739	3.35797	3.57424	3.19016	3.81401	3.15693	3.22385	3.25933	3.29164	4.6667	3.93526	4.67787	4.77331	4.84107	4.01593	4.16761	4.76036	4.77561	4.17604
0.734	4.23341	4.33699	4.48095	3.40025	2.04631	2.26128	3.56981	4.02042	3.5088	3.77223	3.35409	3.57071	3.186	3.80963	3.15187	3.21975	3.25529	3.28762	4.66171	3.92942	4.6729	4.76847	4.83629	4.01021	4.16199	4.75548	4.77082	4.17042
0.735	4.22897	4.33257	4.47684	3.3947	2.03895	2.25418	3.56445	4.0156	3.50334	3.76708	3.35021	3.56719	3.18184	3.80525	3.14681	3.21565	3.25125	3.2836	4.65672	3.92359	4.66794	4.76363	4.83151	4.00448	4.15637	4.75061	4.76602	4.16479
0.736	4.22452	4.32814	4.47272	3.38914	2.03159	2.24709	3.55909	4.01078	3.49788	3.76192	3.34633	3.56366	3.17768	3.80087	3.14174	3.21155	3.2472	3.27958	4.65173	3.91776	4.66297	4.7588	4.82672	3.99876	4.15075	4.74574	4.76122	4.15917
0.737	4.22008	4.32372	4.4686	3.38359	2.02423	2.23999	3.55374	4.00596	3.49242	3.75677	3.34245	3.56014	3.17352	3.79648	3.13668	3.20746	3.24316	3.27557	4.64674	3.91192	4.65801	4.75396	4.82194	3.99303	4.14514	4.74086	4.75642	4.15354
0.738	4.21563	4.3193	4.46449	3.37804	2.01688	2.2329	3.54838	4.00114	3.48696	3.75162	3.33858	3.55661	3.16936	3.7921	3.13162	3.20336	3.23911	3.27155	4.64175	3.90609	4.65304	4.74912	4.81716	3.98731	4.13952	4.73599	4.75163	4.14792
0.739	4.21119	4.31488	4.46037	3.37248	2.00952	2.22581	3.54303	3.99632	3.48151	3.74647	3.3347	3.55309	3.1652	3.78772	3.12655	3.19926	3.23507	3.26753	4.63676	3.90026	4.64808	4.74428	4.81238	3.98159	4.1339	4.73112	4.74683	4.14229
0.74	4.20674	4.31045	4.45626	3.36693	2.00217	2.21872	3.53768	3.9915	3.47605	3.74132	3.33082	3.54956	3.16104	3.78333	3.12149	3.19516	3.23103	3.26351	4.63177	3.89442	4.64311	4.73945	4.8076	3.97586	4.12828	4.72624	4.74203	4.13667
0.741	4.2023	4.30603	4.45214	3.36138	1.99482	2.21163	3.53233	3.98668	3.47059	3.73617	3.32694	3.54604	3.15688	3.77894	3.11642	3.19107	3.22698	3.25949	4.62679	3.88859	4.63815	4.73461	4.80281	3.97014	4.12266	4.72137	4.73723	4.13104
0.742	4.19785	4.30161	4.44803	3.35583	1.98747	2.20455	3.52697	3.98187	3.46514	3.73102	3.32306	3.54252	3.15272	3.77456	3.11136	3.18697	3.22294	3.25548	4.6218	3.88276	4.63318	4.72977	4.79803	3.96441	4.11704	4.7165	4.73243	4.12542
0.743	4.19341	4.29719	4.44391	3.35028	1.98013	2.19746	3.52162	3.97705	3.45968	3.72587	3.31918	3.53899	3.14856	3.77017	3.1063	3.18287	3.2189	3.25146	4.61681	3.87692	4.62822	4.72493	4.79325	3.95869	4.11142	4.71162	4.72764	4.11979
0.744	4.18897	4.29277	4.4398	3.34474	1.97278	2.19038	3.51627	3.97223	3.45423	3.72072	3.3153	3.53547	3.1444	3.76578	3.10123	3.17877	3.21485	3.24744	4.61182	3.87109	4.62325	4.7201	4.78847	3.95296	4.1058	4.70675	4.72284	4.11417
0.745	4.18453	4.28835	4.43569	3.33919	1.96544	2.1833	3.51092	3.96742	3.44877	3.71557	3.31142	3.53194	3.14024	3.76139	3.09617	3.17468	3.21081	3.24342	4.60683	3.86526	4.61829	4.71526	4.78368	3.94724	4.10018	4.70188	4.71804	4.10854
0.746	4.18009	4.28393	4.43157	3.33364	1.9581	2.17622	3.50558	3.9626	3.44332	3.71042	3.30754	3.52842	3.13608	3.757	3.0911	3.17058	3.20677	3.23941	4.60184	3.85942	4.61332	4.71042	4.7789	3.94152	4.09456	4.697	4.71324	4.10292
0.747	4.17564	4.27951	4.42746	3.3281	1.95076	2.16914	3.50023	3.95779	3.43787	3.70528	3.30366	3.52489	3.13192	3.7526	3.08604	3.16648	3.20272	3.23539	4.59685	3.85359	4.60836	4.70558	4.77412	3.93579	4.08894	4.69213	4.70844	4.09729
0.748	4.1712	4.27509	4.42335	3.32255	1.94342	2.16206	3.49488	3.95297	3.43242	3.70013	3.29978	3.52137	3.12776	3.74821	3.08097	3.16238	3.19868	3.23137	4.59186	3.84776	4.60339	4.70075	4.76934	3.93007	4.08332	4.68726	4.70365	4.09167
0.749	4.16676	4.27067	4.41923	3.31701	1.93608	2.15498	3.48954	3.94816	3.42697	3.69498	3.29591	3.51784	3.1236	3.74382	3.07591	3.15828	3.19463	3.22735	4.58688	3.84192	4.59843	4.69591	4.76456	3.92434	4.07771	4.68238	4.69885	4.08605
0.75	4.16232	4.26625	4.41512	3.31147	1.92875	2.14791	3.48419	3.94334	3.42152	3.68984	3.29203	3.51432	3.11944	3.73942	3.07085	3.15419	3.19059	3.22334	4.58189	3.83609	4.59346	4.69107	4.75977	3.91862	4.07209	4.67751	4.69405	4.08042
0.751	4.15788	4.26183	4.41101	3.30593	1.92141	2.14083	3.47885	3.93853	3.41607	3.68469	3.28815	3.51079	3.11528	3.73503	3.06578	3.15009	3.18655	3.21932	4.5769	3.83026	4.5885	4.68623	4.75499	3.9129	4.06647	4.67264	4.68925	4.0748
0.752	4.15344	4.25741	4.4069	3.30039	1.91408	2.13376	3.4735	3.93372	3.41062	3.67955	3.28427	3.50727	3.11112	3.73063	3.06072	3.14599	3.1825	3.2153	4.57191	3.82442	4.58353	4.6814	4.75021	3.90717	4.06085	4.66776	4.68446	4.06917
0.753	4.14901	4.253	4.40279	3.29485	1.90675	2.12669	3.46816	3.9289	3.40517	3.67441	3.28039	3.50374	3.10696	3.72623	3.05565	3.14189	3.17846	3.21128	4.56692	3.81859	4.57857	4.67656	4.74543	3.90145	4.05523	4.66289	4.67966	4.06355
0.754	4.14457	4.24858	4.39868	3.28931	1.89942	2.11962	3.46282	3.92409	3.39973	3.66926	3.27651	3.50022	3.1028	3.72184	3.05059	3.1378	3.17442	3.20727	4.56193	3.81276	4.5736	4.67172	4.74065	3.89572	4.04961	4.65802	4.67486	4.05792
0.755	4.14013	4.24416	4.39457	3.28377	1.89209	2.11255	3.45747	3.91928	3.39428	3.66412	3.27263	3.49669	3.09864	3.71744	3.04552	3.1337	3.17037	3.20325	4.55694	3.80692	4.56864	4.66688	4.73586	3.89	4.04399	4.65314	4.67006	4.0523
0.756	4.13569	4.23974	4.39046	3.27823	1.88477	2.10549	3.45213	3.91447	3.38884	3.65898	3.26875	3.49317	3.09448	3.71304	3.04046	3.1296	3.16633	3.19923	4.55195	3.80109	4.56367	4.66205	4.73108	3.88428	4.03837	4.64827	4.66526	4.04667
0.757	4.13126	4.23533	4.38635	3.2727	1.87744	2.09842	3.44679	3.90966	3.38339	3.65384	3.26487	3.48964	3.09032	3.70864	3.03539	3.1255	3.16228	3.19521	4.54696	3.79526	4.55871	4.65721	4.7263	3.87855	4.03275	4.6434	4.66047	4.04105
0.758	4.12682	4.23091	4.38224	3.26716	1.87012	2.09136	3.44145	3.90485	3.37795	3.6487	3.26099	3.48612	3.08616	3.70424	3.03033	3.12141	3.15824	3.1912	4.54198	3.78942	4.55374	4.65237	4.72152	3.87283	4.02713	4.63852	4.65567	4.03542
0.759	4.12238	4.22649	4.37813	3.26163	1.8628	2.0843	3.43612	3.90004	3.37251	3.64356	3.25712	3.48259	3.082	3.69983	3.02527	3.11731	3.1542	3.18718	4.53699	3.78359	4.54878	4.64753	4.71674	3.8671	4.02151	4.63365	4.65087	4.0298
0.76	4.11795	4.22208	4.37402	3.25609	1.85548	2.07724	3.43078	3.89523	3.36707	3.63842	3.25324	3.47907	3.07784	3.69543	3.0202	3.11321	3.15015	3.18316	4.532	3.77776	4.54381	4.6427	4.71195	3.86138	4.01589	4.62878	4.64607	4.02417
0.761	4.11351	4.21766	4.36991	3.25056	1.84816	2.07018	3.42544	3.89042	3.36162	3.63328	3.24936	3.47555	3.07368	3.69103	3.01514	3.10911	3.14611	3.17914	4.52701	3.77192	4.53885	4.63786	4.70717	3.85566	4.01027	4.62391	4.64128	4.01855
0.762	4.10908	4.21325	4.3658	3.24503	1.84084	2.06312	3.42011	3.88561	3.35618	3.62814	3.24548	3.47202	3.06952	3.68663	3.01007	3.10502	3.14207	3.17513	4.52202	3.76609	4.53388	4.63302	4.70239	3.84993	4.00466	4.61903	4.63648	4.01292
0.763	4.10465	4.20883	4.3617	3.2395	1.83353	2.05607	3.41477	3.88081	3.35074	3.623	3.2416	3.4685	3.06536	3.68222	3.00501	3.10092	3.13802	3.17111	4.51703	3.76025	4.52892	4.62818	4.69761	3.84421	3.99904	4.61416	4.63168	4.0073
0.764	4.10021	4.20442	4.35759	3.23397	1.82622	2.04901	3.40944	3.876	3.34531	3.61787	3.23772	3.46497	3.0612	3.67781	2.99994	3.09682	3.13398	3.16709	4.51204	3.75442	4.52395	4.62335	4.69282	3.83848	3.99342	4.60929	4.62688	4.00167
0.765	4.09578	4.2	4.35348	3.22844	1.8189	2.04196	3.4041	3.87119	3.33987	3.61273	3.23384	3.46145	3.05705	3.67341	2.99488	3.09272	3.12993	3.16307	4.50705	3.74859	4.51899	4.61851	4.68804	3.83276	3.9878	4.60441	4.62208	3.99605
0.766	4.09135	4.19559	4.34937	3.22291	1.81159	2.03491	3.39877	3.86638	3.33443	3.60759	3.22996	3.45792	3.05289	3.669	2.98981	3.08863	3.12589	3.15906	4.50206	3.74275	4.51402	4.61367	4.68326	3.82703	3.98218	4.59954	4.61729	3.99042
0.767	4.08691	4.19118	4.34527	3.21738	1.80429	2.02786	3.39344	3.86158	3.32899	3.60246	3.22608	3.4544	3.04873	3.66459	2.98475	3.08453	3.12185	3.15504	4.49708	3.73692	4.50906	4.60883	4.67848	3.82131	3.97656	4.59467	4.61249	3.9848
0.768	4.08248	4.18676	4.34116	3.21186	1.79698	2.02081	3.3881	3.85677	3.32356	3.59732	3.2222	3.45087	3.04457	3.66019	2.97968	3.08043	3.1178	3.15102	4.49209	3.73109	4.50409	4.604	4.6737	3.81559	3.97094	4.58979	4.60769	3.97917
0.769	4.07805	4.18235	4.33706	3.20633	1.78967	2.01376	3.38277	3.85197	3.31812	3.59219	3.21832	3.44735	3.04041	3.65578	2.97462	3.07633	3.11376	3.147	4.4871	3.72525	4.49913	4.59916	4.66891	3.80986	3.96532	4.58492	4.60289	3.97355
0.77	4.07362	4.17794	4.33295	3.20081	1.78237	2.00671	3.37744	3.84716	3.31269	3.58706	3.21445	3.44382	3.03625	3.65137	2.96955	3.07224	3.10972	3.14298	4.48211	3.71942	4.49416	4.59432	4.66413	3.80414	3.9597	4.58005	4.59809	3.96792
0.771	4.06919	4.17352	4.32885	3.19529	1.77507	1.99967	3.37211	3.84236	3.30726	3.58192	3.21057	3.4403	3.03209	3.64696	2.96449	3.06814	3.10567	3.13897	4.47712	3.71359	4.4892	4.58948	4.65935	3.79841	3.95408	4.57517	4.5933	3.9623
0.772	4.06476	4.16911	4.32474	3.18976	1.76777	1.99263	3.36679	3.83756	3.30182	3.57679	3.20669	3.43677	3.02793	3.64255	2.95942	3.06404	3.10163	3.13495	4.47213	3.70775	4.48423	4.58465	4.65457	3.79269	3.94846	4.5703	4.5885	3.95667
0.773	4.06033	4.1647	4.32064	3.18424	1.76047	1.98559	3.36146	3.83275	3.29639	3.57166	3.20281	3.43325	3.02377	3.63814	2.95436	3.05994	3.09759	3.13093	4.46714	3.70192	4.47927	4.57981	4.64979	3.78697	3.94284	4.56543	4.5837	3.95105
0.774	4.0559	4.16029	4.31653	3.17872	1.75317	1.97855	3.35613	3.82795	3.29096	3.56653	3.19893	3.42972	3.01961	3.63372	2.94929	3.05585	3.09354	3.12691	4.46215	3.69609	4.4743	4.57497	4.645	3.78124	3.93722	4.56055	4.5789	3.94542
0.775	4.05147	4.15588	4.31243	3.1732	1.74587	1.97151	3.35081	3.82315	3.28553	3.5614	3.19505	3.4262	3.01545	3.62931	2.94423	3.05175	3.0895	3.1229	4.45716	3.69025	4.46934	4.57013	4.64022	3.77552	3.93161	4.55568	4.57411	3.9398
0.776	4.04705	4.15147	4.30832	3.16768	1.73858	1.96447	3.34548	3.81835	3.2801	3.55627	3.19117	3.42267	3.01129	3.6249	2.93916	3.04765	3.08545	3.11888	4.45218	3.68442	4.46437	4.5653	4.63544	3.76979	3.92599	4.55081	4.56931	3.93417
0.777	4.04262	4.14706	4.30422	3.16216	1.73129	1.95743	3.34016	3.81354	3.27467	3.55114	3.18729	3.41915	3.00713	3.62048	2.9341	3.04355	3.08141	3.11486	4.44719	3.67859	4.45941	4.56046	4.63066	3.76407	3.92037	4.54593	4.56451	3.92855
0.778	4.03819	4.14265	4.30012	3.15665	1.724	1.9504	3.33483	3.80874	3.26924	3.54601	3.18341	3.41563	3.00297	3.61607	2.92903	3.03946	3.07737	3.11084	4.4422	3.67275	4.45444	4.55562	4.62588	3.75835	3.91475	4.54106	4.55971	3.92292
0.779	4.03376	4.13824	4.29602	3.15113	1.71671	1.94337	3.32951	3.80394	3.26382	3.54088	3.17953	3.4121	2.99881	3.61166	2.92397	3.03536	3.07332	3.10683	4.43721	3.66692	4.44948	4.55078	4.62109	3.75262	3.90913	4.53619	4.55491	3.9173
0.78	4.02934	4.13383	4.29191	3.14562	1.70942	1.93634	3.32419	3.79914	3.25839	3.53575	3.17566	3.40858	2.99465	3.60724	2.9189	3.03126	3.06928	3.10281	4.43222	3.66109	4.44451	4.54595	4.61631	3.7469	3.90351	4.53131	4.55012	3.91167
0.781	4.02491	4.12942	4.28781	3.1401	1.70213	1.92931	3.31886	3.79434	3.25296	3.53063	3.17178	3.40505	2.99049	3.60282	2.91384	3.02716	3.06524	3.09879	4.42723	3.65525	4.43955	4.54111	4.61153	3.74117	3.89789	4.52644	4.54532	3.90605
0.782	4.02049	4.12501	4.28371	3.13459	1.69485	1.92228	3.31354	3.78955	3.24754	3.5255	3.1679	3.40153	2.98633	3.59841	2.90877	3.02307	3.06119	3.09477	4.42224	3.64942	4.43458	4.53627	4.60675	3.73545	3.89227	4.52157	4.54052	3.90043
0.783	4.01606	4.1206	4.27961	3.12907	1.68756	1.91525	3.30822	3.78475	3.24211	3.52037	3.16402	3.398	2.98217	3.59399	2.90371	3.01897	3.05715	3.09076	4.41725	3.64359	4.42962	4.53143	4.60196	3.72973	3.88665	4.51669	4.53572	3.8948
0.784	4.01164	4.11619	4.27551	3.12356	1.68028	1.90823	3.3029	3.77995	3.23669	3.51525	3.16014	3.39448	2.97801	3.58957	2.89864	3.01487	3.0531	3.08674	4.41226	3.63775	4.42465	4.5266	4.59718	3.724	3.88103	4.51182	4.53093	3.88918
0.785	4.00721	4.11179	4.27141	3.11805	1.673	1.9012	3.29759	3.77515	3.23127	3.51012	3.15626	3.39095	2.97385	3.58515	2.89358	3.01077	3.04906	3.08272	4.40728	3.63192	4.41969	4.52176	4.5924	3.71828	3.87541	4.50695	4.52613	3.88355
0.786	4.00279	4.10738	4.26731	3.11254	1.66572	1.89418	3.29227	3.77035	3.22585	3.505	3.15238	3.38743	2.96969	3.58074	2.88851	3.00668	3.04502	3.0787	4.40229	3.62609	4.41473	4.51692	4.58762	3.71255	3.86979	4.50207	4.52133	3.87793
0.787	3.99837	4.10297	4.26321	3.10703	1.65845	1.88716	3.28695	3.76556	3.22043	3.49988	3.1485	3.3839	2.96553	3.57632	2.88345	3.00258	3.04097	3.07469	4.3973	3.62025	4.40976	4.51208	4.58284	3.70683	3.86418	4.4972	4.51653	3.8723
0.788	3.99395	4.09857	4.25911	3.10153	1.65117	1.88014	3.28164	3.76076	3.21501	3.49475	3.14462	3.38038	2.96137	3.5719	2.87838	2.99848	3.03693	3.07067	4.39231	3.61442	4.4048	4.50725	4.57805	3.7011	3.85856	4.49233	4.51173	3.86668
0.789	3.98952	4.09416	4.25501	3.09602	1.6439	1.87312	3.27632	3.75597	3.20959	3.48963	3.14074	3.37685	2.95721	3.56748	2.87332	2.99438	3.03289	3.06665	4.38732	3.60859	4.39983	4.50241	4.57327	3.69538	3.85294	4.48745	4.50694	3.86105
0.79	3.9851	4.08975	4.25091	3.09051	1.63663	1.8661	3.27101	3.75117	3.20417	3.48451	3.13686	3.37333	2.95305	3.56305	2.86825	2.99029	3.02884	3.06263	4.38233	3.60275	4.39487	4.49757	4.56849	3.68966	3.84732	4.48258	4.50214	3.85543
0.791	3.98068	4.08535	4.24681	3.08501	1.62936	1.85909	3.26569	3.74638	3.19875	3.47939	3.13299	3.3698	2.94889	3.55863	2.86319	2.98619	3.0248	3.05862	4.37734	3.59692	4.3899	4.49273	4.56371	3.68393	3.8417	4.47771	4.49734	3.8498
0.792	3.97626	4.08094	4.24272	3.0795	1.62209	1.85207	3.26038	3.74158	3.19333	3.47427	3.12911	3.36628	2.94473	3.55421	2.85812	2.98209	3.02076	3.0546	4.37235	3.59109	4.38494	4.4879	4.55893	3.67821	3.83608	4.47283	4.49254	3.84418
0.793	3.97184	4.07654	4.23862	3.074	1.61482	1.84506	3.25507	3.73679	3.18792	3.46915	3.12523	3.36275	2.94057	3.54979	2.85306	2.97799	3.01671	3.05058	4.36736	3.58525	4.37997	4.48306	4.55414	3.67248	3.83046	4.46796	4.48774	3.83855
0.794	3.96742	4.07213	4.23452	3.0685	1.60755	1.83805	3.24976	3.732	3.1825	3.46403	3.12135	3.35923	2.93641	3.54537	2.84799	2.9739	3.01267	3.04656	4.36238	3.57942	4.37501	4.47822	4.54936	3.66676	3.82484	4.46309	4.48295	3.83293
0.795	3.963	4.06773	4.23042	3.063	1.60029	1.83104	3.24444	3.7272	3.17709	3.45891	3.11747	3.3557	2.93225	3.54094	2.84293	2.9698	3.00862	3.04255	4.35739	3.57358	4.37004	4.47338	4.54458	3.66104	3.81922	4.45821	4.47815	3.8273
0.796	3.95858	4.06332	4.22633	3.05749	1.59303	1.82403	3.23913	3.72241	3.17167	3.45379	3.11359	3.35218	2.92809	3.53652	2.83786	2.9657	3.00458	3.03853	4.3524	3.56775	4.36508	4.46855	4.5398	3.65531	3.8136	4.45334	4.47335	3.82168
0.797	3.95417	4.05892	4.22223	3.052	1.58577	1.81703	3.23383	3.71762	3.16626	3.44867	3.10971	3.34866	2.92393	3.53209	2.8328	2.9616	3.00054	3.03451	4.34741	3.56192	4.36011	4.46371	4.53502	3.64959	3.80798	4.44847	4.46855	3.81605
0.798	3.94975	4.05452	4.21814	3.0465	1.57851	1.81002	3.22852	3.71283	3.16085	3.44356	3.10583	3.34513	2.91977	3.52767	2.82773	2.95751	2.99649	3.03049	4.34242	3.55608	4.35515	4.45887	4.53023	3.64386	3.80236	4.44359	4.46376	3.81043
0.799	3.94533	4.05011	4.21404	3.041	1.57125	1.80302	3.22321	3.70804	3.15544	3.43844	3.10195	3.34161	2.91561	3.52324	2.82267	2.95341	2.99245	3.02647	4.33743	3.55025	4.35018	4.45403	4.52545	3.63814	3.79674	4.43872	4.45896	3.8048
0.8	3.94091	4.04571	4.20995	3.0355	1.56399	1.79601	3.2179	3.70325	3.15002	3.43333	3.09807	3.33808	2.91145	3.51882	2.8176	2.94931	2.98841	3.02246	4.33244	3.54442	4.34522	4.44919	4.52067	3.63242	3.79113	4.43385	4.45416	3.79918
0.801	3.9365	4.04131	4.20585	3.03001	1.55674	1.78901	3.2126	3.69846	3.14462	3.42821	3.09419	3.33456	2.90729	3.51439	2.81254	2.94521	2.98436	3.01844	4.32745	3.53858	4.34025	4.44436	4.51589	3.62669	3.78551	4.42897	4.44936	3.79355
0.802	3.93208	4.03691	4.20176	3.02451	1.54948	1.78201	3.20729	3.69367	3.13921	3.4231	3.09032	3.33103	2.90313	3.50997	2.80747	2.94111	2.98032	3.01442	4.32246	3.53275	4.33529	4.43952	4.5111	3.62097	3.77989	4.4241	4.44456	3.78793
0.803	3.92767	4.0325	4.19766	3.01902	1.54223	1.77502	3.20199	3.68888	3.1338	3.41798	3.08644	3.32751	2.89897	3.50554	2.80241	2.93702	2.97627	3.0104	4.31748	3.52692	4.33032	4.43468	4.50632	3.61524	3.77427	4.41923	4.43977	3.7823
0.804	3.92325	4.0281	4.19357	3.01352	1.53498	1.76802	3.19668	3.68409	3.12839	3.41287	3.08256	3.32398	2.89481	3.50111	2.79734	2.93292	2.97223	3.00639	4.31249	3.52108	4.32536	4.42984	4.50154	3.60952	3.76865	4.41435	4.43497	3.77668
0.805	3.91884	4.0237	4.18947	3.00803	1.52773	1.76102	3.19138	3.67931	3.12298	3.40776	3.07868	3.32046	2.89065	3.49668	2.79228	2.92882	2.96819	3.00237	4.3075	3.51525	4.32039	4.42501	4.49676	3.6038	3.76303	4.40948	4.43017	3.77105
0.806	3.91442	4.0193	4.18538	3.00254	1.52049	1.75403	3.18608	3.67452	3.11758	3.40265	3.0748	3.31693	2.88649	3.49226	2.78721	2.92472	2.96414	2.99835	4.30251	3.50942	4.31543	4.42017	4.49198	3.59807	3.75741	4.40461	4.42537	3.76543
0.807	3.91001	4.0149	4.18129	2.99705	1.51324	1.74704	3.18078	3.66973	3.11217	3.39753	3.07092	3.31341	2.88233	3.48783	2.78215	2.92063	2.9601	2.99433	4.29752	3.50358	4.31046	4.41533	4.48719	3.59235	3.75179	4.39974	4.42058	3.7598
0.808	3.9056	4.0105	4.1772	2.99156	1.506	1.74005	3.17548	3.66495	3.10677	3.39242	3.06704	3.30988	2.87817	3.4834	2.77708	2.91653	2.95606	2.99032	4.29253	3.49775	4.3055	4.41049	4.48241	3.58662	3.74617	4.39486	4.41578	3.75418
0.809	3.90118	4.0061	4.1731	2.98607	1.49875	1.73306	3.17018	3.66016	3.10136	3.38731	3.06316	3.30636	2.87401	3.47897	2.77202	2.91243	2.95201	2.9863	4.28754	3.49192	4.30053	4.40566	4.47763	3.5809	3.74055	4.38999	4.41098	3.74855
0.81	3.89677	4.0017	4.16901	2.98058	1.49151	1.72607	3.16488	3.65537	3.09596	3.3822	3.05928	3.30283	2.86985	3.47454	2.76695	2.90833	2.94797	2.98228	4.28255	3.48608	4.29557	4.40082	4.47285	3.57517	3.73493	4.38512	4.40618	3.74293
0.811	3.89236	3.9973	4.16492	2.97509	1.48427	1.71908	3.15958	3.65059	3.09056	3.37709	3.0554	3.29931	2.8657	3.47011	2.76188	2.90424	2.94393	2.97826	4.27757	3.48025	4.2906	4.39598	4.46807	3.56945	3.72931	4.38024	4.40138	3.7373
0.812	3.88795	3.9929	4.16083	2.96961	1.47704	1.7121	3.15428	3.64581	3.08516	3.37199	3.05153	3.29578	2.86154	3.46568	2.75682	2.90014	2.93988	2.97425	4.27258	3.47442	4.28564	4.39114	4.46328	3.56373	3.7237	4.37537	4.39659	3.73168
0.813	3.88354	3.9885	4.15674	2.96412	1.4698	1.70511	3.14899	3.64102	3.07976	3.36688	3.04765	3.29226	2.85738	3.46125	2.75175	2.89604	2.93584	2.97023	4.26759	3.46858	4.28067	4.38631	4.4585	3.558	3.71808	4.3705	4.39179	3.72605
0.814	3.87913	3.98411	4.15265	2.95864	1.46256	1.69813	3.14369	3.63624	3.07436	3.36177	3.04377	3.28873	2.85322	3.45682	2.74669	2.89194	2.93179	2.96621	4.2626	3.46275	4.27571	4.38147	4.45372	3.55228	3.71246	4.36562	4.38699	3.72043
0.815	3.87472	3.97971	4.14856	2.95316	1.45533	1.69115	3.1384	3.63146	3.06896	3.35667	3.03989	3.28521	2.84906	3.45238	2.74162	2.88785	2.92775	2.96219	4.25761	3.45692	4.27074	4.37663	4.44894	3.54655	3.70684	4.36075	4.38219	3.7148
0.816	3.87031	3.97531	4.14447	2.94767	1.4481	1.68417	3.1331	3.62667	3.06356	3.35156	3.03601	3.28169	2.8449	3.44795	2.73656	2.88375	2.92371	2.95818	4.25262	3.45108	4.26578	4.37179	4.44416	3.54083	3.70122	4.35588	4.37739	3.70918
0.817	3.8659	3.97091	4.14038	2.94219	1.44087	1.67719	3.12781	3.62189	3.05816	3.34645	3.03213	3.27816	2.84074	3.44352	2.73149	2.87965	2.91966	2.95416	4.24763	3.44525	4.26081	4.36696	4.43937	3.53511	3.6956	4.351	4.3726	3.70356
0.818	3.86149	3.96652	4.13629	2.93671	1.43364	1.67022	3.12252	3.61711	3.05277	3.34135	3.02825	3.27464	2.83658	3.43909	2.72643	2.87555	2.91562	2.95014	4.24264	3.43942	4.25585	4.36212	4.43459	3.52938	3.68998	4.34613	4.3678	3.69793
0.819	3.85709	3.96212	4.1322	2.93123	1.42642	1.66324	3.11722	3.61233	3.04737	3.33625	3.02437	3.27111	2.83242	3.43465	2.72136	2.87146	2.91158	2.94612	4.23765	3.43358	4.25088	4.35728	4.42981	3.52366	3.68436	4.34126	4.363	3.69231
0.82	3.85268	3.95773	4.12812	2.92575	1.41919	1.65627	3.11193	3.60755	3.04198	3.33114	3.02049	3.26759	2.82826	3.43022	2.7163	2.86736	2.90753	2.94211	4.23267	3.42775	4.24592	4.35244	4.42503	3.51793	3.67874	4.33638	4.3582	3.68668
0.821	3.84827	3.95333	4.12403	2.92027	1.41197	1.6493	3.10664	3.60277	3.03658	3.32604	3.01661	3.26406	2.8241	3.42579	2.71123	2.86326	2.90349	2.93809	4.22768	3.42192	4.24095	4.34761	4.42024	3.51221	3.67312	4.33151	4.35341	3.68106
0.822	3.84387	3.94894	4.11994	2.9148	1.40474	1.64233	3.10135	3.59799	3.03119	3.32094	3.01273	3.26054	2.81994	3.42135	2.70617	2.85916	2.89944	2.93407	4.22269	3.41608	4.23599	4.34277	4.41546	3.50649	3.6675	4.32664	4.34861	3.67543
0.823	3.83946	3.94454	4.11585	2.90932	1.39752	1.63536	3.09606	3.59321	3.0258	3.31584	3.00886	3.25701	2.81578	3.41692	2.7011	2.85507	2.8954	2.93005	4.2177	3.41025	4.23102	4.33793	4.41068	3.50076	3.66188	4.32176	4.34381	3.66981
0.824	3.83505	3.94015	4.11177	2.90385	1.3903	1.62839	3.09078	3.58843	3.0204	3.31073	3.00498	3.25349	2.81162	3.41248	2.69604	2.85097	2.89136	2.92604	4.21271	3.40441	4.22606	4.33309	4.4059	3.49504	3.65626	4.31689	4.33901	3.66418
0.825	3.83065	3.93575	4.10768	2.89837	1.38309	1.62142	3.08549	3.58366	3.01501	3.30563	3.0011	3.24996	2.80746	3.40805	2.69097	2.84687	2.88731	2.92202	4.20772	3.39858	4.22109	4.32826	4.40112	3.48931	3.65065	4.31202	4.33421	3.65856
0.826	3.82625	3.93136	4.1036	2.8929	1.37587	1.61446	3.0802	3.57888	3.00962	3.30053	2.99722	3.24644	2.8033	3.40361	2.68591	2.84277	2.88327	2.918	4.20273	3.39275	4.21613	4.32342	4.39633	3.48359	3.64503	4.30714	4.32942	3.65293
0.827	3.82184	3.92696	4.09951	2.88743	1.36866	1.60749	3.07492	3.5741	3.00423	3.29544	2.99334	3.24291	2.79914	3.39918	2.68084	2.83868	2.87923	2.91398	4.19774	3.38691	4.21116	4.31858	4.39155	3.47787	3.63941	4.30227	4.32462	3.64731
0.828	3.81744	3.92257	4.09542	2.88196	1.36144	1.60053	3.06963	3.56933	2.99885	3.29034	2.98946	3.23939	2.79498	3.39474	2.67578	2.83458	2.87518	2.90996	4.19275	3.38108	4.2062	4.31374	4.38677	3.47214	3.63379	4.2974	4.31982	3.64168
0.829	3.81304	3.91818	4.09134	2.87649	1.35423	1.59357	3.06435	3.56455	2.99346	3.28524	2.98558	3.23586	2.79082	3.3903	2.67071	2.83048	2.87114	2.90595	4.18777	3.37525	4.20123	4.30891	4.38199	3.46642	3.62817	4.29252	4.31502	3.63606
0.83	3.80863	3.91379	4.08725	2.87102	1.34702	1.58661	3.05907	3.55977	2.98807	3.28014	2.9817	3.23234	2.78666	3.38587	2.66565	2.82638	2.8671	2.90193	4.18278	3.36941	4.19627	4.30407	4.37721	3.46069	3.62255	4.28765	4.31023	3.63043
0.831	3.80423	3.90939	4.08317	2.86555	1.33981	1.57965	3.05378	3.555	2.98268	3.27505	2.97782	3.22881	2.7825	3.38143	2.66058	2.82229	2.86305	2.89791	4.17779	3.36358	4.1913	4.29923	4.37242	3.45497	3.61693	4.28278	4.30543	3.62481
0.832	3.79983	3.905	4.07909	2.86008	1.33261	1.5727	3.0485	3.55023	2.9773	3.26995	2.97394	3.22529	2.77834	3.37699	2.65552	2.81819	2.85901	2.89389	4.1728	3.35775	4.18634	4.29439	4.36764	3.44924	3.61131	4.2779	4.30063	3.61918
0.833	3.79543	3.90061	4.075	2.85461	1.3254	1.56574	3.04322	3.54545	2.97191	3.26485	2.97006	3.22176	2.77418	3.37255	2.65045	2.81409	2.85496	2.88988	4.16781	3.35191	4.18137	4.28956	4.36286	3.44352	3.60569	4.27303	4.29583	3.61356
0.834	3.79103	3.89622	4.07092	2.84915	1.3182	1.55879	3.03794	3.54068	2.96653	3.25976	2.96619	3.21824	2.77002	3.36812	2.64539	2.80999	2.85092	2.88586	4.16282	3.34608	4.17641	4.28472	4.35808	3.4378	3.60007	4.26816	4.29103	3.60793
0.835	3.78663	3.89183	4.06684	2.84368	1.311	1.55184	3.03266	3.53591	2.96115	3.25467	2.96231	3.21472	2.76586	3.36368	2.64032	2.8059	2.84688	2.88184	4.15783	3.34025	4.17144	4.27988	4.3533	3.43207	3.59445	4.26328	4.28624	3.60231
0.836	3.78223	3.88744	4.06276	2.83822	1.3038	1.54489	3.02738	3.53113	2.95577	3.24957	2.95843	3.21119	2.7617	3.35924	2.63526	2.8018	2.84283	2.87782	4.15284	3.33441	4.16648	4.27504	4.34851	3.42635	3.58883	4.25841	4.28144	3.59668
0.837	3.77783	3.88305	4.05867	2.83275	1.2966	1.53794	3.02211	3.52636	2.95038	3.24448	2.95455	3.20767	2.75754	3.3548	2.63019	2.7977	2.83879	2.87381	4.14785	3.32858	4.16151	4.27021	4.34373	3.42062	3.58321	4.25354	4.27664	3.59106
0.838	3.77343	3.87866	4.05459	2.82729	1.2894	1.53099	3.01683	3.52159	2.945	3.23939	2.95067	3.20414	2.75338	3.35036	2.62513	2.7936	2.83475	2.86979	4.14287	3.32275	4.15655	4.26537	4.33895	3.4149	3.5776	4.24866	4.27184	3.58543
0.839	3.76903	3.87427	4.05051	2.82183	1.2822	1.52404	3.01155	3.51682	2.93962	3.2343	2.94679	3.20062	2.74922	3.34592	2.62006	2.78951	2.8307	2.86577	4.13788	3.31691	4.15158	4.26053	4.33417	3.40918	3.57198	4.24379	4.26704	3.57981
0.84	3.76464	3.86988	4.04643	2.81637	1.27501	1.5171	3.00628	3.51205	2.93424	3.2292	2.94291	3.19709	2.74506	3.34148	2.615	2.78541	2.82666	2.86175	4.13289	3.31108	4.14662	4.25569	4.32938	3.40345	3.56636	4.23892	4.26225	3.57418
0.841	3.76024	3.86549	4.04235	2.81091	1.26782	1.51015	3.001	3.50728	2.92887	3.22411	2.93903	3.19357	2.7409	3.33704	2.60993	2.78131	2.82261	2.85774	4.1279	3.30525	4.14165	4.25086	4.3246	3.39773	3.56074	4.23404	4.25745	3.56856
0.842	3.75584	3.8611	4.03827	2.80545	1.26063	1.50321	2.99573	3.50251	2.92349	3.21902	2.93515	3.19004	2.73674	3.3326	2.60487	2.77721	2.81857	2.85372	4.12291	3.29941	4.13669	4.24602	4.31982	3.392	3.55512	4.22917	4.25265	3.56293
0.843	3.75145	3.85672	4.03419	2.79999	1.25344	1.49627	2.99046	3.49774	2.91811	3.21394	2.93127	3.18652	2.73258	3.32816	2.59981	2.77312	2.81453	2.8497	4.11792	3.29358	4.13172	4.24118	4.31504	3.38628	3.5495	4.2243	4.24785	3.55731
0.844	3.74705	3.85233	4.03011	2.79454	1.24625	1.48933	2.98519	3.49298	2.91274	3.20885	2.9274	3.18299	2.72842	3.32372	2.59474	2.76902	2.81048	2.84568	4.11293	3.28775	4.12676	4.23634	4.31026	3.38056	3.54388	4.21942	4.24306	3.55168
0.845	3.74266	3.84794	4.02603	2.78908	1.23906	1.48239	2.97991	3.48821	2.90736	3.20376	2.92352	3.17947	2.72426	3.31928	2.58968	2.76492	2.80644	2.84167	4.10794	3.28191	4.12179	4.23151	4.30547	3.37483	3.53826	4.21455	4.23826	3.54606
0.846	3.73826	3.84355	4.02195	2.78363	1.23188	1.47546	2.97464	3.48344	2.90199	3.19867	2.91964	3.17594	2.7201	3.31484	2.58461	2.76082	2.8024	2.83765	4.10295	3.27608	4.11683	4.22667	4.30069	3.36911	3.53264	4.20968	4.23346	3.54043
0.847	3.73387	3.83917	4.01787	2.77817	1.22469	1.46852	2.96937	3.47867	2.89661	3.19359	2.91576	3.17242	2.71594	3.3104	2.57955	2.75673	2.79835	2.83363	4.09797	3.27025	4.11186	4.22183	4.29591	3.36338	3.52702	4.2048	4.22866	3.53481
0.848	3.72947	3.83478	4.0138	2.77272	1.21751	1.46159	2.9641	3.47391	2.89124	3.1885	2.91188	3.16889	2.71178	3.30596	2.57448	2.75263	2.79431	2.82961	4.09298	3.26441	4.1069	4.21699	4.29113	3.35766	3.5214	4.19993	4.22386	3.52918
0.849	3.72508	3.8304	4.00972	2.76727	1.21033	1.45466	2.95884	3.46914	2.88587	3.18341	2.908	3.16537	2.70762	3.30151	2.56942	2.74853	2.79027	2.8256	4.08799	3.25858	4.10193	4.21216	4.28635	3.35194	3.51578	4.19506	4.21907	3.52356
0.85	3.72069	3.82601	4.00564	2.76182	1.20315	1.44773	2.95357	3.46438	2.8805	3.17833	2.90412	3.16184	2.70346	3.29707	2.56435	2.74443	2.78622	2.82158	4.083	3.25275	4.09697	4.20732	4.28156	3.34621	3.51017	4.19018	4.21427	3.51794
0.851	3.7163	3.82163	4.00157	2.75637	1.19597	1.4408	2.9483	3.45961	2.87513	3.17325	2.90024	3.15832	2.6993	3.29263	2.55929	2.74034	2.78218	2.81756	4.07801	3.24691	4.092	4.20248	4.27678	3.34049	3.50455	4.18531	4.20947	3.51231
0.852	3.71191	3.81724	3.99749	2.75092	1.1888	1.43387	2.94304	3.45485	2.86976	3.16816	2.89636	3.1548	2.69514	3.28819	2.55422	2.73624	2.77813	2.81354	4.07302	3.24108	4.08704	4.19764	4.272	3.33476	3.49893	4.18044	4.20467	3.50669
0.853	3.70751	3.81286	3.99341	2.74547	1.18162	1.42694	2.93777	3.45008	2.86439	3.16308	2.89248	3.15127	2.69098	3.28375	2.54916	2.73214	2.77409	2.80953	4.06803	3.23525	4.08207	4.19281	4.26722	3.32904	3.49331	4.17557	4.19988	3.50106
0.854	3.70312	3.80847	3.98934	2.74002	1.17445	1.42002	2.93251	3.44532	2.85902	3.158	2.8886	3.14775	2.68682	3.2793	2.54409	2.72804	2.77005	2.80551	4.06304	3.22941	4.07711	4.18797	4.26244	3.32331	3.48769	4.17069	4.19508	3.49544
0.855	3.69873	3.80409	3.98526	2.73457	1.16728	1.41309	2.92724	3.44056	2.85365	3.15292	2.88473	3.14422	2.68266	3.27486	2.53903	2.72394	2.766	2.80149	4.05805	3.22358	4.07214	4.18313	4.25765	3.31759	3.48207	4.16582	4.19028	3.48981
0.856	3.69434	3.79971	3.98119	2.72913	1.16011	1.40617	2.92198	3.4358	2.84829	3.14783	2.88085	3.1407	2.67851	3.27042	2.53396	2.71985	2.76196	2.79747	4.05307	3.21774	4.06718	4.17829	4.25287	3.31187	3.47645	4.16095	4.18548	3.48419
0.857	3.68996	3.79532	3.97711	2.72368	1.15294	1.39925	2.91672	3.43104	2.84292	3.14275	2.87697	3.13717	2.67435	3.26597	2.5289	2.71575	2.75792	2.79345	4.04808	3.21191	4.06221	4.17346	4.24809	3.30614	3.47083	4.15607	4.18068	3.47856
0.858	3.68557	3.79094	3.97304	2.71824	1.14577	1.39233	2.91146	3.42627	2.83756	3.13767	2.87309	3.13365	2.67019	3.26153	2.52383	2.71165	2.75387	2.78944	4.04309	3.20608	4.05725	4.16862	4.24331	3.30042	3.46521	4.1512	4.17589	3.47294
0.859	3.68118	3.78656	3.96897	2.7128	1.1386	1.38541	2.9062	3.42151	2.83219	3.1326	2.86921	3.13012	2.66603	3.25708	2.51877	2.70755	2.74983	2.78542	4.0381	3.20024	4.05228	4.16378	4.23852	3.29469	3.45959	4.14633	4.17109	3.46731
0.86	3.67679	3.78218	3.96489	2.70735	1.13144	1.37849	2.90094	3.41675	2.82683	3.12752	2.86533	3.1266	2.66187	3.25264	2.51371	2.70346	2.74578	2.7814	4.03311	3.19441	4.04732	4.15894	4.23374	3.28897	3.45397	4.14145	4.16629	3.46169
0.861	3.6724	3.7778	3.96082	2.70191	1.12428	1.37158	2.89568	3.412	2.82147	3.12244	2.86145	3.12307	2.65771	3.2482	2.50864	2.69936	2.74174	2.77738	4.02812	3.18858	4.04235	4.15411	4.22896	3.28325	3.44835	4.13658	4.16149	3.45606
0.862	3.66802	3.77342	3.95675	2.69647	1.11712	1.36466	2.89042	3.40724	2.81611	3.11736	2.85757	3.11955	2.65355	3.24375	2.50358	2.69526	2.7377	2.77337	4.02313	3.18274	4.03739	4.14927	4.22418	3.27752	3.44273	4.13171	4.15669	3.45044
0.863	3.66363	3.76904	3.95267	2.69103	1.10996	1.35775	2.88517	3.40248	2.81075	3.11229	2.85369	3.11602	2.64939	3.23931	2.49851	2.69116	2.73365	2.76935	4.01814	3.17691	4.03242	4.14443	4.2194	3.2718	3.43712	4.12683	4.1519	3.44481
0.864	3.65925	3.76465	3.9486	2.68559	1.1028	1.35084	2.87991	3.39772	2.80539	3.10721	2.84981	3.1125	2.64523	3.23486	2.49345	2.68707	2.72961	2.76533	4.01315	3.17108	4.02746	4.13959	4.21461	3.26607	3.4315	4.12196	4.1471	3.43919
0.865	3.65486	3.76028	3.94453	2.68016	1.09564	1.34393	2.87465	3.39296	2.80003	3.10213	2.84593	3.10897	2.64107	3.23042	2.48838	2.68297	2.72557	2.76131	4.00817	3.16524	4.02249	4.13476	4.20983	3.26035	3.42588	4.11709	4.1423	3.43356
0.866	3.65048	3.7559	3.94046	2.67472	1.08849	1.33702	2.8694	3.38821	2.79467	3.09706	2.84206	3.10545	2.63691	3.22597	2.48332	2.67887	2.72152	2.7573	4.00318	3.15941	4.01753	4.12992	4.20505	3.25463	3.42026	4.11221	4.1375	3.42794
0.867	3.64609	3.75152	3.93639	2.66928	1.08133	1.33011	2.86415	3.38345	2.78931	3.09199	2.83818	3.10192	2.63275	3.22153	2.47825	2.67477	2.71748	2.75328	3.99819	3.15358	4.01256	4.12508	4.20027	3.2489	3.41464	4.10734	4.13271	3.42231
0.868	3.64171	3.74714	3.93232	2.66385	1.07418	1.32321	2.85889	3.37869	2.78396	3.08691	2.8343	3.0984	2.62859	3.21708	2.47319	2.67068	2.71344	2.74926	3.9932	3.14774	4.0076	4.12024	4.19549	3.24318	3.40902	4.10247	4.12791	3.41669
0.869	3.63733	3.74276	3.92825	2.65841	1.06703	1.3163	2.85364	3.37394	2.7786	3.08184	2.83042	3.09487	2.62443	3.21263	2.46812	2.66658	2.70939	2.74524	3.98821	3.14191	4.00263	4.11541	4.1907	3.23745	3.4034	4.09759	4.12311	3.41106
0.87	3.63294	3.73838	3.92418	2.65298	1.05988	1.3094	2.84839	3.36918	2.77324	3.07677	2.82654	3.09135	2.62027	3.20819	2.46306	2.66248	2.70535	2.74123	3.98322	3.13608	3.99767	4.11057	4.18592	3.23173	3.39778	4.09272	4.11831	3.40544
0.871	3.62856	3.734	3.92011	2.64755	1.05273	1.3025	2.84314	3.36443	2.76789	3.0717	2.82266	3.08783	2.61611	3.20374	2.458	2.65838	2.7013	2.73721	3.97823	3.13024	3.99271	4.10573	4.18114	3.22601	3.39216	4.08785	4.11351	3.39981
0.872	3.62418	3.72963	3.91604	2.64212	1.04559	1.2956	2.83789	3.35968	2.76254	3.06663	2.81878	3.0843	2.61195	3.19929	2.45293	2.65429	2.69726	2.73319	3.97324	3.12441	3.98774	4.10089	4.17636	3.22028	3.38654	4.08297	4.10872	3.39419
0.873	3.6198	3.72525	3.91197	2.63669	1.03844	1.2887	2.83264	3.35492	2.75718	3.06155	2.8149	3.08078	2.60779	3.19485	2.44787	2.65019	2.69322	2.72917	3.96826	3.11858	3.98278	4.09606	4.17158	3.21456	3.38092	4.0781	4.10392	3.38856
0.874	3.61542	3.72087	3.9079	2.63126	1.0313	1.2818	2.82739	3.35017	2.75183	3.05649	2.81102	3.07725	2.60363	3.1904	2.4428	2.64609	2.68917	2.72516	3.96327	3.11274	3.97781	4.09122	4.16679	3.20883	3.3753	4.07323	4.09912	3.38294
0.875	3.61104	3.7165	3.90384	2.62583	1.02416	1.27491	2.82214	3.34542	2.74648	3.05142	2.80714	3.07373	2.59947	3.18595	2.43774	2.64199	2.68513	2.72114	3.95828	3.10691	3.97285	4.08638	4.16201	3.20311	3.36969	4.06835	4.09432	3.37731
0.876	3.60666	3.71212	3.89977	2.6204	1.01702	1.26801	2.8169	3.34067	2.74113	3.04635	2.80327	3.0702	2.59531	3.18151	2.43267	2.6379	2.68109	2.71712	3.95329	3.10108	3.96788	4.08154	4.15723	3.19739	3.36407	4.06348	4.08953	3.37169
0.877	3.60228	3.70775	3.8957	2.61497	1.00988	1.26112	2.81165	3.33591	2.73578	3.04128	2.79939	3.06668	2.59115	3.17706	2.42761	2.6338	2.67704	2.7131	3.9483	3.09524	3.96292	4.07671	4.15245	3.19166	3.35845	4.05861	4.08473	3.36606
0.878	3.5979	3.70337	3.89164	2.60955	1.00274	1.25423	2.8064	3.33116	2.73043	3.03621	2.79551	3.06315	2.58699	3.17261	2.42255	2.6297	2.673	2.70909	3.94331	3.08941	3.95795	4.07187	4.14767	3.18594	3.35283	4.05373	4.07993	3.36044
0.879	3.59352	3.699	3.88757	2.60412	0.995607	1.24734	2.80116	3.32641	2.72508	3.03115	2.79163	3.05963	2.58283	3.16817	2.41748	2.6256	2.66895	2.70507	3.93832	3.08358	3.95299	4.06703	4.14288	3.18021	3.34721	4.04886	4.07513	3.35481
0.88	3.58915	3.69462	3.8835	2.5987	0.988473	1.24045	2.79592	3.32166	2.71974	3.02608	2.78775	3.0561	2.57867	3.16372	2.41242	2.62151	2.66491	2.70105	3.93333	3.07774	3.94802	4.06219	4.1381	3.17449	3.34159	4.04399	4.07033	3.34919
0.881	3.58477	3.69025	3.87944	2.59328	0.98134	1.23356	2.79067	3.31692	2.71439	3.02102	2.78387	3.05258	2.57451	3.15927	2.40735	2.61741	2.66087	2.69703	3.92834	3.07191	3.94306	4.05736	4.13332	3.16876	3.33597	4.03911	4.06554	3.34356
0.882	3.58039	3.68587	3.87537	2.58785	0.974209	1.22667	2.78543	3.31217	2.70905	3.01595	2.77999	3.04905	2.57035	3.15482	2.40229	2.61331	2.65682	2.69302	3.92336	3.06608	3.93809	4.05252	4.12854	3.16304	3.33035	4.03424	4.06074	3.33794
0.883	3.57602	3.6815	3.87131	2.58243	0.967079	1.21979	2.78019	3.30742	2.7037	3.01089	2.77611	3.04553	2.56619	3.15037	2.39722	2.60921	2.65278	2.689	3.91837	3.06024	3.93313	4.04768	4.12375	3.15732	3.32473	4.02937	4.05594	3.33232
0.884	3.57164	3.67713	3.86724	2.57701	0.959951	1.2129	2.77495	3.30267	2.69836	3.00582	2.77223	3.042	2.56203	3.14593	2.39216	2.60512	2.64874	2.68498	3.91338	3.05441	3.92816	4.04284	4.11897	3.15159	3.31911	4.02449	4.05114	3.32669
0.885	3.56727	3.67275	3.86318	2.57159	0.952824	1.20602	2.76971	3.29792	2.69301	3.00076	2.76835	3.03848	2.55787	3.14148	2.3871	2.60102	2.64469	2.68096	3.90839	3.04857	3.9232	4.03801	4.11419	3.14587	3.31349	4.01962	4.04634	3.32107
0.886	3.56289	3.66838	3.85912	2.56617	0.945698	1.19914	2.76447	3.29318	2.68767	2.9957	2.76447	3.03495	2.55371	3.13703	2.38203	2.59692	2.64065	2.67694	3.9034	3.04274	3.91823	4.03317	4.10941	3.14014	3.30787	4.01475	4.04155	3.31544
0.887	3.55852	3.66401	3.85505	2.56076	0.938574	1.19226	2.75923	3.28843	2.68233	2.99064	2.7606	3.03143	2.54955	3.13258	2.37697	2.59282	2.63661	2.67293	3.89841	3.03691	3.91327	4.02833	4.10463	3.13442	3.30225	4.00987	4.03675	3.30982
0.888	3.55414	3.65964	3.85099	2.55534	0.931452	1.18538	2.754	3.28369	2.67699	2.98558	2.75672	3.0279	2.54539	3.12813	2.3719	2.58873	2.63256	2.66891	3.89342	3.03107	3.9083	4.02349	4.09984	3.1287	3.29664	4.005	4.03195	3.30419
0.889	3.54977	3.65527	3.84693	2.54992	0.924331	1.17851	2.74876	3.27894	2.67165	2.98052	2.75284	3.02438	2.54123	3.12368	2.36684	2.58463	2.62852	2.66489	3.88843	3.02524	3.90334	4.01866	4.09506	3.12297	3.29102	4.00013	4.02715	3.29857
0.89	3.5454	3.6509	3.84287	2.54451	0.917211	1.17163	2.74352	3.2742	2.66631	2.97546	2.74896	3.02086	2.53707	3.11923	2.36178	2.58053	2.62447	2.66087	3.88344	3.01941	3.89837	4.01382	4.09028	3.11725	3.2854	3.99525	4.02236	3.29294
0.891	3.54103	3.64653	3.8388	2.53909	0.910093	1.16476	2.73829	3.26945	2.66097	2.9704	2.74508	3.01733	2.53291	3.11478	2.35671	2.57643	2.62043	2.65686	3.87846	3.01357	3.89341	4.00898	4.0855	3.11152	3.27978	3.99038	4.01756	3.28732
0.892	3.53665	3.64216	3.83474	2.53368	0.902976	1.15788	2.73305	3.26471	2.65563	2.96534	2.7412	3.01381	2.52875	3.11033	2.35165	2.57234	2.61639	2.65284	3.87347	3.00774	3.88844	4.00414	4.08072	3.1058	3.27416	3.98551	4.01276	3.28169
0.893	3.53228	3.63779	3.83068	2.52827	0.895861	1.15101	2.72782	3.25997	2.6503	2.96028	2.73732	3.01028	2.52459	3.10589	2.34658	2.56824	2.61234	2.64882	3.86848	3.00191	3.88348	3.99931	4.07593	3.10008	3.26854	3.98063	4.00796	3.27607
0.894	3.52791	3.63342	3.82662	2.52286	0.888747	1.14414	2.72259	3.25523	2.64496	2.95523	2.73344	3.00676	2.52043	3.10144	2.34152	2.56414	2.6083	2.6448	3.86349	2.99607	3.87851	3.99447	4.07115	3.09435	3.26292	3.97576	4.00316	3.27044
0.895	3.52354	3.62905	3.82256	2.51745	0.881635	1.13727	2.71736	3.25048	2.63963	2.95017	2.72956	3.00323	2.51627	3.09699	2.33646	2.56004	2.60426	2.64079	3.8585	2.99024	3.87355	3.98963	4.06637	3.08863	3.2573	3.97089	3.99837	3.26482
0.896	3.51917	3.62468	3.8185	2.51204	0.874524	1.13041	2.71212	3.24574	2.63429	2.94511	2.72568	2.99971	2.51211	3.09254	2.33139	2.55595	2.60021	2.63677	3.85351	2.98441	3.86858	3.98479	4.06159	3.0829	3.25168	3.96601	3.99357	3.25919
0.897	3.5148	3.62031	3.81444	2.50663	0.867415	1.12354	2.70689	3.241	2.62896	2.94006	2.72181	2.99618	2.50795	3.08809	2.32633	2.55185	2.59617	2.63275	3.84852	2.97857	3.86362	3.97996	4.05681	3.07718	3.24606	3.96114	3.98877	3.25357
0.898	3.51044	3.61595	3.81038	2.50122	0.860307	1.11668	2.70166	3.23626	2.62362	2.93501	2.71793	2.99266	2.50379	3.08364	2.32126	2.54775	2.59212	2.62873	3.84353	2.97274	3.85865	3.97512	4.05202	3.07146	3.24044	3.95627	3.98397	3.24794
0.899	3.50607	3.61158	3.80633	2.49581	0.8532	1.10981	2.69644	3.23152	2.61829	2.92995	2.71405	2.98913	2.49964	3.07919	2.3162	2.54365	2.58808	2.62472	3.83854	2.96691	3.85369	3.97028	4.04724	3.06573	3.23482	3.9514	3.97918	3.24232
0.9	3.5017	3.60721	3.80227	2.49041	0.846095	1.10295	2.69121	3.22678	2.61296	2.9249	2.71017	2.98561	2.49548	3.07474	2.31114	2.53956	2.58404	2.6207	3.83356	2.96107	3.84872	3.96544	4.04246	3.06001	3.22921	3.94652	3.97438	3.23669
0.901	3.49733	3.60285	3.79821	2.485	0.838991	1.09609	2.68598	3.22204	2.60763	2.91985	2.70629	2.98208	2.49132	3.07029	2.30607	2.53546	2.57999	2.61668	3.82857	2.95524	3.84376	3.96061	4.03768	3.05428	3.22359	3.94165	3.96958	3.23107
0.902	3.49297	3.59848	3.79415	2.4796	0.831889	1.08923	2.68075	3.21731	2.6023	2.91479	2.70241	2.97856	2.48716	3.06584	2.30101	2.53136	2.57595	2.61266	3.82358	2.94941	3.83879	3.95577	4.03289	3.04856	3.21797	3.93678	3.96478	3.22544
0.903	3.4886	3.59411	3.79009	2.47419	0.824788	1.08237	2.67553	3.21257	2.59697	2.90974	2.69853	2.97503	2.483	3.06138	2.29595	2.52726	2.57191	2.60865	3.81859	2.94357	3.83383	3.95093	4.02811	3.04283	3.21235	3.9319	3.95998	3.21982
0.904	3.48424	3.58975	3.78604	2.46879	0.817689	1.07552	2.6703	3.20783	2.59164	2.90469	2.69465	2.97151	2.47884	3.05693	2.29088	2.52317	2.56786	2.60463	3.8136	2.93774	3.82886	3.94609	4.02333	3.03711	3.20673	3.92703	3.95519	3.21419
0.905	3.47987	3.58538	3.78198	2.46339	0.810591	1.06866	2.66508	3.20309	2.58632	2.89964	2.69077	2.96798	2.47468	3.05248	2.28582	2.51907	2.56382	2.60061	3.80861	2.93191	3.8239	3.94126	4.01855	3.03139	3.20111	3.92216	3.95039	3.20857
0.906	3.47551	3.58102	3.77793	2.45799	0.803495	1.06181	2.65986	3.19836	2.58099	2.89459	2.68689	2.96446	2.47052	3.04803	2.28075	2.51497	2.55978	2.59659	3.80362	2.92607	3.81893	3.93642	4.01377	3.02566	3.19549	3.91728	3.94559	3.20294
0.907	3.47114	3.57666	3.77387	2.45259	0.7964	1.05495	2.65463	3.19362	2.57566	2.88954	2.68301	2.96093	2.46636	3.04358	2.27569	2.51087	2.55573	2.59258	3.79863	2.92024	3.81397	3.93158	4.00898	3.01994	3.18987	3.91241	3.94079	3.19732
0.908	3.46678	3.57229	3.76982	2.44719	0.789306	1.0481	2.64941	3.18889	2.57034	2.8845	2.67914	2.95741	2.4622	3.03913	2.27063	2.50678	2.55169	2.58856	3.79364	2.91441	3.809	3.92674	4.0042	3.01421	3.18425	3.90754	3.93599	3.19169
0.909	3.46242	3.56793	3.76576	2.44179	0.782214	1.04125	2.64419	3.18415	2.56502	2.87945	2.67526	2.95389	2.45804	3.03468	2.26556	2.50268	2.54764	2.58454	3.78866	2.90857	3.80404	3.92191	3.99942	3.00849	3.17863	3.90266	3.9312	3.18607
0.91	3.45805	3.56356	3.76171	2.43639	0.775123	1.0344	2.63897	3.17942	2.55969	2.8744	2.67138	2.95036	2.45388	3.03023	2.2605	2.49858	2.5436	2.58052	3.78367	2.90274	3.79907	3.91707	3.99464	3.00277	3.17301	3.89779	3.9264	3.18044
0.911	3.45369	3.5592	3.75765	2.431	0.768034	1.02756	2.63375	3.17469	2.55437	2.86936	2.6675	2.94684	2.44972	3.02578	2.25544	2.49448	2.53956	2.57651	3.77868	2.89691	3.79411	3.91223	3.98986	2.99704	3.16739	3.89292	3.9216	3.17482
0.912	3.44933	3.55484	3.7536	2.4256	0.760946	1.02071	2.62853	3.16995	2.54905	2.86431	2.66362	2.94331	2.44556	3.02132	2.25037	2.49038	2.53551	2.57249	3.77369	2.89107	3.78914	3.90739	3.98507	2.99132	3.16177	3.88804	3.9168	3.16919
0.913	3.44497	3.55048	3.74955	2.42021	0.753859	1.01387	2.62332	3.16522	2.54373	2.85927	2.65974	2.93979	2.4414	3.01687	2.24531	2.48629	2.53147	2.56847	3.7687	2.88524	3.78418	3.90256	3.98029	2.98559	3.15616	3.88317	3.91201	3.16357
0.914	3.44061	3.54612	3.74549	2.41481	0.746774	1.00702	2.6181	3.16049	2.53841	2.85422	2.65586	2.93626	2.43724	3.01242	2.24025	2.48219	2.52743	2.56445	3.76371	2.87941	3.77921	3.89772	3.97551	2.97987	3.15054	3.8783	3.90721	3.15794
0.915	3.43625	3.54176	3.74144	2.40942	0.73969	1.00018	2.61288	3.15576	2.53309	2.84918	2.65198	2.93274	2.43308	3.00797	2.23518	2.47809	2.52338	2.56043	3.75872	2.87357	3.77425	3.89288	3.97073	2.97415	3.14492	3.87342	3.90241	3.15232
0.916	3.43189	3.53739	3.73739	2.40403	0.732608	0.993341	2.60767	3.15103	2.52777	2.84413	2.6481	2.92921	2.42892	3.00352	2.23012	2.47399	2.51934	2.55642	3.75373	2.86774	3.76928	3.88804	3.96595	2.96842	3.1393	3.86855	3.89761	3.14669
0.917	3.42753	3.53303	3.73334	2.39864	0.725527	0.986502	2.60245	3.1463	2.52245	2.83909	2.64422	2.92569	2.42476	2.99907	2.22506	2.4699	2.51529	2.5524	3.74874	2.8619	3.76432	3.88321	3.96116	2.9627	3.13368	3.86368	3.89281	3.14107
0.918	3.42317	3.52867	3.72929	2.39325	0.718448	0.979664	2.59724	3.14157	2.51713	2.83405	2.64034	2.92216	2.4206	2.99461	2.21999	2.4658	2.51125	2.54838	3.74376	2.85607	3.75935	3.87837	3.95638	2.95697	3.12806	3.8588	3.88802	3.13545
0.919	3.41882	3.52431	3.72524	2.38786	0.71137	0.972827	2.59202	3.13684	2.51182	2.82901	2.63647	2.91864	2.41644	2.99016	2.21493	2.4617	2.50721	2.54436	3.73877	2.85024	3.75439	3.87353	3.9516	2.95125	3.12244	3.85393	3.88322	3.12982
0.92	3.41446	3.51995	3.72119	2.38247	0.704293	0.965992	2.58681	3.13211	2.5065	2.82397	2.63259	2.91511	2.41228	2.98571	2.20986	2.4576	2.50316	2.54035	3.73378	2.8444	3.74942	3.86869	3.94682	2.94553	3.11682	3.84906	3.87842	3.1242
0.921	3.4101	3.5156	3.71714	2.37708	0.697218	0.959158	2.5816	3.12738	2.50119	2.81893	2.62871	2.91159	2.40812	2.98126	2.2048	2.45351	2.49912	2.53633	3.72879	2.83857	3.74446	3.86386	3.94203	2.9398	3.1112	3.84418	3.87362	3.11857
0.922	3.40574	3.51124	3.71309	2.3717	0.690144	0.952325	2.57639	3.12265	2.49587	2.81389	2.62483	2.90806	2.40396	2.97681	2.19974	2.44941	2.49508	2.53231	3.7238	2.83274	3.73949	3.85902	3.93725	2.93408	3.10558	3.83931	3.86883	3.11295
0.923	3.40139	3.50688	3.70904	2.36631	0.683071	0.945493	2.57118	3.11793	2.49056	2.80885	2.62095	2.90454	2.3998	2.97235	2.19467	2.44531	2.49103	2.52829	3.71881	2.8269	3.73453	3.85418	3.93247	2.92835	3.09996	3.83444	3.86403	3.10732
0.924	3.39703	3.50252	3.70499	2.36093	0.676	0.938663	2.56597	3.1132	2.48525	2.80381	2.61707	2.90101	2.39564	2.9679	2.18961	2.44121	2.48699	2.52428	3.71382	2.82107	3.72956	3.84934	3.92769	2.92263	3.09434	3.82956	3.85923	3.1017
0.925	3.39268	3.49816	3.70094	2.35554	0.668931	0.931835	2.56076	3.10848	2.47994	2.79878	2.61319	2.89749	2.39148	2.96345	2.18455	2.43712	2.48294	2.52026	3.70883	2.81524	3.7246	3.84451	3.92291	2.9169	3.08872	3.82469	3.85443	3.09607
0.926	3.38832	3.49381	3.69689	2.35016	0.661862	0.925007	2.55555	3.10375	2.47463	2.79374	2.60931	2.89396	2.38732	2.959	2.17948	2.43302	2.4789	2.51624	3.70384	2.8094	3.71963	3.83967	3.91812	2.91118	3.08311	3.81982	3.84963	3.09045
0.927	3.38397	3.48945	3.69284	2.34478	0.654796	0.918181	2.55035	3.09902	2.46932	2.7887	2.60543	2.89044	2.38316	2.95454	2.17442	2.42892	2.47486	2.51222	3.69886	2.80357	3.71467	3.83483	3.91334	2.90546	3.07749	3.81494	3.84484	3.08482
0.928	3.37962	3.48509	3.6888	2.33939	0.64773	0.911356	2.54514	3.0943	2.46401	2.78367	2.60155	2.88692	2.379	2.95009	2.16936	2.42482	2.47081	2.50821	3.69387	2.79774	3.7097	3.82999	3.90856	2.89973	3.07187	3.81007	3.84004	3.0792
0.929	3.37526	3.48074	3.68475	2.33401	0.640666	0.904533	2.53994	3.08958	2.4587	2.77863	2.59768	2.88339	2.37484	2.94564	2.1643	2.42073	2.46677	2.50419	3.68888	2.7919	3.70474	3.82515	3.90378	2.89401	3.06625	3.8052	3.83524	3.07357
0.93	3.37091	3.47638	3.6807	2.32863	0.633603	0.89771	2.53473	3.08485	2.45339	2.7736	2.5938	2.87987	2.37068	2.94118	2.15923	2.41663	2.46273	2.50017	3.68389	2.78607	3.69977	3.82032	3.899	2.88828	3.06063	3.80032	3.83044	3.06795
0.931	3.36656	3.47203	3.67666	2.32326	0.626542	0.890889	2.52953	3.08013	2.44808	2.76857	2.58992	2.87634	2.36652	2.93673	2.15417	2.41253	2.45868	2.49615	3.6789	2.78024	3.69481	3.81548	3.89421	2.88256	3.05501	3.79545	3.82564	3.06232
0.932	3.36221	3.46767	3.67261	2.31788	0.619482	0.88407	2.52432	3.07541	2.44278	2.76353	2.58604	2.87282	2.36236	2.93228	2.14911	2.40843	2.45464	2.49214	3.67391	2.7744	3.68984	3.81064	3.88943	2.87684	3.04939	3.79058	3.82085	3.0567
0.933	3.35786	3.46332	3.66857	2.3125	0.612423	0.877251	2.51912	3.07069	2.43747	2.7585	2.58216	2.86929	2.3582	2.92783	2.14404	2.40434	2.4506	2.48812	3.66892	2.76857	3.68488	3.8058	3.88465	2.87111	3.04377	3.7857	3.81605	3.05107
0.934	3.35351	3.45897	3.66452	2.30712	0.605366	0.870434	2.51392	3.06596	2.43217	2.75347	2.57828	2.86577	2.35404	2.92337	2.13898	2.40024	2.44655	2.4841	3.66393	2.76274	3.67991	3.80097	3.87987	2.86539	3.03815	3.78083	3.81125	3.04545
0.935	3.34916	3.45461	3.66048	2.30175	0.598311	0.863619	2.50872	3.06124	2.42686	2.74844	2.5744	2.86224	2.34988	2.91892	2.13392	2.39614	2.44251	2.48008	3.65895	2.7569	3.67495	3.79613	3.87509	2.85966	3.03253	3.77596	3.80645	3.03982
0.936	3.34481	3.45026	3.65643	2.29637	0.591256	0.856804	2.50352	3.05652	2.42156	2.74341	2.57052	2.85872	2.34572	2.91447	2.12885	2.39204	2.43846	2.47607	3.65396	2.75107	3.66998	3.79129	3.8703	2.85394	3.02691	3.77108	3.80166	3.0342
0.937	3.34046	3.44591	3.65239	2.291	0.584203	0.849991	2.49832	3.0518	2.41626	2.73838	2.56664	2.85519	2.34156	2.91001	2.12379	2.38795	2.43442	2.47205	3.64897	2.74524	3.66502	3.78645	3.86552	2.84822	3.02129	3.76621	3.79686	3.02857
0.938	3.33611	3.44155	3.64834	2.28563	0.577151	0.843179	2.49312	3.04709	2.41096	2.73335	2.56276	2.85167	2.3374	2.90556	2.11873	2.38385	2.43038	2.46803	3.64398	2.7394	3.66005	3.78162	3.86074	2.84249	3.01568	3.76134	3.79206	3.02295
0.939	3.33176	3.4372	3.6443	2.28026	0.570101	0.836368	2.48792	3.04237	2.40566	2.72832	2.55888	2.84814	2.33324	2.90111	2.11366	2.37975	2.42633	2.46401	3.63899	2.73357	3.65509	3.77678	3.85596	2.83677	3.01006	3.75646	3.78726	3.01732
0.94	3.32742	3.43285	3.64026	2.27489	0.563052	0.829559	2.48273	3.03765	2.40036	2.72329	2.55501	2.84462	2.32908	2.89665	2.1086	2.37565	2.42229	2.46	3.634	2.72774	3.65012	3.77194	3.85117	2.83104	3.00444	3.75159	3.78246	3.0117
0.941	3.32307	3.4285	3.63622	2.26951	0.556004	0.822751	2.47753	3.03293	2.39506	2.71827	2.55113	2.84109	2.32492	2.8922	2.10354	2.37156	2.41825	2.45598	3.62901	2.7219	3.64516	3.7671	3.84639	2.82532	2.99882	3.74672	3.77767	3.00607
0.942	3.31872	3.42415	3.63218	2.26415	0.548958	0.815944	2.47233	3.02821	2.38976	2.71324	2.54725	2.83757	2.32077	2.88775	2.09848	2.36746	2.4142	2.45196	3.62402	2.71607	3.64019	3.76227	3.84161	2.8196	2.9932	3.74184	3.77287	3.00045
0.943	3.31438	3.4198	3.62813	2.25878	0.541913	0.809139	2.46714	3.0235	2.38446	2.70821	2.54337	2.83404	2.31661	2.88329	2.09341	2.36336	2.41016	2.44794	3.61903	2.71024	3.63523	3.75743	3.83683	2.81387	2.98758	3.73697	3.76807	2.99482
0.944	3.31003	3.41545	3.62409	2.25341	0.53487	0.802334	2.46195	3.01878	2.37916	2.70319	2.53949	2.83052	2.31245	2.87884	2.08835	2.35926	2.40611	2.44392	3.61405	2.7044	3.63026	3.75259	3.83205	2.80815	2.98196	3.7321	3.76327	2.9892
0.945	3.30569	3.4111	3.62005	2.24804	0.527828	0.795531	2.45675	3.01407	2.37387	2.69816	2.53561	2.82699	2.30829	2.87438	2.08329	2.35517	2.40207	2.43991	3.60906	2.69857	3.6253	3.74775	3.82726	2.80242	2.97634	3.72722	3.75848	2.98357
0.946	3.30134	3.40675	3.61601	2.24268	0.520787	0.78873	2.45156	3.00935	2.36857	2.69314	2.53173	2.82347	2.30413	2.86993	2.07822	2.35107	2.39803	2.43589	3.60407	2.69273	3.62033	3.74292	3.82248	2.7967	2.97072	3.72235	3.75368	2.97795
0.947	3.297	3.4024	3.61197	2.23731	0.513747	0.781929	2.44637	3.00464	2.36328	2.68812	2.52785	2.81995	2.29997	2.86548	2.07316	2.34697	2.39398	2.43187	3.59908	2.6869	3.61537	3.73808	3.8177	2.79097	2.9651	3.71748	3.74888	2.97232
0.948	3.29266	3.39805	3.60793	2.23195	0.506709	0.77513	2.44118	2.99992	2.35798	2.68309	2.52397	2.81642	2.29581	2.86102	2.0681	2.34287	2.38994	2.42785	3.59409	2.68107	3.6104	3.73324	3.81292	2.78525	2.95948	3.71261	3.74408	2.9667
0.949	3.28832	3.3937	3.60389	2.22658	0.499673	0.768332	2.43599	2.99521	2.35269	2.67807	2.52009	2.8129	2.29165	2.85657	2.06304	2.33878	2.3859	2.42384	3.5891	2.67523	3.60544	3.7284	3.80814	2.77953	2.95386	3.70773	3.73928	2.96107
0.95	3.28397	3.38936	3.59986	2.22122	0.492637	0.761536	2.4308	2.9905	2.3474	2.67305	2.51621	2.80937	2.28749	2.85212	2.05797	2.33468	2.38185	2.41982	3.58411	2.6694	3.60047	3.72357	3.80335	2.7738	2.94824	3.70286	3.73449	2.95545
0.951	3.27963	3.38501	3.59582	2.21586	0.485603	0.75474	2.42561	2.98578	2.34211	2.66803	2.51234	2.80585	2.28333	2.84766	2.05291	2.33058	2.37781	2.4158	3.57912	2.66357	3.59551	3.71873	3.79857	2.76808	2.94263	3.69799	3.72969	2.94983
0.952	3.27529	3.38066	3.59178	2.2105	0.47857	0.747946	2.42042	2.98107	2.33682	2.66301	2.50846	2.80232	2.27917	2.84321	2.04785	2.32648	2.37377	2.41178	3.57413	2.65773	3.59054	3.71389	3.79379	2.76235	2.93701	3.69311	3.72489	2.9442
0.953	3.27095	3.37632	3.58774	2.20514	0.471539	0.741153	2.41523	2.97636	2.33153	2.65799	2.50458	2.7988	2.27501	2.83875	2.04278	2.32239	2.36972	2.40777	3.56915	2.6519	3.58558	3.70905	3.78901	2.75663	2.93139	3.68824	3.72009	2.93858
0.954	3.26661	3.37197	3.5837	2.19978	0.464509	0.734362	2.41005	2.97165	2.32624	2.65297	2.5007	2.79527	2.27085	2.8343	2.03772	2.31829	2.36568	2.40375	3.56416	2.64607	3.58061	3.70422	3.78423	2.75091	2.92577	3.68337	3.7153	2.93295
0.955	3.26227	3.36762	3.57967	2.19442	0.45748	0.727572	2.40486	2.96694	2.32095	2.64795	2.49682	2.79175	2.26669	2.82985	2.03266	2.31419	2.36163	2.39973	3.55917	2.64023	3.57565	3.69938	3.77944	2.74518	2.92015	3.67849	3.7105	2.92733
0.956	3.25793	3.36328	3.57563	2.18907	0.450453	0.720783	2.39968	2.96223	2.31566	2.64293	2.49294	2.78822	2.26253	2.82539	2.0276	2.31009	2.35759	2.39571	3.55418	2.6344	3.57069	3.69454	3.77466	2.73946	2.91453	3.67362	3.7057	2.9217
0.957	3.25359	3.35893	3.5716	2.18371	0.443427	0.713995	2.39449	2.95752	2.31037	2.63792	2.48906	2.7847	2.25837	2.82094	2.02253	2.306	2.35355	2.3917	3.54919	2.62857	3.56572	3.6897	3.76988	2.73373	2.90891	3.66875	3.7009	2.91608
0.958	3.24925	3.35459	3.56756	2.17835	0.436402	0.707208	2.38931	2.95281	2.30509	2.6329	2.48518	2.78117	2.25421	2.81648	2.01747	2.3019	2.3495	2.38768	3.5442	2.62273	3.56076	3.68487	3.7651	2.72801	2.90329	3.66387	3.6961	2.91045
0.959	3.24492	3.35024	3.56352	2.173	0.429379	0.700423	2.38413	2.9481	2.2998	2.62789	2.4813	2.77765	2.25005	2.81203	2.01241	2.2978	2.34546	2.38366	3.53921	2.6169	3.55579	3.68003	3.76031	2.72229	2.89767	3.659	3.69131	2.90483
0.96	3.24058	3.3459	3.55949	2.16764	0.422356	0.693639	2.37895	2.9434	2.29452	2.62287	2.47742	2.77412	2.24589	2.80757	2.00735	2.2937	2.34142	2.37964	3.53422	2.61107	3.55083	3.67519	3.75553	2.71656	2.89205	3.65413	3.68651	2.8992
0.961	3.23624	3.34156	3.55546	2.16229	0.415336	0.686856	2.37376	2.93869	2.28923	2.61786	2.47355	2.7706	2.24173	2.80312	2.00228	2.28961	2.33737	2.37563	3.52923	2.60523	3.54586	3.67035	3.75075	2.71084	2.88643	3.64925	3.68171	2.89358
0.962	3.23191	3.33721	3.55142	2.15694	0.408316	0.680074	2.36858	2.93398	2.28395	2.61284	2.46967	2.76707	2.23757	2.79867	1.99722	2.28551	2.33333	2.37161	3.52425	2.5994	3.5409	3.66552	3.74597	2.70511	2.88081	3.64438	3.67691	2.88795
0.963	3.22757	3.33287	3.54739	2.15159	0.401298	0.673294	2.3634	2.92928	2.27867	2.60783	2.46579	2.76355	2.23341	2.79421	1.99216	2.28141	2.32928	2.36759	3.51926	2.59357	3.53593	3.66068	3.74119	2.69939	2.8752	3.63951	3.67211	2.88233
0.964	3.22324	3.32853	3.54336	2.14624	0.394281	0.666515	2.35823	2.92457	2.27339	2.60282	2.46191	2.76002	2.22925	2.78976	1.9871	2.27731	2.32524	2.36357	3.51427	2.58773	3.53097	3.65584	3.7364	2.69367	2.86958	3.63463	3.66732	2.8767
0.965	3.2189	3.32419	3.53932	2.14089	0.387266	0.659737	2.35305	2.91987	2.26811	2.5978	2.45803	2.7565	2.22509	2.7853	1.98203	2.27322	2.3212	2.35956	3.50928	2.5819	3.526	3.651	3.73162	2.68794	2.86396	3.62976	3.66252	2.87108
0.966	3.21457	3.31985	3.53529	2.13554	0.380252	0.652961	2.34787	2.91516	2.26283	2.59279	2.45415	2.75298	2.22093	2.78085	1.97697	2.26912	2.31715	2.35554	3.50429	2.57607	3.52104	3.64617	3.72684	2.68222	2.85834	3.62489	3.65772	2.86545
0.967	3.21023	3.3155	3.53126	2.13019	0.373239	0.646185	2.34269	2.91046	2.25755	2.58778	2.45027	2.74945	2.21677	2.77639	1.97191	2.26502	2.31311	2.35152	3.4993	2.57023	3.51607	3.64133	3.72206	2.67649	2.85272	3.62001	3.65292	2.85983
0.968	3.2059	3.31116	3.52723	2.12484	0.366227	0.639411	2.33752	2.90575	2.25227	2.58277	2.44639	2.74593	2.21261	2.77194	1.96685	2.26092	2.30907	2.3475	3.49431	2.5644	3.51111	3.63649	3.71728	2.67077	2.8471	3.61514	3.64813	2.8542
0.969	3.20157	3.30682	3.5232	2.1195	0.359217	0.632638	2.33234	2.90105	2.24699	2.57776	2.44251	2.7424	2.20845	2.76748	1.96178	2.25682	2.30502	2.34349	3.48932	2.55857	3.50614	3.63165	3.71249	2.66504	2.84148	3.61027	3.64333	2.84858
0.97	3.19724	3.30248	3.51916	2.11415	0.352208	0.625866	2.32717	2.89635	2.24171	2.57275	2.43863	2.73888	2.20429	2.76303	1.95672	2.25273	2.30098	2.33947	3.48433	2.55273	3.50118	3.62682	3.70771	2.65932	2.83586	3.60539	3.63853	2.84295
0.971	3.1929	3.29814	3.51513	2.10881	0.3452	0.619096	2.322	2.89165	2.23644	2.56774	2.43475	2.73535	2.20013	2.75857	1.95166	2.24863	2.29694	2.33545	3.47935	2.5469	3.49621	3.62198	3.70293	2.6536	2.83024	3.60052	3.63373	2.83733
0.972	3.18857	3.2938	3.5111	2.10346	0.338194	0.612327	2.31682	2.88695	2.23116	2.56274	2.43088	2.73183	2.19597	2.75412	1.9466	2.24453	2.29289	2.33143	3.47436	2.54107	3.49125	3.61714	3.69815	2.64787	2.82462	3.59565	3.62893	2.8317
0.973	3.18424	3.28947	3.50707	2.09812	0.331189	0.605559	2.31165	2.88225	2.22589	2.55773	2.427	2.7283	2.19181	2.74967	1.94154	2.24043	2.28885	2.32741	3.46937	2.53523	3.48628	3.6123	3.69337	2.64215	2.819	3.59077	3.62414	2.82608
0.974	3.17991	3.28513	3.50305	2.09278	0.324185	0.598792	2.30648	2.87755	2.22061	2.55272	2.42312	2.72478	2.18765	2.74521	1.93647	2.23634	2.2848	2.3234	3.46438	2.5294	3.48132	3.60747	3.68858	2.63642	2.81338	3.5859	3.61934	2.82045
0.975	3.17558	3.28079	3.49902	2.08744	0.317182	0.592026	2.30131	2.87285	2.21534	2.54772	2.41924	2.72125	2.18349	2.74076	1.93141	2.23224	2.28076	2.31938	3.45939	2.52356	3.47635	3.60263	3.6838	2.6307	2.80776	3.58103	3.61454	2.81483
0.976	3.17125	3.27645	3.49499	2.0821	0.310181	0.585262	2.29614	2.86815	2.21007	2.54271	2.41536	2.71773	2.17933	2.7363	1.92635	2.22814	2.27672	2.31536	3.4544	2.51773	3.47139	3.59779	3.67902	2.62498	2.80215	3.57615	3.60974	2.8092
0.977	3.16693	3.27211	3.49096	2.07676	0.303181	0.578499	2.29097	2.86345	2.2048	2.53771	2.41148	2.7142	2.17517	2.73185	1.92129	2.22404	2.27267	2.31134	3.44941	2.5119	3.46642	3.59295	3.67424	2.61925	2.79653	3.57128	3.60495	2.80358
0.978	3.1626	3.26778	3.48693	2.07142	0.296183	0.571737	2.2858	2.85875	2.19953	2.5327	2.4076	2.71068	2.17101	2.72739	1.91622	2.21995	2.26863	2.30733	3.44442	2.50606	3.46146	3.58812	3.66945	2.61353	2.79091	3.56641	3.60015	2.79795
0.979	3.15827	3.26344	3.4829	2.06608	0.289185	0.564976	2.28063	2.85405	2.19426	2.5277	2.40372	2.70715	2.16685	2.72294	1.91116	2.21585	2.26459	2.30331	3.43943	2.50023	3.45649	3.58328	3.66467	2.6078	2.78529	3.56153	3.59535	2.79233
0.98	3.15394	3.25911	3.47888	2.06074	0.282189	0.558217	2.27547	2.84935	2.18899	2.5227	2.39984	2.70363	2.16269	2.71848	1.9061	2.21175	2.26054	2.29929	3.43445	2.4944	3.45153	3.57844	3.65989	2.60208	2.77967	3.55666	3.59055	2.7867
0.981	3.14962	3.25477	3.47485	2.05541	0.275194	0.551458	2.2703	2.84466	2.18372	2.51769	2.39596	2.7001	2.15853	2.71403	1.90104	2.20765	2.2565	2.29527	3.42946	2.48856	3.44656	3.5736	3.65511	2.59636	2.77405	3.55179	3.58575	2.78108
0.982	3.14529	3.25043	3.47083	2.05007	0.268201	0.544701	2.26513	2.83996	2.17845	2.51269	2.39209	2.69658	2.15437	2.70957	1.89598	2.20356	2.25245	2.29126	3.42447	2.48273	3.4416	3.56877	3.65033	2.59063	2.76843	3.54691	3.58096	2.77545
0.983	3.14096	3.2461	3.4668	2.04473	0.261209	0.537945	2.25997	2.83527	2.17318	2.50769	2.38821	2.69305	2.15021	2.70512	1.89091	2.19946	2.24841	2.28724	3.41948	2.4769	3.43663	3.56393	3.64554	2.58491	2.76281	3.54204	3.57616	2.76983
0.984	3.13664	3.24176	3.46277	2.0394	0.254218	0.531191	2.25481	2.83057	2.16792	2.50269	2.38433	2.68953	2.14606	2.70066	1.88585	2.19536	2.24437	2.28322	3.41449	2.47106	3.43167	3.55909	3.64076	2.57918	2.75719	3.53717	3.57136	2.7642
0.985	3.13231	3.23743	3.45875	2.03407	0.247228	0.524437	2.24964	2.82588	2.16265	2.49769	2.38045	2.68601	2.1419	2.69621	1.88079	2.19126	2.24032	2.2792	3.4095	2.46523	3.4267	3.55425	3.63598	2.57346	2.75157	3.53229	3.56656	2.75858
0.986	3.12799	3.2331	3.45473	2.02874	0.240239	0.517685	2.24448	2.82118	2.15738	2.49269	2.37657	2.68248	2.13774	2.69175	1.87573	2.18717	2.23628	2.27519	3.40451	2.4594	3.42174	3.54942	3.6312	2.56774	2.74595	3.52742	3.56176	2.75296
0.987	3.12367	3.22876	3.4507	2.0234	0.233252	0.510934	2.23932	2.81649	2.15212	2.4877	2.37269	2.67896	2.13358	2.6873	1.87067	2.18307	2.23224	2.27117	3.39952	2.45356	3.41677	3.54458	3.62642	2.56201	2.74033	3.52255	3.55697	2.74733
0.988	3.11934	3.22443	3.44668	2.01807	0.226266	0.504184	2.23416	2.8118	2.14686	2.4827	2.36881	2.67543	2.12942	2.68284	1.8656	2.17897	2.22819	2.26715	3.39453	2.44773	3.41181	3.53974	3.62163	2.55629	2.73471	3.51767	3.55217	2.74171
0.989	3.11502	3.2201	3.44265	2.01274	0.219282	0.497435	2.229	2.8071	2.14159	2.4777	2.36493	2.67191	2.12526	2.67839	1.86054	2.17487	2.22415	2.26313	3.38955	2.4419	3.40684	3.5349	3.61685	2.55056	2.7291	3.5128	3.54737	2.73608
0.99	3.1107	3.21577	3.43863	2.00741	0.212298	0.490687	2.22384	2.80241	2.13633	2.4727	2.36105	2.66838	2.1211	2.67393	1.85548	2.17078	2.22011	2.25912	3.38456	2.43606	3.40188	3.53007	3.61207	2.54484	2.72348	3.50793	3.54257	2.73046
0.991	3.10638	3.21143	3.43461	2.00209	0.205316	0.483941	2.21868	2.79772	2.13107	2.46771	2.35717	2.66486	2.11694	2.66948	1.85042	2.16668	2.21606	2.2551	3.37957	2.43023	3.39691	3.52523	3.60729	2.53911	2.71786	3.50305	3.53778	2.72483
0.992	3.10206	3.2071	3.43059	1.99676	0.198335	0.477196	2.21352	2.79303	2.12581	2.46271	2.35329	2.66133	2.11278	2.66502	1.84536	2.16258	2.21202	2.25108	3.37458	2.4244	3.39195	3.52039	3.60251	2.53339	2.71224	3.49818	3.53298	2.71921
0.993	3.09774	3.20277	3.42656	1.99143	0.191355	0.470452	2.20836	2.78834	2.12055	2.45772	2.34942	2.65781	2.10862	2.66057	1.8403	2.15848	2.20797	2.24706	3.36959	2.41856	3.38698	3.51555	3.59772	2.52767	2.70662	3.49331	3.52818	2.71358
0.994	3.09342	3.19844	3.42254	1.98611	0.184377	0.463709	2.20321	2.78365	2.11529	2.45272	2.34554	2.65428	2.10446	2.65611	1.83523	2.15439	2.20393	2.24305	3.3646	2.41273	3.38202	3.51072	3.59294	2.52194	2.701	3.48844	3.52338	2.70796
0.995	3.0891	3.19411	3.41852	1.98078	0.1774	0.456967	2.19805	2.77896	2.11003	2.44773	2.34166	2.65076	2.1003	2.65166	1.83017	2.15029	2.19989	2.23903	3.35961	2.4069	3.37705	3.50588	3.58816	2.51622	2.69538	3.48356	3.51858	2.70233
0.996	3.08478	3.18978	3.4145	1.97546	0.170424	0.450227	2.19289	2.77427	2.10478	2.44274	2.33778	2.64723	2.09614	2.6472	1.82511	2.14619	2.19584	2.23501	3.35462	2.40106	3.37209	3.50104	3.58338	2.51049	2.68976	3.47869	3.51379	2.69671
0.997	3.08046	3.18545	3.41048	1.97013	0.163449	0.443488	2.18774	2.76958	2.09952	2.43774	2.3339	2.64371	2.09198	2.64275	1.82005	2.14209	2.1918	2.23099	3.34964	2.39523	3.36712	3.4962	3.57859	2.50477	2.68414	3.47382	3.50899	2.69108
0.998	3.07614	3.18112	3.40646	1.96481	0.156476	0.436749	2.18259	2.7649	2.09426	2.43275	2.33002	2.64018	2.08782	2.63829	1.81499	2.138	2.18776	2.22698	3.34465	2.3894	3.36216	3.49137	3.57381	2.49905	2.67852	3.46894	3.50419	2.68546
0.999	3.07182	3.17679	3.40244	1.95949	0.149504	0.430012	2.17743	2.76021	2.08901	2.42776	2.32614	2.63666	2.08366	2.63384	1.80992	2.1339	2.18371	2.22296	3.33966	2.38356	3.35719	3.48653	3.56903	2.49332	2.6729	3.46407	3.49939	2.67983
1	3.06751	3.17247	3.39842	1.95417	0.142533	0.423277	2.17228	2.75552	2.08375	2.42277	2.32226	2.63313	2.0795	2.62938	1.80486	2.1298	2.17967	2.21894	3.33467	2.37773	3.35223	3.48169	3.56425	2.4876	2.66728	3.4592	3.4946	2.67421
1.001	3.06319	3.16814	3.3944	1.94885	0.135563	0.416542	2.16713	2.75084	2.0785	2.41778	2.31838	2.62961	2.07534	2.62493	1.7998	2.1257	2.17562	2.21492	3.32968	2.3719	3.34726	3.47685	3.55947	2.48187	2.66167	3.45432	3.4898	2.66858
1.002	3.05887	3.16381	3.39039	1.94353	0.128594	0.409809	2.16198	2.74615	2.07325	2.41279	2.3145	2.62608	2.07118	2.62047	1.79474	2.12161	2.17158	2.2109	3.32469	2.36606	3.3423	3.47202	3.55468	2.47615	2.65605	3.44945	3.485	2.66296
1.003	3.05456	3.15948	3.38637	1.93821	0.121627	0.403076	2.15683	2.74146	2.06799	2.4078	2.31062	2.62256	2.06702	2.61602	1.78968	2.11751	2.16754	2.20689	3.3197	2.36023	3.33733	3.46718	3.5499	2.47043	2.65043	3.44458	3.4802	2.65733
1.004	3.05024	3.15516	3.38235	1.93289	0.114661	0.396345	2.15168	2.73678	2.06274	2.40282	2.30675	2.61904	2.06286	2.61156	1.78462	2.11341	2.16349	2.20287	3.31471	2.3544	3.33237	3.46234	3.54512	2.4647	2.64481	3.4397	3.4754	2.65171
1.005	3.04593	3.15083	3.37833	1.92758	0.107696	0.389615	2.14653	2.7321	2.05749	2.39783	2.30287	2.61551	2.0587	2.60711	1.77955	2.10931	2.15945	2.19885	3.30972	2.34856	3.3274	3.4575	3.54034	2.45898	2.63919	3.43483	3.47061	2.64608
1.006	3.04161	3.1465	3.37432	1.92226	0.100732	0.382886	2.14138	2.72741	2.05224	2.39284	2.29899	2.61199	2.05454	2.60265	1.77449	2.10522	2.15541	2.19483	3.30474	2.34273	3.32244	3.45267	3.53556	2.45325	2.63357	3.42996	3.46581	2.64046
1.007	3.0373	3.14218	3.3703	1.91694	0.09377	0.376159	2.13623	2.72273	2.04699	2.38786	2.29511	2.60846	2.05038	2.5982	1.76943	2.10112	2.15136	2.19082	3.29975	2.33689	3.31747	3.44783	3.53077	2.44753	2.62795	3.42508	3.46101	2.63483
1.008	3.03299	3.13785	3.36629	1.91163	0.0868088	0.369432	2.13109	2.71805	2.04174	2.38287	2.29123	2.60494	2.04622	2.59374	1.76437	2.09702	2.14732	2.1868	3.29476	2.33106	3.31251	3.44299	3.52599	2.44181	2.62233	3.42021	3.45621	2.62921
1.009	3.02867	3.13353	3.36227	1.90632	0.0798488	0.362707	2.12594	2.71336	2.03649	2.37788	2.28735	2.60141	2.04206	2.58929	1.75931	2.09292	2.14328	2.18278	3.28977	2.32523	3.30754	3.43815	3.52121	2.43608	2.61671	3.41534	3.45141	2.62358
1.01	3.02436	3.1292	3.35825	1.901	0.0728901	0.355983	2.1208	2.70868	2.03125	2.3729	2.28347	2.59789	2.0379	2.58483	1.75425	2.08883	2.13923	2.17876	3.28478	2.31939	3.30258	3.43332	3.51643	2.43036	2.61109	3.41046	3.44662	2.61796
1.011	3.02005	3.12488	3.35424	1.89569	0.0659325	0.349259	2.11565	2.704	2.026	2.36792	2.27959	2.59436	2.03374	2.58037	1.74919	2.08473	2.13519	2.17475	3.27979	2.31356	3.29761	3.42848	3.51165	2.42463	2.60547	3.40559	3.44182	2.61233
1.012	3.01574	3.12056	3.35023	1.89038	0.0589761	0.342538	2.11051	2.69932	2.02075	2.36293	2.27571	2.59084	2.02958	2.57592	1.74412	2.08063	2.13114	2.17073	3.2748	2.30773	3.29265	3.42364	3.50686	2.41891	2.59985	3.40072	3.43702	2.60671
1.013	3.01143	3.11623	3.34621	1.88507	0.0520209	0.335817	2.10537	2.69464	2.01551	2.35795	2.27183	2.58731	2.02542	2.57146	1.73906	2.07653	2.1271	2.16671	3.26981	2.30189	3.28768	3.4188	3.50208	2.41318	2.59423	3.39584	3.43222	2.60108
1.014	3.00712	3.11191	3.3422	1.87976	0.045067	0.329097	2.10022	2.68996	2.01026	2.35297	2.26796	2.58379	2.02126	2.56701	1.734	2.07244	2.12306	2.16269	3.26482	2.29606	3.28272	3.41397	3.4973	2.40746	2.58862	3.39097	3.42743	2.59546
1.015	3.00281	3.10759	3.33818	1.87445	0.0381142	0.322379	2.09508	2.68528	2.00502	2.34799	2.26408	2.58026	2.0171	2.56255	1.72894	2.06834	2.11901	2.15868	3.25984	2.29023	3.27775	3.40913	3.49252	2.40174	2.583	3.3861	3.42263	2.58983
1.016	2.9985	3.10327	3.33417	1.86914	0.0311626	0.315661	2.08994	2.6806	1.99978	2.34301	2.2602	2.57674	2.01294	2.5581	1.72388	2.06424	2.11497	2.15466	3.25485	2.28439	3.27279	3.40429	3.48773	2.39601	2.57738	3.38122	3.41783	2.58421
1.017	2.99419	3.09895	3.33016	1.86383	0.0242122	0.308945	2.0848	2.67593	1.99453	2.33803	2.25632	2.57321	2.00878	2.55364	1.71882	2.06014	2.11093	2.15064	3.24986	2.27856	3.26782	3.39945	3.48295	2.39029	2.57176	3.37635	3.41303	2.57858
1.018	2.98988	3.09462	3.32615	1.85853	0.017263	0.30223	2.07966	2.67125	1.98929	2.33305	2.25244	2.56969	2.00462	2.54919	1.71376	2.05605	2.10688	2.14662	3.24487	2.27273	3.26286	3.39462	3.47817	2.38456	2.56614	3.37148	3.40823	2.57296
1.019	2.98557	3.0903	3.32214	1.85322	0.010315	0.295516	2.07452	2.66657	1.98405	2.32807	2.24856	2.56616	2.00046	2.54473	1.7087	2.05195	2.10284	2.14261	3.23988	2.26689	3.25789	3.38978	3.47339	2.37884	2.56052	3.3666	3.40344	2.56734
1.02	2.98127	3.08598	3.31812	1.84792	0.0033682	0.288803	2.06938	2.66189	1.97881	2.32309	2.24468	2.56264	1.9963	2.54028	1.70363	2.04785	2.09879	2.13859	3.23489	2.26106	3.25293	3.38494	3.46861	2.37312	2.5549	3.36173	3.39864	2.56171
1.021	2.97696	3.08166	3.31411	1.84261	-0.00357743	0.282091	2.06425	2.65722	1.97357	2.31811	2.2408	2.55912	1.99214	2.53582	1.69857	2.04375	2.09475	2.13457	3.2299	2.25523	3.24796	3.3801	3.46382	2.36739	2.54928	3.35686	3.39384	2.55609
1.022	2.97265	3.07734	3.3101	1.83731	-0.0105219	0.27538	2.05911	2.65254	1.96833	2.31313	2.23692	2.55559	1.98798	2.53137	1.69351	2.03966	2.09071	2.13055	3.22491	2.24939	3.243	3.37527	3.45904	2.36167	2.54366	3.35198	3.38904	2.55046
1.023	2.96835	3.07302	3.30609	1.83201	-0.0174652	0.268671	2.05397	2.64787	1.9631	2.30816	2.23304	2.55207	1.98382	2.52691	1.68845	2.03556	2.08666	2.12654	3.21992	2.24356	3.23803	3.37043	3.45426	2.35594	2.53804	3.34711	3.38425	2.54484
1.024	2.96404	3.0687	3.30208	1.8267	-0.0244073	0.261963	2.04884	2.64319	1.95786	2.30318	2.22916	2.54854	1.97966	2.52246	1.68339	2.03146	2.08262	2.12252	3.21494	2.23773	3.23307	3.36559	3.44948	2.35022	2.53242	3.34224	3.37945	2.53921
1.025	2.95974	3.06439	3.29807	1.8214	-0.0313482	0.255255	2.0437	2.63852	1.95262	2.29821	2.22529	2.54502	1.97551	2.518	1.67833	2.02736	2.07858	2.1185	3.20995	2.23189	3.2281	3.36075	3.4447	2.3445	2.5268	3.33736	3.37465	2.53359
1.026	2.95543	3.06007	3.29407	1.8161	-0.038288	0.248549	2.03857	2.63385	1.94739	2.29323	2.22141	2.54149	1.97135	2.51355	1.67327	2.02327	2.07453	2.11448	3.20496	2.22606	3.22314	3.35592	3.43991	2.33877	2.52119	3.33249	3.36985	2.52796
1.027	2.95113	3.05575	3.29006	1.8108	-0.0452265	0.241844	2.03344	2.62917	1.94215	2.28826	2.21753	2.53797	1.96719	2.50909	1.66821	2.01917	2.07049	2.11047	3.19997	2.22023	3.21817	3.35108	3.43513	2.33305	2.51557	3.32762	3.36505	2.52234
1.028	2.94683	3.05143	3.28605	1.8055	-0.052164	0.23514	2.0283	2.6245	1.93692	2.28328	2.21365	2.53444	1.96303	2.50464	1.66314	2.01507	2.06645	2.10645	3.19498	2.21439	3.21321	3.34624	3.43035	2.32732	2.50995	3.32274	3.36026	2.51671
1.029	2.94252	3.04712	3.28204	1.80021	-0.0591002	0.228437	2.02317	2.61983	1.93168	2.27831	2.20977	2.53092	1.95887	2.50018	1.65808	2.01097	2.0624	2.10243	3.18999	2.20856	3.20824	3.3414	3.42557	2.3216	2.50433	3.31787	3.35546	2.51109
1.03	2.93822	3.0428	3.27803	1.79491	-0.0660353	0.221735	2.01804	2.61516	1.92645	2.27334	2.20589	2.52739	1.95471	2.49573	1.65302	2.00687	2.05836	2.09841	3.185	2.20273	3.20328	3.33657	3.42079	2.31588	2.49871	3.313	3.35066	2.50546
1.031	2.93392	3.03848	3.27403	1.78961	-0.0729693	0.215035	2.01291	2.61049	1.92122	2.26837	2.20201	2.52387	1.95055	2.49127	1.64796	2.00278	2.05431	2.0944	3.18001	2.19689	3.19831	3.33173	3.416	2.31015	2.49309	3.30812	3.34586	2.49984
1.032	2.92962	3.03417	3.27002	1.78432	-0.079902	0.208335	2.00778	2.60582	1.91599	2.2634	2.19813	2.52034	1.94639	2.48682	1.6429	1.99868	2.05027	2.09038	3.17502	2.19106	3.19335	3.32689	3.41122	2.30443	2.48747	3.30325	3.34106	2.49421
1.033	2.92532	3.02985	3.26601	1.77902	-0.0868337	0.201637	2.00265	2.60115	1.91075	2.25843	2.19425	2.51682	1.94223	2.48236	1.63784	1.99458	2.04623	2.08636	3.17004	2.18523	3.18838	3.32205	3.40644	2.2987	2.48185	3.29838	3.33627	2.48859
1.034	2.92101	3.02554	3.26201	1.77373	-0.0937641	0.19494	1.99752	2.59648	1.90552	2.25346	2.19037	2.51329	1.93807	2.47791	1.63278	1.99048	2.04218	2.08234	3.16505	2.17939	3.18342	3.31722	3.40166	2.29298	2.47623	3.2935	3.33147	2.48296
1.035	2.91671	3.02122	3.258	1.76843	-0.100693	0.188243	1.9924	2.59181	1.90029	2.24849	2.1865	2.50977	1.93391	2.47345	1.62772	1.98639	2.03814	2.07832	3.16006	2.17356	3.17845	3.31238	3.39687	2.28726	2.47061	3.28863	3.32667	2.47734
1.036	2.91242	3.01691	3.254	1.76314	-0.107622	0.181548	1.98727	2.58714	1.89507	2.24352	2.18262	2.50624	1.92975	2.469	1.62266	1.98229	2.0341	2.07431	3.15507	2.16772	3.17349	3.30754	3.39209	2.28153	2.46499	3.28376	3.32187	2.47171
1.037	2.90812	3.01259	3.24999	1.75785	-0.114549	0.174854	1.98214	2.58247	1.88984	2.23855	2.17874	2.50272	1.92559	2.46454	1.6176	1.97819	2.03005	2.07029	3.15008	2.16189	3.16852	3.3027	3.38731	2.27581	2.45937	3.27888	3.31708	2.46609
1.038	2.90382	3.00828	3.24599	1.75256	-0.121475	0.168161	1.97702	2.5778	1.88461	2.23358	2.17486	2.49919	1.92143	2.46009	1.61253	1.97409	2.02601	2.06627	3.14509	2.15606	3.16356	3.29787	3.38253	2.27008	2.45375	3.27401	3.31228	2.46046
1.039	2.89952	3.00397	3.24198	1.74727	-0.128399	0.161469	1.97189	2.57314	1.87938	2.22861	2.17098	2.49567	1.91727	2.45563	1.60747	1.97	2.02196	2.06225	3.1401	2.15022	3.15859	3.29303	3.37775	2.26436	2.44814	3.26914	3.30748	2.45484
1.04	2.89522	2.99965	3.23798	1.74198	-0.135323	0.154778	1.96677	2.56847	1.87416	2.22365	2.1671	2.49215	1.91311	2.45118	1.60241	1.9659	2.01792	2.05824	3.13511	2.14439	3.15363	3.28819	3.37296	2.25863	2.44252	3.26427	3.30268	2.44921
1.041	2.89092	2.99534	3.23398	1.73669	-0.142245	0.148089	1.96164	2.56381	1.86893	2.21868	2.16322	2.48862	1.90895	2.44672	1.59735	1.9618	2.01388	2.05422	3.13012	2.13856	3.14867	3.28335	3.36818	2.25291	2.4369	3.25939	3.29788	2.44359
1.042	2.88663	2.99103	3.22998	1.7314	-0.149167	0.1414	1.95652	2.55914	1.86371	2.21372	2.15934	2.4851	1.90479	2.44227	1.59229	1.9577	2.00983	2.0502	3.12514	2.13272	3.1437	3.27852	3.3634	2.24719	2.43128	3.25452	3.29309	2.43796
1.043	2.88233	2.98672	3.22597	1.72611	-0.156087	0.134712	1.9514	2.55448	1.85848	2.20875	2.15546	2.48157	1.90063	2.43781	1.58723	1.95361	2.00579	2.04618	3.12015	2.12689	3.13874	3.27368	3.35862	2.24146	2.42566	3.24965	3.28829	2.43234
1.044	2.87804	2.98241	3.22197	1.72082	-0.163006	0.128026	1.94628	2.54981	1.85326	2.20379	2.15158	2.47805	1.89647	2.43336	1.58217	1.94951	2.00175	2.04217	3.11516	2.12106	3.13377	3.26884	3.35384	2.23574	2.42004	3.24477	3.28349	2.42671
1.045	2.87374	2.9781	3.21797	1.71554	-0.169924	0.12134	1.94116	2.54515	1.84804	2.19882	2.1477	2.47452	1.89231	2.4289	1.57711	1.94541	1.9977	2.03815	3.11017	2.11522	3.12881	3.264	3.34905	2.23001	2.41442	3.2399	3.27869	2.42109
1.046	2.86945	2.97379	3.21397	1.71025	-0.176841	0.114656	1.93604	2.54048	1.84282	2.19386	2.14383	2.471	1.88815	2.42445	1.57205	1.94131	1.99366	2.03413	3.10518	2.10939	3.12384	3.25917	3.34427	2.22429	2.4088	3.23503	3.2739	2.41546
1.047	2.86515	2.96948	3.20997	1.70497	-0.183757	0.107973	1.93092	2.53582	1.83759	2.1889	2.13995	2.46747	1.88399	2.41999	1.56699	1.93722	1.98962	2.03011	3.10019	2.10356	3.11888	3.25433	3.33949	2.21857	2.40318	3.23015	3.2691	2.40984
1.048	2.86086	2.96517	3.20597	1.69968	-0.190671	0.10129	1.9258	2.53116	1.83237	2.18394	2.13607	2.46395	1.87983	2.41554	1.56193	1.93312	1.98557	2.0261	3.0952	2.09772	3.11391	3.24949	3.33471	2.21284	2.39756	3.22528	3.2643	2.40421
1.049	2.85656	2.96086	3.20197	1.6944	-0.197585	0.0946092	1.92068	2.5265	1.82715	2.17898	2.13219	2.46042	1.87567	2.41108	1.55687	1.92902	1.98153	2.02208	3.09021	2.09189	3.10895	3.24465	3.32993	2.20712	2.39194	3.22041	3.2595	2.39859
1.05	2.85227	2.95655	3.19797	1.68912	-0.204497	0.0879291	1.91556	2.52184	1.82193	2.17402	2.12831	2.4569	1.87151	2.40663	1.5518	1.92492	1.97748	2.01806	3.08522	2.08606	3.10398	3.23982	3.32514	2.20139	2.38632	3.21553	3.2547	2.39296
1.051	2.84798	2.95224	3.19397	1.68384	-0.211408	0.08125	1.91045	2.51717	1.81672	2.16906	2.12443	2.45337	1.86735	2.40217	1.54674	1.92083	1.97344	2.01404	3.08024	2.08022	3.09902	3.23498	3.32036	2.19567	2.3807	3.21066	3.24991	2.38734
1.052	2.84369	2.94793	3.18997	1.67856	-0.218318	0.074572	1.90533	2.51251	1.8115	2.1641	2.12055	2.44985	1.86319	2.39772	1.54168	1.91673	1.9694	2.01003	3.07525	2.07439	3.09405	3.23014	3.31558	2.18995	2.37509	3.20579	3.24511	2.38172
1.053	2.8394	2.94362	3.18597	1.67328	-0.225228	0.067895	1.90021	2.50785	1.80628	2.15914	2.11667	2.44632	1.85903	2.39326	1.53662	1.91263	1.96535	2.00601	3.07026	2.06856	3.08909	3.2253	3.3108	2.18422	2.36947	3.20091	3.24031	2.37609
1.054	2.8351	2.93932	3.18197	1.668	-0.232135	0.0612191	1.8951	2.50319	1.80106	2.15418	2.11279	2.4428	1.85487	2.38881	1.53156	1.90853	1.96131	2.00199	3.06527	2.06272	3.08412	3.22047	3.30601	2.1785	2.36385	3.19604	3.23551	2.37047
1.055	2.83081	2.93501	3.17798	1.66272	-0.239042	0.0545443	1.88998	2.49854	1.79585	2.14922	2.10891	2.43927	1.85071	2.38435	1.5265	1.90444	1.95727	1.99797	3.06028	2.05689	3.07916	3.21563	3.30123	2.17277	2.35823	3.19117	3.23071	2.36484
1.056	2.82652	2.9307	3.17398	1.65744	-0.245948	0.0478705	1.88487	2.49388	1.79063	2.14426	2.10503	2.43575	1.84655	2.3799	1.52144	1.90034	1.95322	1.99396	3.05529	2.05106	3.07419	3.21079	3.29645	2.16705	2.35261	3.18629	3.22592	2.35922
1.057	2.82223	2.9264	3.16998	1.65216	-0.252853	0.0411977	1.87976	2.48922	1.78542	2.13931	2.10116	2.43222	1.84239	2.37544	1.51638	1.89624	1.94918	1.98994	3.0503	2.04522	3.06923	3.20595	3.29167	2.16133	2.34699	3.18142	3.22112	2.35359
1.058	2.81795	2.92209	3.16598	1.64689	-0.259756	0.034526	1.87465	2.48456	1.78021	2.13435	2.09728	2.4287	1.83823	2.37099	1.51132	1.89214	1.94513	1.98592	3.04531	2.03939	3.06426	3.20111	3.28689	2.1556	2.34137	3.17655	3.21632	2.34797
1.059	2.81366	2.91779	3.16199	1.64161	-0.266659	0.0278553	1.86953	2.47991	1.77499	2.1294	2.0934	2.42518	1.83407	2.36653	1.50626	1.88805	1.94109	1.9819	3.04033	2.03356	3.0593	3.19628	3.2821	2.14988	2.33575	3.17167	3.21152	2.34234
1.06	2.80937	2.91348	3.15799	1.63634	-0.27356	0.0211857	1.86442	2.47525	1.76978	2.12444	2.08952	2.42165	1.82991	2.36208	1.5012	1.88395	1.93705	1.97789	3.03534	2.02772	3.05433	3.19144	3.27732	2.14415	2.33013	3.1668	3.20673	2.33672
1.061	2.80508	2.90918	3.154	1.63106	-0.28046	0.0145171	1.85931	2.47059	1.76457	2.11949	2.08564	2.41813	1.82575	2.35762	1.49614	1.87985	1.933	1.97387	3.03035	2.02189	3.04937	3.1866	3.27254	2.13843	2.32451	3.16193	3.20193	2.33109
1.062	2.80079	2.90487	3.15	1.62579	-0.28736	0.00784948	1.8542	2.46594	1.75936	2.11453	2.08176	2.4146	1.82159	2.35317	1.49108	1.87575	1.92896	1.96985	3.02536	2.01606	3.0444	3.18176	3.26776	2.1327	2.31889	3.15705	3.19713	2.32547
1.063	2.79651	2.90057	3.14601	1.62052	-0.294258	0.00118293	1.8491	2.46128	1.75415	2.10958	2.07788	2.41108	1.81743	2.34871	1.48602	1.87166	1.92492	1.96583	3.02037	2.01022	3.03944	3.17693	3.26298	2.12698	2.31327	3.15218	3.19233	2.31984
1.064	2.79222	2.89626	3.14201	1.61524	-0.301155	-0.00548258	1.84399	2.45663	1.74894	2.10463	2.074	2.40755	1.81327	2.34426	1.48096	1.86756	1.92087	1.96181	3.01538	2.00439	3.03447	3.17209	3.25819	2.12126	2.30766	3.14731	3.18753	2.31422
1.065	2.78793	2.89196	3.13802	1.60997	-0.308051	-0.0121471	1.83888	2.45197	1.74373	2.09968	2.07012	2.40403	1.80912	2.3398	1.4759	1.86346	1.91683	1.9578	3.01039	1.99856	3.02951	3.16725	3.25341	2.11553	2.30204	3.14243	3.18274	2.30859
1.066	2.78365	2.88766	3.13402	1.6047	-0.314946	-0.0188105	1.83377	2.44732	1.73852	2.09472	2.06624	2.4005	1.80496	2.33535	1.47084	1.85936	1.91279	1.95378	3.0054	1.99272	3.02454	3.16241	3.24863	2.10981	2.29642	3.13756	3.17794	2.30297
1.067	2.77936	2.88336	3.13003	1.59943	-0.321839	-0.025473	1.82867	2.44267	1.73331	2.08977	2.06237	2.39698	1.8008	2.33089	1.46578	1.85527	1.90874	1.94976	3.00041	1.98689	3.01958	3.15758	3.24385	2.10408	2.2908	3.13269	3.17314	2.29734
1.068	2.77508	2.87905	3.12604	1.59416	-0.328732	-0.0321344	1.82356	2.43801	1.72811	2.08482	2.05849	2.39345	1.79664	2.32644	1.46072	1.85117	1.9047	1.94574	2.99543	1.98105	3.01461	3.15274	3.23907	2.09836	2.28518	3.12781	3.16834	2.29172
1.069	2.7708	2.87475	3.12205	1.58889	-0.335624	-0.0387948	1.81846	2.43336	1.7229	2.07987	2.05461	2.38993	1.79248	2.32198	1.45565	1.84707	1.90065	1.94173	2.99044	1.97522	3.00965	3.1479	3.23428	2.09264	2.27956	3.12294	3.16355	2.28609
1.07	2.76651	2.87045	3.11805	1.58363	-0.342515	-0.0454542	1.81335	2.42871	1.71769	2.07492	2.05073	2.3864	1.78832	2.31753	1.45059	1.84297	1.89661	1.93771	2.98545	1.96939	3.00468	3.14306	3.2295	2.08691	2.27394	3.11807	3.15875	2.28047
1.071	2.76223	2.86615	3.11406	1.57836	-0.349404	-0.0521126	1.80825	2.42406	1.71249	2.06998	2.04685	2.38288	1.78416	2.31307	1.44553	1.83888	1.89257	1.93369	2.98046	1.96355	2.99972	3.13823	3.22472	2.08119	2.26832	3.11319	3.15395	2.27484
1.072	2.75795	2.86185	3.11007	1.57309	-0.356293	-0.0587699	1.80315	2.41941	1.70728	2.06503	2.04297	2.37935	1.78	2.30862	1.44047	1.83478	1.88852	1.92967	2.97547	1.95772	2.99475	3.13339	3.21994	2.07546	2.2627	3.10832	3.14915	2.26922
1.073	2.75367	2.85755	3.10608	1.56783	-0.36318	-0.0654263	1.79804	2.41476	1.70208	2.06008	2.03909	2.37583	1.77584	2.30416	1.43541	1.83068	1.88448	1.92566	2.97048	1.95189	2.98979	3.12855	3.21515	2.06974	2.25708	3.10345	3.14435	2.26359
1.074	2.74938	2.85325	3.10209	1.56256	-0.370066	-0.0720816	1.79294	2.41011	1.69688	2.05513	2.03521	2.3723	1.77168	2.29971	1.43035	1.82658	1.88044	1.92164	2.96549	1.94605	2.98482	3.12371	3.21037	2.06402	2.25146	3.09857	3.13956	2.25797
1.075	2.7451	2.84895	3.0981	1.5573	-0.376952	-0.078736	1.78784	2.40546	1.69167	2.05019	2.03133	2.36878	1.76752	2.29525	1.42529	1.82249	1.87639	1.91762	2.9605	1.94022	2.97986	3.11888	3.20559	2.05829	2.24584	3.0937	3.13476	2.25234
1.076	2.74082	2.84465	3.09411	1.55204	-0.383836	-0.0853893	1.78274	2.40081	1.68647	2.04524	2.02745	2.36525	1.76336	2.2908	1.42023	1.81839	1.87235	1.9136	2.95551	1.93439	2.97489	3.11404	3.20081	2.05257	2.24022	3.08883	3.12996	2.24672
1.077	2.73654	2.84035	3.09012	1.54677	-0.390719	-0.0920416	1.77764	2.39616	1.68127	2.0403	2.02357	2.36173	1.7592	2.28635	1.41517	1.81429	1.8683	1.90959	2.95053	1.92855	2.96993	3.1092	3.19603	2.04684	2.23461	3.08395	3.12516	2.24109
1.078	2.73226	2.83605	3.08613	1.54151	-0.397602	-0.098693	1.77254	2.39152	1.67607	2.03535	2.0197	2.35821	1.75504	2.28189	1.41011	1.81019	1.86426	1.90557	2.94554	1.92272	2.96496	3.10436	3.19124	2.04112	2.22899	3.07908	3.12036	2.23547
1.079	2.72798	2.83176	3.08214	1.53625	-0.404483	-0.105343	1.76744	2.38687	1.67087	2.03041	2.01582	2.35468	1.75088	2.27744	1.40505	1.8061	1.86022	1.90155	2.94055	1.91689	2.96	3.09953	3.18646	2.0354	2.22337	3.07421	3.11557	2.22984
1.08	2.7237	2.82746	3.07815	1.53099	-0.411363	-0.111993	1.76235	2.38222	1.66567	2.02546	2.01194	2.35116	1.74672	2.27298	1.39999	1.802	1.85617	1.89753	2.93556	1.91105	2.95503	3.09469	3.18168	2.02967	2.21775	3.06933	3.11077	2.22422
1.081	2.71942	2.82316	3.07417	1.52573	-0.418242	-0.118641	1.75725	2.37758	1.66047	2.02052	2.00806	2.34763	1.74256	2.26853	1.39493	1.7979	1.85213	1.89352	2.93057	1.90522	2.95007	3.08985	3.1769	2.02395	2.21213	3.06446	3.10597	2.21859
1.082	2.71515	2.81886	3.07018	1.52047	-0.42512	-0.125288	1.75215	2.37293	1.65528	2.01558	2.00418	2.34411	1.7384	2.26407	1.38987	1.7938	1.84809	1.8895	2.92558	1.89939	2.9451	3.08501	3.17212	2.01822	2.20651	3.05959	3.10117	2.21297
1.083	2.71087	2.81457	3.06619	1.51521	-0.431997	-0.131935	1.74706	2.36829	1.65008	2.01064	2.0003	2.34058	1.73424	2.25962	1.38481	1.78971	1.84404	1.88548	2.92059	1.89355	2.94014	3.08018	3.16733	2.0125	2.20089	3.05471	3.09638	2.20734
1.084	2.70659	2.81027	3.0622	1.50995	-0.438873	-0.13858	1.74196	2.36364	1.64488	2.0057	1.99642	2.33706	1.73008	2.25516	1.37975	1.78561	1.84	1.88146	2.9156	1.88772	2.93517	3.07534	3.16255	2.00677	2.19527	3.04984	3.09158	2.20172
1.085	2.70232	2.80598	3.05822	1.5047	-0.445748	-0.145225	1.73687	2.359	1.63969	2.00076	1.99254	2.33353	1.72592	2.25071	1.37469	1.78151	1.83596	1.87745	2.91061	1.88189	2.93021	3.0705	3.15777	2.00105	2.18965	3.04497	3.08678	2.19609
1.086	2.69804	2.80168	3.05423	1.49944	-0.452622	-0.151868	1.73177	2.35435	1.63449	1.99582	1.98866	2.33001	1.72176	2.24625	1.36963	1.77741	1.83191	1.87343	2.90563	1.87605	2.92524	3.06566	3.15299	1.99533	2.18403	3.0401	3.08198	2.19047
1.087	2.69376	2.79739	3.05025	1.49418	-0.459495	-0.158511	1.72668	2.34971	1.6293	1.99088	1.98478	2.32648	1.7176	2.2418	1.36457	1.77332	1.82787	1.86941	2.90064	1.87022	2.92028	3.06083	3.14821	1.9896	2.17841	3.03522	3.07718	2.18485
1.088	2.68949	2.79309	3.04626	1.48893	-0.466367	-0.165152	1.72159	2.34507	1.6241	1.98594	1.98091	2.32296	1.71344	2.23735	1.35951	1.76922	1.82382	1.86539	2.89565	1.86439	2.91531	3.05599	3.14342	1.98388	2.17279	3.03035	3.07239	2.17922
1.089	2.68521	2.7888	3.04228	1.48367	-0.473237	-0.171793	1.71649	2.34042	1.61891	1.981	1.97703	2.31943	1.70928	2.23289	1.35445	1.76512	1.81978	1.86138	2.89066	1.85855	2.91035	3.05115	3.13864	1.97815	2.16718	3.02548	3.06759	2.1736
1.09	2.68094	2.7845	3.03829	1.47842	-0.480107	-0.178432	1.7114	2.33578	1.61372	1.97606	1.97315	2.31591	1.70512	2.22844	1.34939	1.76102	1.81574	1.85736	2.88567	1.85272	2.90538	3.04631	3.13386	1.97243	2.16156	3.0206	3.06279	2.16797
1.091	2.67667	2.78021	3.03431	1.47317	-0.486976	-0.185071	1.70631	2.33114	1.60853	1.97112	1.96927	2.31238	1.70096	2.22398	1.34433	1.75692	1.81169	1.85334	2.88068	1.84689	2.90042	3.04148	3.12908	1.96671	2.15594	3.01573	3.05799	2.16235
1.092	2.67239	2.77592	3.03032	1.46792	-0.493844	-0.191708	1.70122	2.3265	1.60333	1.96619	1.96539	2.30886	1.6968	2.21953	1.33927	1.75283	1.80765	1.84932	2.87569	1.84105	2.89545	3.03664	3.12429	1.96098	2.15032	3.01086	3.0532	2.15672
1.093	2.66812	2.77163	3.02634	1.46266	-0.500711	-0.198345	1.69613	2.32186	1.59814	1.96125	1.96151	2.30533	1.69264	2.21507	1.33421	1.74873	1.80361	1.8453	2.8707	1.83522	2.89049	3.0318	3.11951	1.95526	2.1447	3.00598	3.0484	2.1511
1.094	2.66385	2.76733	3.02236	1.45741	-0.507577	-0.204981	1.69104	2.31722	1.59295	1.95631	1.95763	2.30181	1.68848	2.21062	1.32915	1.74463	1.79956	1.84129	2.86571	1.82939	2.88552	3.02696	3.11473	1.94953	2.13908	3.00111	3.0436	2.14547
1.095	2.65957	2.76304	3.01837	1.45216	-0.514441	-0.211615	1.68596	2.31258	1.58776	1.95138	1.95375	2.29828	1.68432	2.20617	1.32409	1.74053	1.79552	1.83727	2.86073	1.82355	2.88056	3.02213	3.10995	1.94381	2.13346	2.99624	3.0388	2.13985
1.096	2.6553	2.75875	3.01439	1.44691	-0.521305	-0.218249	1.68087	2.30794	1.58257	1.94644	1.94987	2.29476	1.68016	2.20171	1.31903	1.73644	1.79147	1.83325	2.85574	1.81772	2.87559	3.01729	3.10517	1.93809	2.12784	2.99136	3.034	2.13422
1.097	2.65103	2.75446	3.01041	1.44166	-0.528168	-0.224882	1.67578	2.3033	1.57739	1.94151	1.94599	2.29124	1.676	2.19726	1.31397	1.73234	1.78743	1.82923	2.85075	1.81188	2.87063	3.01245	3.10038	1.93236	2.12222	2.98649	3.02921	2.1286
1.098	2.64676	2.75017	3.00643	1.43642	-0.53503	-0.231514	1.67069	2.29866	1.5722	1.93658	1.94211	2.28771	1.67184	2.1928	1.30891	1.72824	1.78339	1.82522	2.84576	1.80605	2.86566	3.00761	3.0956	1.92664	2.1166	2.98162	3.02441	2.12297
1.099	2.64249	2.74588	3.00245	1.43117	-0.541891	-0.238145	1.66561	2.29403	1.56701	1.93164	1.93824	2.28419	1.66768	2.18835	1.30385	1.72414	1.77934	1.8212	2.84077	1.80022	2.8607	3.00278	3.09082	1.92091	2.11098	2.97674	3.01961	2.11735
1.1	2.63822	2.74159	2.99847	1.42592	-0.548751	-0.244775	1.66052	2.28939	1.56183	1.92671	1.93436	2.28066	1.66352	2.18389	1.29879	1.72005	1.7753	1.81718	2.83578	1.79438	2.85573	2.99794	3.08604	1.91519	2.10536	2.97187	3.01481	2.11172
1.101	2.63395	2.7373	2.99448	1.42068	-0.555609	-0.251404	1.65544	2.28475	1.55664	1.92178	1.93048	2.27714	1.65936	2.17944	1.29373	1.71595	1.77126	1.81316	2.83079	1.78855	2.85077	2.9931	3.08126	1.90947	2.09974	2.967	3.01001	2.1061
1.102	2.62968	2.73301	2.9905	1.41543	-0.562467	-0.258032	1.65035	2.28012	1.55145	1.91685	1.9266	2.27361	1.6552	2.17499	1.28867	1.71185	1.76721	1.80915	2.8258	1.78272	2.8458	2.98826	3.07647	1.90374	2.09413	2.96212	3.00522	2.10047
1.103	2.62541	2.72872	2.98652	1.41019	-0.569324	-0.264659	1.64527	2.27548	1.54627	1.91192	1.92272	2.27009	1.65104	2.17053	1.28361	1.70775	1.76317	1.80513	2.82081	1.77688	2.84084	2.98343	3.07169	1.89802	2.08851	2.95725	3.00042	2.09485
1.104	2.62115	2.72443	2.98254	1.40494	-0.57618	-0.271285	1.64019	2.27085	1.54109	1.90699	1.91884	2.26656	1.64688	2.16608	1.27855	1.70366	1.75913	1.80111	2.81583	1.77105	2.83587	2.97859	3.06691	1.89229	2.08289	2.95238	2.99562	2.08922
1.105	2.61688	2.72014	2.97857	1.3997	-0.583035	-0.27791	1.63511	2.26621	1.5359	1.90206	1.91496	2.26304	1.64273	2.16162	1.27349	1.69956	1.75508	1.79709	2.81084	1.76522	2.83091	2.97375	3.06213	1.88657	2.07727	2.9475	2.99082	2.0836
1.106	2.61261	2.71586	2.97459	1.39445	-0.589889	-0.284535	1.63003	2.26158	1.53072	1.89713	1.91108	2.25951	1.63857	2.15717	1.26843	1.69546	1.75104	1.79308	2.80585	1.75938	2.82594	2.96891	3.05735	1.88084	2.07165	2.94263	2.98603	2.07797
1.107	2.60834	2.71157	2.97061	1.38921	-0.596742	-0.291158	1.62494	2.25694	1.52554	1.8922	1.9072	2.25599	1.63441	2.15272	1.26337	1.69136	1.74699	1.78906	2.80086	1.75355	2.82098	2.96408	3.05256	1.87512	2.06603	2.93776	2.98123	2.07235
1.108	2.60408	2.70728	2.96663	1.38397	-0.603594	-0.29778	1.61986	2.25231	1.52036	1.88727	1.90332	2.25246	1.63025	2.14826	1.25831	1.68727	1.74295	1.78504	2.79587	1.74772	2.81601	2.95924	3.04778	1.8694	2.06041	2.93288	2.97643	2.06672
1.109	2.59981	2.70299	2.96265	1.37873	-0.610445	-0.304402	1.61478	2.24768	1.51518	1.88234	1.89944	2.24894	1.62609	2.14381	1.25325	1.68317	1.73891	1.78102	2.79088	1.74188	2.81105	2.9544	3.043	1.86367	2.05479	2.92801	2.97163	2.0611
1.11	2.59555	2.69871	2.95868	1.37349	-0.617295	-0.311022	1.60971	2.24304	1.51	1.87742	1.89557	2.24541	1.62193	2.13935	1.2482	1.67907	1.73486	1.77701	2.78589	1.73605	2.80608	2.94956	3.03822	1.85795	2.04917	2.92314	2.96683	2.05547
1.111	2.59128	2.69442	2.9547	1.36825	-0.624144	-0.317642	1.60463	2.23841	1.50482	1.87249	1.89169	2.24189	1.61777	2.1349	1.24314	1.67497	1.73082	1.77299	2.7809	1.73022	2.80112	2.94473	3.03343	1.85222	2.04355	2.91826	2.96204	2.04985
1.112	2.58702	2.69014	2.95072	1.36301	-0.630992	-0.324261	1.59955	2.23378	1.49964	1.86756	1.88781	2.23836	1.61361	2.13045	1.23808	1.67088	1.72678	1.76897	2.77591	1.72438	2.79615	2.93989	3.02865	1.8465	2.03793	2.91339	2.95724	2.04422
1.113	2.58275	2.68585	2.94675	1.35777	-0.637839	-0.330879	1.59447	2.22915	1.49446	1.86264	1.88393	2.23484	1.60945	2.12599	1.23302	1.66678	1.72273	1.76495	2.77093	1.71855	2.79119	2.93505	3.02387	1.84078	2.03231	2.90852	2.95244	2.0386
1.114	2.57849	2.68157	2.94277	1.35254	-0.644686	-0.337496	1.5894	2.22452	1.48928	1.85771	1.88005	2.23132	1.60529	2.12154	1.22796	1.66268	1.71869	1.76094	2.76594	1.71272	2.78622	2.93021	3.01909	1.83505	2.02669	2.90364	2.94764	2.03297
1.115	2.57423	2.67728	2.93879	1.3473	-0.651531	-0.344112	1.58432	2.21989	1.48411	1.85279	1.87617	2.22779	1.60113	2.11708	1.2229	1.65858	1.71464	1.75692	2.76095	1.70688	2.78126	2.92538	3.01431	1.82933	2.02108	2.89877	2.94285	2.02735
1.116	2.56996	2.673	2.93482	1.34206	-0.658375	-0.350727	1.57924	2.21526	1.47893	1.84786	1.87229	2.22427	1.59697	2.11263	1.21784	1.65449	1.7106	1.7529	2.75596	1.70105	2.77629	2.92054	3.00952	1.8236	2.01546	2.8939	2.93805	2.02172
1.117	2.5657	2.66871	2.93084	1.33683	-0.665219	-0.357341	1.57417	2.21063	1.47375	1.84294	1.86841	2.22074	1.59281	2.10818	1.21278	1.65039	1.70656	1.74888	2.75097	1.69522	2.77133	2.9157	3.00474	1.81788	2.00984	2.88902	2.93325	2.0161
1.118	2.56144	2.66443	2.92687	1.33159	-0.672061	-0.363954	1.56909	2.206	1.46858	1.83802	1.86453	2.21722	1.58865	2.10372	1.20772	1.64629	1.70251	1.74487	2.74598	1.68938	2.76636	2.91086	2.99996	1.81216	2.00422	2.88415	2.92845	2.01047
1.119	2.55718	2.66015	2.9229	1.32636	-0.678902	-0.370566	1.56402	2.20137	1.4634	1.8331	1.86065	2.21369	1.58449	2.09927	1.20266	1.64219	1.69847	1.74085	2.74099	1.68355	2.7614	2.90603	2.99518	1.80643	1.9986	2.87928	2.92365	2.00485
1.12	2.55292	2.65586	2.91892	1.32112	-0.685743	-0.377178	1.55895	2.19674	1.45823	1.82817	1.85678	2.21017	1.58033	2.09481	1.1976	1.6381	1.69443	1.73683	2.736	1.67772	2.75643	2.90119	2.9904	1.80071	1.99298	2.8744	2.91886	1.99923
1.121	2.54866	2.65158	2.91495	1.31589	-0.692583	-0.383788	1.55388	2.19212	1.45306	1.82325	1.8529	2.20664	1.57617	2.09036	1.19254	1.634	1.69038	1.73281	2.73102	1.67188	2.75147	2.89635	2.98561	1.79498	1.98736	2.86953	2.91406	1.9936
1.122	2.5444	2.6473	2.91098	1.31066	-0.699421	-0.390398	1.5488	2.18749	1.44788	1.81833	1.84902	2.20312	1.57201	2.08591	1.18748	1.6299	1.68634	1.72879	2.72603	1.66605	2.7465	2.89151	2.98083	1.78926	1.98174	2.86466	2.90926	1.98798
1.123	2.54014	2.64302	2.907	1.30543	-0.706259	-0.397007	1.54373	2.18286	1.44271	1.81341	1.84514	2.19959	1.56785	2.08145	1.18242	1.6258	1.6823	1.72478	2.72104	1.66022	2.74154	2.88668	2.97605	1.78354	1.97612	2.85978	2.90446	1.98235
1.124	2.53588	2.63874	2.90303	1.3002	-0.713096	-0.403615	1.53866	2.17824	1.43754	1.80849	1.84126	2.19607	1.56369	2.077	1.17736	1.62171	1.67825	1.72076	2.71605	1.65438	2.73657	2.88184	2.97127	1.77781	1.9705	2.85491	2.89966	1.97673
1.125	2.53162	2.63446	2.89906	1.29497	-0.719932	-0.410222	1.53359	2.17361	1.43237	1.80357	1.83738	2.19254	1.55953	2.07255	1.1723	1.61761	1.67421	1.71674	2.71106	1.64855	2.73161	2.877	2.96649	1.77209	1.96488	2.85004	2.89487	1.9711
1.126	2.52736	2.63018	2.89509	1.28974	-0.726766	-0.416828	1.52852	2.16899	1.4272	1.79866	1.8335	2.18902	1.55537	2.06809	1.16724	1.61351	1.67016	1.71272	2.70607	1.64271	2.72665	2.87216	2.9617	1.76636	1.95926	2.84516	2.89007	1.96548
1.127	2.5231	2.6259	2.89112	1.28451	-0.7336	-0.423433	1.52345	2.16436	1.42203	1.79374	1.82962	2.18549	1.55121	2.06364	1.16218	1.60941	1.66612	1.70871	2.70108	1.63688	2.72168	2.86733	2.95692	1.76064	1.95365	2.84029	2.88527	1.95985
1.128	2.51884	2.62162	2.88715	1.27928	-0.740434	-0.430037	1.51838	2.15974	1.41686	1.78882	1.82574	2.18197	1.54705	2.05918	1.15712	1.60532	1.66208	1.70469	2.69609	1.63105	2.71672	2.86249	2.95214	1.75491	1.94803	2.83542	2.88047	1.95423
1.129	2.51459	2.61734	2.88317	1.27405	-0.747266	-0.436641	1.51332	2.15511	1.41169	1.7839	1.82186	2.17844	1.54289	2.05473	1.15206	1.60122	1.65803	1.70067	2.6911	1.62521	2.71175	2.85765	2.94736	1.74919	1.94241	2.83054	2.87568	1.9486
1.13	2.51033	2.61306	2.8792	1.26882	-0.754097	-0.443243	1.50825	2.15049	1.40652	1.77899	1.81798	2.17492	1.53873	2.05028	1.14701	1.59712	1.65399	1.69665	2.68612	1.61938	2.70679	2.85281	2.94257	1.74347	1.93679	2.82567	2.87088	1.94298
1.131	2.50607	2.60878	2.87523	1.2636	-0.760927	-0.449845	1.50318	2.14587	1.40136	1.77407	1.81411	2.17139	1.53457	2.04582	1.14195	1.59302	1.64995	1.69264	2.68113	1.61355	2.70182	2.84798	2.93779	1.73774	1.93117	2.8208	2.86608	1.93735
1.132	2.50182	2.6045	2.87127	1.25837	-0.767757	-0.456446	1.49812	2.14125	1.39619	1.76915	1.81023	2.16787	1.53041	2.04137	1.13689	1.58893	1.6459	1.68862	2.67614	1.60771	2.69686	2.84314	2.93301	1.73202	1.92555	2.81593	2.86128	1.93173
1.133	2.49756	2.60022	2.8673	1.25314	-0.774585	-0.463045	1.49305	2.13662	1.39102	1.76424	1.80635	2.16435	1.52625	2.03692	1.13183	1.58483	1.64186	1.6846	2.67115	1.60188	2.69189	2.8383	2.92823	1.72629	1.91993	2.81105	2.85648	1.9261
1.134	2.49331	2.59595	2.86333	1.24792	-0.781413	-0.469645	1.48799	2.132	1.38586	1.75932	1.80247	2.16082	1.52209	2.03246	1.12677	1.58073	1.63781	1.68058	2.66616	1.59605	2.68693	2.83346	2.92345	1.72057	1.91431	2.80618	2.85169	1.92048
1.135	2.48905	2.59167	2.85936	1.2427	-0.788239	-0.476243	1.48292	2.12738	1.38069	1.75441	1.79859	2.1573	1.51793	2.02801	1.12171	1.57663	1.63377	1.67657	2.66117	1.59021	2.68196	2.82863	2.91866	1.71485	1.90869	2.80131	2.84689	1.91485
1.136	2.4848	2.58739	2.85539	1.23747	-0.795065	-0.48284	1.47786	2.12276	1.37553	1.7495	1.79471	2.15377	1.51377	2.02356	1.11665	1.57254	1.62973	1.67255	2.65618	1.58438	2.677	2.82379	2.91388	1.70912	1.90307	2.79643	2.84209	1.90923
1.137	2.48055	2.58311	2.85142	1.23225	-0.80189	-0.489436	1.4728	2.11814	1.37037	1.74458	1.79083	2.15025	1.50961	2.0191	1.11159	1.56844	1.62568	1.66853	2.65119	1.57855	2.67203	2.81895	2.9091	1.7034	1.89745	2.79156	2.83729	1.9036
1.138	2.47629	2.57884	2.84746	1.22703	-0.808714	-0.496032	1.46773	2.11352	1.3652	1.73967	1.78695	2.14672	1.50545	2.01465	1.10653	1.56434	1.62164	1.66451	2.6462	1.57271	2.66707	2.81411	2.90432	1.69767	1.89183	2.78669	2.8325	1.89798
1.139	2.47204	2.57456	2.84349	1.22181	-0.815537	-0.502627	1.46267	2.1089	1.36004	1.73476	1.78307	2.1432	1.50129	2.0102	1.10147	1.56024	1.6176	1.6605	2.64122	1.56688	2.6621	2.80928	2.89954	1.69195	1.88621	2.78181	2.8277	1.89235
1.14	2.46779	2.57029	2.83952	1.21658	-0.822359	-0.50922	1.45761	2.10428	1.35488	1.72985	1.77919	2.13967	1.49713	2.00574	1.09641	1.55615	1.61355	1.65648	2.63623	1.56105	2.65714	2.80444	2.89475	1.68623	1.8806	2.77694	2.8229	1.88673
1.141	2.46353	2.56601	2.83556	1.21136	-0.829181	-0.515813	1.45255	2.09966	1.34972	1.72494	1.77532	2.13615	1.49297	2.00129	1.09135	1.55205	1.60951	1.65246	2.63124	1.55521	2.65217	2.7996	2.88997	1.6805	1.87498	2.77207	2.8181	1.8811
1.142	2.45928	2.56174	2.83159	1.20614	-0.836001	-0.522406	1.44749	2.09505	1.34456	1.72003	1.77144	2.13262	1.48881	1.99684	1.08629	1.54795	1.60547	1.64844	2.62625	1.54938	2.64721	2.79476	2.88519	1.67478	1.86936	2.76719	2.8133	1.87548
1.143	2.45503	2.55746	2.82762	1.20092	-0.84282	-0.528997	1.44243	2.09043	1.3394	1.71512	1.76756	2.1291	1.48465	1.99238	1.08123	1.54385	1.60142	1.64443	2.62126	1.54355	2.64224	2.78993	2.88041	1.66905	1.86374	2.76232	2.80851	1.86985
1.144	2.45078	2.55319	2.82366	1.19571	-0.849639	-0.535587	1.43737	2.08581	1.33424	1.71021	1.76368	2.12557	1.48049	1.98793	1.07618	1.53976	1.59738	1.64041	2.61627	1.53771	2.63728	2.78509	2.87563	1.66333	1.85812	2.75745	2.80371	1.86423
1.145	2.44653	2.54892	2.81969	1.19049	-0.856457	-0.542177	1.43231	2.08119	1.32908	1.7053	1.7598	2.12205	1.47634	1.98348	1.07112	1.53566	1.59333	1.63639	2.61128	1.53188	2.63231	2.78025	2.87084	1.65761	1.8525	2.75257	2.79891	1.8586
1.146	2.44228	2.54464	2.81573	1.18527	-0.863274	-0.548766	1.42725	2.07658	1.32392	1.70039	1.75592	2.11852	1.47218	1.97902	1.06606	1.53156	1.58929	1.63237	2.60629	1.52605	2.62735	2.77541	2.86606	1.65188	1.84688	2.7477	2.79411	1.85298
1.147	2.43803	2.54037	2.81177	1.18005	-0.87009	-0.555353	1.4222	2.07196	1.31876	1.69548	1.75204	2.115	1.46802	1.97457	1.061	1.52746	1.58525	1.62836	2.6013	1.52021	2.62238	2.77058	2.86128	1.64616	1.84126	2.74283	2.78931	1.84735
1.148	2.43378	2.5361	2.8078	1.17484	-0.876905	-0.56194	1.41714	2.06735	1.3136	1.69058	1.74816	2.11147	1.46386	1.97012	1.05594	1.52337	1.5812	1.62434	2.59632	1.51438	2.61742	2.76574	2.8565	1.64043	1.83564	2.73795	2.78452	1.84173
1.149	2.42953	2.53182	2.80384	1.16962	-0.883719	-0.568527	1.41208	2.06273	1.30845	1.68567	1.74428	2.10795	1.4597	1.96566	1.05088	1.51927	1.57716	1.62032	2.59133	1.50855	2.61245	2.7609	2.85171	1.63471	1.83002	2.73308	2.77972	1.8361
1.15	2.42528	2.52755	2.79987	1.16441	-0.890532	-0.575112	1.40703	2.05812	1.30329	1.68076	1.7404	2.10442	1.45554	1.96121	1.04582	1.51517	1.57312	1.6163	2.58634	1.50271	2.60749	2.75606	2.84693	1.62898	1.8244	2.72821	2.77492	1.83048
1.151	2.42104	2.52328	2.79591	1.15919	-0.897345	-0.581697	1.40197	2.0535	1.29813	1.67586	1.73652	2.1009	1.45138	1.95676	1.04076	1.51107	1.56907	1.61228	2.58135	1.49688	2.60252	2.75123	2.84215	1.62326	1.81878	2.72333	2.77012	1.82485
1.152	2.41679	2.51901	2.79195	1.15398	-0.904157	-0.58828	1.39692	2.04889	1.29298	1.67095	1.73265	2.09738	1.44722	1.9523	1.0357	1.50697	1.56503	1.60827	2.57636	1.49105	2.59756	2.74639	2.83737	1.61754	1.81317	2.71846	2.76533	1.81923
1.153	2.41254	2.51474	2.78799	1.14877	-0.910967	-0.594863	1.39186	2.04428	1.28782	1.66605	1.72877	2.09385	1.44306	1.94785	1.03064	1.50288	1.56098	1.60425	2.57137	1.48521	2.59259	2.74155	2.83259	1.61181	1.80755	2.71359	2.76053	1.81361
1.154	2.4083	2.51047	2.78403	1.14355	-0.917777	-0.601445	1.38681	2.03966	1.28267	1.66114	1.72489	2.09033	1.4389	1.9434	1.02558	1.49878	1.55694	1.60023	2.56638	1.47938	2.58763	2.73671	2.8278	1.60609	1.80193	2.70871	2.75573	1.80798
1.155	2.40405	2.5062	2.78006	1.13834	-0.924586	-0.608026	1.38176	2.03505	1.27752	1.65624	1.72101	2.0868	1.43474	1.93894	1.02053	1.49468	1.5529	1.59621	2.56139	1.47355	2.58266	2.73188	2.82302	1.60036	1.79631	2.70384	2.75093	1.80236
1.156	2.3998	2.50193	2.7761	1.13313	-0.931394	-0.614607	1.3767	2.03044	1.27236	1.65134	1.71713	2.08328	1.43058	1.93449	1.01547	1.49058	1.54885	1.5922	2.5564	1.46771	2.5777	2.72704	2.81824	1.59464	1.79069	2.69897	2.74613	1.79673
1.157	2.39556	2.49766	2.77214	1.12792	-0.938202	-0.621186	1.37165	2.02583	1.26721	1.64643	1.71325	2.07975	1.42642	1.93004	1.01041	1.48649	1.54481	1.58818	2.55142	1.46188	2.57273	2.7222	2.81346	1.58892	1.78507	2.69409	2.74134	1.79111
1.158	2.39131	2.49339	2.76818	1.12271	-0.945008	-0.627765	1.3666	2.02122	1.26206	1.64153	1.70937	2.07623	1.42226	1.92558	1.00535	1.48239	1.54077	1.58416	2.54643	1.45604	2.56777	2.71736	2.80868	1.58319	1.77945	2.68922	2.73654	1.78548
1.159	2.38707	2.48912	2.76422	1.1175	-0.951814	-0.634343	1.36155	2.01661	1.25691	1.63663	1.70549	2.0727	1.4181	1.92113	1.00029	1.47829	1.53672	1.58014	2.54144	1.45021	2.5628	2.71253	2.80389	1.57747	1.77383	2.68435	2.73174	1.77986
1.16	2.38282	2.48485	2.76026	1.11229	-0.958619	-0.64092	1.3565	2.012	1.25176	1.63173	1.70161	2.06918	1.41394	1.91668	0.995231	1.47419	1.53268	1.57613	2.53645	1.44438	2.55784	2.70769	2.79911	1.57174	1.76821	2.67947	2.72694	1.77423
1.161	2.37858	2.48058	2.7563	1.10708	-0.965423	-0.647496	1.35145	2.00739	1.24661	1.62683	1.69773	2.06565	1.40978	1.91223	0.990172	1.4701	1.52864	1.57211	2.53146	1.43854	2.55287	2.70285	2.79433	1.56602	1.76259	2.6746	2.72215	1.76861
1.162	2.37434	2.47632	2.75234	1.10188	-0.972226	-0.654072	1.3464	2.00278	1.24146	1.62193	1.69385	2.06213	1.40562	1.90777	0.985113	1.466	1.52459	1.56809	2.52647	1.43271	2.54791	2.69801	2.78955	1.5603	1.75697	2.66973	2.71735	1.76298
1.163	2.37009	2.47205	2.74838	1.09667	-0.979028	-0.660646	1.34135	1.99817	1.23631	1.61703	1.68998	2.0586	1.40146	1.90332	0.980054	1.4619	1.52055	1.56407	2.52148	1.42688	2.54294	2.69318	2.78477	1.55457	1.75135	2.66485	2.71255	1.75736
1.164	2.36585	2.46778	2.74443	1.09146	-0.985829	-0.66722	1.3363	1.99356	1.23116	1.61213	1.6861	2.05508	1.3973	1.89887	0.974995	1.4578	1.5165	1.56006	2.51649	1.42104	2.53798	2.68834	2.77998	1.54885	1.74573	2.65998	2.70775	1.75173
1.165	2.36161	2.46351	2.74047	1.08626	-0.99263	-0.673793	1.33126	1.98895	1.22601	1.60723	1.68222	2.05155	1.39314	1.89441	0.969936	1.45371	1.51246	1.55604	2.5115	1.41521	2.53301	2.6835	2.7752	1.54312	1.74012	2.65511	2.70295	1.74611
1.166	2.35737	2.45925	2.73651	1.08105	-0.99943	-0.680366	1.32621	1.98435	1.22087	1.60233	1.67834	2.04803	1.38898	1.88996	0.964877	1.44961	1.50842	1.55202	2.50652	1.40938	2.52805	2.67866	2.77042	1.5374	1.7345	2.65023	2.69816	1.74048
1.167	2.35313	2.45498	2.73255	1.07585	-1.00623	-0.686937	1.32116	1.97974	1.21572	1.59743	1.67446	2.0445	1.38482	1.88551	0.959818	1.44551	1.50437	1.548	2.50153	1.40354	2.52308	2.67383	2.76564	1.53168	1.72888	2.64536	2.69336	1.73486
1.168	2.34888	2.45072	2.72859	1.07064	-1.01303	-0.693508	1.31612	1.97513	1.21057	1.59253	1.67058	2.04098	1.38066	1.88106	0.95476	1.44141	1.50033	1.54399	2.49654	1.39771	2.51812	2.66899	2.76086	1.52595	1.72326	2.64049	2.68856	1.72923
1.169	2.34464	2.44645	2.72464	1.06544	-1.01982	-0.700077	1.31107	1.97052	1.20543	1.58764	1.6667	2.03745	1.3765	1.8766	0.949701	1.43732	1.49629	1.53997	2.49155	1.39188	2.51315	2.66415	2.75607	1.52023	1.71764	2.63561	2.68376	1.72361
1.17	2.3404	2.44219	2.72068	1.06023	-1.02662	-0.706647	1.30603	1.96592	1.20028	1.58274	1.66282	2.03393	1.37234	1.87215	0.944642	1.43322	1.49224	1.53595	2.48656	1.38604	2.50819	2.65931	2.75129	1.5145	1.71202	2.63074	2.67896	1.71798
1.171	2.33616	2.43792	2.71673	1.05503	-1.03342	-0.713215	1.30098	1.96131	1.19514	1.57784	1.65894	2.03041	1.36818	1.8677	0.939583	1.42912	1.4882	1.53193	2.48157	1.38021	2.50322	2.65448	2.74651	1.50878	1.7064	2.62587	2.67417	1.71236
1.172	2.33192	2.43366	2.71277	1.04983	-1.04021	-0.719782	1.29594	1.95671	1.18999	1.57295	1.65506	2.02688	1.36402	1.86324	0.934524	1.42502	1.48415	1.52792	2.47658	1.37438	2.49826	2.64964	2.74173	1.50305	1.70078	2.62099	2.66937	1.70673
1.173	2.32769	2.42939	2.70881	1.04463	-1.047	-0.726349	1.2909	1.9521	1.18485	1.56805	1.65119	2.02336	1.35986	1.85879	0.929466	1.42093	1.48011	1.5239	2.47159	1.36854	2.49329	2.6448	2.73694	1.49733	1.69516	2.61612	2.66457	1.70111
1.174	2.32345	2.42513	2.70486	1.03943	-1.0538	-0.732915	1.28585	1.9475	1.17971	1.56316	1.64731	2.01983	1.3557	1.85434	0.924407	1.41683	1.47607	1.51988	2.4666	1.36271	2.48833	2.63996	2.73216	1.49161	1.68954	2.61125	2.65977	1.69548
1.175	2.31921	2.42087	2.7009	1.03423	-1.06059	-0.73948	1.28081	1.9429	1.17456	1.55826	1.64343	2.01631	1.35154	1.84989	0.919348	1.41273	1.47202	1.51586	2.46162	1.35688	2.48336	2.63513	2.72738	1.48588	1.68392	2.60637	2.65498	1.68986
1.176	2.31497	2.4166	2.69695	1.02903	-1.06738	-0.746044	1.27577	1.93829	1.16942	1.55337	1.63955	2.01278	1.34738	1.84543	0.914289	1.40863	1.46798	1.51185	2.45663	1.35104	2.4784	2.63029	2.7226	1.48016	1.6783	2.6015	2.65018	1.68423
1.177	2.31073	2.41234	2.693	1.02383	-1.07417	-0.752608	1.27073	1.93369	1.16428	1.54848	1.63567	2.00926	1.34322	1.84098	0.909231	1.40454	1.46394	1.50783	2.45164	1.34521	2.47343	2.62545	2.71782	1.47443	1.67268	2.59663	2.64538	1.67861
1.178	2.3065	2.40808	2.68904	1.01863	-1.08096	-0.759171	1.26569	1.92909	1.15914	1.54358	1.63179	2.00573	1.33906	1.83653	0.904172	1.40044	1.45989	1.50381	2.44665	1.33938	2.46847	2.62061	2.71303	1.46871	1.66707	2.59175	2.64058	1.67298
1.179	2.30226	2.40382	2.68509	1.01343	-1.08775	-0.765733	1.26065	1.92448	1.154	1.53869	1.62791	2.00221	1.3349	1.83208	0.899113	1.39634	1.45585	1.49979	2.44166	1.33354	2.4635	2.61578	2.70825	1.46299	1.66145	2.58688	2.63578	1.66736
1.18	2.29802	2.39955	2.68114	1.00823	-1.09454	-0.772294	1.25561	1.91988	1.14886	1.5338	1.62403	1.99868	1.33074	1.82762	0.894054	1.39224	1.45181	1.49577	2.43667	1.32771	2.45854	2.61094	2.70347	1.45726	1.65583	2.58201	2.63099	1.66173
1.181	2.29379	2.39529	2.67718	1.00304	-1.10133	-0.778854	1.25057	1.91528	1.14372	1.52891	1.62015	1.99516	1.32658	1.82317	0.888996	1.38815	1.44776	1.49176	2.43168	1.32188	2.45357	2.6061	2.69869	1.45154	1.65021	2.57714	2.62619	1.65611
1.182	2.28955	2.39103	2.67323	0.997842	-1.10811	-0.785414	1.24553	1.91068	1.13858	1.52402	1.61627	1.99163	1.32242	1.81872	0.883937	1.38405	1.44372	1.48774	2.42669	1.31604	2.44861	2.60126	2.69391	1.44581	1.64459	2.57226	2.62139	1.65048
1.183	2.28532	2.38677	2.66928	0.992646	-1.1149	-0.791973	1.24049	1.90608	1.13344	1.51913	1.61239	1.98811	1.31827	1.81427	0.878878	1.37995	1.43967	1.48372	2.42171	1.31021	2.44364	2.59643	2.68912	1.44009	1.63897	2.56739	2.61659	1.64486
1.184	2.28108	2.38251	2.66533	0.987451	-1.12168	-0.798531	1.23545	1.90148	1.12831	1.51424	1.60852	1.98458	1.31411	1.80981	0.87382	1.37585	1.43563	1.4797	2.41672	1.30438	2.43868	2.59159	2.68434	1.43437	1.63335	2.56252	2.6118	1.63923
1.185	2.27685	2.37825	2.66137	0.982256	-1.12847	-0.805088	1.23042	1.89688	1.12317	1.50935	1.60464	1.98106	1.30995	1.80536	0.868761	1.37176	1.43159	1.47569	2.41173	1.29854	2.43371	2.58675	2.67956	1.42864	1.62773	2.55764	2.607	1.63361
1.186	2.27261	2.37399	2.65742	0.977062	-1.13525	-0.811645	1.22538	1.89228	1.11803	1.50446	1.60076	1.97753	1.30579	1.80091	0.863703	1.36766	1.42754	1.47167	2.40674	1.29271	2.42875	2.58191	2.67478	1.42292	1.62211	2.55277	2.6022	1.62798
1.187	2.26838	2.36973	2.65347	0.971869	-1.14204	-0.818201	1.22034	1.88768	1.1129	1.49957	1.59688	1.97401	1.30163	1.79646	0.858644	1.36356	1.4235	1.46765	2.40175	1.28687	2.42378	2.57707	2.67	1.41719	1.61649	2.5479	2.5974	1.62236
1.188	2.26415	2.36547	2.64952	0.966676	-1.14882	-0.824756	1.21531	1.88308	1.10776	1.49468	1.593	1.97049	1.29747	1.792	0.853585	1.35946	1.41946	1.46363	2.39676	1.28104	2.41882	2.57224	2.66521	1.41147	1.61087	2.54302	2.5926	1.61674
1.189	2.25991	2.36121	2.64557	0.961483	-1.1556	-0.83131	1.21027	1.87849	1.10263	1.48979	1.58912	1.96696	1.29331	1.78755	0.848527	1.35537	1.41541	1.45962	2.39177	1.27521	2.41385	2.5674	2.66043	1.40575	1.60525	2.53815	2.58781	1.61111
1.19	2.25568	2.35696	2.64162	0.956291	-1.16238	-0.837864	1.20524	1.87389	1.09749	1.48491	1.58524	1.96344	1.28915	1.7831	0.843468	1.35127	1.41137	1.4556	2.38678	1.26937	2.40889	2.56256	2.65565	1.40002	1.59964	2.53328	2.58301	1.60549
1.191	2.25145	2.3527	2.63767	0.9511	-1.16916	-0.844417	1.20021	1.86929	1.09236	1.48002	1.58136	1.95991	1.28499	1.77865	0.83841	1.34717	1.40732	1.45158	2.38179	1.26354	2.40392	2.55772	2.65087	1.3943	1.59402	2.5284	2.57821	1.59986
1.192	2.24722	2.34844	2.63372	0.945909	-1.17594	-0.850969	1.19517	1.86469	1.08722	1.47514	1.57748	1.95639	1.28083	1.77419	0.833351	1.34307	1.40328	1.44756	2.37681	1.25771	2.39896	2.55289	2.64608	1.38857	1.5884	2.52353	2.57341	1.59424
1.193	2.24299	2.34418	2.62977	0.940719	-1.18272	-0.85752	1.19014	1.8601	1.08209	1.47025	1.5736	1.95286	1.27667	1.76974	0.828293	1.33898	1.39924	1.44355	2.37182	1.25187	2.39399	2.54805	2.6413	1.38285	1.58278	2.51866	2.56861	1.58861
1.194	2.23876	2.33993	2.62583	0.935529	-1.18949	-0.864071	1.18511	1.8555	1.07696	1.46536	1.56973	1.94934	1.27251	1.76529	0.823234	1.33488	1.39519	1.43953	2.36683	1.24604	2.38903	2.54321	2.63652	1.37713	1.57716	2.51378	2.56382	1.58299
1.195	2.23453	2.33567	2.62188	0.93034	-1.19627	-0.870621	1.18007	1.85091	1.07183	1.46048	1.56585	1.94581	1.26835	1.76084	0.818176	1.33078	1.39115	1.43551	2.36184	1.24021	2.38406	2.53837	2.63174	1.3714	1.57154	2.50891	2.55902	1.57736
1.196	2.23029	2.33141	2.61793	0.925151	-1.20305	-0.87717	1.17504	1.84631	1.0667	1.45559	1.56197	1.94229	1.26419	1.75639	0.813117	1.32668	1.38711	1.43149	2.35685	1.23437	2.3791	2.53354	2.62696	1.36568	1.56592	2.50404	2.55422	1.57174
1.197	2.22607	2.32716	2.61398	0.919963	-1.20982	-0.883718	1.17001	1.84172	1.06157	1.45071	1.55809	1.93876	1.26003	1.75193	0.808059	1.32259	1.38306	1.42748	2.35186	1.22854	2.37413	2.5287	2.62217	1.35995	1.5603	2.49916	2.54942	1.56611
1.198	2.22184	2.3229	2.61003	0.914776	-1.21659	-0.890266	1.16498	1.83712	1.05643	1.44583	1.55421	1.93524	1.25587	1.74748	0.803	1.31849	1.37902	1.42346	2.34687	1.22271	2.36917	2.52386	2.61739	1.35423	1.55468	2.49429	2.54463	1.56049
1.199	2.21761	2.31865	2.60609	0.909589	-1.22337	-0.896813	1.15995	1.83253	1.05131	1.44094	1.55033	1.93171	1.25171	1.74303	0.797942	1.31439	1.37498	1.41944	2.34188	1.21687	2.3642	2.51902	2.61261	1.3485	1.54906	2.48942	2.53983	1.55486
1.2	2.21338	2.31439	2.60214	0.904402	-1.23014	-0.903359	1.15492	1.82793	1.04618	1.43606	1.54645	1.92819	1.24755	1.73858	0.792883	1.31029	1.37093	1.41542	2.33689	1.21104	2.35924	2.51419	2.60783	1.34278	1.54344	2.48454	2.53503	1.54924
1.201	2.20915	2.31014	2.59819	0.899216	-1.23691	-0.909905	1.14989	1.82334	1.04105	1.43118	1.54257	1.92466	1.24339	1.73412	0.787825	1.3062	1.36689	1.41141	2.33191	1.20521	2.35427	2.50935	2.60305	1.33706	1.53782	2.47967	2.53023	1.54361
1.202	2.20492	2.30588	2.59425	0.894031	-1.24368	-0.916449	1.14487	1.81875	1.03592	1.4263	1.53869	1.92114	1.23923	1.72967	0.782766	1.3021	1.36284	1.40739	2.32692	1.19937	2.34931	2.50451	2.59826	1.33133	1.5322	2.4748	2.52543	1.53799
1.203	2.20069	2.30163	2.5903	0.888846	-1.25045	-0.922993	1.13984	1.81416	1.03079	1.42142	1.53481	1.91761	1.23507	1.72522	0.777708	1.298	1.3588	1.40337	2.32193	1.19354	2.34434	2.49967	2.59348	1.32561	1.52659	2.46992	2.52064	1.53236
1.204	2.19647	2.29737	2.58636	0.883662	-1.25722	-0.929537	1.13481	1.80956	1.02566	1.41654	1.53093	1.91409	1.23091	1.72077	0.77265	1.2939	1.35476	1.39935	2.31694	1.18771	2.33938	2.49484	2.5887	1.31988	1.52097	2.46505	2.51584	1.52674
1.205	2.19224	2.29312	2.58241	0.878478	-1.26399	-0.936079	1.12978	1.80497	1.02054	1.41166	1.52706	1.91056	1.22675	1.71632	0.767591	1.28981	1.35071	1.39534	2.31195	1.18187	2.33441	2.49	2.58392	1.31416	1.51535	2.46018	2.51104	1.52111
1.206	2.18801	2.28887	2.57847	0.873295	-1.27076	-0.942621	1.12476	1.80038	1.01541	1.40678	1.52318	1.90704	1.22259	1.71186	0.762533	1.28571	1.34667	1.39132	2.30696	1.17604	2.32945	2.48516	2.57914	1.30844	1.50973	2.4553	2.50624	1.51549
1.207	2.18379	2.28462	2.57452	0.868112	-1.27753	-0.949162	1.11973	1.79579	1.01028	1.4019	1.5193	1.90352	1.21843	1.70741	0.757474	1.28161	1.34263	1.3873	2.30197	1.17021	2.32448	2.48032	2.57435	1.30271	1.50411	2.45043	2.50145	1.50986
1.208	2.17956	2.28036	2.57058	0.86293	-1.2843	-0.955703	1.11471	1.7912	1.00516	1.39702	1.51542	1.89999	1.21427	1.70296	0.752416	1.27751	1.33858	1.38328	2.29698	1.16437	2.31952	2.47549	2.56957	1.29699	1.49849	2.44556	2.49665	1.50424
1.209	2.17534	2.27611	2.56663	0.857748	-1.29106	-0.962242	1.10968	1.78661	1.00003	1.39214	1.51154	1.89647	1.21011	1.69851	0.747358	1.27342	1.33454	1.37926	2.29199	1.15854	2.31455	2.47065	2.56479	1.29126	1.49287	2.44068	2.49185	1.49861
1.21	2.17111	2.27186	2.56269	0.852567	-1.29783	-0.968781	1.10466	1.78202	0.99491	1.38726	1.50766	1.89294	1.20595	1.69406	0.742299	1.26932	1.33049	1.37525	2.28701	1.15271	2.30959	2.46581	2.56001	1.28554	1.48725	2.43581	2.48705	1.49299
1.211	2.16689	2.26761	2.55875	0.847386	-1.30459	-0.97532	1.09963	1.77743	0.989787	1.38238	1.50378	1.88942	1.20179	1.68961	0.737241	1.26522	1.32645	1.37123	2.28202	1.14687	2.30463	2.46097	2.55522	1.27982	1.48163	2.43094	2.48225	1.48736
1.212	2.16266	2.26336	2.5548	0.842206	-1.31136	-0.981857	1.09461	1.77284	0.984663	1.37751	1.4999	1.88589	1.19763	1.68515	0.732183	1.26112	1.32241	1.36721	2.27703	1.14104	2.29966	2.45614	2.55044	1.27409	1.47601	2.42606	2.47746	1.48174
1.213	2.15844	2.25911	2.55086	0.837026	-1.31812	-0.988394	1.08959	1.76825	0.97954	1.37263	1.49602	1.88237	1.19347	1.6807	0.727124	1.25703	1.31836	1.36319	2.27204	1.13521	2.2947	2.4513	2.54566	1.26837	1.47039	2.42119	2.47266	1.47611
1.214	2.15422	2.25486	2.54692	0.831847	-1.32488	-0.99493	1.08456	1.76367	0.974418	1.36775	1.49214	1.87884	1.18931	1.67625	0.722066	1.25293	1.31432	1.35918	2.26705	1.12937	2.28973	2.44646	2.54088	1.26264	1.46477	2.41632	2.46786	1.47049
1.215	2.14999	2.25061	2.54298	0.826669	-1.33164	-1.00147	1.07954	1.75908	0.969296	1.36288	1.48827	1.87532	1.18515	1.6718	0.717008	1.24883	1.31028	1.35516	2.26206	1.12354	2.28477	2.44162	2.5361	1.25692	1.45916	2.41144	2.46306	1.46486
1.216	2.14577	2.24636	2.53904	0.821491	-1.3384	-1.008	1.07452	1.75449	0.964175	1.358	1.48439	1.87179	1.18099	1.66735	0.71195	1.24473	1.30623	1.35114	2.25707	1.11771	2.2798	2.43679	2.53131	1.2512	1.45354	2.40657	2.45826	1.45924
1.217	2.14155	2.24211	2.53509	0.816313	-1.34516	-1.01453	1.0695	1.7499	0.959054	1.35313	1.48051	1.86827	1.17683	1.66289	0.706891	1.24063	1.30219	1.34712	2.25208	1.11187	2.27484	2.43195	2.52653	1.24547	1.44792	2.4017	2.45347	1.45361
1.218	2.13733	2.23786	2.53115	0.811136	-1.35192	-1.02107	1.06448	1.74532	0.953934	1.34825	1.47663	1.86474	1.17267	1.65844	0.701833	1.23654	1.29815	1.34311	2.24709	1.10604	2.26987	2.42711	2.52175	1.23975	1.4423	2.39682	2.44867	1.44799
1.219	2.1331	2.23361	2.52721	0.805959	-1.35868	-1.0276	1.05946	1.74073	0.948814	1.34338	1.47275	1.86122	1.16851	1.65399	0.696775	1.23244	1.2941	1.33909	2.24211	1.1002	2.26491	2.42227	2.51697	1.23402	1.43668	2.39195	2.44387	1.44236
1.22	2.12888	2.22936	2.52327	0.800783	-1.36544	-1.03413	1.05444	1.73615	0.943695	1.3385	1.46887	1.85769	1.16435	1.64954	0.691717	1.22834	1.29006	1.33507	2.23712	1.09437	2.25994	2.41744	2.51219	1.2283	1.43106	2.38708	2.43907	1.43674
1.221	2.12466	2.22511	2.51933	0.795608	-1.3722	-1.04066	1.04942	1.73156	0.938576	1.33363	1.46499	1.85417	1.16019	1.64509	0.686658	1.22424	1.28601	1.33105	2.23213	1.08854	2.25498	2.4126	2.5074	1.22257	1.42544	2.3822	2.43428	1.43112
1.222	2.12044	2.22086	2.51539	0.790433	-1.37895	-1.04719	1.0444	1.72697	0.933457	1.32876	1.46111	1.85064	1.15604	1.64064	0.6816	1.22015	1.28197	1.32704	2.22714	1.0827	2.25001	2.40776	2.50262	1.21685	1.41982	2.37733	2.42948	1.42549
1.223	2.11622	2.21662	2.51145	0.785258	-1.38571	-1.05372	1.03938	1.72239	0.928339	1.32389	1.45723	1.84712	1.15188	1.63618	0.676542	1.21605	1.27793	1.32302	2.22215	1.07687	2.24505	2.40292	2.49784	1.21113	1.4142	2.37246	2.42468	1.41987
1.224	2.112	2.21237	2.50751	0.780084	-1.39246	-1.06025	1.03436	1.71781	0.923222	1.31901	1.45335	1.84359	1.14772	1.63173	0.671484	1.21195	1.27388	1.319	2.21716	1.07104	2.24008	2.39809	2.49306	1.2054	1.40858	2.36758	2.41988	1.41424
1.225	2.10778	2.20812	2.50357	0.774911	-1.39922	-1.06678	1.02935	1.71322	0.918105	1.31414	1.44947	1.84007	1.14356	1.62728	0.666426	1.20785	1.26984	1.31498	2.21217	1.0652	2.23512	2.39325	2.48828	1.19968	1.40296	2.36271	2.41508	1.40862
1.226	2.10356	2.20387	2.49963	0.769737	-1.40597	-1.07331	1.02433	1.70864	0.912988	1.30927	1.4456	1.83655	1.1394	1.62283	0.661367	1.20376	1.2658	1.31097	2.20718	1.05937	2.23015	2.38841	2.48349	1.19395	1.39734	2.35784	2.41029	1.40299
1.227	2.09934	2.19963	2.4957	0.764565	-1.41273	-1.07984	1.01931	1.70406	0.907872	1.3044	1.44172	1.83302	1.13524	1.61838	0.656309	1.19966	1.26175	1.30695	2.20219	1.05354	2.22519	2.38357	2.47871	1.18823	1.39172	2.35297	2.40549	1.39737
1.228	2.09513	2.19538	2.49176	0.759393	-1.41948	-1.08636	1.0143	1.69947	0.902757	1.29953	1.43784	1.8295	1.13108	1.61393	0.651251	1.19556	1.25771	1.30293	2.19721	1.0477	2.22022	2.37874	2.47393	1.18251	1.38611	2.34809	2.40069	1.39174
1.229	2.09091	2.19114	2.48782	0.754221	-1.42623	-1.09289	1.00928	1.69489	0.897642	1.29466	1.43396	1.82597	1.12692	1.60948	0.646193	1.19146	1.25366	1.29891	2.19222	1.04187	2.21526	2.3739	2.46915	1.17678	1.38049	2.34322	2.39589	1.38612
1.23	2.08669	2.18689	2.48388	0.74905	-1.43298	-1.09942	1.00427	1.69031	0.892527	1.28979	1.43008	1.82245	1.12276	1.60502	0.641135	1.18737	1.24962	1.2949	2.18723	1.03604	2.21029	2.36906	2.46436	1.17106	1.37487	2.33835	2.3911	1.38049
1.231	2.08247	2.18265	2.47995	0.74388	-1.43973	-1.10594	0.999252	1.68573	0.887413	1.28492	1.4262	1.81892	1.1186	1.60057	0.636077	1.18327	1.24558	1.29088	2.18224	1.0302	2.20533	2.36422	2.45958	1.16533	1.36925	2.33347	2.3863	1.37487
1.232	2.07826	2.1784	2.47601	0.73871	-1.44648	-1.11246	0.994238	1.68115	0.882299	1.28005	1.42232	1.8154	1.11444	1.59612	0.631019	1.17917	1.24153	1.28686	2.17725	1.02437	2.20036	2.35939	2.4548	1.15961	1.36363	2.3286	2.3815	1.36924
1.233	2.07404	2.17416	2.47207	0.73354	-1.45323	-1.11899	0.989224	1.67656	0.877186	1.27518	1.41844	1.81187	1.11028	1.59167	0.625961	1.17507	1.23749	1.28284	2.17226	1.01854	2.1954	2.35455	2.45002	1.15389	1.35801	2.32373	2.3767	1.36362
1.234	2.06982	2.16991	2.46814	0.728371	-1.45998	-1.12551	0.984211	1.67198	0.872073	1.27032	1.41456	1.80835	1.10612	1.58722	0.620903	1.17098	1.23345	1.27883	2.16727	1.0127	2.19043	2.34971	2.44524	1.14816	1.35239	2.31885	2.3719	1.35799
1.235	2.06561	2.16567	2.4642	0.723202	-1.46673	-1.13203	0.979198	1.6674	0.866961	1.26545	1.41068	1.80482	1.10196	1.58277	0.615844	1.16688	1.2294	1.27481	2.16228	1.00687	2.18547	2.34487	2.44045	1.14244	1.34677	2.31398	2.36711	1.35237
1.236	2.06139	2.16142	2.46026	0.718034	-1.47347	-1.13855	0.974186	1.66282	0.861849	1.26058	1.4068	1.8013	1.0978	1.57832	0.610786	1.16278	1.22536	1.27079	2.15729	1.00104	2.1805	2.34004	2.43567	1.13671	1.34115	2.30911	2.36231	1.34674
1.237	2.05718	2.15718	2.45633	0.712867	-1.48022	-1.14507	0.969174	1.65824	0.856738	1.25572	1.40293	1.79777	1.09364	1.57386	0.605728	1.15868	1.22131	1.26677	2.15231	0.995203	2.17554	2.3352	2.43089	1.13099	1.33553	2.30423	2.35751	1.34112
1.238	2.05296	2.15294	2.45239	0.707699	-1.48696	-1.15159	0.964163	1.65367	0.851627	1.25085	1.39905	1.79425	1.08948	1.56941	0.60067	1.15459	1.21727	1.26275	2.14732	0.989369	2.17057	2.33036	2.42611	1.12527	1.32991	2.29936	2.35271	1.33549
1.239	2.04875	2.1487	2.44846	0.702533	-1.49371	-1.15811	0.959152	1.64909	0.846517	1.24598	1.39517	1.79072	1.08532	1.56496	0.595612	1.15049	1.21323	1.25874	2.14233	0.983536	2.16561	2.32552	2.42133	1.11954	1.32429	2.29449	2.34791	1.32987
1.24	2.04453	2.14445	2.44452	0.697366	-1.50045	-1.16463	0.954141	1.64451	0.841407	1.24112	1.39129	1.7872	1.08116	1.56051	0.590554	1.14639	1.20918	1.25472	2.13734	0.977702	2.16064	2.32069	2.41654	1.11382	1.31867	2.28961	2.34312	1.32424
1.241	2.04032	2.14021	2.44059	0.692201	-1.5072	-1.17115	0.949131	1.63993	0.836297	1.23625	1.38741	1.78367	1.077	1.55606	0.585496	1.14229	1.20514	1.2507	2.13235	0.971869	2.15568	2.31585	2.41176	1.10809	1.31306	2.28474	2.33832	1.31862
1.242	2.03611	2.13597	2.43666	0.687036	-1.51394	-1.17767	0.944122	1.63535	0.831188	1.23139	1.38353	1.78015	1.07284	1.55161	0.580438	1.1382	1.2011	1.24668	2.12736	0.966036	2.15071	2.31101	2.40698	1.10237	1.30744	2.27987	2.33352	1.31299
1.243	2.03189	2.13173	2.43272	0.681871	-1.52068	-1.18418	0.939112	1.63078	0.82608	1.22653	1.37965	1.77663	1.06868	1.54716	0.57538	1.1341	1.19705	1.24267	2.12237	0.960202	2.14575	2.30617	2.4022	1.09664	1.30182	2.27499	2.32872	1.30737
1.244	2.02768	2.12749	2.42879	0.676706	-1.52742	-1.1907	0.934104	1.6262	0.820972	1.22166	1.37577	1.7731	1.06452	1.5427	0.570322	1.13	1.19301	1.23865	2.11738	0.954369	2.14078	2.30134	2.39742	1.09092	1.2962	2.27012	2.32393	1.30174
1.245	2.02347	2.12325	2.42486	0.671543	-1.53416	-1.19721	0.929095	1.62162	0.815864	1.2168	1.37189	1.76958	1.06036	1.53825	0.565264	1.1259	1.18897	1.23463	2.1124	0.948535	2.13582	2.2965	2.39263	1.0852	1.29058	2.26525	2.31913	1.29612
1.246	2.01925	2.119	2.42092	0.666379	-1.5409	-1.20373	0.924088	1.61705	0.810757	1.21194	1.36801	1.76605	1.0562	1.5338	0.560206	1.12181	1.18492	1.23061	2.10741	0.942702	2.13085	2.29166	2.38785	1.07947	1.28496	2.26037	2.31433	1.29049
1.247	2.01504	2.11476	2.41699	0.661216	-1.54764	-1.21024	0.91908	1.61247	0.80565	1.20707	1.36414	1.76253	1.05204	1.52935	0.555148	1.11771	1.18088	1.2266	2.10242	0.936868	2.12589	2.28682	2.38307	1.07375	1.27934	2.2555	2.30953	1.28487
1.248	2.01083	2.11052	2.41306	0.656054	-1.55438	-1.21676	0.914073	1.6079	0.800544	1.20221	1.36026	1.759	1.04788	1.5249	0.55009	1.11361	1.17683	1.22258	2.09743	0.931035	2.12092	2.28199	2.37829	1.06802	1.27372	2.25063	2.30473	1.27924
1.249	2.00662	2.10628	2.40913	0.650892	-1.56112	-1.22327	0.909067	1.60332	0.795438	1.19735	1.35638	1.75548	1.04372	1.52045	0.545033	1.10951	1.17279	1.21856	2.09244	0.925201	2.11596	2.27715	2.3735	1.0623	1.2681	2.24575	2.29994	1.27362
1.25	2.00241	2.10205	2.4052	0.645731	-1.56786	-1.22978	0.904061	1.59875	0.790332	1.19249	1.3525	1.75195	1.03956	1.516	0.539975	1.10542	1.16875	1.21454	2.08745	0.919368	2.11099	2.27231	2.36872	1.05658	1.26248	2.24088	2.29514	1.26799
1.251	1.9982	2.09781	2.40126	0.64057	-1.5746	-1.23629	0.899055	1.59417	0.785227	1.18763	1.34862	1.74843	1.0354	1.51155	0.534917	1.10132	1.1647	1.21053	2.08246	0.913535	2.10603	2.26747	2.36394	1.05085	1.25686	2.23601	2.29034	1.26237
1.252	1.99399	2.09357	2.39733	0.635409	-1.58133	-1.2428	0.89405	1.5896	0.780123	1.18277	1.34474	1.7449	1.03124	1.5071	0.529859	1.09722	1.16066	1.20651	2.07747	0.907701	2.10106	2.26264	2.35916	1.04513	1.25124	2.23113	2.28554	1.25674
1.253	1.98978	2.08933	2.3934	0.630249	-1.58807	-1.24931	0.889045	1.58502	0.775019	1.17791	1.34086	1.74138	1.02708	1.50265	0.524801	1.09312	1.15662	1.20249	2.07248	0.901868	2.0961	2.2578	2.35438	1.0394	1.24563	2.22626	2.28075	1.25112
1.254	1.98557	2.08509	2.38947	0.625089	-1.5948	-1.25582	0.884041	1.58045	0.769915	1.17305	1.33698	1.73785	1.02292	1.49819	0.519743	1.08903	1.15257	1.19847	2.0675	0.896034	2.09113	2.25296	2.34959	1.03368	1.24001	2.22139	2.27595	1.24549
1.255	1.98136	2.08085	2.38554	0.61993	-1.60154	-1.26233	0.879037	1.57588	0.764812	1.16819	1.3331	1.73433	1.01876	1.49374	0.514685	1.08493	1.14853	1.19446	2.06251	0.890201	2.08617	2.24812	2.34481	1.02796	1.23439	2.21651	2.27115	1.23987
1.256	1.97715	2.07662	2.38161	0.614772	-1.60827	-1.26884	0.874034	1.5713	0.759709	1.16333	1.32922	1.7308	1.0146	1.48929	0.509627	1.08083	1.14448	1.19044	2.05752	0.884367	2.0812	2.24329	2.34003	1.02223	1.22877	2.21164	2.26635	1.23425
1.257	1.97294	2.07238	2.37768	0.609613	-1.615	-1.27535	0.869031	1.56673	0.754607	1.15847	1.32534	1.72728	1.01044	1.48484	0.504569	1.07673	1.14044	1.18642	2.05253	0.878534	2.07624	2.23845	2.33525	1.01651	1.22315	2.20677	2.26155	1.22862
1.258	1.96873	2.06814	2.37375	0.604455	-1.62174	-1.28186	0.864028	1.56216	0.749505	1.15361	1.32147	1.72375	1.00628	1.48039	0.499512	1.07264	1.1364	1.1824	2.04754	0.8727	2.07127	2.23361	2.33047	1.01078	1.21753	2.20189	2.25676	1.223
1.259	1.96453	2.0639	2.36982	0.599298	-1.62847	-1.28836	0.859026	1.55759	0.744404	1.14876	1.31759	1.72023	1.00212	1.47594	0.494454	1.06854	1.13235	1.17839	2.04255	0.866867	2.06631	2.22877	2.32568	1.00506	1.21191	2.19702	2.25196	1.21737
1.26	1.96032	2.05967	2.3659	0.594141	-1.6352	-1.29487	0.854024	1.55302	0.739303	1.1439	1.31371	1.7167	0.997965	1.47149	0.489396	1.06444	1.12831	1.17437	2.03756	0.861034	2.06134	2.22394	2.3209	0.999335	1.20629	2.19215	2.24716	1.21175
1.261	1.95611	2.05543	2.36197	0.588985	-1.64193	-1.30137	0.849023	1.54845	0.734202	1.13904	1.30983	1.71318	0.993805	1.46704	0.484338	1.06034	1.12427	1.17035	2.03257	0.8552	2.05638	2.2191	2.31612	0.993611	1.20067	2.18727	2.24236	1.20612
1.262	1.95191	2.0512	2.35804	0.583829	-1.64866	-1.30788	0.844022	1.54388	0.729102	1.13419	1.30595	1.70966	0.989646	1.46259	0.47928	1.05625	1.12022	1.16633	2.02758	0.849367	2.05141	2.21426	2.31134	0.987887	1.19505	2.1824	2.23756	1.2005
1.263	1.9477	2.04696	2.35411	0.578673	-1.65539	-1.31438	0.839021	1.53931	0.724002	1.12933	1.30207	1.70613	0.985486	1.45814	0.474222	1.05215	1.11618	1.16232	2.0226	0.843533	2.04645	2.20942	2.30656	0.982163	1.18943	2.17753	2.23277	1.19487
1.264	1.94349	2.04273	2.35018	0.573518	-1.66212	-1.32089	0.834021	1.53474	0.718903	1.12447	1.29819	1.70261	0.981326	1.45369	0.469165	1.04805	1.11214	1.1583	2.01761	0.8377	2.04148	2.20459	2.30177	0.976439	1.18381	2.17265	2.22797	1.18925
1.265	1.93929	2.03849	2.34626	0.568364	-1.66885	-1.32739	0.829022	1.53017	0.713804	1.11962	1.29431	1.69908	0.977166	1.44923	0.464107	1.04395	1.10809	1.15428	2.01262	0.831866	2.03652	2.19975	2.29699	0.970715	1.17819	2.16778	2.22317	1.18362
1.266	1.93508	2.03426	2.34233	0.56321	-1.67557	-1.33389	0.824023	1.5256	0.708706	1.11476	1.29043	1.69556	0.973007	1.44478	0.459049	1.03986	1.10405	1.15026	2.00763	0.826033	2.03155	2.19491	2.29221	0.964991	1.17258	2.16291	2.21837	1.178
1.267	1.93088	2.03002	2.3384	0.558056	-1.6823	-1.34039	0.819024	1.52103	0.703608	1.10991	1.28655	1.69203	0.968847	1.44033	0.453991	1.03576	1.1	1.14624	2.00264	0.820199	2.02659	2.19007	2.28743	0.959267	1.16696	2.15803	2.21358	1.17237
1.268	1.92667	2.02579	2.33447	0.552903	-1.68903	-1.34689	0.814025	1.51646	0.698511	1.10506	1.28268	1.68851	0.964687	1.43588	0.448934	1.03166	1.09596	1.14223	1.99765	0.814366	2.02162	2.18524	2.28264	0.953542	1.16134	2.15316	2.20878	1.16675
1.269	1.92247	2.02155	2.33055	0.54775	-1.69575	-1.35339	0.809027	1.51189	0.693413	1.1002	1.2788	1.68498	0.960528	1.43143	0.443876	1.02756	1.09192	1.13821	1.99266	0.808533	2.01666	2.1804	2.27786	0.947818	1.15572	2.14829	2.20398	1.16112
1.27	1.91826	2.01732	2.32662	0.542597	-1.70248	-1.35989	0.80403	1.50733	0.688317	1.09535	1.27492	1.68146	0.956368	1.42698	0.438818	1.02347	1.08787	1.13419	1.98767	0.802699	2.01169	2.17556	2.27308	0.942094	1.1501	2.14341	2.19918	1.1555
1.271	1.91406	2.01309	2.3227	0.537445	-1.7092	-1.36639	0.799033	1.50276	0.68322	1.0905	1.27104	1.67793	0.952208	1.42253	0.43376	1.01937	1.08383	1.13017	1.98268	0.796866	2.00673	2.17072	2.2683	0.93637	1.14448	2.13854	2.19438	1.14987
1.272	1.90986	2.00885	2.31877	0.532294	-1.71592	-1.37289	0.794036	1.49819	0.678125	1.08564	1.26716	1.67441	0.948048	1.41808	0.428703	1.01527	1.07979	1.12616	1.9777	0.791032	2.00176	2.16589	2.26352	0.930646	1.13886	2.13367	2.18959	1.14425
1.273	1.90565	2.00462	2.31485	0.527143	-1.72265	-1.37939	0.78904	1.49362	0.673029	1.08079	1.26328	1.67088	0.943889	1.41363	0.423645	1.01117	1.07574	1.12214	1.97271	0.785199	1.9968	2.16105	2.25873	0.924922	1.13324	2.1288	2.18479	1.13862
1.274	1.90145	2.00039	2.31092	0.521992	-1.72937	-1.38589	0.784044	1.48906	0.667934	1.07594	1.2594	1.66736	0.939729	1.40918	0.418587	1.00708	1.0717	1.11812	1.96772	0.779365	1.99183	2.15621	2.25395	0.919198	1.12762	2.12392	2.17999	1.133
1.275	1.89725	1.99616	2.307	0.516842	-1.73609	-1.39239	0.779048	1.48449	0.66284	1.07109	1.25552	1.66383	0.935569	1.40473	0.41353	1.00298	1.06765	1.1141	1.96273	0.773532	1.98687	2.15137	2.24917	0.913474	1.122	2.11905	2.17519	1.12737
1.276	1.89304	1.99192	2.30307	0.511692	-1.74281	-1.39888	0.774053	1.47993	0.657746	1.06624	1.25164	1.66031	0.931409	1.40028	0.408472	0.99888	1.06361	1.11009	1.95774	0.767698	1.9819	2.14654	2.24439	0.90775	1.11638	2.11418	2.1704	1.12175
1.277	1.88884	1.98769	2.29915	0.506543	-1.74953	-1.40538	0.769059	1.47536	0.652652	1.06139	1.24776	1.65678	0.92725	1.39583	0.403414	0.994783	1.05957	1.10607	1.95275	0.761865	1.97694	2.1417	2.23961	0.902026	1.11076	2.1093	2.1656	1.11612
1.278	1.88464	1.98346	2.29522	0.501394	-1.75625	-1.41187	0.764064	1.4708	0.647558	1.05654	1.24388	1.65326	0.92309	1.39138	0.398357	0.990685	1.05552	1.10205	1.94776	0.756032	1.97197	2.13686	2.23482	0.896302	1.10515	2.10443	2.1608	1.1105
1.279	1.88044	1.97923	2.2913	0.496245	-1.76297	-1.41837	0.759071	1.46623	0.642466	1.05169	1.24001	1.64974	0.91893	1.38693	0.393299	0.986587	1.05148	1.09803	1.94277	0.750198	1.96701	2.13202	2.23004	0.890578	1.09953	2.09956	2.156	1.10487
1.28	1.87624	1.975	2.28738	0.491097	-1.76969	-1.42486	0.754077	1.46167	0.637373	1.04684	1.23613	1.64621	0.91477	1.38247	0.388241	0.98249	1.04744	1.09402	1.93778	0.744365	1.96204	2.12719	2.22526	0.884853	1.09391	2.09468	2.1512	1.09925
1.281	1.87204	1.97077	2.28345	0.48595	-1.77641	-1.43136	0.749084	1.4571	0.632281	1.04199	1.23225	1.64269	0.910611	1.37802	0.383184	0.978392	1.04339	1.09	1.9328	0.738531	1.95708	2.12235	2.22048	0.879129	1.08829	2.08981	2.14641	1.09362
1.282	1.86784	1.96654	2.27953	0.480802	-1.78313	-1.43785	0.744091	1.45254	0.627189	1.03714	1.22837	1.63916	0.906451	1.37357	0.378126	0.974295	1.03935	1.08598	1.92781	0.732698	1.95211	2.11751	2.2157	0.873405	1.08267	2.08494	2.14161	1.088
1.283	1.86364	1.96231	2.27561	0.475656	-1.78985	-1.44434	0.739099	1.44798	0.622098	1.03229	1.22449	1.63564	0.902291	1.36912	0.373068	0.970197	1.03531	1.08196	1.92282	0.726864	1.94715	2.11267	2.21091	0.867681	1.07705	2.08006	2.13681	1.08237
1.284	1.85944	1.95808	2.27169	0.470509	-1.79656	-1.45083	0.734107	1.44341	0.617007	1.02744	1.22061	1.63211	0.898131	1.36467	0.368011	0.9661	1.03126	1.07795	1.91783	0.721031	1.94218	2.10784	2.20613	0.861957	1.07143	2.07519	2.13201	1.07675
1.285	1.85524	1.95385	2.26777	0.465363	-1.80328	-1.45732	0.729116	1.43885	0.611917	1.02259	1.21673	1.62859	0.893972	1.36022	0.362953	0.962002	1.02722	1.07393	1.91284	0.715197	1.93722	2.103	2.20135	0.856233	1.06581	2.07032	2.12721	1.07112
1.286	1.85104	1.94962	2.26384	0.460218	-1.80999	-1.46381	0.724125	1.43429	0.606827	1.01775	1.21285	1.62506	0.889812	1.35577	0.357896	0.957905	1.02317	1.06991	1.90785	0.709364	1.93225	2.09816	2.19657	0.850509	1.06019	2.06544	2.12242	1.0655
1.287	1.84684	1.94539	2.25992	0.455073	-1.81671	-1.4703	0.719134	1.42973	0.601737	1.0129	1.20897	1.62154	0.885652	1.35132	0.352838	0.953807	1.01913	1.06589	1.90286	0.703531	1.92729	2.09332	2.19178	0.844785	1.05457	2.06057	2.11762	1.05987
1.288	1.84264	1.94116	2.256	0.449928	-1.82342	-1.47679	0.714144	1.42516	0.596648	1.00805	1.20509	1.61801	0.881493	1.34687	0.34778	0.94971	1.01509	1.06188	1.89787	0.697697	1.92232	2.08849	2.187	0.839061	1.04895	2.0557	2.11282	1.05425
1.289	1.83844	1.93694	2.25208	0.444784	-1.83014	-1.48328	0.709154	1.4206	0.591559	1.00321	1.20122	1.61449	0.877333	1.34242	0.342723	0.945612	1.01104	1.05786	1.89288	0.691864	1.91736	2.08365	2.18222	0.833337	1.04333	2.05082	2.10802	1.04863
1.29	1.83424	1.93271	2.24816	0.43964	-1.83685	-1.48977	0.704164	1.41604	0.586471	0.998362	1.19734	1.61096	0.873173	1.33797	0.337665	0.941515	1.007	1.05384	1.8879	0.68603	1.91239	2.07881	2.17744	0.827613	1.03771	2.04595	2.10323	1.043
1.291	1.83005	1.92848	2.24424	0.434497	-1.84356	-1.49626	0.699175	1.41148	0.581383	0.993517	1.19346	1.60744	0.869013	1.33352	0.332608	0.937417	1.00296	1.04982	1.88291	0.680197	1.90743	2.07397	2.17266	0.821888	1.0321	2.04108	2.09843	1.03738
1.292	1.82585	1.92425	2.24032	0.429354	-1.85027	-1.50275	0.694187	1.40692	0.576295	0.988672	1.18958	1.60391	0.864854	1.32907	0.32755	0.933319	0.998912	1.04581	1.87792	0.674363	1.90246	2.06914	2.16787	0.816164	1.02648	2.0362	2.09363	1.03175
1.293	1.82165	1.92003	2.2364	0.424211	-1.85698	-1.50923	0.689198	1.40236	0.571208	0.983827	1.1857	1.60039	0.860694	1.32462	0.322493	0.929222	0.994869	1.04179	1.87293	0.66853	1.8975	2.0643	2.16309	0.81044	1.02086	2.03133	2.08883	1.02613
1.294	1.81746	1.9158	2.23248	0.419069	-1.8637	-1.51572	0.68421	1.3978	0.566121	0.978982	1.18182	1.59686	0.856534	1.32017	0.317435	0.925124	0.990825	1.03777	1.86794	0.662696	1.89253	2.05946	2.15831	0.804716	1.01524	2.02646	2.08403	1.0205
1.295	1.81326	1.91157	2.22856	0.413927	-1.87041	-1.5222	0.679223	1.39324	0.561035	0.974138	1.17794	1.59334	0.852374	1.31572	0.312378	0.921027	0.986781	1.03375	1.86295	0.656863	1.88757	2.05462	2.15353	0.798992	1.00962	2.02158	2.07924	1.01488
1.296	1.80906	1.90735	2.22464	0.408786	-1.87712	-1.52869	0.674236	1.38868	0.555948	0.969295	1.17406	1.58981	0.848215	1.31127	0.30732	0.916929	0.982738	1.02973	1.85796	0.65103	1.8826	2.04979	2.14875	0.793268	1.004	2.01671	2.07444	1.00925
1.297	1.80487	1.90312	2.22072	0.403645	-1.88382	-1.53517	0.669249	1.38412	0.550863	0.964451	1.17018	1.58629	0.844055	1.30682	0.302263	0.912832	0.978694	1.02572	1.85297	0.645196	1.87764	2.04495	2.14396	0.787544	0.99838	2.01184	2.06964	1.00363
1.298	1.80067	1.8989	2.2168	0.398504	-1.89053	-1.54166	0.664263	1.37957	0.545778	0.959609	1.1663	1.58277	0.839895	1.30237	0.297205	0.908734	0.97465	1.0217	1.84798	0.639363	1.87268	2.04011	2.13918	0.78182	0.992761	2.00696	2.06484	0.998001
1.299	1.79648	1.89467	2.21289	0.393364	-1.89724	-1.54814	0.659277	1.37501	0.540693	0.954766	1.16242	1.57924	0.835735	1.29792	0.292148	0.904637	0.970607	1.01768	1.843	0.633529	1.86771	2.03527	2.1344	0.776096	0.987142	2.00209	2.06005	0.992377
1.3	1.79228	1.89044	2.20897	0.388224	-1.90395	-1.55462	0.654291	1.37045	0.535608	0.949924	1.15855	1.57572	0.831576	1.29347	0.28709	0.900539	0.966563	1.01366	1.83801	0.627696	1.86275	2.03044	2.12962	0.770372	0.981523	1.99722	2.05525	0.986752
1.301	1.78809	1.88622	2.20505	0.383085	-1.91066	-1.56111	0.649306	1.36589	0.530524	0.945082	1.15467	1.57219	0.827416	1.28902	0.282033	0.896442	0.962519	1.00965	1.83302	0.621862	1.85778	2.0256	2.12484	0.764648	0.975903	1.99234	2.05045	0.981127
1.302	1.78389	1.882	2.20113	0.377946	-1.91736	-1.56759	0.644321	1.36134	0.525441	0.94024	1.15079	1.56867	0.823256	1.28457	0.276975	0.892344	0.958475	1.00563	1.82803	0.616029	1.85282	2.02076	2.12005	0.758924	0.970284	1.98747	2.04565	0.975502
1.303	1.7797	1.87777	2.19722	0.372807	-1.92407	-1.57407	0.639336	1.35678	0.520357	0.935399	1.14691	1.56514	0.819097	1.28012	0.271918	0.888247	0.954432	1.00161	1.82304	0.610196	1.84785	2.01592	2.11527	0.753199	0.964665	1.9826	2.04085	0.969877
1.304	1.7755	1.87355	2.1933	0.367669	-1.93077	-1.58055	0.634352	1.35222	0.515274	0.930558	1.14303	1.56162	0.814937	1.27567	0.26686	0.884149	0.950388	0.997594	1.81805	0.604362	1.84289	2.01109	2.11049	0.747475	0.959046	1.97772	2.03606	0.964252
1.305	1.77131	1.86932	2.18938	0.362531	-1.93748	-1.58703	0.629368	1.34767	0.510192	0.925718	1.13915	1.55809	0.810777	1.27122	0.261803	0.880051	0.946344	0.993577	1.81306	0.598529	1.83792	2.00625	2.10571	0.741751	0.953427	1.97285	2.03126	0.958628
1.306	1.76712	1.8651	2.18547	0.357394	-1.94418	-1.59351	0.624385	1.34311	0.50511	0.920878	1.13527	1.55457	0.806617	1.26677	0.256745	0.875954	0.942301	0.989559	1.80807	0.592695	1.83296	2.00141	2.10092	0.736027	0.947807	1.96798	2.02646	0.953003
1.307	1.76292	1.86088	2.18155	0.352257	-1.95089	-1.59999	0.619402	1.33855	0.500028	0.916038	1.13139	1.55104	0.802458	1.26232	0.251688	0.871856	0.938257	0.985542	1.80309	0.586862	1.82799	1.99657	2.09614	0.730303	0.942188	1.9631	2.02166	0.947378
1.308	1.75873	1.85665	2.17763	0.347121	-1.95759	-1.60647	0.61442	1.334	0.494947	0.911199	1.12751	1.54752	0.798298	1.25787	0.24663	0.867759	0.934213	0.981524	1.7981	0.581028	1.82303	1.99174	2.09136	0.724579	0.936569	1.95823	2.01687	0.941753
1.309	1.75454	1.85243	2.17372	0.341984	-1.96429	-1.61295	0.609437	1.32944	0.489866	0.906359	1.12363	1.54399	0.794138	1.25342	0.241573	0.863661	0.93017	0.977506	1.79311	0.575195	1.81806	1.9869	2.08658	0.718855	0.93095	1.95336	2.01207	0.936128
1.31	1.75035	1.84821	2.1698	0.336849	-1.97099	-1.61942	0.604455	1.32489	0.484785	0.901521	1.11976	1.54047	0.789978	1.24897	0.236516	0.859564	0.926126	0.973489	1.78812	0.569361	1.8131	1.98206	2.0818	0.713131	0.925331	1.94848	2.00727	0.930503
1.311	1.74616	1.84399	2.16589	0.331713	-1.97769	-1.6259	0.599474	1.32033	0.479705	0.896682	1.11588	1.53694	0.785819	1.24452	0.231458	0.855466	0.922082	0.969471	1.78313	0.563528	1.80813	1.97722	2.07701	0.707407	0.919711	1.94361	2.00247	0.924878
1.312	1.74196	1.83976	2.16197	0.326578	-1.98439	-1.63238	0.594493	1.31578	0.474625	0.891844	1.112	1.53342	0.781659	1.24007	0.226401	0.851369	0.918039	0.965454	1.77814	0.557695	1.80317	1.97239	2.07223	0.701683	0.914092	1.93874	1.99767	0.919254
1.313	1.73777	1.83554	2.15806	0.321444	-1.9911	-1.63885	0.589512	1.31123	0.469545	0.887007	1.10812	1.52989	0.777499	1.23562	0.221344	0.847271	0.913995	0.961436	1.77315	0.551861	1.7982	1.96755	2.06745	0.695959	0.908473	1.93386	1.99288	0.913629
1.314	1.73358	1.83132	2.15414	0.316309	-1.99779	-1.64533	0.584532	1.30667	0.464466	0.882169	1.10424	1.52637	0.773339	1.23117	0.216286	0.843174	0.909951	0.957418	1.76816	0.546028	1.79324	1.96271	2.06267	0.690234	0.902854	1.92899	1.98808	0.908004
1.315	1.72939	1.8271	2.15023	0.311176	-2.00449	-1.6518	0.579552	1.30212	0.459388	0.877332	1.10036	1.52284	0.76918	1.22672	0.211229	0.839076	0.905908	0.953401	1.76317	0.540194	1.78827	1.95787	2.05789	0.68451	0.897235	1.92412	1.98328	0.902379
1.316	1.7252	1.82288	2.14631	0.306042	-2.01119	-1.65828	0.574572	1.29757	0.454309	0.872496	1.09648	1.51932	0.76502	1.22227	0.206171	0.834979	0.901864	0.949383	1.75819	0.534361	1.78331	1.95303	2.0531	0.678786	0.891615	1.91924	1.97848	0.896754
1.317	1.72101	1.81866	2.1424	0.300909	-2.01789	-1.66475	0.569593	1.29302	0.449231	0.867659	1.0926	1.5158	0.76086	1.21782	0.201114	0.830881	0.89782	0.945366	1.7532	0.528527	1.77834	1.9482	2.04832	0.673062	0.885996	1.91437	1.97368	0.891129
1.318	1.71682	1.81444	2.13849	0.295776	-2.02459	-1.67123	0.564614	1.28846	0.444154	0.862823	1.08872	1.51227	0.7567	1.21337	0.196057	0.826783	0.893777	0.941348	1.74821	0.522694	1.77338	1.94336	2.04354	0.667338	0.880377	1.9095	1.96889	0.885504
1.319	1.71263	1.81022	2.13457	0.290644	-2.03129	-1.6777	0.559635	1.28391	0.439076	0.857988	1.08484	1.50875	0.752541	1.20892	0.190999	0.822686	0.889733	0.937331	1.74322	0.51686	1.76841	1.93852	2.03876	0.661614	0.874758	1.90463	1.96409	0.87988
1.32	1.70844	1.806	2.13066	0.285512	-2.03798	-1.68417	0.554657	1.27936	0.433999	0.853152	1.08096	1.50522	0.748381	1.20447	0.185942	0.818588	0.885689	0.933313	1.73823	0.511027	1.76345	1.93368	2.03398	0.65589	0.869138	1.89975	1.95929	0.874255
1.321	1.70425	1.80178	2.12675	0.280381	-2.04468	-1.69064	0.549679	1.27481	0.428923	0.848317	1.07709	1.5017	0.744221	1.20002	0.180885	0.814491	0.881645	0.929295	1.73324	0.505194	1.75848	1.92885	2.02919	0.650166	0.863519	1.89488	1.95449	0.86863
1.322	1.70007	1.79756	2.12284	0.27525	-2.05137	-1.69712	0.544701	1.27026	0.423847	0.843483	1.07321	1.49817	0.740062	1.19557	0.175827	0.810393	0.877602	0.925278	1.72825	0.49936	1.75352	1.92401	2.02441	0.644442	0.8579	1.89001	1.9497	0.863005
1.323	1.69588	1.79334	2.11892	0.270119	-2.05807	-1.70359	0.539724	1.26571	0.418771	0.838648	1.06933	1.49465	0.735902	1.19112	0.17077	0.806296	0.873558	0.92126	1.72326	0.493527	1.74855	1.91917	2.01963	0.638718	0.852281	1.88513	1.9449	0.85738
1.324	1.69169	1.78912	2.11501	0.264988	-2.06476	-1.71006	0.534747	1.26116	0.413696	0.833814	1.06545	1.49112	0.731742	1.18667	0.165713	0.802198	0.869514	0.917243	1.71827	0.487693	1.74359	1.91433	2.01485	0.632994	0.846662	1.88026	1.9401	0.851755
1.325	1.6875	1.7849	2.1111	0.259858	-2.07146	-1.71653	0.529771	1.25661	0.408621	0.828981	1.06157	1.4876	0.727582	1.18222	0.160656	0.798101	0.865471	0.913225	1.71329	0.48186	1.73862	1.9095	2.01006	0.627269	0.841042	1.87539	1.9353	0.84613
1.326	1.68331	1.78068	2.10719	0.254729	-2.07815	-1.723	0.524795	1.25206	0.403546	0.824147	1.05769	1.48407	0.723423	1.17777	0.155598	0.794003	0.861427	0.909207	1.7083	0.476026	1.73366	1.90466	2.00528	0.621545	0.835423	1.87051	1.9305	0.840506
1.327	1.67913	1.77646	2.10328	0.249599	-2.08484	-1.72946	0.519819	1.24751	0.398471	0.819314	1.05381	1.48055	0.719263	1.17332	0.150541	0.789906	0.857383	0.90519	1.70331	0.470193	1.72869	1.89982	2.0005	0.615821	0.829804	1.86564	1.92571	0.834881
1.328	1.67494	1.77225	2.09937	0.24447	-2.09154	-1.73593	0.514844	1.24296	0.393398	0.814482	1.04993	1.47702	0.715103	1.16887	0.145484	0.785808	0.85334	0.901172	1.69832	0.464359	1.72373	1.89498	1.99572	0.610097	0.824185	1.86077	1.92091	0.829256
1.329	1.67075	1.76803	2.09545	0.239342	-2.09823	-1.7424	0.509869	1.23841	0.388324	0.809649	1.04605	1.4735	0.710943	1.16442	0.140426	0.781711	0.849296	0.897155	1.69333	0.458526	1.71876	1.89015	1.99094	0.604373	0.818566	1.85589	1.91611	0.823631
1.33	1.66657	1.76381	2.09154	0.234214	-2.10492	-1.74887	0.504894	1.23386	0.383251	0.804817	1.04217	1.46997	0.706784	1.15997	0.135369	0.777613	0.845252	0.893137	1.68834	0.452693	1.7138	1.88531	1.98615	0.598649	0.812946	1.85102	1.91131	0.818006
1.331	1.66238	1.75959	2.08763	0.229086	-2.11161	-1.75534	0.49992	1.22931	0.378178	0.799986	1.03829	1.46645	0.702624	1.15552	0.130312	0.773515	0.841209	0.889119	1.68335	0.446859	1.70883	1.88047	1.98137	0.592925	0.807327	1.84615	1.90652	0.812381
1.332	1.65819	1.75538	2.08372	0.223959	-2.1183	-1.7618	0.494946	1.22476	0.373105	0.795154	1.03442	1.46292	0.698464	1.15107	0.125255	0.769418	0.837165	0.885102	1.67836	0.441026	1.70387	1.87563	1.97659	0.587201	0.801708	1.84127	1.90172	0.806757
1.333	1.65401	1.75116	2.07981	0.218831	-2.12499	-1.76827	0.489972	1.22022	0.368033	0.790323	1.03054	1.4594	0.694304	1.14662	0.120197	0.76532	0.833121	0.881084	1.67337	0.435192	1.6989	1.8708	1.97181	0.581477	0.796089	1.8364	1.89692	0.801132
1.334	1.64982	1.74694	2.0759	0.213705	-2.13168	-1.77473	0.484999	1.21567	0.362961	0.785493	1.02666	1.45588	0.690145	1.14217	0.11514	0.761223	0.829078	0.877067	1.66839	0.429359	1.69394	1.86596	1.96703	0.575753	0.79047	1.83153	1.89212	0.795507
1.335	1.64564	1.74273	2.072	0.208578	-2.13837	-1.7812	0.480026	1.21112	0.35789	0.780662	1.02278	1.45235	0.685985	1.13772	0.110083	0.757125	0.825034	0.873049	1.6634	0.423525	1.68897	1.86112	1.96224	0.570029	0.78485	1.82665	1.88732	0.789882
1.336	1.64145	1.73851	2.06809	0.203452	-2.14506	-1.78766	0.475053	1.20657	0.352819	0.775832	1.0189	1.44883	0.681825	1.13327	0.105026	0.753028	0.82099	0.869032	1.65841	0.417692	1.68401	1.85628	1.95746	0.564305	0.779231	1.82178	1.88253	0.784257
1.337	1.63727	1.7343	2.06418	0.198327	-2.15175	-1.79413	0.470081	1.20203	0.347748	0.771002	1.01502	1.4453	0.677666	1.12883	0.0999686	0.74893	0.816947	0.865014	1.65342	0.411858	1.67904	1.85145	1.95268	0.55858	0.773612	1.81691	1.87773	0.778632
1.338	1.63309	1.73008	2.06027	0.193201	-2.15843	-1.80059	0.465109	1.19748	0.342677	0.766173	1.01114	1.44178	0.673506	1.12438	0.0949114	0.744833	0.812903	0.860996	1.64843	0.406025	1.67408	1.84661	1.9479	0.552856	0.767993	1.81203	1.87293	0.773007
1.339	1.6289	1.72587	2.05636	0.188077	-2.16512	-1.80705	0.460137	1.19293	0.337607	0.761344	1.00726	1.43825	0.669346	1.11993	0.0898542	0.740735	0.808859	0.856979	1.64344	0.400192	1.66911	1.84177	1.94312	0.547132	0.762374	1.80716	1.86813	0.767383
1.34	1.62472	1.72165	2.05245	0.182952	-2.17181	-1.81352	0.455166	1.18839	0.332538	0.756515	1.00338	1.43473	0.665186	1.11548	0.084797	0.736638	0.804815	0.852961	1.63845	0.394358	1.66415	1.83693	1.93833	0.541408	0.756754	1.80229	1.86333	0.761758
1.341	1.62053	1.71744	2.04854	0.177828	-2.17849	-1.81998	0.450195	1.18384	0.327468	0.751687	0.999504	1.4312	0.661027	1.11103	0.0797398	0.73254	0.800772	0.848944	1.63346	0.388525	1.65918	1.8321	1.93355	0.535684	0.751135	1.79741	1.85854	0.756133
1.342	1.61635	1.71322	2.04464	0.172704	-2.18518	-1.82644	0.445224	1.1793	0.322399	0.746859	0.995625	1.42768	0.656867	1.10658	0.0746827	0.728443	0.796728	0.844926	1.62847	0.382691	1.65422	1.82726	1.92877	0.52996	0.745516	1.79254	1.85374	0.750508
1.343	1.61217	1.70901	2.04073	0.167581	-2.19186	-1.8329	0.440254	1.17475	0.317331	0.742031	0.991746	1.42415	0.652707	1.10213	0.0696255	0.724345	0.792684	0.840908	1.62349	0.376858	1.64925	1.82242	1.92399	0.524236	0.739897	1.78767	1.84894	0.744883
1.344	1.60799	1.70479	2.03682	0.162457	-2.19855	-1.83936	0.435284	1.17021	0.312262	0.737203	0.987867	1.42063	0.648547	1.09768	0.0645683	0.720247	0.788641	0.836891	1.6185	0.371024	1.64429	1.81758	1.9192	0.518512	0.734278	1.78279	1.84414	0.739258
1.345	1.6038	1.70058	2.03291	0.157335	-2.20523	-1.84582	0.430315	1.16566	0.307194	0.732376	0.983988	1.4171	0.644388	1.09323	0.0595112	0.71615	0.784597	0.832873	1.61351	0.365191	1.63932	1.81275	1.91442	0.512788	0.728658	1.77792	1.83935	0.733633
1.346	1.59962	1.69637	2.02901	0.152212	-2.21192	-1.85228	0.425345	1.16112	0.302126	0.727549	0.980109	1.41358	0.640228	1.08878	0.054454	0.712052	0.780553	0.828856	1.60852	0.359357	1.63436	1.80791	1.90964	0.507064	0.723039	1.77305	1.83455	0.728009
1.347	1.59544	1.69215	2.0251	0.14709	-2.2186	-1.85874	0.420376	1.15658	0.297059	0.722723	0.97623	1.41005	0.636068	1.08433	0.0493969	0.707955	0.77651	0.824838	1.60353	0.353524	1.62939	1.80307	1.90486	0.50134	0.71742	1.76817	1.82975	0.722384
1.348	1.59126	1.68794	2.02119	0.141968	-2.22528	-1.8652	0.415408	1.15203	0.291992	0.717896	0.972351	1.40653	0.631908	1.07988	0.0443398	0.703857	0.772466	0.820821	1.59854	0.347691	1.62443	1.79823	1.90008	0.495615	0.711801	1.7633	1.82495	0.716759
1.349	1.58708	1.68373	2.01729	0.136847	-2.23197	-1.87166	0.410439	1.14749	0.286926	0.71307	0.968472	1.403	0.627749	1.07543	0.0392826	0.69976	0.768422	0.816803	1.59355	0.341857	1.61946	1.7934	1.89529	0.489891	0.706182	1.75843	1.82015	0.711134
1.35	1.5829	1.67951	2.01338	0.131726	-2.23865	-1.87812	0.405472	1.14295	0.281859	0.708245	0.964593	1.39948	0.623589	1.07098	0.0342255	0.695662	0.764379	0.812785	1.58856	0.336024	1.6145	1.78856	1.89051	0.484167	0.700562	1.75355	1.81536	0.705509
1.351	1.57871	1.6753	2.00948	0.126605	-2.24533	-1.88457	0.400504	1.1384	0.276793	0.703419	0.960714	1.39595	0.619429	1.06653	0.0291684	0.691565	0.760335	0.808768	1.58357	0.33019	1.60953	1.78372	1.88573	0.478443	0.694943	1.74868	1.81056	0.699884
1.352	1.57453	1.67109	2.00557	0.121485	-2.25201	-1.89103	0.395537	1.13386	0.271728	0.698594	0.956835	1.39243	0.61527	1.06208	0.0241113	0.687467	0.756291	0.80475	1.57859	0.324357	1.60457	1.77888	1.88095	0.472719	0.689324	1.74381	1.80576	0.694259
1.353	1.57035	1.66688	2.00167	0.116365	-2.25869	-1.89749	0.39057	1.12932	0.266662	0.69377	0.952956	1.38891	0.61111	1.05763	0.0190542	0.68337	0.752248	0.800733	1.5736	0.318523	1.5996	1.77405	1.87617	0.466995	0.683705	1.73893	1.80096	0.688635
1.354	1.56617	1.66267	1.99776	0.111245	-2.26537	-1.90394	0.385603	1.12478	0.261597	0.688945	0.949077	1.38538	0.60695	1.05319	0.0139971	0.679272	0.748204	0.796715	1.56861	0.31269	1.59464	1.76921	1.87138	0.461271	0.678085	1.73406	1.79617	0.68301
1.355	1.56199	1.65846	1.99386	0.106126	-2.27205	-1.9104	0.380637	1.12024	0.256533	0.684121	0.945198	1.38186	0.60279	1.04874	0.00894002	0.675175	0.74416	0.792697	1.56362	0.306856	1.58967	1.76437	1.8666	0.455547	0.672466	1.72919	1.79137	0.677385
1.356	1.55781	1.65424	1.98995	0.101007	-2.27873	-1.91685	0.375671	1.1157	0.251468	0.679297	0.941319	1.37833	0.598631	1.04429	0.00388294	0.671077	0.740117	0.78868	1.55863	0.301023	1.58471	1.75953	1.86182	0.449823	0.666847	1.72431	1.78657	0.67176
1.357	1.55364	1.65003	1.98605	0.0958882	-2.28541	-1.92331	0.370705	1.11115	0.246404	0.674474	0.93744	1.37481	0.594471	1.03984	-0.00117413	0.666979	0.736073	0.784662	1.55364	0.29519	1.57974	1.7547	1.85704	0.444099	0.661228	1.71944	1.78177	0.666135
1.358	1.54946	1.64582	1.98214	0.0907699	-2.29208	-1.92976	0.36574	1.10661	0.241341	0.669651	0.933561	1.37128	0.590311	1.03539	-0.0062312	0.662882	0.732029	0.780645	1.54865	0.289356	1.57478	1.74986	1.85226	0.438375	0.655609	1.71457	1.77697	0.66051
1.359	1.54528	1.64161	1.97824	0.085652	-2.29876	-1.93622	0.360775	1.10207	0.236277	0.664828	0.929681	1.36776	0.586151	1.03094	-0.0112883	0.658784	0.727985	0.776627	1.54366	0.283523	1.56981	1.74502	1.84747	0.43265	0.649989	1.70969	1.77218	0.654886
1.36	1.5411	1.6374	1.97434	0.0805343	-2.30544	-1.94267	0.35581	1.09753	0.231214	0.660005	0.925802	1.36423	0.581992	1.02649	-0.0163453	0.654687	0.723942	0.77261	1.53867	0.277689	1.56485	1.74018	1.84269	0.426926	0.64437	1.70482	1.76738	0.649261
1.361	1.53692	1.63319	1.97043	0.075417	-2.31212	-1.94912	0.350846	1.09299	0.226152	0.655183	0.921923	1.36071	0.577832	1.02204	-0.0214024	0.650589	0.719898	0.768592	1.53369	0.271856	1.55988	1.73535	1.83791	0.421202	0.638751	1.69995	1.76258	0.643636
1.362	1.53274	1.62898	1.96653	0.0703001	-2.31879	-1.95558	0.345881	1.08845	0.221089	0.650361	0.918044	1.35718	0.573672	1.01759	-0.0264594	0.646492	0.715854	0.764574	1.5287	0.266022	1.55492	1.73051	1.83313	0.415478	0.633132	1.69507	1.75778	0.638011
1.363	1.52857	1.62477	1.96263	0.0651834	-2.32547	-1.96203	0.340918	1.08391	0.216027	0.645539	0.914165	1.35366	0.569512	1.01314	-0.0315164	0.642394	0.711811	0.760557	1.52371	0.260189	1.54995	1.72567	1.82834	0.409754	0.627513	1.6902	1.75298	0.632386
1.364	1.52439	1.62056	1.95872	0.0600671	-2.33214	-1.96848	0.335954	1.07938	0.210966	0.640718	0.910286	1.35013	0.565353	1.00869	-0.0365735	0.638297	0.707767	0.756539	1.51872	0.254355	1.54499	1.72083	1.82356	0.40403	0.621893	1.68533	1.74819	0.626761
1.365	1.52021	1.61636	1.95482	0.0549512	-2.33882	-1.97493	0.330991	1.07484	0.205904	0.635897	0.906407	1.34661	0.561193	1.00424	-0.0416305	0.634199	0.703723	0.752522	1.51373	0.248522	1.54002	1.716	1.81878	0.398306	0.616274	1.68046	1.74339	0.621136
1.366	1.51603	1.61215	1.95092	0.0498355	-2.34549	-1.98138	0.326028	1.0703	0.200843	0.631076	0.902528	1.34308	0.557033	0.999796	-0.0466875	0.630102	0.69968	0.748504	1.50874	0.242689	1.53506	1.71116	1.814	0.392582	0.610655	1.67558	1.73859	0.615512
1.367	1.51186	1.60794	1.94702	0.0447202	-2.35217	-1.98783	0.321066	1.06576	0.195783	0.626255	0.898649	1.33956	0.552874	0.995347	-0.0517445	0.626004	0.695636	0.744486	1.50375	0.236855	1.53009	1.70632	1.80922	0.386858	0.605036	1.67071	1.73379	0.609887
1.368	1.50768	1.60373	1.94311	0.0396052	-2.35884	-1.99428	0.316104	1.06122	0.190722	0.621435	0.89477	1.33603	0.548714	0.990898	-0.0568015	0.621907	0.691592	0.740469	1.49876	0.231022	1.52513	1.70148	1.80443	0.381134	0.599417	1.66584	1.729	0.604262
1.369	1.5035	1.59952	1.93921	0.0344905	-2.36551	-2.00073	0.311142	1.05668	0.185662	0.616615	0.890891	1.33251	0.544554	0.986449	-0.0618585	0.617809	0.687549	0.736451	1.49378	0.225188	1.52016	1.69665	1.79965	0.37541	0.593797	1.66096	1.7242	0.598637
1.37	1.49933	1.59531	1.93531	0.0293762	-2.37218	-2.00718	0.30618	1.05215	0.180602	0.611795	0.887012	1.32899	0.540394	0.981999	-0.0669155	0.613711	0.683505	0.732434	1.48879	0.219355	1.5152	1.69181	1.79487	0.369686	0.588178	1.65609	1.7194	0.593012
1.371	1.49515	1.59111	1.93141	0.0242622	-2.37886	-2.01363	0.301219	1.04761	0.175543	0.606976	0.883133	1.32546	0.536235	0.97755	-0.0719725	0.609614	0.679461	0.728416	1.4838	0.213521	1.51023	1.68697	1.79009	0.363961	0.582559	1.65122	1.7146	0.587387
1.372	1.49098	1.5869	1.92751	0.0191485	-2.38553	-2.02008	0.296258	1.04307	0.170484	0.602157	0.879254	1.32194	0.532075	0.973101	-0.0770295	0.605516	0.675418	0.724399	1.47881	0.207688	1.50527	1.68213	1.78531	0.358237	0.57694	1.64634	1.7098	0.581762
1.373	1.4868	1.58269	1.92361	0.0140351	-2.3922	-2.02652	0.291297	1.03854	0.165425	0.597338	0.875375	1.31841	0.527915	0.968652	-0.0820864	0.601419	0.671374	0.720381	1.47382	0.201854	1.5003	1.6773	1.78052	0.352513	0.571321	1.64147	1.70501	0.576138
1.374	1.48263	1.57848	1.91971	0.00892208	-2.39887	-2.03297	0.286337	1.034	0.160366	0.59252	0.871496	1.31489	0.523755	0.964204	-0.0871434	0.597321	0.66733	0.716363	1.46883	0.196021	1.49534	1.67246	1.77574	0.346789	0.565701	1.6366	1.70021	0.570513
1.375	1.47845	1.57428	1.91581	0.00380935	-2.40554	-2.03942	0.281377	1.02946	0.155308	0.587702	0.867617	1.31136	0.519596	0.959755	-0.0922004	0.593224	0.663287	0.712346	1.46384	0.190188	1.49037	1.66762	1.77096	0.341065	0.560082	1.63172	1.69541	0.564888
1.376	1.47428	1.57007	1.91191	-0.00130306	-2.41221	-2.04587	0.276417	1.02493	0.15025	0.582884	0.863738	1.30784	0.515436	0.955306	-0.0972573	0.589126	0.659243	0.708328	1.45885	0.184354	1.48541	1.66278	1.76618	0.335341	0.554463	1.62685	1.69061	0.559263
1.377	1.4701	1.56587	1.90801	-0.00641515	-2.41888	-2.05231	0.271458	1.02039	0.145193	0.578066	0.859859	1.30431	0.511276	0.950857	-0.102314	0.585029	0.655199	0.704311	1.45386	0.178521	1.48044	1.65795	1.7614	0.329617	0.548844	1.62198	1.68582	0.553638
1.378	1.46593	1.56166	1.90411	-0.0115269	-2.42555	-2.05876	0.266498	1.01586	0.140135	0.573249	0.855979	1.30079	0.507116	0.946408	-0.107371	0.580931	0.651155	0.700293	1.44888	0.172687	1.47548	1.65311	1.75661	0.323893	0.543225	1.6171	1.68102	0.548013
1.379	1.46176	1.55745	1.90021	-0.0166384	-2.43222	-2.0652	0.26154	1.01132	0.135078	0.568432	0.8521	1.29726	0.502957	0.941959	-0.112428	0.576834	0.647112	0.696275	1.44389	0.166854	1.47051	1.64827	1.75183	0.318169	0.537605	1.61223	1.67622	0.542388
1.38	1.45758	1.55325	1.89631	-0.0217495	-2.43889	-2.07165	0.256581	1.00679	0.130022	0.563615	0.848221	1.29374	0.498797	0.93751	-0.117485	0.572736	0.643068	0.692258	1.4389	0.16102	1.46555	1.64343	1.74705	0.312445	0.531986	1.60736	1.67142	0.536764
1.381	1.45341	1.54904	1.89241	-0.0268604	-2.44555	-2.07809	0.251623	1.00225	0.124965	0.558798	0.844342	1.29021	0.494637	0.933061	-0.122542	0.568639	0.639024	0.68824	1.43391	0.155187	1.46058	1.6386	1.74227	0.306721	0.526367	1.60248	1.66662	0.531139
1.382	1.44924	1.54484	1.88851	-0.0319709	-2.45222	-2.08454	0.246665	0.997716	0.119909	0.553982	0.840463	1.28669	0.490478	0.928612	-0.127599	0.564541	0.634981	0.684223	1.42892	0.149353	1.45562	1.63376	1.73748	0.300996	0.520748	1.59761	1.66183	0.525514
1.383	1.44506	1.54063	1.88461	-0.0370811	-2.45889	-2.09098	0.241707	0.993182	0.114854	0.549166	0.836584	1.28316	0.486318	0.924163	-0.132656	0.560443	0.630937	0.680205	1.42393	0.14352	1.45066	1.62892	1.7327	0.295272	0.515129	1.59274	1.65703	0.519889
1.384	1.44089	1.53643	1.88071	-0.042191	-2.46556	-2.09742	0.23675	0.988648	0.109798	0.544351	0.832705	1.27964	0.482158	0.919715	-0.137713	0.556346	0.626893	0.676187	1.41894	0.137687	1.44569	1.62408	1.72792	0.289548	0.509509	1.58786	1.65223	0.514264
1.385	1.43672	1.53222	1.87681	-0.0473006	-2.47222	-2.10386	0.231793	0.984115	0.104743	0.539535	0.828826	1.27611	0.477998	0.915266	-0.14277	0.552248	0.62285	0.67217	1.41395	0.131853	1.44073	1.61925	1.72314	0.283824	0.50389	1.58299	1.64743	0.508639
1.386	1.43255	1.52802	1.87292	-0.0524099	-2.47889	-2.11031	0.226836	0.979581	0.0996881	0.53472	0.824947	1.27259	0.473839	0.910817	-0.147827	0.548151	0.618806	0.668152	1.40896	0.12602	1.43576	1.61441	1.71836	0.2781	0.498271	1.57812	1.64263	0.503015
1.387	1.42837	1.52381	1.86902	-0.0575188	-2.48555	-2.11675	0.221879	0.975048	0.0946335	0.529905	0.821068	1.26906	0.469679	0.906368	-0.152883	0.544053	0.614762	0.664135	1.40398	0.120186	1.4308	1.60957	1.71357	0.272376	0.492652	1.57324	1.63784	0.49739
1.388	1.4242	1.51961	1.86512	-0.0626275	-2.49222	-2.12319	0.216923	0.970515	0.0895793	0.525091	0.817189	1.26554	0.465519	0.901919	-0.15794	0.539956	0.610719	0.660117	1.39899	0.114353	1.42583	1.60473	1.70879	0.266652	0.487032	1.56837	1.63304	0.491765
1.389	1.42003	1.51541	1.86122	-0.0677358	-2.49888	-2.12963	0.211967	0.965983	0.0845254	0.520277	0.81331	1.26202	0.461359	0.897471	-0.162997	0.535858	0.606675	0.6561	1.394	0.108519	1.42087	1.5999	1.70401	0.260928	0.481413	1.5635	1.62824	0.48614
1.39	1.41586	1.5112	1.85732	-0.0728439	-2.50555	-2.13607	0.207012	0.96145	0.0794717	0.515463	0.809431	1.25849	0.4572	0.893022	-0.168054	0.531761	0.602631	0.652082	1.38901	0.102686	1.4159	1.59506	1.69923	0.255204	0.475794	1.55862	1.62344	0.480515
1.391	1.41169	1.507	1.85343	-0.0779517	-2.51221	-2.14251	0.202056	0.956918	0.0744184	0.510649	0.805552	1.25497	0.45304	0.888573	-0.173111	0.527663	0.598588	0.648064	1.38402	0.0968525	1.41094	1.59022	1.69445	0.24948	0.470175	1.55375	1.61865	0.47489
1.392	1.40752	1.5028	1.84953	-0.0830591	-2.51887	-2.14895	0.197101	0.952386	0.0693653	0.505836	0.801673	1.25144	0.44888	0.884124	-0.178168	0.523566	0.594544	0.644047	1.37903	0.091019	1.40597	1.58538	1.68966	0.243756	0.464556	1.54888	1.61385	0.469265
1.393	1.40335	1.49859	1.84563	-0.0881662	-2.52554	-2.15539	0.192147	0.947855	0.0643126	0.501022	0.797794	1.24792	0.444721	0.879676	-0.183225	0.519468	0.5905	0.640029	1.37404	0.0851856	1.40101	1.58055	1.68488	0.238031	0.458936	1.544	1.60905	0.463641
1.394	1.39918	1.49439	1.84174	-0.0932731	-2.5322	-2.16183	0.187192	0.943323	0.0592601	0.49621	0.793915	1.24439	0.440561	0.875227	-0.188282	0.515371	0.586457	0.636012	1.36905	0.0793521	1.39604	1.57571	1.6801	0.232307	0.453317	1.53913	1.60425	0.458016
1.395	1.39501	1.49019	1.83784	-0.0983796	-2.53886	-2.16827	0.182238	0.938792	0.0542079	0.491397	0.790036	1.24087	0.436401	0.870778	-0.193338	0.511273	0.582413	0.631994	1.36406	0.0735187	1.39108	1.57087	1.67532	0.226583	0.447698	1.53426	1.59945	0.452391
1.396	1.39084	1.48599	1.83395	-0.103486	-2.54552	-2.17471	0.177284	0.934261	0.0491561	0.486585	0.786157	1.23734	0.432241	0.86633	-0.198395	0.507175	0.578369	0.627976	1.35908	0.0676853	1.38611	1.56603	1.67054	0.220859	0.442079	1.52938	1.59466	0.446766
1.397	1.38667	1.48179	1.83005	-0.108592	-2.55218	-2.18115	0.17233	0.92973	0.0441045	0.481773	0.782277	1.23382	0.428082	0.861881	-0.203452	0.503078	0.574325	0.623959	1.35409	0.0618518	1.38115	1.5612	1.66575	0.215135	0.43646	1.52451	1.58986	0.441141
1.398	1.3825	1.47758	1.82615	-0.113697	-2.55884	-2.18758	0.167377	0.9252	0.0390532	0.476961	0.778398	1.23029	0.423922	0.857432	-0.208509	0.49898	0.570282	0.619941	1.3491	0.0560184	1.37618	1.55636	1.66097	0.209411	0.43084	1.51964	1.58506	0.435516
1.399	1.37833	1.47338	1.82226	-0.118803	-2.5655	-2.19402	0.162424	0.92067	0.0340022	0.472149	0.774519	1.22677	0.419762	0.852984	-0.213566	0.494883	0.566238	0.615924	1.34411	0.0501849	1.37122	1.55152	1.65619	0.203687	0.425221	1.51476	1.58026	0.429891
1.4	1.37416	1.46918	1.81836	-0.123908	-2.57216	-2.20046	0.157471	0.91614	0.0289514	0.467338	0.77064	1.22324	0.415602	0.848535	-0.218623	0.490785	0.562194	0.611906	1.33912	0.0443515	1.36625	1.54668	1.65141	0.197963	0.419602	1.50989	1.57547	0.424267
1.401	1.36999	1.46498	1.81447	-0.129013	-2.57882	-2.20689	0.152519	0.91161	0.023901	0.462527	0.766761	1.21972	0.411443	0.844086	-0.223679	0.486688	0.558151	0.607889	1.33413	0.038518	1.36129	1.54185	1.64662	0.192239	0.413983	1.50502	1.57067	0.418642
1.402	1.36582	1.46078	1.81057	-0.134117	-2.58548	-2.21333	0.147567	0.907081	0.0188509	0.457716	0.762882	1.21619	0.407283	0.839638	-0.228736	0.48259	0.554107	0.603871	1.32914	0.0326846	1.35632	1.53701	1.64184	0.186515	0.408364	1.50014	1.56587	0.413017
1.403	1.36165	1.45658	1.80668	-0.139221	-2.59214	-2.21976	0.142615	0.902551	0.013801	0.452906	0.759003	1.21267	0.403123	0.835189	-0.233793	0.478493	0.550063	0.599853	1.32415	0.0268512	1.35136	1.53217	1.63706	0.180791	0.402744	1.49527	1.56107	0.407392
1.404	1.35749	1.45238	1.80278	-0.144325	-2.5988	-2.2262	0.137663	0.898022	0.00875144	0.448096	0.755124	1.20914	0.398963	0.830741	-0.23885	0.474395	0.54602	0.595836	1.31916	0.0210177	1.34639	1.52733	1.63228	0.175067	0.397125	1.4904	1.55627	0.401767
1.405	1.35332	1.44818	1.79889	-0.149429	-2.60546	-2.23263	0.132712	0.893494	0.00370215	0.443286	0.751245	1.20562	0.394804	0.826292	-0.243907	0.470298	0.541976	0.591818	1.31418	0.0151843	1.34143	1.5225	1.6275	0.169342	0.391506	1.48552	1.55148	0.396142
1.406	1.34915	1.44398	1.79499	-0.154532	-2.61212	-2.23907	0.127761	0.888965	-0.00134686	0.438476	0.747366	1.2021	0.390644	0.821844	-0.248963	0.4662	0.537932	0.587801	1.30919	0.00935083	1.33646	1.51766	1.62271	0.163618	0.385887	1.48065	1.54668	0.390517
1.407	1.34498	1.43978	1.7911	-0.159635	-2.61877	-2.2455	0.12281	0.884437	-0.00639559	0.433666	0.743487	1.19857	0.386484	0.817395	-0.25402	0.462103	0.533889	0.583783	1.3042	0.00351738	1.3315	1.51282	1.61793	0.157894	0.380268	1.47578	1.54188	0.384893
1.408	1.34082	1.43558	1.78721	-0.164738	-2.62543	-2.25194	0.117859	0.879909	-0.011444	0.428857	0.739608	1.19505	0.382325	0.812946	-0.259077	0.458005	0.529845	0.579765	1.29921	-0.00231606	1.32653	1.50798	1.61315	0.15217	0.374648	1.4709	1.53708	0.379268
1.409	1.33665	1.43138	1.78331	-0.16984	-2.63209	-2.25837	0.112909	0.875381	-0.0164922	0.424048	0.735729	1.19152	0.378165	0.808498	-0.264134	0.453907	0.525801	0.575748	1.29422	-0.0081495	1.32157	1.50315	1.60837	0.146446	0.369029	1.46603	1.53228	0.373643
1.41	1.33248	1.42718	1.77942	-0.174943	-2.63874	-2.2648	0.107959	0.870853	-0.0215401	0.41924	0.73185	1.188	0.374005	0.804049	-0.26919	0.44981	0.521758	0.57173	1.28923	-0.0139829	1.3166	1.49831	1.60359	0.140722	0.36341	1.46116	1.52749	0.368018
1.411	1.32832	1.42298	1.77553	-0.180044	-2.6454	-2.27124	0.103009	0.866326	-0.0265877	0.414431	0.727971	1.18447	0.369845	0.799601	-0.274247	0.445712	0.517714	0.567713	1.28424	-0.0198164	1.31164	1.49347	1.5988	0.134998	0.357791	1.45628	1.52269	0.362393
1.412	1.32415	1.41878	1.77163	-0.185146	-2.65205	-2.27767	0.0980597	0.861799	-0.031635	0.409623	0.724092	1.18095	0.365686	0.795153	-0.279304	0.441615	0.51367	0.563695	1.27925	-0.0256498	1.30667	1.48863	1.59402	0.129274	0.352172	1.45141	1.51789	0.356768
1.413	1.31998	1.41458	1.76774	-0.190247	-2.65871	-2.2841	0.0931105	0.857272	-0.0366821	0.404815	0.720213	1.17742	0.361526	0.790704	-0.284361	0.437517	0.509627	0.559678	1.27426	-0.0314833	1.30171	1.4838	1.58924	0.12355	0.346552	1.44654	1.51309	0.351144
1.414	1.31582	1.41038	1.76385	-0.195348	-2.66536	-2.29053	0.0881615	0.852746	-0.0417288	0.400008	0.716334	1.1739	0.357366	0.786256	-0.289417	0.43342	0.505583	0.55566	1.26928	-0.0373167	1.29674	1.47896	1.58446	0.117826	0.340933	1.44167	1.5083	0.345519
1.415	1.31165	1.40619	1.75996	-0.200449	-2.67202	-2.29696	0.0832129	0.848219	-0.0467753	0.3952	0.712455	1.17037	0.353206	0.781807	-0.294474	0.429322	0.501539	0.551642	1.26429	-0.0431502	1.29178	1.47412	1.57968	0.112102	0.335314	1.43679	1.5035	0.339894
1.416	1.30749	1.40199	1.75606	-0.20555	-2.67867	-2.30339	0.0782644	0.843693	-0.0518216	0.390393	0.708576	1.16685	0.349047	0.777359	-0.299531	0.425225	0.497495	0.547625	1.2593	-0.0489836	1.28681	1.46928	1.57489	0.106377	0.329695	1.43192	1.4987	0.334269
1.417	1.30332	1.39779	1.75217	-0.21065	-2.68533	-2.30982	0.0733163	0.839167	-0.0568675	0.385586	0.704696	1.16332	0.344887	0.77291	-0.304588	0.421127	0.493452	0.543607	1.25431	-0.0548171	1.28185	1.46445	1.57011	0.100653	0.324076	1.42705	1.4939	0.328644
1.418	1.29916	1.39359	1.74828	-0.21575	-2.69198	-2.31625	0.0683684	0.834641	-0.0619132	0.38078	0.700817	1.1598	0.340727	0.768462	-0.309644	0.41703	0.489408	0.53959	1.24932	-0.0606505	1.27688	1.45961	1.56533	0.0949293	0.318456	1.42217	1.4891	0.323019
1.419	1.29499	1.3894	1.74439	-0.220849	-2.69863	-2.32268	0.0634208	0.830116	-0.0669586	0.375974	0.696938	1.15627	0.336568	0.764014	-0.314701	0.412932	0.485364	0.535572	1.24433	-0.0664839	1.27192	1.45477	1.56055	0.0892052	0.312837	1.4173	1.48431	0.317394
1.42	1.29083	1.3852	1.7405	-0.225949	-2.70528	-2.32911	0.0584735	0.825591	-0.0720038	0.371167	0.693059	1.15275	0.332408	0.759565	-0.319758	0.408835	0.481321	0.531554	1.23934	-0.0723174	1.26695	1.44993	1.55576	0.0834811	0.307218	1.41243	1.47951	0.31177
1.421	1.28666	1.381	1.73661	-0.231048	-2.71194	-2.33554	0.0535264	0.821065	-0.0770486	0.366362	0.68918	1.14922	0.328248	0.755117	-0.324814	0.404737	0.477277	0.527537	1.23435	-0.0781508	1.26199	1.4451	1.55098	0.077757	0.301599	1.40755	1.47471	0.306145
1.422	1.2825	1.3768	1.73271	-0.236147	-2.71859	-2.34197	0.0485796	0.816541	-0.0820932	0.361556	0.685301	1.1457	0.324088	0.750668	-0.329871	0.400639	0.473233	0.523519	1.22936	-0.0839843	1.25702	1.44026	1.5462	0.0720329	0.295979	1.40268	1.46991	0.30052
1.423	1.27834	1.37261	1.72882	-0.241245	-2.72524	-2.3484	0.043633	0.812016	-0.0871376	0.356751	0.681422	1.14217	0.319929	0.74622	-0.334928	0.396542	0.46919	0.519502	1.22438	-0.0898177	1.25206	1.43542	1.54142	0.0663088	0.29036	1.39781	1.46512	0.294895
1.424	1.27417	1.36841	1.72493	-0.246344	-2.73189	-2.35483	0.0386867	0.807492	-0.0921816	0.351946	0.677543	1.13865	0.315769	0.741772	-0.339985	0.392444	0.465146	0.515484	1.21939	-0.0956512	1.24709	1.43058	1.53664	0.0605847	0.284741	1.39293	1.46032	0.28927
1.425	1.27001	1.36421	1.72104	-0.251442	-2.73854	-2.36125	0.0337407	0.802968	-0.0972255	0.347141	0.673664	1.13513	0.311609	0.737324	-0.345041	0.388347	0.461102	0.511467	1.2144	-0.101485	1.24213	1.42575	1.53185	0.0548607	0.279122	1.38806	1.45552	0.283645
1.426	1.26585	1.36002	1.71715	-0.256539	-2.74519	-2.36768	0.0287949	0.798444	-0.102269	0.342336	0.669785	1.1316	0.307449	0.732875	-0.350098	0.384249	0.457059	0.507449	1.20941	-0.107318	1.23716	1.42091	1.52707	0.0491366	0.273503	1.38319	1.45072	0.27802
1.427	1.26168	1.35582	1.71326	-0.261637	-2.75184	-2.37411	0.0238494	0.79392	-0.107312	0.337532	0.665906	1.12808	0.30329	0.728427	-0.355155	0.380152	0.453015	0.503431	1.20442	-0.113151	1.2322	1.41607	1.52229	0.0434125	0.267883	1.37831	1.44592	0.272396
1.428	1.25752	1.35163	1.70937	-0.266734	-2.75849	-2.38053	0.0189041	0.789396	-0.112355	0.332728	0.662027	1.12455	0.29913	0.723979	-0.360211	0.376054	0.448971	0.499414	1.19943	-0.118985	1.22723	1.41123	1.51751	0.0376884	0.262264	1.37344	1.44113	0.266771
1.429	1.25336	1.34743	1.70548	-0.271831	-2.76514	-2.38696	0.0139591	0.784873	-0.117398	0.327924	0.658148	1.12103	0.29497	0.71953	-0.365268	0.371957	0.444928	0.495396	1.19444	-0.124818	1.22227	1.4064	1.51273	0.0319643	0.256645	1.36857	1.43633	0.261146
1.43	1.24919	1.34324	1.70159	-0.276928	-2.77179	-2.39338	0.00901433	0.78035	-0.122441	0.32312	0.654269	1.1175	0.29081	0.715082	-0.370325	0.367859	0.440884	0.491379	1.18945	-0.130652	1.2173	1.40156	1.50794	0.0262402	0.251026	1.36369	1.43153	0.255521
1.431	1.24503	1.33904	1.6977	-0.282024	-2.77843	-2.39981	0.00406983	0.775827	-0.127483	0.318317	0.65039	1.11398	0.286651	0.710634	-0.375381	0.363762	0.43684	0.487361	1.18446	-0.136485	1.21234	1.39672	1.50316	0.0205161	0.245407	1.35882	1.42673	0.249896
1.432	1.24087	1.33485	1.69381	-0.28712	-2.78508	-2.40623	-0.000874429	0.771305	-0.132525	0.313514	0.646511	1.11045	0.282491	0.706186	-0.380438	0.359664	0.432797	0.483343	1.17948	-0.142319	1.20737	1.39188	1.49838	0.014792	0.239787	1.35395	1.42193	0.244271
1.433	1.23671	1.33065	1.68992	-0.292216	-2.79173	-2.41266	-0.00581843	0.766782	-0.137566	0.308711	0.642632	1.10693	0.278331	0.701737	-0.385495	0.355567	0.428753	0.479326	1.17449	-0.148152	1.20241	1.38705	1.4936	0.00906796	0.234168	1.34907	1.41714	0.238646
1.434	1.23255	1.32646	1.68604	-0.297312	-2.79838	-2.41908	-0.0107622	0.76226	-0.142608	0.303908	0.638753	1.1034	0.274172	0.697289	-0.390551	0.351469	0.424709	0.475308	1.1695	-0.153986	1.19744	1.38221	1.48882	0.00334387	0.228549	1.3442	1.41234	0.233022
1.435	1.22838	1.32226	1.68215	-0.302407	-2.80502	-2.42551	-0.0157057	0.757738	-0.147649	0.299106	0.634874	1.09988	0.270012	0.692841	-0.395608	0.347371	0.420665	0.471291	1.16451	-0.159819	1.19248	1.37737	1.48403	-0.00238022	0.22293	1.33933	1.40754	0.227397
1.436	1.22422	1.31807	1.67826	-0.307502	-2.81167	-2.43193	-0.0206489	0.753217	-0.15269	0.294303	0.630994	1.09635	0.265852	0.688393	-0.400665	0.343274	0.416622	0.467273	1.15952	-0.165652	1.18751	1.37253	1.47925	-0.00810431	0.217311	1.33445	1.40274	0.221772
1.437	1.22006	1.31387	1.67437	-0.312597	-2.81832	-2.43835	-0.0255919	0.748695	-0.157731	0.289501	0.627115	1.09283	0.261692	0.683945	-0.405721	0.339176	0.412578	0.463255	1.15453	-0.171486	1.18255	1.3677	1.47447	-0.0138284	0.211691	1.32958	1.39795	0.216147
1.438	1.2159	1.30968	1.67048	-0.317691	-2.82496	-2.44478	-0.0305347	0.744174	-0.162771	0.2847	0.623236	1.0893	0.257533	0.679497	-0.410778	0.335079	0.408534	0.459238	1.14954	-0.177319	1.17758	1.36286	1.46969	-0.0195525	0.206072	1.32471	1.39315	0.210522
1.439	1.21174	1.30549	1.66659	-0.322786	-2.83161	-2.4512	-0.0354772	0.739653	-0.167811	0.279898	0.619357	1.08578	0.253373	0.675048	-0.415834	0.330981	0.404491	0.45522	1.14455	-0.183153	1.17262	1.35802	1.46491	-0.0252766	0.200453	1.31983	1.38835	0.204897
1.44	1.20758	1.30129	1.66271	-0.32788	-2.83825	-2.45762	-0.0404195	0.735132	-0.172851	0.275097	0.615478	1.08225	0.249213	0.6706	-0.420891	0.326884	0.400447	0.451203	1.13957	-0.188986	1.16765	1.35318	1.46012	-0.0310007	0.194834	1.31496	1.38355	0.199273
1.441	1.20342	1.2971	1.65882	-0.332973	-2.8449	-2.46404	-0.0453615	0.730611	-0.177891	0.270296	0.611599	1.07873	0.245053	0.666152	-0.425948	0.322786	0.396403	0.447185	1.13458	-0.19482	1.16269	1.34835	1.45534	-0.0367247	0.189215	1.31009	1.37875	0.193648
1.442	1.19926	1.29291	1.65493	-0.338067	-2.85154	-2.47047	-0.0503033	0.726091	-0.18293	0.265495	0.60772	1.07521	0.240894	0.661704	-0.431004	0.318689	0.39236	0.443168	1.12959	-0.200653	1.15772	1.34351	1.45056	-0.0424488	0.183595	1.30521	1.37396	0.188023
1.443	1.1951	1.28872	1.65104	-0.34316	-2.85819	-2.47689	-0.0552448	0.721571	-0.187969	0.260695	0.603841	1.07168	0.236734	0.657256	-0.436061	0.314591	0.388316	0.43915	1.1246	-0.206487	1.15276	1.33867	1.44578	-0.0481729	0.177976	1.30034	1.36916	0.182398
1.444	1.19094	1.28452	1.64716	-0.348253	-2.86483	-2.48331	-0.0601861	0.717051	-0.193008	0.255894	0.599962	1.06816	0.232574	0.652808	-0.441117	0.310494	0.384272	0.435132	1.11961	-0.21232	1.14779	1.33383	1.44099	-0.053897	0.172357	1.29547	1.36436	0.176773
1.445	1.18678	1.28033	1.64327	-0.353346	-2.87147	-2.48973	-0.0651271	0.712531	-0.198047	0.251094	0.596083	1.06463	0.228415	0.64836	-0.446174	0.306396	0.380229	0.431115	1.11462	-0.218153	1.14283	1.32899	1.43621	-0.0596211	0.166738	1.29059	1.35956	0.171148
1.446	1.18262	1.27614	1.63938	-0.358439	-2.87812	-2.49615	-0.0700679	0.708011	-0.203085	0.246294	0.592204	1.06111	0.224255	0.643912	-0.451231	0.302299	0.376185	0.427097	1.10963	-0.223987	1.13786	1.32416	1.43143	-0.0653452	0.161119	1.28572	1.35477	0.165523
1.447	1.17846	1.27195	1.6355	-0.363531	-2.88476	-2.50257	-0.0750085	0.703492	-0.208124	0.241495	0.588325	1.05758	0.220095	0.639464	-0.456287	0.298201	0.372141	0.42308	1.10464	-0.22982	1.1329	1.31932	1.42665	-0.0710693	0.155499	1.28085	1.34997	0.159899
1.448	1.1743	1.26775	1.63161	-0.368623	-2.8914	-2.50899	-0.0799488	0.698973	-0.213161	0.236695	0.584446	1.05406	0.215935	0.635016	-0.461344	0.294104	0.368098	0.419062	1.09965	-0.235654	1.12793	1.31448	1.42187	-0.0767934	0.14988	1.27597	1.34517	0.154274
1.449	1.17015	1.26356	1.62772	-0.373715	-2.89804	-2.51541	-0.0848889	0.694454	-0.218199	0.231896	0.580567	1.05053	0.211776	0.630567	-0.4664	0.290006	0.364054	0.415044	1.09467	-0.241487	1.12297	1.30964	1.41708	-0.0825175	0.144261	1.2711	1.34037	0.148649
1.45	1.16599	1.25937	1.62384	-0.378806	-2.90469	-2.52183	-0.0898287	0.689935	-0.223237	0.227097	0.576688	1.04701	0.207616	0.626119	-0.471457	0.285908	0.36001	0.411027	1.08968	-0.247321	1.118	1.30481	1.4123	-0.0882415	0.138642	1.26623	1.33557	0.143024
1.451	1.16183	1.25518	1.61995	-0.383897	-2.91133	-2.52824	-0.0947683	0.685416	-0.228274	0.222299	0.572809	1.04348	0.203456	0.621671	-0.476514	0.281811	0.355967	0.407009	1.08469	-0.253154	1.11304	1.29997	1.40752	-0.0939656	0.133023	1.26135	1.33078	0.137399
1.452	1.15767	1.25099	1.61607	-0.388988	-2.91797	-2.53466	-0.0997077	0.680898	-0.233311	0.2175	0.56893	1.03996	0.199296	0.617223	-0.48157	0.277713	0.351923	0.402992	1.0797	-0.258988	1.10807	1.29513	1.40274	-0.0996897	0.127403	1.25648	1.32598	0.131774
1.453	1.15351	1.2468	1.61218	-0.394079	-2.92461	-2.54108	-0.104647	0.67638	-0.238347	0.212702	0.565051	1.03643	0.195137	0.612775	-0.486627	0.273616	0.347879	0.398974	1.07471	-0.264821	1.10311	1.29029	1.39796	-0.105414	0.121784	1.25161	1.32118	0.126149
1.454	1.14935	1.24261	1.60829	-0.39917	-2.93125	-2.5475	-0.109586	0.671862	-0.243384	0.207904	0.561172	1.03291	0.190977	0.608327	-0.491683	0.269518	0.343835	0.394957	1.06972	-0.270654	1.09814	1.28546	1.39317	-0.111138	0.116165	1.24673	1.31638	0.120525
1.455	1.1452	1.23842	1.60441	-0.40426	-2.93789	-2.55392	-0.114524	0.667344	-0.24842	0.203106	0.557292	1.02938	0.186817	0.603879	-0.49674	0.265421	0.339792	0.390939	1.06473	-0.276488	1.09318	1.28062	1.38839	-0.116862	0.110546	1.24186	1.31158	0.1149
1.456	1.14104	1.23423	1.60052	-0.40935	-2.94453	-2.56033	-0.119463	0.662827	-0.253456	0.198309	0.553413	1.02586	0.182657	0.599432	-0.501796	0.261323	0.335748	0.386921	1.05974	-0.282321	1.08821	1.27578	1.38361	-0.122586	0.104926	1.23699	1.30679	0.109275
1.457	1.13688	1.23003	1.59664	-0.41444	-2.95117	-2.56675	-0.124401	0.658309	-0.258492	0.193511	0.549534	1.02233	0.178498	0.594984	-0.506853	0.257226	0.331704	0.382904	1.05475	-0.288155	1.08325	1.27094	1.37883	-0.12831	0.0993073	1.23211	1.30199	0.10365
1.458	1.13273	1.22584	1.59275	-0.419529	-2.95781	-2.57317	-0.129339	0.653792	-0.263527	0.188714	0.545655	1.01881	0.174338	0.590536	-0.511909	0.253128	0.327661	0.378886	1.04977	-0.293988	1.07828	1.26611	1.37405	-0.134034	0.0936881	1.22724	1.29719	0.0980252
1.459	1.12857	1.22165	1.58887	-0.424619	-2.96445	-2.57958	-0.134277	0.649275	-0.268563	0.183917	0.541776	1.01528	0.170178	0.586088	-0.516966	0.249031	0.323617	0.374869	1.04478	-0.299822	1.07332	1.26127	1.36926	-0.139758	0.0880689	1.22237	1.29239	0.0924003
1.46	1.12441	1.21747	1.58499	-0.429708	-2.97109	-2.586	-0.139214	0.644759	-0.273598	0.179121	0.537897	1.01176	0.166019	0.58164	-0.522022	0.244933	0.319573	0.370851	1.03979	-0.305655	1.06835	1.25643	1.36448	-0.145482	0.0824496	1.2175	1.2876	0.0867755
1.461	1.12026	1.21328	1.5811	-0.434797	-2.97772	-2.59241	-0.144152	0.640242	-0.278632	0.174324	0.534018	1.00824	0.161859	0.577192	-0.527079	0.240836	0.31553	0.366833	1.0348	-0.311489	1.06339	1.25159	1.3597	-0.151207	0.0768304	1.21262	1.2828	0.0811506
1.462	1.1161	1.20909	1.57722	-0.439885	-2.98436	-2.59883	-0.149089	0.635726	-0.283667	0.169528	0.530139	1.00471	0.157699	0.572744	-0.532135	0.236738	0.311486	0.362816	1.02981	-0.317322	1.05842	1.24676	1.35492	-0.156931	0.0712112	1.20775	1.278	0.0755258
1.463	1.11194	1.2049	1.57333	-0.444974	-2.991	-2.60524	-0.154025	0.63121	-0.288701	0.164732	0.52626	1.00119	0.153539	0.568296	-0.537192	0.23264	0.307442	0.358798	1.02482	-0.323155	1.05346	1.24192	1.35013	-0.162655	0.065592	1.20288	1.2732	0.0699009
1.464	1.10779	1.20071	1.56945	-0.450062	-2.99764	-2.61166	-0.158962	0.626694	-0.293735	0.159936	0.522381	0.997661	0.14938	0.563848	-0.542249	0.228543	0.303399	0.354781	1.01983	-0.328989	1.04849	1.23708	1.34535	-0.168379	0.0599728	1.198	1.2684	0.0642761
1.465	1.10363	1.19652	1.56557	-0.45515	-3.00427	-2.61807	-0.163898	0.622178	-0.298769	0.15514	0.518502	0.994136	0.14522	0.5594	-0.547305	0.224445	0.299355	0.350763	1.01484	-0.334822	1.04353	1.23224	1.34057	-0.174103	0.0543536	1.19313	1.26361	0.0586512
1.466	1.09948	1.19233	1.56168	-0.460237	-3.01091	-2.62448	-0.168835	0.617663	-0.303803	0.150345	0.514623	0.990612	0.14106	0.554952	-0.552362	0.220348	0.295311	0.346746	1.00985	-0.340656	1.03856	1.22741	1.33579	-0.179827	0.0487344	1.18826	1.25881	0.0530264
1.467	1.09532	1.18814	1.5578	-0.465325	-3.01755	-2.6309	-0.17377	0.613147	-0.308836	0.14555	0.510744	0.987087	0.1369	0.550505	-0.557418	0.21625	0.291268	0.342728	1.00487	-0.346489	1.0336	1.22257	1.33101	-0.185551	0.0431152	1.18338	1.25401	0.0474015
1.468	1.09117	1.18395	1.55392	-0.470412	-3.02418	-2.63731	-0.178706	0.608632	-0.313869	0.140755	0.506865	0.983562	0.132741	0.546057	-0.562475	0.212153	0.287224	0.33871	0.999877	-0.352323	1.02864	1.21773	1.32622	-0.191275	0.037496	1.17851	1.24921	0.0417767
1.469	1.08701	1.17977	1.55003	-0.475499	-3.03082	-2.64372	-0.183642	0.604117	-0.318902	0.13596	0.502986	0.980038	0.128581	0.541609	-0.567531	0.208055	0.28318	0.334693	0.994888	-0.358156	1.02367	1.21289	1.32144	-0.196999	0.0318768	1.17364	1.24442	0.0361518
1.47	1.08286	1.17558	1.54615	-0.480585	-3.03745	-2.65014	-0.188577	0.599603	-0.323935	0.131166	0.499107	0.976513	0.124421	0.537161	-0.572587	0.203958	0.279137	0.330675	0.989899	-0.36399	1.01871	1.20806	1.31666	-0.202723	0.0262576	1.16876	1.23962	0.030527
1.471	1.0787	1.17139	1.54227	-0.485672	-3.04409	-2.65655	-0.193512	0.595088	-0.328967	0.126371	0.495228	0.972988	0.120262	0.532713	-0.577644	0.19986	0.275093	0.326658	0.98491	-0.369823	1.01374	1.20322	1.31188	-0.208447	0.0206384	1.16389	1.23482	0.0249021
1.472	1.07455	1.1672	1.53839	-0.490758	-3.05072	-2.66296	-0.198447	0.590574	-0.334	0.121577	0.491349	0.969463	0.116102	0.528266	-0.5827	0.195763	0.271049	0.32264	0.979921	-0.375656	1.00878	1.19838	1.3071	-0.214171	0.0150192	1.15902	1.23002	0.0192773
1.473	1.07039	1.16301	1.5345	-0.495844	-3.05736	-2.66937	-0.203381	0.586059	-0.339032	0.116784	0.48747	0.965939	0.111942	0.523818	-0.587757	0.191665	0.267005	0.318622	0.974932	-0.38149	1.00381	1.19354	1.30231	-0.219896	0.00939997	1.15414	1.22522	0.0136524
1.474	1.06624	1.15883	1.53062	-0.50093	-3.06399	-2.67578	-0.208316	0.581546	-0.344064	0.11199	0.48359	0.962414	0.107782	0.51937	-0.592813	0.187568	0.262962	0.314605	0.969944	-0.387323	0.998845	1.18871	1.29753	-0.22562	0.00378076	1.14927	1.22043	0.00802756
1.475	1.06209	1.15464	1.52674	-0.506015	-3.07063	-2.68219	-0.21325	0.577032	-0.349095	0.107196	0.479711	0.958889	0.103623	0.514922	-0.59787	0.18347	0.258918	0.310587	0.964955	-0.393157	0.99388	1.18387	1.29275	-0.231344	-0.00183844	1.1444	1.21563	0.00240271
1.476	1.05793	1.15045	1.52286	-0.511101	-3.07726	-2.68861	-0.218184	0.572518	-0.354126	0.102403	0.475832	0.955365	0.0994629	0.510474	-0.602926	0.179372	0.254874	0.30657	0.959966	-0.39899	0.988916	1.17903	1.28797	-0.237068	-0.00745765	1.13952	1.21083	-0.00322214
1.477	1.05378	1.14627	1.51898	-0.516186	-3.08389	-2.69502	-0.223117	0.568005	-0.359158	0.0976102	0.471953	0.95184	0.0953032	0.506027	-0.607983	0.175275	0.250831	0.302552	0.954977	-0.404824	0.983951	1.17419	1.28319	-0.242792	-0.0130769	1.13465	1.20603	-0.00884699
1.478	1.04963	1.14208	1.51509	-0.521271	-3.09052	-2.70143	-0.228051	0.563492	-0.364188	0.0928173	0.468074	0.948315	0.0911434	0.501579	-0.613039	0.171177	0.246787	0.298535	0.949988	-0.410657	0.978986	1.16936	1.2784	-0.248516	-0.0186961	1.12978	1.20123	-0.0144718
1.479	1.04547	1.13789	1.51121	-0.526355	-3.09716	-2.70784	-0.232984	0.558979	-0.369219	0.0880247	0.464195	0.94479	0.0869837	0.497131	-0.618096	0.16708	0.242743	0.294517	0.944999	-0.416491	0.974021	1.16452	1.27362	-0.25424	-0.0243153	1.1249	1.19644	-0.0200967
1.48	1.04132	1.13371	1.50733	-0.53144	-3.10379	-2.71425	-0.237917	0.554466	-0.37425	0.0832323	0.460316	0.941266	0.082824	0.492684	-0.623152	0.162982	0.2387	0.290499	0.94001	-0.422324	0.969056	1.15968	1.26884	-0.259964	-0.0299345	1.12003	1.19164	-0.0257215
1.481	1.03717	1.12952	1.50345	-0.536524	-3.11042	-2.72065	-0.24285	0.549953	-0.37928	0.0784401	0.456437	0.937741	0.0786642	0.488236	-0.628209	0.158885	0.234656	0.286482	0.935021	-0.428157	0.964091	1.15484	1.26406	-0.265688	-0.0355537	1.11516	1.18684	-0.0313464
1.482	1.03301	1.12533	1.49957	-0.541608	-3.11705	-2.72706	-0.247783	0.545441	-0.38431	0.0736481	0.452558	0.934216	0.0745045	0.483788	-0.633265	0.154787	0.230612	0.282464	0.930033	-0.433991	0.959126	1.15001	1.25927	-0.271412	-0.0411729	1.11028	1.18204	-0.0369713
1.483	1.02886	1.12115	1.49569	-0.546692	-3.12368	-2.73347	-0.252715	0.540928	-0.38934	0.0688563	0.448679	0.930691	0.0703448	0.47934	-0.638321	0.15069	0.226569	0.278447	0.925044	-0.439824	0.954161	1.14517	1.25449	-0.277136	-0.0467921	1.10541	1.17725	-0.0425961
1.484	1.02471	1.11696	1.49181	-0.551775	-3.13032	-2.73988	-0.257647	0.536416	-0.394369	0.0640648	0.4448	0.927167	0.066185	0.474893	-0.643378	0.146592	0.222525	0.274429	0.920055	-0.445658	0.949196	1.14033	1.24971	-0.282861	-0.0524113	1.10054	1.17245	-0.048221
1.485	1.02056	1.11278	1.48793	-0.556859	-3.13695	-2.74629	-0.262579	0.531904	-0.399399	0.0592734	0.440921	0.923642	0.0620253	0.470445	-0.648434	0.142495	0.218481	0.270411	0.915066	-0.451491	0.944231	1.13549	1.24493	-0.288585	-0.0580305	1.09566	1.16765	-0.0538458
1.486	1.0164	1.10859	1.48405	-0.561942	-3.14358	-2.7527	-0.267511	0.527393	-0.404428	0.0544822	0.437042	0.920117	0.0578656	0.465997	-0.653491	0.138397	0.214438	0.266394	0.910077	-0.457325	0.939266	1.13066	1.24015	-0.294309	-0.0636497	1.09079	1.16285	-0.0594707
1.487	1.01225	1.10441	1.48017	-0.567025	-3.15021	-2.7591	-0.272443	0.522881	-0.409457	0.0496912	0.433163	0.916593	0.0537059	0.46155	-0.658547	0.1343	0.210394	0.262376	0.905088	-0.463158	0.934301	1.12582	1.23536	-0.300033	-0.0692689	1.08592	1.15805	-0.0650955
1.488	1.0081	1.10022	1.47629	-0.572107	-3.15684	-2.76551	-0.277374	0.51837	-0.414485	0.0449005	0.429284	0.913068	0.0495461	0.457102	-0.663604	0.130202	0.20635	0.258359	0.900099	-0.468992	0.929336	1.12098	1.23058	-0.305757	-0.0748881	1.08104	1.15326	-0.0707204
1.489	1.00395	1.09604	1.47241	-0.57719	-3.16347	-2.77192	-0.282305	0.513859	-0.419514	0.0401099	0.425405	0.909543	0.0453864	0.452654	-0.66866	0.126104	0.202307	0.254341	0.89511	-0.474825	0.924371	1.11614	1.2258	-0.311481	-0.0805073	1.07617	1.14846	-0.0763452
1.49	0.999799	1.09185	1.46853	-0.582272	-3.1701	-2.77833	-0.287236	0.509348	-0.424542	0.0353195	0.421526	0.906018	0.0412267	0.448207	-0.673716	0.122007	0.198263	0.250323	0.890122	-0.480658	0.919406	1.11131	1.22102	-0.317205	-0.0861265	1.0713	1.14366	-0.0819701
1.491	0.995648	1.08767	1.46465	-0.587354	-3.17672	-2.78473	-0.292167	0.504837	-0.42957	0.0305293	0.417647	0.902494	0.0370669	0.443759	-0.678773	0.117909	0.194219	0.246306	0.885133	-0.486492	0.914441	1.10647	1.21624	-0.322929	-0.0917457	1.06642	1.13886	-0.0875949
1.492	0.991497	1.08348	1.46077	-0.592436	-3.18335	-2.79114	-0.297098	0.500326	-0.434598	0.0257394	0.413768	0.898969	0.0329072	0.439312	-0.683829	0.113812	0.190175	0.242288	0.880144	-0.492325	0.909476	1.10163	1.21145	-0.328653	-0.0973649	1.06155	1.13407	-0.0932198
1.493	0.987346	1.0793	1.45689	-0.597517	-3.18998	-2.79754	-0.302028	0.495816	-0.439626	0.0209496	0.409889	0.895444	0.0287475	0.434864	-0.688886	0.109714	0.186132	0.238271	0.875155	-0.498159	0.904512	1.09679	1.20667	-0.334377	-0.102984	1.05668	1.12927	-0.0988446
1.494	0.983196	1.07512	1.45301	-0.602599	-3.19661	-2.80395	-0.306958	0.491306	-0.444653	0.01616	0.406009	0.89192	0.0245878	0.430416	-0.693942	0.105617	0.182088	0.234253	0.870166	-0.503992	0.899547	1.09196	1.20189	-0.340101	-0.108603	1.0518	1.12447	-0.104469
1.495	0.979045	1.07093	1.44913	-0.60768	-3.20324	-2.81035	-0.311888	0.486796	-0.44968	0.0113706	0.40213	0.888395	0.020428	0.425969	-0.698998	0.101519	0.178044	0.230236	0.865177	-0.509826	0.894582	1.08712	1.19711	-0.345826	-0.114223	1.04693	1.11967	-0.110094
1.496	0.974895	1.06675	1.44525	-0.612761	-3.20987	-2.81676	-0.316818	0.482286	-0.454707	0.00658145	0.398251	0.88487	0.0162683	0.421521	-0.704055	0.0974217	0.174001	0.226218	0.860188	-0.515659	0.889617	1.08228	1.19233	-0.35155	-0.119842	1.04206	1.11487	-0.115719
1.497	0.970745	1.06256	1.44137	-0.617841	-3.21649	-2.82316	-0.321747	0.477776	-0.459734	0.00179246	0.394372	0.881345	0.0121086	0.417074	-0.709111	0.0933242	0.169957	0.2222	0.8552	-0.521493	0.884652	1.07744	1.18754	-0.357274	-0.125461	1.03718	1.11008	-0.121344
1.498	0.966595	1.05838	1.4375	-0.622922	-3.22312	-2.82957	-0.326677	0.473267	-0.464761	-0.00299633	0.390493	0.877821	0.00794884	0.412626	-0.714167	0.0892266	0.165913	0.218183	0.850211	-0.527326	0.879687	1.07261	1.18276	-0.362998	-0.13108	1.03231	1.10528	-0.126969
1.499	0.962445	1.0542	1.43362	-0.628002	-3.22975	-2.83597	-0.331606	0.468757	-0.469787	-0.00778493	0.386614	0.874296	0.00378911	0.408179	-0.719224	0.0851291	0.16187	0.214165	0.845222	-0.533159	0.874722	1.06777	1.17798	-0.368722	-0.136699	1.02744	1.10048	-0.132594
1.5	0.958296	1.05001	1.42974	-0.633082	-3.23637	-2.84238	-0.336535	0.464248	-0.474813	-0.0125733	0.382735	0.870771	-0.000370617	0.403731	-0.72428	0.0810315	0.157826	0.210148	0.840233	-0.538993	0.869757	1.06293	1.1732	-0.374446	-0.142319	1.02256	1.09568	-0.138219
1.501	0.954146	1.04583	1.42586	-0.638162	-3.243	-2.84878	-0.341463	0.459739	-0.479839	-0.0173615	0.378856	0.867246	-0.00453035	0.399284	-0.729337	0.076934	0.153782	0.20613	0.835244	-0.544826	0.864792	1.05809	1.16841	-0.38017	-0.147938	1.01769	1.09088	-0.143843
1.502	0.949997	1.04165	1.42198	-0.643242	-3.24963	-2.85518	-0.346392	0.45523	-0.484865	-0.0221496	0.374977	0.863722	-0.00869008	0.394836	-0.734393	0.0728365	0.149739	0.202112	0.830255	-0.55066	0.859827	1.05326	1.16363	-0.385894	-0.153557	1.01282	1.08609	-0.149468
1.503	0.945848	1.03747	1.41811	-0.648321	-3.25625	-2.86159	-0.35132	0.450722	-0.489891	-0.0269374	0.371098	0.860197	-0.0128498	0.390389	-0.739449	0.0687389	0.145695	0.198095	0.825266	-0.556493	0.854862	1.04842	1.15885	-0.391618	-0.159176	1.00794	1.08129	-0.155093
1.504	0.941699	1.03328	1.41423	-0.653401	-3.26288	-2.86799	-0.356248	0.446213	-0.494916	-0.031725	0.367219	0.856672	-0.0170095	0.385941	-0.744506	0.0646414	0.141651	0.194077	0.820277	-0.562327	0.849897	1.04358	1.15407	-0.397342	-0.164795	1.00307	1.07649	-0.160718
1.505	0.93755	1.0291	1.41035	-0.65848	-3.2695	-2.87439	-0.361176	0.441705	-0.499941	-0.0365125	0.36334	0.853148	-0.0211693	0.381494	-0.749562	0.0605439	0.137608	0.19006	0.815289	-0.56816	0.844932	1.03874	1.14929	-0.403066	-0.170415	0.998198	1.07169	-0.166343
1.506	0.933402	1.02492	1.40647	-0.663558	-3.27613	-2.88079	-0.366104	0.437197	-0.504966	-0.0412997	0.359461	0.849623	-0.025329	0.377046	-0.754618	0.0564463	0.133564	0.186042	0.8103	-0.573994	0.839967	1.03391	1.1445	-0.40879	-0.176034	0.993325	1.0669	-0.171968
1.507	0.929253	1.02074	1.4026	-0.668637	-3.28275	-2.8872	-0.371031	0.432689	-0.509991	-0.0460868	0.355582	0.846098	-0.0294887	0.372599	-0.759675	0.0523488	0.12952	0.182025	0.805311	-0.579827	0.835002	1.02907	1.13972	-0.414515	-0.181653	0.988452	1.0621	-0.177593
1.508	0.925105	1.01656	1.39872	-0.673716	-3.28938	-2.8936	-0.375959	0.428181	-0.515015	-0.0508737	0.351703	0.842573	-0.0336484	0.368151	-0.764731	0.0482512	0.125477	0.178007	0.800322	-0.58566	0.830037	1.02423	1.13494	-0.420239	-0.187272	0.983579	1.0573	-0.183217
1.509	0.920957	1.01237	1.39484	-0.678794	-3.296	-2.9	-0.380886	0.423673	-0.52004	-0.0556603	0.347824	0.839049	-0.0378082	0.363704	-0.769787	0.0441537	0.121433	0.173989	0.795333	-0.591494	0.825072	1.01939	1.13016	-0.425963	-0.192891	0.978705	1.0525	-0.188842
1.51	0.916809	1.00819	1.39097	-0.683872	-3.30262	-2.9064	-0.385813	0.419166	-0.525064	-0.0604468	0.343945	0.835524	-0.0419679	0.359256	-0.774844	0.0400562	0.117389	0.169972	0.790344	-0.597327	0.820108	1.01456	1.12538	-0.431687	-0.198511	0.973832	1.0477	-0.194467
1.511	0.912661	1.00401	1.38709	-0.68895	-3.30925	-2.9128	-0.39074	0.414659	-0.530088	-0.0652332	0.340066	0.831999	-0.0461276	0.354809	-0.7799	0.0359586	0.113345	0.165954	0.785355	-0.603161	0.815143	1.00972	1.12059	-0.437411	-0.20413	0.968959	1.04291	-0.200092
1.512	0.908513	0.999829	1.38321	-0.694027	-3.31587	-2.9192	-0.395666	0.410152	-0.535112	-0.0700193	0.336187	0.828475	-0.0502874	0.350362	-0.784956	0.0318611	0.109302	0.161937	0.780366	-0.608994	0.810178	1.00488	1.11581	-0.443135	-0.209749	0.964086	1.03811	-0.205717
1.513	0.904366	0.995648	1.37934	-0.699105	-3.32249	-2.9256	-0.400592	0.405645	-0.540135	-0.0748052	0.332307	0.82495	-0.0544471	0.345914	-0.790013	0.0277636	0.105258	0.157919	0.775378	-0.614828	0.805213	1.00004	1.11103	-0.448859	-0.215368	0.959212	1.03331	-0.211342
1.514	0.900219	0.991467	1.37546	-0.704182	-3.32912	-2.932	-0.405519	0.401138	-0.545158	-0.079591	0.328428	0.821425	-0.0586068	0.341467	-0.795069	0.023666	0.101214	0.153901	0.770389	-0.620661	0.800248	0.995206	1.10625	-0.454583	-0.220987	0.954339	1.02851	-0.216967
1.515	0.896071	0.987287	1.37158	-0.709259	-3.33574	-2.9384	-0.410445	0.396631	-0.550182	-0.0843766	0.324549	0.8179	-0.0627666	0.337019	-0.800125	0.0195685	0.0971707	0.149884	0.7654	-0.626495	0.795283	0.990369	1.10147	-0.460307	-0.226607	0.949466	1.02372	-0.222591
1.516	0.891924	0.983106	1.36771	-0.714336	-3.34236	-2.9448	-0.41537	0.392125	-0.555205	-0.0891619	0.32067	0.814376	-0.0669263	0.332572	-0.805182	0.0154709	0.093127	0.145866	0.760411	-0.632328	0.790318	0.985531	1.09668	-0.466031	-0.232226	0.944592	1.01892	-0.228216
1.517	0.887778	0.978925	1.36383	-0.719413	-3.34898	-2.9512	-0.420296	0.387619	-0.560227	-0.0939472	0.316791	0.810851	-0.071086	0.328125	-0.810238	0.0113734	0.0890834	0.141849	0.755422	-0.638161	0.785353	0.980694	1.0919	-0.471755	-0.237845	0.939719	1.01412	-0.233841
1.518	0.883631	0.974745	1.35996	-0.724489	-3.3556	-2.9576	-0.425221	0.383113	-0.56525	-0.0987322	0.312912	0.807326	-0.0752457	0.323677	-0.815294	0.00727587	0.0850397	0.137831	0.750433	-0.643995	0.780388	0.975856	1.08712	-0.47748	-0.243464	0.934846	1.00932	-0.239466
1.519	0.879484	0.970565	1.35608	-0.729565	-3.36222	-2.964	-0.430147	0.378607	-0.570272	-0.103517	0.309033	0.803801	-0.0794055	0.31923	-0.820351	0.00317834	0.080996	0.133814	0.745444	-0.649828	0.775423	0.971019	1.08234	-0.483204	-0.249084	0.929973	1.00452	-0.245091
1.52	0.875338	0.966385	1.35221	-0.734641	-3.36885	-2.9704	-0.435072	0.374101	-0.575295	-0.108302	0.305154	0.800277	-0.0835652	0.314782	-0.825407	-0.000919202	0.0769523	0.129796	0.740455	-0.655662	0.770458	0.966181	1.07755	-0.488928	-0.254703	0.925099	0.999726	-0.250716
1.521	0.871192	0.962205	1.34833	-0.739717	-3.37547	-2.9768	-0.439997	0.369595	-0.580317	-0.113086	0.301275	0.796752	-0.0877249	0.310335	-0.830463	-0.00501674	0.0729086	0.125778	0.735467	-0.661495	0.765493	0.961344	1.07277	-0.494652	-0.260322	0.920226	0.994928	-0.25634
1.522	0.867046	0.958025	1.34446	-0.744793	-3.38209	-2.9832	-0.444921	0.36509	-0.585338	-0.11787	0.297396	0.793227	-0.0918846	0.305888	-0.835519	-0.00911428	0.0688649	0.121761	0.730478	-0.667329	0.760528	0.956506	1.06799	-0.500376	-0.265941	0.915353	0.990131	-0.261965
1.523	0.8629	0.953846	1.34058	-0.749868	-3.38871	-2.98959	-0.449846	0.360585	-0.59036	-0.122655	0.293517	0.789703	-0.0960444	0.30144	-0.840576	-0.0132118	0.0648212	0.117743	0.725489	-0.673162	0.755563	0.951668	1.06321	-0.5061	-0.27156	0.91048	0.985333	-0.26759
1.524	0.858754	0.949666	1.33671	-0.754944	-3.39533	-2.99599	-0.45477	0.35608	-0.595381	-0.127439	0.289638	0.786178	-0.100204	0.296993	-0.845632	-0.0173094	0.0607776	0.113726	0.7205	-0.678996	0.750598	0.946831	1.05843	-0.511824	-0.27718	0.905606	0.980535	-0.273215
1.525	0.854608	0.945487	1.33283	-0.760019	-3.40195	-3.00239	-0.459694	0.351575	-0.600403	-0.132222	0.285759	0.782653	-0.104364	0.292546	-0.850688	-0.0214069	0.0567339	0.109708	0.715511	-0.684829	0.745633	0.941993	1.05364	-0.517548	-0.282799	0.900733	0.975737	-0.27884
1.526	0.850463	0.941308	1.32896	-0.765094	-3.40857	-3.00879	-0.464618	0.34707	-0.605424	-0.137006	0.28188	0.779128	-0.108524	0.288098	-0.855745	-0.0255044	0.0526902	0.10569	0.710522	-0.690662	0.740668	0.937156	1.04886	-0.523272	-0.288418	0.89586	0.970939	-0.284465
1.527	0.846317	0.937129	1.32508	-0.770168	-3.41519	-3.01518	-0.469542	0.342565	-0.610445	-0.141789	0.278001	0.775604	-0.112683	0.283651	-0.860801	-0.029602	0.0486465	0.101673	0.705533	-0.696496	0.735704	0.932318	1.04408	-0.528996	-0.294037	0.890987	0.966141	-0.29009
1.528	0.842172	0.93295	1.32121	-0.775243	-3.4218	-3.02158	-0.474465	0.338061	-0.615465	-0.146573	0.274122	0.772079	-0.116843	0.279204	-0.865857	-0.0336995	0.0446028	0.0976553	0.700545	-0.702329	0.730739	0.927481	1.0393	-0.53472	-0.299656	0.886113	0.961344	-0.295714
1.529	0.838027	0.928771	1.31733	-0.780317	-3.42842	-3.02798	-0.479389	0.333557	-0.620486	-0.151356	0.270243	0.768554	-0.121003	0.274757	-0.870913	-0.037797	0.0405591	0.0936377	0.695556	-0.708163	0.725774	0.922643	1.03452	-0.540445	-0.305276	0.88124	0.956546	-0.301339
1.53	0.833882	0.924592	1.31346	-0.785391	-3.43504	-3.03437	-0.484312	0.329052	-0.625506	-0.156138	0.266364	0.76503	-0.125162	0.270309	-0.87597	-0.0418946	0.0365155	0.0896201	0.690567	-0.713996	0.720809	0.917806	1.02973	-0.546169	-0.310895	0.876367	0.951748	-0.306964
1.531	0.829738	0.920414	1.30959	-0.790465	-3.44166	-3.04077	-0.489235	0.324548	-0.630526	-0.160921	0.262485	0.761505	-0.129322	0.265862	-0.881026	-0.0459921	0.0324718	0.0856025	0.685578	-0.71983	0.715844	0.912968	1.02495	-0.551893	-0.316514	0.871494	0.94695	-0.312589
1.532	0.825593	0.916235	1.30571	-0.795539	-3.44828	-3.04716	-0.494158	0.320045	-0.635546	-0.165704	0.258606	0.75798	-0.133482	0.261415	-0.886082	-0.0500897	0.0284281	0.0815849	0.680589	-0.725663	0.710879	0.908131	1.02017	-0.557617	-0.322133	0.86662	0.942152	-0.318214
1.533	0.821448	0.912057	1.30184	-0.800612	-3.4549	-3.05356	-0.499081	0.315541	-0.640566	-0.170486	0.254726	0.754455	-0.137642	0.256968	-0.891138	-0.0541872	0.0243844	0.0775673	0.6756	-0.731496	0.705914	0.903293	1.01539	-0.563341	-0.327752	0.861747	0.937354	-0.323839
1.534	0.817304	0.907879	1.29797	-0.805686	-3.46151	-3.05995	-0.504003	0.311037	-0.645585	-0.175268	0.250847	0.750931	-0.141801	0.25252	-0.896195	-0.0582847	0.0203407	0.0735498	0.670611	-0.73733	0.700949	0.898456	1.01061	-0.569065	-0.333372	0.856874	0.932557	-0.329464
1.535	0.81316	0.903701	1.29409	-0.810759	-3.46813	-3.06635	-0.508925	0.306534	-0.650605	-0.18005	0.246968	0.747406	-0.145961	0.248073	-0.901251	-0.0623823	0.016297	0.0695322	0.665622	-0.743163	0.695984	0.893618	1.00582	-0.574789	-0.338991	0.852001	0.927759	-0.335088
1.536	0.809016	0.899524	1.29022	-0.815832	-3.47475	-3.07274	-0.513847	0.302031	-0.655624	-0.184832	0.243089	0.743881	-0.150121	0.243626	-0.906307	-0.0664798	0.0122534	0.0655146	0.660634	-0.748997	0.691019	0.888781	1.00104	-0.580513	-0.34461	0.847127	0.922961	-0.340713
1.537	0.804872	0.895346	1.28635	-0.820905	-3.48137	-3.07914	-0.518769	0.297528	-0.660643	-0.189614	0.23921	0.740357	-0.154281	0.239179	-0.911363	-0.0705773	0.00820967	0.061497	0.655645	-0.75483	0.686054	0.883943	0.996259	-0.586237	-0.350229	0.842254	0.918163	-0.346338
1.538	0.800728	0.891168	1.28247	-0.825978	-3.48798	-3.08553	-0.523691	0.293025	-0.665662	-0.194395	0.235331	0.736832	-0.15844	0.234731	-0.91642	-0.0746749	0.00416598	0.0574794	0.650656	-0.760664	0.681089	0.879106	0.991477	-0.591961	-0.355848	0.837381	0.913365	-0.351963
1.539	0.796585	0.886991	1.2786	-0.83105	-3.4946	-3.09193	-0.528613	0.288522	-0.67068	-0.199177	0.231452	0.733307	-0.1626	0.230284	-0.921476	-0.0787724	0.000122299	0.0534618	0.645667	-0.766497	0.676124	0.874268	0.986695	-0.597685	-0.361468	0.832507	0.908567	-0.357588
1.54	0.792441	0.882814	1.27473	-0.836122	-3.50121	-3.09832	-0.533534	0.28402	-0.675699	-0.203958	0.227573	0.729782	-0.16676	0.225837	-0.926532	-0.0828699	-0.00392139	0.0494442	0.640678	-0.772331	0.671159	0.869431	0.981913	-0.603409	-0.367087	0.827634	0.90377	-0.363213
1.541	0.788298	0.878637	1.27085	-0.841194	-3.50783	-3.10471	-0.538455	0.279517	-0.680717	-0.208739	0.223694	0.726258	-0.170919	0.22139	-0.931588	-0.0869675	-0.00796507	0.0454267	0.635689	-0.778164	0.666194	0.864593	0.97713	-0.609134	-0.372706	0.822761	0.898972	-0.368838
1.542	0.784155	0.87446	1.26698	-0.846266	-3.51445	-3.11111	-0.543377	0.275015	-0.685735	-0.21352	0.219815	0.722733	-0.175079	0.216943	-0.936645	-0.091065	-0.0120088	0.0414091	0.6307	-0.783997	0.661229	0.859756	0.972348	-0.614858	-0.378325	0.817888	0.894174	-0.374462
1.543	0.780012	0.870283	1.26311	-0.851338	-3.52106	-3.1175	-0.548297	0.270513	-0.690753	-0.2183	0.215936	0.719208	-0.179239	0.212496	-0.941701	-0.0951626	-0.0160524	0.0373915	0.625711	-0.789831	0.656264	0.854918	0.967566	-0.620582	-0.383944	0.813014	0.889376	-0.380087
1.544	0.775869	0.866106	1.25924	-0.85641	-3.52768	-3.12389	-0.553218	0.266011	-0.695771	-0.223081	0.212057	0.715683	-0.183399	0.208048	-0.946757	-0.0992601	-0.0200961	0.0333739	0.620723	-0.795664	0.6513	0.850081	0.962784	-0.626306	-0.389564	0.808141	0.884578	-0.385712
1.545	0.771726	0.86193	1.25537	-0.861481	-3.53429	-3.13028	-0.558139	0.261509	-0.700789	-0.227861	0.208178	0.712159	-0.187558	0.203601	-0.951813	-0.103358	-0.0241398	0.0293563	0.615734	-0.801498	0.646335	0.845243	0.958002	-0.63203	-0.395183	0.803268	0.879781	-0.391337
1.546	0.767584	0.857753	1.25149	-0.866552	-3.54091	-3.13668	-0.563059	0.257008	-0.705806	-0.232641	0.204299	0.708634	-0.191718	0.199154	-0.956869	-0.107455	-0.0281835	0.0253387	0.610745	-0.807331	0.64137	0.840406	0.95322	-0.637754	-0.400802	0.798395	0.874983	-0.396962
1.547	0.763441	0.853577	1.24762	-0.871623	-3.54752	-3.14307	-0.567979	0.252506	-0.710823	-0.237421	0.20042	0.705109	-0.195878	0.194707	-0.961926	-0.111553	-0.0322272	0.0213212	0.605756	-0.813165	0.636405	0.835568	0.948438	-0.643478	-0.406421	0.793521	0.870185	-0.402587
1.548	0.759299	0.849401	1.24375	-0.876694	-3.55413	-3.14946	-0.572899	0.248005	-0.71584	-0.242201	0.196541	0.701585	-0.200038	0.19026	-0.966982	-0.11565	-0.0362709	0.0173036	0.600767	-0.818998	0.63144	0.83073	0.943656	-0.649202	-0.41204	0.788648	0.865387	-0.408211
1.549	0.755157	0.845225	1.23988	-0.881765	-3.56075	-3.15585	-0.577819	0.243504	-0.720857	-0.246981	0.192662	0.69806	-0.204197	0.185813	-0.972038	-0.119748	-0.0403145	0.013286	0.595778	-0.824832	0.626475	0.825893	0.938874	-0.654926	-0.41766	0.783775	0.860589	-0.413836
1.55	0.751015	0.841049	1.23601	-0.886835	-3.56736	-3.16224	-0.582739	0.239003	-0.725874	-0.25176	0.188783	0.694535	-0.208357	0.181366	-0.977094	-0.123845	-0.0443582	0.0092684	0.590789	-0.830665	0.62151	0.821055	0.934092	-0.66065	-0.423279	0.778902	0.855791	-0.419461
1.551	0.746873	0.836873	1.23214	-0.891906	-3.57398	-3.16864	-0.587659	0.234502	-0.73089	-0.25654	0.184904	0.69101	-0.212517	0.176919	-0.98215	-0.127943	-0.0484019	0.00525081	0.5858	-0.836498	0.616545	0.816218	0.929309	-0.666374	-0.428898	0.774028	0.850994	-0.425086
1.552	0.742731	0.832698	1.22827	-0.896976	-3.58059	-3.17503	-0.592578	0.230001	-0.735907	-0.261319	0.181024	0.687486	-0.216676	0.172471	-0.987207	-0.13204	-0.0524456	0.00123323	0.580812	-0.842332	0.61158	0.81138	0.924527	-0.672099	-0.434517	0.769155	0.846196	-0.430711
1.553	0.73859	0.828522	1.22439	-0.902046	-3.5872	-3.18142	-0.597497	0.225501	-0.740923	-0.266098	0.177145	0.683961	-0.220836	0.168024	-0.992263	-0.136138	-0.0564893	-0.00278436	0.575823	-0.848165	0.606615	0.806543	0.919745	-0.677823	-0.440137	0.764282	0.841398	-0.436336
1.554	0.734448	0.824347	1.22052	-0.907116	-3.59381	-3.18781	-0.602416	0.221	-0.745939	-0.270877	0.173266	0.680436	-0.224996	0.163577	-0.997319	-0.140235	-0.060533	-0.00680194	0.570834	-0.853999	0.60165	0.801705	0.914963	-0.683547	-0.445756	0.759409	0.8366	-0.441961
1.555	0.730307	0.820172	1.21665	-0.912185	-3.60043	-3.1942	-0.607335	0.2165	-0.750955	-0.275655	0.169387	0.676912	-0.229156	0.15913	-1.00238	-0.144333	-0.0645766	-0.0108195	0.565845	-0.859832	0.596685	0.796868	0.910181	-0.689271	-0.451375	0.754535	0.831802	-0.447585
1.556	0.726166	0.815997	1.21278	-0.917255	-3.60704	-3.20059	-0.612254	0.212	-0.755971	-0.280434	0.165508	0.673387	-0.233315	0.154683	-1.00743	-0.148431	-0.0686203	-0.0148371	0.560856	-0.865666	0.59172	0.79203	0.905399	-0.694995	-0.456994	0.749662	0.827004	-0.45321
1.557	0.722025	0.811822	1.20891	-0.922324	-3.61365	-3.20698	-0.617172	0.2075	-0.760986	-0.285212	0.161629	0.669862	-0.237475	0.150236	-1.01249	-0.152528	-0.072664	-0.0188547	0.555867	-0.871499	0.586755	0.787193	0.900617	-0.700719	-0.462613	0.744789	0.822207	-0.458835
1.558	0.717884	0.807647	1.20504	-0.927393	-3.62026	-3.21337	-0.622091	0.203	-0.766001	-0.28999	0.15775	0.666337	-0.241635	0.145789	-1.01754	-0.156626	-0.0767077	-0.0228723	0.550878	-0.877333	0.58179	0.782355	0.895835	-0.706443	-0.468233	0.739915	0.817409	-0.46446
1.559	0.713743	0.803472	1.20117	-0.932462	-3.62687	-3.21976	-0.627009	0.1985	-0.771017	-0.294768	0.153871	0.662813	-0.245795	0.141342	-1.0226	-0.160723	-0.0807514	-0.0268899	0.54589	-0.883166	0.576825	0.777518	0.891053	-0.712167	-0.473852	0.735042	0.812611	-0.470085
1.56	0.709602	0.799298	1.1973	-0.937531	-3.63349	-3.22615	-0.631927	0.194001	-0.776032	-0.299546	0.149992	0.659288	-0.249954	0.136895	-1.02766	-0.164821	-0.0847951	-0.0309075	0.540901	-0.888999	0.57186	0.77268	0.886271	-0.717891	-0.479471	0.730169	0.807813	-0.47571
1.561	0.705462	0.795123	1.19343	-0.9426	-3.6401	-3.23253	-0.636845	0.189501	-0.781046	-0.304324	0.146113	0.655763	-0.254114	0.132448	-1.03271	-0.168918	-0.0888388	-0.034925	0.535912	-0.894833	0.566896	0.767843	0.881488	-0.723615	-0.48509	0.725296	0.803015	-0.481335
1.562	0.701321	0.790949	1.18956	-0.947668	-3.64671	-3.23892	-0.641763	0.185002	-0.786061	-0.309102	0.142234	0.652238	-0.258274	0.128001	-1.03777	-0.173016	-0.0928824	-0.0389426	0.530923	-0.900666	0.561931	0.763005	0.876706	-0.729339	-0.490709	0.720422	0.798218	-0.486959
1.563	0.697181	0.786775	1.18569	-0.952736	-3.65332	-3.24531	-0.64668	0.180503	-0.791076	-0.313879	0.138355	0.648714	-0.262434	0.123554	-1.04282	-0.177113	-0.0969261	-0.0429602	0.525934	-0.9065	0.556966	0.758168	0.871924	-0.735063	-0.496329	0.715549	0.79342	-0.492584
1.564	0.693041	0.782601	1.18182	-0.957804	-3.65993	-3.2517	-0.651598	0.176004	-0.79609	-0.318656	0.134476	0.645189	-0.266593	0.119107	-1.04788	-0.181211	-0.10097	-0.0469778	0.520945	-0.912333	0.552001	0.75333	0.867142	-0.740788	-0.501948	0.710676	0.788622	-0.498209
1.565	0.688901	0.778427	1.17795	-0.962872	-3.66654	-3.25809	-0.656515	0.171505	-0.801104	-0.323433	0.130597	0.641664	-0.270753	0.11466	-1.05294	-0.185308	-0.105013	-0.0509954	0.515956	-0.918167	0.547036	0.748493	0.86236	-0.746512	-0.507567	0.705803	0.783824	-0.503834
1.566	0.684761	0.774253	1.17408	-0.96794	-3.67315	-3.26448	-0.661432	0.167006	-0.806118	-0.32821	0.126718	0.63814	-0.274913	0.110213	-1.05799	-0.189406	-0.109057	-0.055013	0.510967	-0.924	0.542071	0.743655	0.857578	-0.752236	-0.513186	0.700929	0.779026	-0.509459
1.567	0.680622	0.77008	1.17021	-0.973008	-3.67976	-3.27086	-0.666349	0.162508	-0.811132	-0.332987	0.122839	0.634615	-0.279072	0.105766	-1.06305	-0.193503	-0.113101	-0.0590305	0.505979	-0.929834	0.537106	0.738818	0.852796	-0.75796	-0.518805	0.696056	0.774228	-0.515084
1.568	0.676482	0.765906	1.16634	-0.978075	-3.68637	-3.27725	-0.671266	0.158009	-0.816146	-0.337764	0.11896	0.63109	-0.283232	0.101319	-1.06811	-0.197601	-0.117145	-0.0630481	0.50099	-0.935667	0.532141	0.73398	0.848014	-0.763684	-0.524425	0.691183	0.769431	-0.520709
1.569	0.672342	0.761733	1.16247	-0.983143	-3.69298	-3.28364	-0.676182	0.153511	-0.821159	-0.34254	0.115081	0.627565	-0.287392	0.0968718	-1.07316	-0.201699	-0.121188	-0.0670657	0.496001	-0.9415	0.527176	0.729143	0.843232	-0.769408	-0.530044	0.68631	0.764633	-0.526333
1.57	0.668203	0.757559	1.1586	-0.98821	-3.69959	-3.29003	-0.681099	0.149013	-0.826173	-0.347317	0.111202	0.624041	-0.291552	0.0924249	-1.07822	-0.205796	-0.125232	-0.0710833	0.491012	-0.947334	0.522211	0.724305	0.838449	-0.775132	-0.535663	0.681436	0.759835	-0.531958
1.571	0.664064	0.753386	1.15474	-0.993277	-3.7062	-3.29641	-0.686015	0.144515	-0.831186	-0.352093	0.107322	0.620516	-0.295711	0.0879779	-1.08327	-0.209894	-0.129276	-0.0751009	0.486023	-0.953167	0.517246	0.719468	0.833667	-0.780856	-0.541282	0.676563	0.755037	-0.537583
1.572	0.659925	0.749213	1.15087	-0.998344	-3.71281	-3.3028	-0.690931	0.140017	-0.836199	-0.356869	0.103443	0.616991	-0.299871	0.083531	-1.08833	-0.213991	-0.133319	-0.0791185	0.481034	-0.959001	0.512281	0.71463	0.828885	-0.78658	-0.546901	0.67169	0.750239	-0.543208
1.573	0.655786	0.74504	1.147	-1.00341	-3.71941	-3.30919	-0.695847	0.135519	-0.841212	-0.361645	0.0995644	0.613467	-0.304031	0.079084	-1.09339	-0.218089	-0.137363	-0.0831361	0.476045	-0.964834	0.507316	0.709792	0.824103	-0.792304	-0.552521	0.666817	0.745441	-0.548833
1.574	0.651647	0.740868	1.14313	-1.00848	-3.72602	-3.31557	-0.700763	0.131022	-0.846224	-0.366421	0.0956853	0.609942	-0.308191	0.0746371	-1.09844	-0.222186	-0.141407	-0.0871536	0.471056	-0.970668	0.502351	0.704955	0.819321	-0.798028	-0.55814	0.661943	0.740644	-0.554458
1.575	0.647508	0.736695	1.13926	-1.01354	-3.73263	-3.32196	-0.705679	0.126524	-0.851237	-0.371196	0.0918063	0.606417	-0.31235	0.0701901	-1.1035	-0.226284	-0.14545	-0.0911712	0.466068	-0.976501	0.497386	0.700117	0.814539	-0.803753	-0.563759	0.65707	0.735846	-0.560082
1.576	0.64337	0.732522	1.13539	-1.01861	-3.73924	-3.32834	-0.710594	0.122027	-0.856249	-0.375972	0.0879272	0.602892	-0.31651	0.0657432	-1.10855	-0.230381	-0.149494	-0.0951888	0.461079	-0.982335	0.492421	0.69528	0.809757	-0.809477	-0.569378	0.652197	0.731048	-0.565707
1.577	0.639231	0.72835	1.13152	-1.02368	-3.74585	-3.33473	-0.71551	0.11753	-0.861262	-0.380747	0.0840482	0.599368	-0.32067	0.0612963	-1.11361	-0.234479	-0.153538	-0.0992064	0.45609	-0.988168	0.487456	0.690442	0.804975	-0.815201	-0.574997	0.647324	0.72625	-0.571332
1.578	0.635093	0.724178	1.12766	-1.02874	-3.75245	-3.34111	-0.720425	0.113033	-0.866274	-0.385522	0.0801691	0.595843	-0.324829	0.0568494	-1.11867	-0.238576	-0.157581	-0.103224	0.451101	-0.994001	0.482492	0.685605	0.800193	-0.820925	-0.580617	0.64245	0.721452	-0.576957
1.579	0.630955	0.720006	1.12379	-1.03381	-3.75906	-3.3475	-0.72534	0.108536	-0.871286	-0.390297	0.0762901	0.592318	-0.328989	0.0524025	-1.12372	-0.242674	-0.161625	-0.107242	0.446112	-0.999835	0.477527	0.680767	0.795411	-0.826649	-0.586236	0.637577	0.716654	-0.582582
1.58	0.626817	0.715834	1.11992	-1.03887	-3.76567	-3.35388	-0.730255	0.104039	-0.876297	-0.395072	0.072411	0.588793	-0.333149	0.0479556	-1.12878	-0.246771	-0.165669	-0.111259	0.441123	-1.00567	0.472562	0.67593	0.790628	-0.832373	-0.591855	0.632704	0.711857	-0.588207
1.581	0.622679	0.711662	1.11605	-1.04394	-3.77228	-3.36027	-0.73517	0.0995423	-0.881309	-0.399847	0.068532	0.585269	-0.337309	0.0435087	-1.13384	-0.250869	-0.169712	-0.115277	0.436134	-1.0115	0.467597	0.671092	0.785846	-0.838097	-0.597474	0.62783	0.707059	-0.593832
1.582	0.618541	0.70749	1.11219	-1.049	-3.77888	-3.36665	-0.740085	0.0950458	-0.886321	-0.404621	0.0646529	0.581744	-0.341468	0.0390618	-1.13889	-0.254967	-0.173756	-0.119294	0.431145	-1.01734	0.462632	0.666255	0.781064	-0.843821	-0.603093	0.622957	0.702261	-0.599456
1.583	0.614403	0.703318	1.10832	-1.05407	-3.78549	-3.37304	-0.744999	0.0905495	-0.891332	-0.409396	0.0607739	0.578219	-0.345628	0.0346149	-1.14395	-0.259064	-0.1778	-0.123312	0.426157	-1.02317	0.457667	0.661417	0.776282	-0.849545	-0.608713	0.618084	0.697463	-0.605081
1.584	0.610266	0.699147	1.10445	-1.05913	-3.7921	-3.37942	-0.749913	0.0860532	-0.896343	-0.41417	0.0568948	0.574695	-0.349788	0.030168	-1.149	-0.263162	-0.181843	-0.127329	0.421168	-1.029	0.452702	0.65658	0.7715	-0.855269	-0.614332	0.613211	0.692665	-0.610706
1.585	0.606128	0.694975	1.10058	-1.0642	-3.7987	-3.38581	-0.754828	0.0815571	-0.901354	-0.418944	0.0530158	0.57117	-0.353948	0.0257212	-1.15406	-0.267259	-0.185887	-0.131347	0.416179	-1.03484	0.447737	0.651742	0.766718	-0.860993	-0.619951	0.608337	0.687868	-0.616331
1.586	0.601991	0.690804	1.09672	-1.06926	-3.80531	-3.39219	-0.759742	0.0770612	-0.906365	-0.423718	0.0491367	0.567645	-0.358107	0.0212743	-1.15912	-0.271357	-0.189931	-0.135365	0.41119	-1.04067	0.442772	0.646905	0.761936	-0.866718	-0.62557	0.603464	0.68307	-0.621956
1.587	0.597854	0.686633	1.09285	-1.07433	-3.81191	-3.39857	-0.764655	0.0725653	-0.911376	-0.428492	0.0452577	0.56412	-0.362267	0.0168275	-1.16417	-0.275454	-0.193975	-0.139382	0.406201	-1.0465	0.437807	0.642067	0.757154	-0.872442	-0.63119	0.598591	0.678272	-0.627581
1.588	0.593717	0.682461	1.08898	-1.07939	-3.81852	-3.40496	-0.769569	0.0680696	-0.916386	-0.433265	0.0413786	0.560596	-0.366427	0.0123806	-1.16923	-0.279552	-0.198018	-0.1434	0.401212	-1.05234	0.432842	0.63723	0.752372	-0.878166	-0.636809	0.593718	0.673474	-0.633206
1.589	0.58958	0.67829	1.08512	-1.08446	-3.82512	-3.41134	-0.774483	0.0635741	-0.921397	-0.438039	0.0374996	0.557071	-0.370586	0.00793379	-1.17428	-0.283649	-0.202062	-0.147417	0.396223	-1.05817	0.427877	0.632392	0.74759	-0.88389	-0.642428	0.588844	0.668676	-0.63883
1.59	0.585443	0.67412	1.08125	-1.08952	-3.83173	-3.41772	-0.779396	0.0590786	-0.926407	-0.442812	0.0336205	0.553546	-0.374746	0.00348695	-1.17934	-0.287747	-0.206106	-0.151435	0.391235	-1.064	0.422912	0.627555	0.742807	-0.889614	-0.648047	0.583971	0.663878	-0.644455
1.591	0.581306	0.669949	1.07738	-1.09458	-3.83833	-3.42411	-0.78431	0.0545833	-0.931417	-0.447586	0.0297415	0.550022	-0.378906	-0.000959874	-1.1844	-0.291844	-0.210149	-0.155453	0.386246	-1.06984	0.417947	0.622717	0.738025	-0.895338	-0.653666	0.579098	0.659081	-0.65008
1.592	0.57717	0.665778	1.07352	-1.09965	-3.84494	-3.43049	-0.789223	0.0500881	-0.936427	-0.452359	0.0258624	0.546497	-0.383066	-0.00540669	-1.18945	-0.295942	-0.214193	-0.15947	0.381257	-1.07567	0.412982	0.61788	0.733243	-0.901062	-0.659286	0.574225	0.654283	-0.655705
1.593	0.573033	0.661608	1.06965	-1.10471	-3.85154	-3.43687	-0.794136	0.0455931	-0.941437	-0.457132	0.0219834	0.542972	-0.387225	-0.00985351	-1.19451	-0.300039	-0.218237	-0.163488	0.376268	-1.0815	0.408017	0.613042	0.728461	-0.906786	-0.664905	0.569351	0.649485	-0.66133
1.594	0.568897	0.657437	1.06578	-1.10977	-3.85815	-3.44325	-0.799049	0.0410982	-0.946446	-0.461905	0.0181043	0.539447	-0.391385	-0.0143003	-1.19956	-0.304137	-0.22228	-0.167505	0.371279	-1.08734	0.403052	0.608205	0.723679	-0.91251	-0.670524	0.564478	0.644687	-0.666955
1.595	0.564761	0.653267	1.06192	-1.11484	-3.86475	-3.44963	-0.803961	0.0366034	-0.951456	-0.466677	0.0142253	0.535923	-0.395545	-0.0187471	-1.20462	-0.308235	-0.226324	-0.171523	0.36629	-1.09317	0.398088	0.603367	0.718897	-0.918234	-0.676143	0.559605	0.639889	-0.67258
1.596	0.560625	0.649097	1.05805	-1.1199	-3.87136	-3.45602	-0.808874	0.0321087	-0.956465	-0.47145	0.0103462	0.532398	-0.399705	-0.0231939	-1.20968	-0.312332	-0.230368	-0.175541	0.361301	-1.099	0.393123	0.59853	0.714115	-0.923958	-0.681762	0.554732	0.635091	-0.678204
1.597	0.556489	0.644927	1.05418	-1.12496	-3.87796	-3.4624	-0.813786	0.0276142	-0.961474	-0.476222	0.00646716	0.528873	-0.403864	-0.0276407	-1.21473	-0.31643	-0.234411	-0.179558	0.356312	-1.10484	0.388158	0.593692	0.709333	-0.929682	-0.687382	0.549858	0.630294	-0.683829
1.598	0.552353	0.640757	1.05032	-1.13003	-3.88456	-3.46878	-0.818699	0.0231198	-0.966483	-0.480994	0.00258811	0.525349	-0.408024	-0.0320875	-1.21979	-0.320527	-0.238455	-0.183576	0.351324	-1.11067	0.383193	0.588855	0.704551	-0.935407	-0.693001	0.544985	0.625496	-0.689454
1.599	0.548217	0.636587	1.04645	-1.13509	-3.89117	-3.47516	-0.823611	0.0186255	-0.971492	-0.485767	-0.00129094	0.521824	-0.412184	-0.0365343	-1.22484	-0.324625	-0.242499	-0.187593	0.346335	-1.1165	0.378228	0.584017	0.699768	-0.941131	-0.69862	0.540112	0.620698	-0.695079
1.6	0.544081	0.632417	1.04259	-1.14015	-3.89777	-3.48154	-0.828523	0.0141313	-0.976501	-0.490539	-0.00516999	0.518299	-0.416343	-0.040981	-1.2299	-0.328722	-0.246542	-0.191611	0.341346	-1.12234	0.373263	0.579179	0.694986	-0.946855	-0.704239	0.535239	0.6159	-0.700704
1.601	0.539946	0.628248	1.03872	-1.14521	-3.90437	-3.48792	-0.833435	0.00963727	-0.98151	-0.49531	-0.00904904	0.514774	-0.420503	-0.0454278	-1.23496	-0.33282	-0.250586	-0.195628	0.336357	-1.12817	0.368298	0.574342	0.690204	-0.952579	-0.709858	0.530365	0.611102	-0.706329
1.602	0.53581	0.624078	1.03486	-1.15028	-3.91097	-3.4943	-0.838346	0.00514336	-0.986518	-0.500082	-0.0129281	0.51125	-0.424663	-0.0498745	-1.24001	-0.336917	-0.25463	-0.199646	0.331368	-1.134	0.363333	0.569504	0.685422	-0.958303	-0.715478	0.525492	0.606305	-0.711953
1.603	0.531675	0.619909	1.03099	-1.15534	-3.91758	-3.50068	-0.843258	0.000649581	-0.991527	-0.504854	-0.0168071	0.507725	-0.428823	-0.0543213	-1.24507	-0.341015	-0.258673	-0.203664	0.326379	-1.13984	0.358368	0.564667	0.68064	-0.964027	-0.721097	0.520619	0.601507	-0.717578
1.604	0.52754	0.61574	1.02713	-1.1604	-3.92418	-3.50706	-0.848169	-0.00384408	-0.996535	-0.509625	-0.0206862	0.5042	-0.432982	-0.058768	-1.25012	-0.345112	-0.262717	-0.207681	0.32139	-1.14567	0.353403	0.559829	0.675858	-0.969751	-0.726716	0.515745	0.596709	-0.723203
1.605	0.523405	0.611571	1.02326	-1.16546	-3.93078	-3.51344	-0.853081	-0.00833761	-1.00154	-0.514397	-0.0245652	0.500675	-0.437142	-0.0632148	-1.25518	-0.34921	-0.266761	-0.211699	0.316401	-1.1515	0.348438	0.554992	0.671076	-0.975475	-0.732335	0.510872	0.591911	-0.728828
1.606	0.51927	0.607402	1.01939	-1.17052	-3.93738	-3.51982	-0.857992	-0.012831	-1.00655	-0.519168	-0.0284443	0.497151	-0.441302	-0.0676615	-1.26024	-0.353307	-0.270805	-0.215716	0.311413	-1.15734	0.343473	0.550154	0.666294	-0.981199	-0.737954	0.505999	0.587113	-0.734453
1.607	0.515135	0.603233	1.01553	-1.17558	-3.94399	-3.5262	-0.862903	-0.0173243	-1.01156	-0.523939	-0.0323234	0.493626	-0.445462	-0.0721082	-1.26529	-0.357405	-0.274848	-0.219734	0.306424	-1.16317	0.338508	0.545317	0.661512	-0.986923	-0.743574	0.501126	0.582315	-0.740078
1.608	0.511	0.599064	1.01167	-1.18065	-3.95059	-3.53258	-0.867814	-0.0218175	-1.01657	-0.52871	-0.0362024	0.490101	-0.449621	-0.076555	-1.27035	-0.361502	-0.278892	-0.223752	0.301435	-1.169	0.333543	0.540479	0.65673	-0.992647	-0.749193	0.496252	0.577518	-0.745703
1.609	0.506866	0.594895	1.0078	-1.18571	-3.95719	-3.53896	-0.872725	-0.0263105	-1.02157	-0.533481	-0.0400815	0.486577	-0.453781	-0.0810017	-1.27541	-0.3656	-0.282936	-0.227769	0.296446	-1.17484	0.328578	0.535642	0.651947	-0.998372	-0.754812	0.491379	0.57272	-0.751327
1.61	0.502731	0.590726	1.00394	-1.19077	-3.96379	-3.54534	-0.877635	-0.0308034	-1.02658	-0.538251	-0.0439605	0.483052	-0.457941	-0.0854484	-1.28046	-0.369698	-0.286979	-0.231787	0.291457	-1.18067	0.323613	0.530804	0.647165	-1.0041	-0.760431	0.486506	0.567922	-0.756952
1.611	0.498597	0.586558	1.00007	-1.19583	-3.97039	-3.55172	-0.882546	-0.0352962	-1.03159	-0.543022	-0.0478396	0.479527	-0.4621	-0.0898951	-1.28552	-0.373795	-0.291023	-0.235804	0.286468	-1.18651	0.318648	0.525967	0.642383	-1.00982	-0.76605	0.481633	0.563124	-0.762577
1.612	0.494463	0.58239	0.996207	-1.20089	-3.97699	-3.5581	-0.887456	-0.0397889	-1.0366	-0.547792	-0.0517186	0.476002	-0.46626	-0.0943418	-1.29057	-0.377893	-0.295067	-0.239822	0.281479	-1.19234	0.313684	0.521129	0.637601	-1.01554	-0.77167	0.476759	0.558326	-0.768202
1.613	0.490328	0.578221	0.992342	-1.20595	-3.98359	-3.56448	-0.892366	-0.0442815	-1.0416	-0.552562	-0.0555977	0.472478	-0.47042	-0.0987885	-1.29563	-0.38199	-0.29911	-0.243839	0.27649	-1.19817	0.308719	0.516292	0.632819	-1.02127	-0.777289	0.471886	0.553528	-0.773827
1.614	0.486194	0.574053	0.988478	-1.21101	-3.99019	-3.57086	-0.897277	-0.0487739	-1.04661	-0.557333	-0.0594767	0.468953	-0.47458	-0.103235	-1.30069	-0.386088	-0.303154	-0.247857	0.271502	-1.20401	0.303754	0.511454	0.628037	-1.02699	-0.782908	0.467013	0.548731	-0.779452
1.615	0.48206	0.569885	0.984614	-1.21607	-3.99679	-3.57723	-0.902187	-0.0532662	-1.05162	-0.562103	-0.0633558	0.465428	-0.478739	-0.107682	-1.30574	-0.390185	-0.307198	-0.251875	0.266513	-1.20984	0.298789	0.506617	0.623255	-1.03272	-0.788527	0.46214	0.543933	-0.785077
1.616	0.477927	0.565717	0.98075	-1.22113	-4.00339	-3.58361	-0.907096	-0.0577584	-1.05662	-0.566872	-0.0672348	0.461904	-0.482899	-0.112129	-1.3108	-0.394283	-0.311241	-0.255892	0.261524	-1.21567	0.293824	0.501779	0.618473	-1.03844	-0.794146	0.457266	0.539135	-0.790701
1.617	0.473793	0.561549	0.976886	-1.22619	-4.00999	-3.58999	-0.912006	-0.0622505	-1.06163	-0.571642	-0.0711139	0.458379	-0.487059	-0.116575	-1.31585	-0.39838	-0.315285	-0.25991	0.256535	-1.22151	0.288859	0.496942	0.613691	-1.04416	-0.799766	0.452393	0.534337	-0.796326
1.618	0.469659	0.557382	0.973022	-1.23125	-4.01659	-3.59637	-0.916916	-0.0667425	-1.06663	-0.576412	-0.0749929	0.454854	-0.491219	-0.121022	-1.32091	-0.402478	-0.319329	-0.263927	0.251546	-1.22734	0.283894	0.492104	0.608909	-1.04989	-0.805385	0.44752	0.529539	-0.801951
1.619	0.465526	0.553214	0.969158	-1.23631	-4.02319	-3.60274	-0.921825	-0.0712343	-1.07164	-0.581181	-0.078872	0.451329	-0.495378	-0.125468	-1.32597	-0.406575	-0.323372	-0.267945	0.246557	-1.23317	0.278929	0.487267	0.604126	-1.05561	-0.811004	0.442647	0.524741	-0.807576
1.62	0.461392	0.549046	0.965295	-1.24137	-4.02979	-3.60912	-0.926734	-0.0757261	-1.07665	-0.585951	-0.082751	0.447805	-0.499538	-0.129915	-1.33102	-0.410673	-0.327416	-0.271963	0.241568	-1.23901	0.273964	0.482429	0.599344	-1.06134	-0.816623	0.437773	0.519944	-0.813201
1.621	0.457259	0.544879	0.961431	-1.24643	-4.03639	-3.6155	-0.931644	-0.0802177	-1.08165	-0.59072	-0.0866301	0.44428	-0.503698	-0.134362	-1.33608	-0.41477	-0.33146	-0.27598	0.23658	-1.24484	0.268999	0.477592	0.594562	-1.06706	-0.822243	0.4329	0.515146	-0.818826
1.622	0.453126	0.540712	0.957568	-1.25149	-4.04299	-3.62188	-0.936553	-0.0847092	-1.08666	-0.595489	-0.0905091	0.440755	-0.507857	-0.138808	-1.34113	-0.418868	-0.335503	-0.279998	0.231591	-1.25067	0.264034	0.472754	0.58978	-1.07278	-0.827862	0.428027	0.510348	-0.824451
1.623	0.448993	0.536544	0.953704	-1.25655	-4.04959	-3.62825	-0.941461	-0.0892005	-1.09166	-0.600258	-0.0943882	0.43723	-0.512017	-0.143255	-1.34619	-0.422966	-0.339547	-0.284015	0.226602	-1.25651	0.259069	0.467917	0.584998	-1.07851	-0.833481	0.423153	0.50555	-0.830075
1.624	0.44486	0.532377	0.949841	-1.26161	-4.05619	-3.63463	-0.94637	-0.0936918	-1.09667	-0.605027	-0.0982672	0.433706	-0.516177	-0.147702	-1.35125	-0.427063	-0.343591	-0.288033	0.221613	-1.26234	0.254104	0.463079	0.580216	-1.08423	-0.8391	0.41828	0.500752	-0.8357
1.625	0.440727	0.52821	0.945978	-1.26667	-4.06279	-3.64101	-0.951279	-0.0981829	-1.10167	-0.609796	-0.102146	0.430181	-0.520337	-0.152148	-1.3563	-0.431161	-0.347635	-0.29205	0.216624	-1.26817	0.249139	0.458241	0.575434	-1.08996	-0.844719	0.413407	0.495955	-0.841325
1.626	0.436594	0.524044	0.942115	-1.27173	-4.06938	-3.64738	-0.956187	-0.102674	-1.10668	-0.614564	-0.106025	0.426656	-0.524496	-0.156595	-1.36136	-0.435258	-0.351678	-0.296068	0.211635	-1.27401	0.244174	0.453404	0.570652	-1.09568	-0.850339	0.408534	0.491157	-0.84695
1.627	0.432462	0.519877	0.938252	-1.27678	-4.07598	-3.65376	-0.961096	-0.107165	-1.11169	-0.619333	-0.109904	0.423132	-0.528656	-0.161042	-1.36641	-0.439356	-0.355722	-0.300086	0.206646	-1.27984	0.239209	0.448566	0.56587	-1.10141	-0.855958	0.40366	0.486359	-0.852575
1.628	0.428329	0.51571	0.934389	-1.28184	-4.08258	-3.66013	-0.966004	-0.111656	-1.11669	-0.624101	-0.113783	0.419607	-0.532816	-0.165488	-1.37147	-0.443453	-0.359766	-0.304103	0.201657	-1.28567	0.234244	0.443729	0.561087	-1.10713	-0.861577	0.398787	0.481561	-0.8582
1.629	0.424197	0.511543	0.930526	-1.2869	-4.08918	-3.66651	-0.970912	-0.116146	-1.12169	-0.628869	-0.117662	0.416082	-0.536976	-0.169935	-1.37653	-0.447551	-0.363809	-0.308121	0.196669	-1.29151	0.22928	0.438891	0.556305	-1.11285	-0.867196	0.393914	0.476763	-0.863824
1.63	0.420064	0.507377	0.926663	-1.29196	-4.09578	-3.67289	-0.97582	-0.120637	-1.1267	-0.633637	-0.121542	0.412557	-0.541135	-0.174381	-1.38158	-0.451648	-0.367853	-0.312138	0.19168	-1.29734	0.224315	0.434054	0.551523	-1.11858	-0.872815	0.389041	0.471965	-0.869449
1.631	0.415932	0.503211	0.922801	-1.29702	-4.10237	-3.67926	-0.980728	-0.125127	-1.1317	-0.638405	-0.125421	0.409033	-0.545295	-0.178828	-1.38664	-0.455746	-0.371897	-0.316156	0.186691	-1.30317	0.21935	0.429216	0.546741	-1.1243	-0.878435	0.384167	0.467168	-0.875074
1.632	0.4118	0.499044	0.918938	-1.30208	-4.10897	-3.68564	-0.985636	-0.129618	-1.13671	-0.643173	-0.1293	0.405508	-0.549455	-0.183274	-1.39169	-0.459843	-0.37594	-0.320174	0.181702	-1.30901	0.214385	0.424379	0.541959	-1.13003	-0.884054	0.379294	0.46237	-0.880699
1.633	0.407668	0.494878	0.915076	-1.30713	-4.11557	-3.69201	-0.990544	-0.134108	-1.14171	-0.647941	-0.133179	0.401983	-0.553614	-0.187721	-1.39675	-0.463941	-0.379984	-0.324191	0.176713	-1.31484	0.20942	0.419541	0.537177	-1.13575	-0.889673	0.374421	0.457572	-0.886324
1.634	0.403536	0.490712	0.911213	-1.31219	-4.12216	-3.69839	-0.995451	-0.138598	-1.14672	-0.652708	-0.137058	0.398459	-0.557774	-0.192168	-1.40181	-0.468038	-0.384028	-0.328209	0.171724	-1.32067	0.204455	0.414704	0.532395	-1.14147	-0.895292	0.369548	0.452774	-0.891949
1.635	0.399404	0.486546	0.907351	-1.31725	-4.12876	-3.70476	-1.00036	-0.143088	-1.15172	-0.657476	-0.140937	0.394934	-0.561934	-0.196614	-1.40686	-0.472136	-0.388071	-0.332226	0.166735	-1.32651	0.19949	0.409866	0.527613	-1.1472	-0.900911	0.364674	0.447976	-0.897574
1.636	0.395273	0.48238	0.903489	-1.32231	-4.13536	-3.71114	-1.00527	-0.147578	-1.15672	-0.662243	-0.144816	0.391409	-0.566094	-0.201061	-1.41192	-0.476234	-0.392115	-0.336244	0.161746	-1.33234	0.194525	0.405029	0.522831	-1.15292	-0.906531	0.359801	0.443178	-0.903198
1.637	0.391141	0.478214	0.899627	-1.32737	-4.14195	-3.71751	-1.01017	-0.152068	-1.16173	-0.667011	-0.148695	0.387884	-0.570253	-0.205507	-1.41697	-0.480331	-0.396159	-0.340261	0.156758	-1.33817	0.18956	0.400191	0.518049	-1.15865	-0.91215	0.354928	0.438381	-0.908823
1.638	0.38701	0.474049	0.895765	-1.33242	-4.14855	-3.72388	-1.01508	-0.156558	-1.16673	-0.671778	-0.152574	0.38436	-0.574413	-0.209954	-1.42203	-0.484429	-0.400202	-0.344279	0.151769	-1.34401	0.184595	0.395354	0.513266	-1.16437	-0.917769	0.350055	0.433583	-0.914448
1.639	0.382878	0.469883	0.891903	-1.33748	-4.15515	-3.73026	-1.01999	-0.161047	-1.17174	-0.676545	-0.156453	0.380835	-0.578573	-0.2144	-1.42709	-0.488526	-0.404246	-0.348297	0.14678	-1.34984	0.17963	0.390516	0.508484	-1.17009	-0.923388	0.345181	0.428785	-0.920073
1.64	0.378747	0.465718	0.888042	-1.34254	-4.16174	-3.73663	-1.02489	-0.165537	-1.17674	-0.681312	-0.160332	0.37731	-0.582733	-0.218847	-1.43214	-0.492624	-0.40829	-0.352314	0.141791	-1.35567	0.174665	0.385679	0.503702	-1.17582	-0.929007	0.340308	0.423987	-0.925698
1.641	0.374616	0.461552	0.88418	-1.34759	-4.16834	-3.74301	-1.0298	-0.170026	-1.18174	-0.686078	-0.164211	0.373786	-0.586892	-0.223293	-1.4372	-0.496721	-0.412333	-0.356332	0.136802	-1.36151	0.1697	0.380841	0.49892	-1.18154	-0.934627	0.335435	0.419189	-0.931323
1.642	0.370485	0.457387	0.880318	-1.35265	-4.17493	-3.74938	-1.03471	-0.174515	-1.18675	-0.690845	-0.16809	0.370261	-0.591052	-0.22774	-1.44225	-0.500819	-0.416377	-0.360349	0.131813	-1.36734	0.164735	0.376004	0.494138	-1.18727	-0.940246	0.330562	0.414392	-0.936948
1.643	0.366354	0.453222	0.876457	-1.35771	-4.18153	-3.75575	-1.03961	-0.179004	-1.19175	-0.695612	-0.171969	0.366736	-0.595212	-0.232186	-1.44731	-0.504916	-0.420421	-0.364367	0.126824	-1.37318	0.15977	0.371166	0.489356	-1.19299	-0.945865	0.325688	0.409594	-0.942572
1.644	0.362223	0.449057	0.872595	-1.36276	-4.18813	-3.76213	-1.04452	-0.183493	-1.19675	-0.700378	-0.175848	0.363211	-0.599371	-0.236633	-1.45237	-0.509014	-0.424465	-0.368385	0.121835	-1.37901	0.154805	0.366329	0.484574	-1.19871	-0.951484	0.320815	0.404796	-0.948197
1.645	0.358092	0.444892	0.868734	-1.36782	-4.19472	-3.7685	-1.04943	-0.187982	-1.20175	-0.705144	-0.179727	0.359687	-0.603531	-0.24108	-1.45742	-0.513111	-0.428508	-0.372402	0.116847	-1.38484	0.14984	0.361491	0.479792	-1.20444	-0.957103	0.315942	0.399998	-0.953822
1.646	0.353961	0.440727	0.864873	-1.37288	-4.20132	-3.77487	-1.05433	-0.192471	-1.20676	-0.709911	-0.183606	0.356162	-0.607691	-0.245526	-1.46248	-0.517209	-0.432552	-0.37642	0.111858	-1.39068	0.144876	0.356654	0.47501	-1.21016	-0.962723	0.311068	0.3952	-0.959447
1.647	0.349831	0.436562	0.861012	-1.37793	-4.20791	-3.78125	-1.05924	-0.19696	-1.21176	-0.714677	-0.187485	0.352637	-0.611851	-0.249973	-1.46753	-0.521306	-0.436596	-0.380437	0.106869	-1.39651	0.139911	0.351816	0.470228	-1.21589	-0.968342	0.306195	0.390402	-0.965072
1.648	0.3457	0.432397	0.857151	-1.38299	-4.2145	-3.78762	-1.06414	-0.201448	-1.21676	-0.719443	-0.191364	0.349112	-0.61601	-0.254419	-1.47259	-0.525404	-0.440639	-0.384455	0.10188	-1.40234	0.134946	0.346979	0.465445	-1.22161	-0.973961	0.301322	0.385605	-0.970697
1.649	0.34157	0.428233	0.85329	-1.38804	-4.2211	-3.79399	-1.06905	-0.205937	-1.22176	-0.724208	-0.195243	0.345588	-0.62017	-0.258866	-1.47765	-0.529502	-0.444683	-0.388473	0.0968911	-1.40818	0.129981	0.342141	0.460663	-1.22734	-0.97958	0.296449	0.380807	-0.976322
1.65	0.33744	0.424068	0.849429	-1.3931	-4.22769	-3.80036	-1.07395	-0.210425	-1.22677	-0.728974	-0.199123	0.342063	-0.62433	-0.263312	-1.4827	-0.533599	-0.448727	-0.39249	0.0919022	-1.41401	0.125016	0.337304	0.455881	-1.23306	-0.985199	0.291575	0.376009	-0.981946
1.651	0.333309	0.419904	0.845568	-1.39816	-4.23429	-3.80674	-1.07886	-0.214913	-1.23177	-0.73374	-0.203002	0.338538	-0.62849	-0.267758	-1.48776	-0.537697	-0.45277	-0.396508	0.0869134	-1.41984	0.120051	0.332466	0.451099	-1.23878	-0.990819	0.286702	0.371211	-0.987571
1.652	0.329179	0.415739	0.841707	-1.40321	-4.24088	-3.81311	-1.08377	-0.219402	-1.23677	-0.738505	-0.206881	0.335014	-0.632649	-0.272205	-1.49281	-0.541794	-0.456814	-0.400525	0.0819245	-1.42568	0.115086	0.327628	0.446317	-1.24451	-0.996438	0.281829	0.366413	-0.993196
1.653	0.325049	0.411575	0.837847	-1.40827	-4.24748	-3.81948	-1.08867	-0.22389	-1.24177	-0.743271	-0.21076	0.331489	-0.636809	-0.276651	-1.49787	-0.545892	-0.460858	-0.404543	0.0769356	-1.43151	0.110121	0.322791	0.441535	-1.25023	-1.00206	0.276956	0.361615	-0.998821
1.654	0.320919	0.407411	0.833986	-1.41332	-4.25407	-3.82585	-1.09358	-0.228378	-1.24677	-0.748036	-0.214639	0.327964	-0.640969	-0.281098	-1.50292	-0.549989	-0.464901	-0.40856	0.0719468	-1.43734	0.105156	0.317953	0.436753	-1.25596	-1.00768	0.272082	0.356818	-1.00445
1.655	0.31679	0.403247	0.830126	-1.41838	-4.26066	-3.83222	-1.09848	-0.232866	-1.25177	-0.752801	-0.218518	0.324439	-0.645128	-0.285544	-1.50798	-0.554087	-0.468945	-0.412578	0.0669579	-1.44318	0.100191	0.313116	0.431971	-1.26168	-1.0133	0.267209	0.35202	-1.01007
1.656	0.31266	0.399083	0.826266	-1.42343	-4.26726	-3.83859	-1.10339	-0.237353	-1.25678	-0.757566	-0.222397	0.320915	-0.649288	-0.289991	-1.51304	-0.558184	-0.472989	-0.416596	0.061969	-1.44901	0.0952261	0.308278	0.427189	-1.2674	-1.01891	0.262336	0.347222	-1.0157
1.657	0.30853	0.394919	0.822405	-1.42849	-4.27385	-3.84497	-1.10829	-0.241841	-1.26178	-0.762331	-0.226276	0.31739	-0.653448	-0.294437	-1.51809	-0.562282	-0.477032	-0.420613	0.0569802	-1.45484	0.0902612	0.303441	0.422406	-1.27313	-1.02453	0.257463	0.342424	-1.02132
1.658	0.304401	0.390755	0.818545	-1.43354	-4.28044	-3.85134	-1.1132	-0.246329	-1.26678	-0.767096	-0.230155	0.313865	-0.657608	-0.298884	-1.52315	-0.566379	-0.481076	-0.424631	0.0519913	-1.46068	0.0852962	0.298603	0.417624	-1.27885	-1.03015	0.252589	0.337626	-1.02695
1.659	0.300271	0.386592	0.814685	-1.4386	-4.28704	-3.85771	-1.1181	-0.250816	-1.27178	-0.771861	-0.234034	0.310341	-0.661767	-0.30333	-1.5282	-0.570477	-0.48512	-0.428648	0.0470024	-1.46651	0.0803313	0.293766	0.412842	-1.28458	-1.03577	0.247716	0.332828	-1.03257
1.66	0.296142	0.382428	0.810825	-1.44365	-4.29363	-3.86408	-1.123	-0.255303	-1.27678	-0.776625	-0.237913	0.306816	-0.665927	-0.307777	-1.53326	-0.574574	-0.489163	-0.432666	0.0420135	-1.47234	0.0753663	0.288928	0.40806	-1.2903	-1.04139	0.242843	0.328031	-1.03819
1.661	0.292013	0.378265	0.806965	-1.44871	-4.30022	-3.87045	-1.12791	-0.259791	-1.28178	-0.78139	-0.241792	0.303291	-0.670087	-0.312223	-1.53832	-0.578672	-0.493207	-0.436684	0.0370247	-1.47818	0.0704014	0.284091	0.403278	-1.29602	-1.04701	0.23797	0.323233	-1.04382
1.662	0.287884	0.374101	0.803105	-1.45376	-4.30681	-3.87682	-1.13281	-0.264278	-1.28678	-0.786154	-0.245671	0.299766	-0.674246	-0.316669	-1.54337	-0.582769	-0.497251	-0.440701	0.0320358	-1.48401	0.0654364	0.279253	0.398496	-1.30175	-1.05263	0.233096	0.318435	-1.04944
1.663	0.283755	0.369938	0.799246	-1.45882	-4.31341	-3.88319	-1.13772	-0.268765	-1.29178	-0.790918	-0.24955	0.296242	-0.678406	-0.321116	-1.54843	-0.586867	-0.501295	-0.444719	0.0270469	-1.48984	0.0604715	0.274416	0.393714	-1.30747	-1.05825	0.228223	0.313637	-1.05507
1.664	0.279626	0.365775	0.795386	-1.46387	-4.32	-3.88956	-1.14262	-0.273252	-1.29678	-0.795682	-0.253429	0.292717	-0.682566	-0.325562	-1.55348	-0.590965	-0.505338	-0.448736	0.0220581	-1.49568	0.0555066	0.269578	0.388932	-1.3132	-1.06387	0.22335	0.308839	-1.06069
1.665	0.275497	0.361612	0.791526	-1.46892	-4.32659	-3.89593	-1.14753	-0.277739	-1.30178	-0.800447	-0.257308	0.289192	-0.686726	-0.330009	-1.55854	-0.595062	-0.509382	-0.452754	0.0170692	-1.50151	0.0505416	0.264741	0.38415	-1.31892	-1.06949	0.218476	0.304042	-1.06632
1.666	0.271368	0.357449	0.787667	-1.47398	-4.33318	-3.9023	-1.15243	-0.282225	-1.30678	-0.80521	-0.261187	0.285668	-0.690885	-0.334455	-1.5636	-0.59916	-0.513426	-0.456771	0.0120803	-1.50734	0.0455767	0.259903	0.379368	-1.32464	-1.07511	0.213603	0.299244	-1.07194
1.667	0.267239	0.353286	0.783807	-1.47903	-4.33977	-3.90867	-1.15733	-0.286712	-1.31178	-0.809974	-0.265066	0.282143	-0.695045	-0.338901	-1.56865	-0.603257	-0.517469	-0.460789	0.00709144	-1.51318	0.0406117	0.255066	0.374585	-1.33037	-1.08073	0.20873	0.294446	-1.07757
1.668	0.263111	0.349123	0.779948	-1.48409	-4.34636	-3.91504	-1.16224	-0.291199	-1.31678	-0.814738	-0.268945	0.278618	-0.699205	-0.343348	-1.57371	-0.607355	-0.521513	-0.464807	0.00210257	-1.51901	0.0356468	0.250228	0.369803	-1.33609	-1.08635	0.203857	0.289648	-1.08319
1.669	0.258982	0.34496	0.776089	-1.48914	-4.35296	-3.92141	-1.16714	-0.295685	-1.32178	-0.819502	-0.272825	0.275093	-0.703365	-0.347794	-1.57876	-0.611452	-0.525557	-0.468824	-0.0028863	-1.52484	0.0306819	0.245391	0.365021	-1.34182	-1.09196	0.198983	0.28485	-1.08882
1.67	0.254854	0.340797	0.77223	-1.49419	-4.35955	-3.92778	-1.17204	-0.300171	-1.32678	-0.824265	-0.276704	0.271569	-0.707524	-0.352241	-1.58382	-0.61555	-0.5296	-0.472842	-0.00787517	-1.53068	0.0257169	0.240553	0.360239	-1.34754	-1.09758	0.19411	0.280052	-1.09444
1.671	0.250725	0.336635	0.768371	-1.49925	-4.36614	-3.93415	-1.17695	-0.304658	-1.33178	-0.829029	-0.280583	0.268044	-0.711684	-0.356687	-1.58888	-0.619647	-0.533644	-0.476859	-0.012864	-1.53651	0.020752	0.235716	0.355457	-1.35327	-1.1032	0.189237	0.275255	-1.10007
1.672	0.246597	0.332472	0.764512	-1.5043	-4.37273	-3.94052	-1.18185	-0.309144	-1.33678	-0.833792	-0.284462	0.264519	-0.715844	-0.361133	-1.59393	-0.623745	-0.537688	-0.480877	-0.0178529	-1.54235	0.015787	0.230878	0.350675	-1.35899	-1.10882	0.184364	0.270457	-1.10569
1.673	0.242469	0.32831	0.760653	-1.50935	-4.37932	-3.94689	-1.18675	-0.31363	-1.34178	-0.838555	-0.288341	0.260994	-0.720003	-0.36558	-1.59899	-0.627842	-0.541731	-0.484895	-0.0228418	-1.54818	0.0108221	0.226041	0.345893	-1.36471	-1.11444	0.17949	0.265659	-1.11132
1.674	0.238341	0.324148	0.756794	-1.51441	-4.38591	-3.95325	-1.19166	-0.318116	-1.34678	-0.843318	-0.29222	0.25747	-0.724163	-0.370026	-1.60404	-0.63194	-0.545775	-0.488912	-0.0278307	-1.55401	0.00585715	0.221203	0.341111	-1.37044	-1.12006	0.174617	0.260861	-1.11694
1.675	0.234213	0.319985	0.752935	-1.51946	-4.3925	-3.95962	-1.19656	-0.322602	-1.35178	-0.848081	-0.296099	0.253945	-0.728323	-0.374472	-1.6091	-0.636037	-0.549819	-0.49293	-0.0328195	-1.55985	0.000892208	0.216366	0.336329	-1.37616	-1.12568	0.169744	0.256063	-1.12257
1.676	0.230085	0.315823	0.749077	-1.52451	-4.39909	-3.96599	-1.20146	-0.327087	-1.35678	-0.852844	-0.299978	0.25042	-0.732483	-0.378919	-1.61416	-0.640135	-0.553862	-0.496947	-0.0378084	-1.56568	-0.00407273	0.211528	0.331547	-1.38189	-1.1313	0.164871	0.251265	-1.12819
[truncated: 26,324 more rows]

## Sheet: FigS4_B
Time	viral RNA load	Uninfected cell ratio
0	0	1
0.001	0.15985	1
[truncated: 27,999 more rows]

## Sheet: FigS4_C
Time	viral RNA load	Uninfected cell ratio
[truncated: 28,001 more rows]

[truncated: 6 more sheets: FigS4_D, FigS4_E(point), FigS4_E(line), FigS4_F, FigS4_G, FigS4_H]
